# Supplementary material for: Diverse PFAS produce unique transcriptomic changes linked to developmental toxicity in zebrafish
Source: Front Toxicol. 2024 Jul 22;6:1425537. doi: 10.3389/ftox.2024.1425537 (PMC11298493; doi:10.3389/ftox.2024.1425537)
Supplement: Supplementary file 1 [file DataSheet1.zip]

Archive with 7 entries (7 files):
- Proofs and Raw Data FINAL Submission/15_PFAS_Differential_Gene_Expression_DEGs+gProfiler.xlsx
- Proofs and Raw Data FINAL Submission/15_PFAS_Normalized_Counts.xlsx
- Proofs and Raw Data FINAL Submission/15_PFAS_Transcriptomics_holdback_plates_Morphology.xlsx
- Proofs and Raw Data FINAL Submission/5_PFAS_Body_Burden_Results_Calculations.xlsx
- Proofs and Raw Data FINAL Submission/Nafion_byproduct_2_DEGs+gProfiler.xlsx
- Proofs and Raw Data FINAL Submission/Nafion_byproduct_2_morphology.xlsx
- Proofs and Raw Data FINAL Submission/Raw Data Guide.docx
