# Supplementary material for: Diverse PFAS produce unique transcriptomic changes linked to developmental toxicity in zebrafish
Source: Front Toxicol. 2024 Jul 22;6:1425537. doi: 10.3389/ftox.2024.1425537 (PMC11298493; doi:10.3389/ftox.2024.1425537)
Supplement: Supplementary file 1 [file DataSheet1.zip › Proofs and Raw Data FINAL Submission/15_PFAS_Differential_Gene_Expression_DEGs+gProfiler.xlsx]

## Sheet: PFAS 3
15 PFAS Differential Gene Expression DEGs
	baseMean	log2FoldChange	lfcSE	stat	pvalue	padj	names
ENSDARG00000031702	401.179	1.08718	0.153195	7.09666	1.2781e-12	1.69936e-08	ENSDARG00000031702
ENSDARG00000032619	1748.27	0.541563	0.0952246	5.68722	1.29123e-08	8.58408e-05	ENSDARG00000032619
ENSDARG00000078674	142.138	2.07203	0.415516	4.98665	6.14357e-07	0.00204212	ENSDARG00000078674
ENSDARG00000093304	677.416	0.916057	0.181806	5.03865	4.68826e-07	0.00204212	ENSDARG00000093304
ENSDARG00000087440	338.061	1.56291	0.342938	4.55742	5.17855e-06	0.0137708	ENSDARG00000087440
ENSDARG00000111240	709.144	1.00367	0.224298	4.4747	7.6518e-06	0.0169564	ENSDARG00000111240
ENSDARG00000000796	204.421	0.841847	0.19302	4.36145	1.292e-05	0.0214731	ENSDARG00000000796
ENSDARG00000088589	355.981	1.53747	0.350949	4.38088	1.18199e-05	0.0214731	ENSDARG00000088589

## Sheet: PFAS  4
	baseMean	log2FoldChange	lfcSE	stat	pvalue	padj	names
ENSDARG00000015654	150.937	-1.15369	0.199596	-5.78012	7.46495e-09	0.000159824	ENSDARG00000015654
ENSDARG00000076595	6.61635	6.24224	1.3035	4.78883	1.67755e-06	0.0179582	ENSDARG00000076595
ENSDARG00000063438	1341.97	0.504833	0.10762	4.69087	2.72042e-06	0.0194147	ENSDARG00000063438
ENSDARG00000069265	434.521	0.512714	0.111089	4.61532	3.92488e-06	0.0210079	ENSDARG00000069265
ENSDARG00000006220	53.5338	1.47327	0.32988	4.46609	7.96638e-06	0.0284267	ENSDARG00000006220
ENSDARG00000075123	236.346	0.510004	0.113634	4.48813	7.18505e-06	0.0284267	ENSDARG00000075123
ENSDARG00000060929	350.104	0.574201	0.132649	4.32874	1.49966e-05	0.0457536	ENSDARG00000060929
ENSDARG00000061923	737.521	-0.336884	0.078349	-4.29979	1.70962e-05	0.0457536	ENSDARG00000061923
ENSDARG00000059388	42.3558	-1.38016	0.329513	-4.18849	2.80812e-05	0.0496884	ENSDARG00000059388
ENSDARG00000079336	7.15339	-5.46011	1.3087	-4.17218	3.01704e-05	0.0496884	ENSDARG00000079336
ENSDARG00000093569	95.6013	-1.20167	0.285198	-4.21344	2.51507e-05	0.0496884	ENSDARG00000093569
ENSDARG00000093610	5.67533	-6.16518	1.45564	-4.23537	2.28171e-05	0.0496884	ENSDARG00000093610
ENSDARG00000101849	3336.42	0.425789	0.101629	4.18966	2.79377e-05	0.0496884	ENSDARG00000101849

## Sheet: PFAS 5
	baseMean	log2FoldChange	lfcSE	stat	pvalue	padj	names
ENSDARG00000015495	803.405	0.818857	0.153901	5.32068	1.03381e-07	0.000528459	ENSDARG00000015495
ENSDARG00000021372	1569.24	0.780392	0.147392	5.29466	1.19237e-07	0.000528459	ENSDARG00000021372
ENSDARG00000031702	401.179	0.908407	0.167799	5.41366	6.17501e-08	0.000528459	ENSDARG00000031702
ENSDARG00000078674	142.138	2.26197	0.454066	4.98158	6.30676e-07	0.00209637	ENSDARG00000078674
ENSDARG00000032619	1748.27	0.510004	0.104234	4.89288	9.93726e-07	0.00264252	ENSDARG00000032619
ENSDARG00000000796	204.421	1.01359	0.210088	4.82458	1.40298e-06	0.003109	ENSDARG00000000796
ENSDARG00000028804	289.83	1.77569	0.390523	4.54696	5.44268e-06	0.010338	ENSDARG00000028804
ENSDARG00000028027	238.43	-0.72867	0.161275	-4.51819	6.23699e-06	0.0103659	ENSDARG00000028027
ENSDARG00000077726	156.067	0.735189	0.171435	4.28844	1.79931e-05	0.0252412	ENSDARG00000077726
ENSDARG00000111240	709.144	1.04979	0.245479	4.27652	1.89841e-05	0.0252412	ENSDARG00000111240
ENSDARG00000007344	134.171	2.76133	0.649365	4.25236	2.11534e-05	0.0255687	ENSDARG00000007344
ENSDARG00000093304	677.416	0.825677	0.19907	4.14766	3.3589e-05	0.0372166	ENSDARG00000093304
ENSDARG00000029290	190.656	0.719931	0.175306	4.10671	4.01333e-05	0.0410472	ENSDARG00000029290

## Sheet: PFAS 6
	baseMean	log2FoldChange	lfcSE	stat	pvalue	padj	names
ENSDARG00000015495	803.405	0.885104	0.140639	6.29344	3.10507e-10	4.63246e-06	ENSDARG00000015495
ENSDARG00000032619	1748.27	0.55026	0.0952537	5.77678	7.61437e-09	5.67994e-05	ENSDARG00000032619
ENSDARG00000000796	204.421	1.06097	0.192402	5.51432	3.50132e-08	0.000134311	ENSDARG00000000796
ENSDARG00000028173	245.088	0.863843	0.156795	5.50938	3.60108e-08	0.000134311	ENSDARG00000028173
ENSDARG00000056141	674.036	0.557948	0.103152	5.40897	6.33886e-08	0.000189139	ENSDARG00000056141
ENSDARG00000077726	156.067	0.820943	0.157072	5.22655	1.727e-07	0.000429419	ENSDARG00000077726
ENSDARG00000028804	289.83	1.83601	0.356999	5.14291	2.70515e-07	0.000504477	ENSDARG00000028804
ENSDARG00000031702	401.179	0.792928	0.153921	5.15154	2.58361e-07	0.000504477	ENSDARG00000031702
ENSDARG00000111240	709.144	1.10573	0.224246	4.93091	8.18489e-07	0.00135678	ENSDARG00000111240
ENSDARG00000070681	413.055	0.501502	0.104958	4.77811	1.76953e-06	0.00263996	ENSDARG00000070681
ENSDARG00000078674	142.138	1.95222	0.415757	4.69559	2.65838e-06	0.00360549	ENSDARG00000078674
ENSDARG00000007344	134.171	2.67828	0.594015	4.50877	6.52056e-06	0.00725656	ENSDARG00000007344
ENSDARG00000010572	641.158	0.596367	0.132539	4.49956	6.80956e-06	0.00725656	ENSDARG00000010572
ENSDARG00000060756	573.244	0.744068	0.165121	4.5062	6.59982e-06	0.00725656	ENSDARG00000060756
ENSDARG00000069375	292.217	1.4064	0.315939	4.45148	8.52797e-06	0.0079518	ENSDARG00000069375
ENSDARG00000088589	355.981	1.56484	0.350963	4.45869	8.24637e-06	0.0079518	ENSDARG00000088589
ENSDARG00000003203	23.382	2.86749	0.651537	4.40112	1.07695e-05	0.00945115	ENSDARG00000003203
ENSDARG00000010878	1129.27	0.331527	0.0762971	4.34521	1.3914e-05	0.0115324	ENSDARG00000010878
ENSDARG00000019360	658.872	0.751052	0.173899	4.31889	1.56814e-05	0.0123132	ENSDARG00000019360
ENSDARG00000007823	416.996	1.19094	0.280446	4.24658	2.17054e-05	0.0161911	ENSDARG00000007823
ENSDARG00000056732	663.617	0.56884	0.134405	4.2323	2.31315e-05	0.0164333	ENSDARG00000056732
ENSDARG00000087440	338.061	1.44544	0.343136	4.21245	2.52618e-05	0.0171309	ENSDARG00000087440
ENSDARG00000016301	648.498	-0.437054	0.104768	-4.17165	3.02403e-05	0.0196154	ENSDARG00000016301
ENSDARG00000053569	2714.4	0.303012	0.072811	4.16163	3.1599e-05	0.0196427	ENSDARG00000053569
ENSDARG00000021372	1569.24	0.556087	0.134845	4.12391	3.72499e-05	0.0222293	ENSDARG00000021372
ENSDARG00000077256	4030.54	0.260741	0.0636257	4.09805	4.16644e-05	0.0239074	ENSDARG00000077256
ENSDARG00000093304	677.416	0.728682	0.182067	4.00227	6.27372e-05	0.0346658	ENSDARG00000093304
ENSDARG00000037921	1034.73	-0.55576	0.139256	-3.99091	6.58202e-05	0.0350704	ENSDARG00000037921
ENSDARG00000008363	1050.49	0.413416	0.104449	3.95807	7.55588e-05	0.0363633	ENSDARG00000008363
ENSDARG00000086665	287.27	0.525186	0.132467	3.96466	7.34996e-05	0.0363633	ENSDARG00000086665
ENSDARG00000112168	45.8157	1.26772	0.319219	3.97131	7.14792e-05	0.0363633	ENSDARG00000112168
ENSDARG00000061242	212.904	0.746589	0.189006	3.95007	7.81272e-05	0.0364244	ENSDARG00000061242
ENSDARG00000036344	322.955	-0.492237	0.124861	-3.94227	8.07146e-05	0.0364903	ENSDARG00000036344
ENSDARG00000004358	378.235	-0.860231	0.220847	-3.89514	9.8142e-05	0.0424565	ENSDARG00000004358
ENSDARG00000013522	251.338	1.20593	0.309885	3.89156	9.9603e-05	0.0424565	ENSDARG00000013522
ENSDARG00000025522	337.704	0.574434	0.147939	3.88292	0.000103209	0.0427715	ENSDARG00000025522
ENSDARG00000006598	268.938	0.808238	0.211318	3.82474	0.000130911	0.0476355	ENSDARG00000006598
ENSDARG00000023062	283.413	0.830547	0.216897	3.82923	0.000128546	0.0476355	ENSDARG00000023062
ENSDARG00000024101	52.4879	1.03341	0.269864	3.82935	0.00012848	0.0476355	ENSDARG00000024101
ENSDARG00000056028	298.865	0.536646	0.139504	3.84682	0.00011966	0.0476355	ENSDARG00000056028
ENSDARG00000077236	94.2104	1.08596	0.282773	3.84041	0.000122831	0.0476355	ENSDARG00000077236
ENSDARG00000095906	1659.68	0.364843	0.0958317	3.80713	0.000140591	0.0499401	ENSDARG00000095906

## Sheet: PFAS 7
	baseMean	log2FoldChange	lfcSE	stat	pvalue	padj	names				source	term_name	term_id	highlighted	adjusted_p_value	negative_log10_of_adjusted_p_value	term_size	query_size	intersection_size	Fold_Enrichment	effective_domain_size	intersections
ENSDARG00000075014	340.94	2.70838	0.174376	15.5319	2.11125e-54	3.83488e-50	ENSDARG00000075014				GO:BP	response to cadmium ion	GO:0046686	TRUE	9.18334e-05	4.037	14	197	5	39.864	21989	ENSDARG00000043531,ENSDARG00000027744,ENSDARG00000055723,ENSDARG00000051939,ENSDARG00000092362
ENSDARG00000014031	163.284	1.67944	0.189992	8.83954	9.61092e-19	8.72864e-15	ENSDARG00000014031				GO:MF	misfolded protein binding	GO:0051787	TRUE	1.45e-07	6.83812	20	220	7	39.1125	24585	ENSDARG00000021924,ENSDARG00000037403,ENSDARG00000103846,ENSDARG00000055723,ENSDARG00000041110,ENSDARG00000010434,ENSDARG00000092362
ENSDARG00000030108	473.078	1.23188	0.147048	8.37745	5.40846e-17	3.27464e-13	ENSDARG00000030108				REAC	Attenuation phase	REAC:R-DRE-3371568	FALSE	0.00268887	2.57043	10	110	4	26.6909	7340	ENSDARG00000021924,ENSDARG00000037403,ENSDARG00000055723,ENSDARG00000092362
ENSDARG00000078859	54.6566	3.43615	0.416548	8.24911	1.59579e-16	7.24649e-13	ENSDARG00000078859				GO:BP	protein refolding	GO:0042026	TRUE	0.00113954	2.94327	22	197	5	25.368	21989	ENSDARG00000021924,ENSDARG00000037403,ENSDARG00000103846,ENSDARG00000055723,ENSDARG00000092362
ENSDARG00000013670	800.57	0.955304	0.118987	8.02864	9.85585e-16	3.58043e-12	ENSDARG00000013670				GO:BP	regulation of lipid localization	GO:1905952	TRUE	0.0194622	1.71081	19	197	4	23.4988	21989	ENSDARG00000042332,ENSDARG00000074635,ENSDARG00000013711,ENSDARG00000114760
ENSDARG00000076221	110.975	2.16443	0.272931	7.93032	2.18581e-15	6.61717e-12	ENSDARG00000076221				GO:BP	cholesterol biosynthetic process	GO:0006695	TRUE	0.0194622	1.71081	19	197	4	23.4988	21989	ENSDARG00000088140,ENSDARG00000103025,ENSDARG00000099336,ENSDARG00000103226
ENSDARG00000021924	187.141	3.16566	0.402523	7.86455	3.70432e-15	9.61219e-12	ENSDARG00000021924				GO:BP	secondary alcohol biosynthetic process	GO:1902653	FALSE	0.0194622	1.71081	19	197	4	23.4988	21989	ENSDARG00000088140,ENSDARG00000103025,ENSDARG00000099336,ENSDARG00000103226
ENSDARG00000053291	22756.2	0.351389	0.0450185	7.80544	5.92934e-15	1.34241e-11	ENSDARG00000053291				GO:BP	chaperone cofactor-dependent protein refolding	GO:0051085	FALSE	0.00276476	2.55834	26	197	5	21.4652	21989	ENSDARG00000021924,ENSDARG00000037403,ENSDARG00000103846,ENSDARG00000055723,ENSDARG00000092362
ENSDARG00000070047	443.408	1.15507	0.148258	7.79094	6.65144e-15	1.34241e-11	ENSDARG00000070047				GO:BP	'de novo' post-translational protein folding	GO:0051084	FALSE	0.00276476	2.55834	26	197	5	21.4652	21989	ENSDARG00000021924,ENSDARG00000037403,ENSDARG00000103846,ENSDARG00000055723,ENSDARG00000092362
ENSDARG00000006526	2075.25	0.724984	0.0955549	7.58709	3.27162e-14	5.94257e-11	ENSDARG00000006526				GO:BP	'de novo' protein folding	GO:0006458	FALSE	0.00336851	2.47256	27	197	5	20.6702	21989	ENSDARG00000021924,ENSDARG00000037403,ENSDARG00000103846,ENSDARG00000055723,ENSDARG00000092362
ENSDARG00000056795	115.099	1.90361	0.260022	7.32095	2.46214e-13	4.06566e-10	ENSDARG00000056795				GO:BP	cellular response to unfolded protein	GO:0034620	FALSE	4.48561e-05	4.34818	39	197	7	20.0342	21989	ENSDARG00000021924,ENSDARG00000037403,ENSDARG00000103846,ENSDARG00000058365,ENSDARG00000055723,ENSDARG00000024314,ENSDARG00000092362
ENSDARG00000007823	416.996	2.02519	0.27914	7.25511	4.01331e-13	6.07481e-10	ENSDARG00000007823				GO:BP	response to unfolded protein	GO:0006986	FALSE	5.21544e-06	5.28271	45	197	8	19.8434	21989	ENSDARG00000021924,ENSDARG00000037403,ENSDARG00000103846,ENSDARG00000058365,ENSDARG00000055723,ENSDARG00000024314,ENSDARG00000105114,ENSDARG00000092362
ENSDARG00000100564	184.276	1.35956	0.187808	7.23909	4.51705e-13	6.31136e-10	ENSDARG00000100564				GO:MF	ATP-dependent protein folding chaperone	GO:0140662	TRUE	3.4e-07	6.46911	51	220	9	19.7206	24585	ENSDARG00000013670,ENSDARG00000021924,ENSDARG00000037403,ENSDARG00000024746,ENSDARG00000103846,ENSDARG00000003570,ENSDARG00000055723,ENSDARG00000053544,ENSDARG00000092362
ENSDARG00000018491	343.379	0.981641	0.137026	7.1639	7.84142e-13	1.01737e-09	ENSDARG00000018491				GO:BP	regulation of intrinsic apoptotic signaling pathway	GO:2001242	TRUE	0.0432322	1.36419	23	197	4	19.4121	21989	ENSDARG00000059836,ENSDARG00000009779,ENSDARG00000024314,ENSDARG00000008363
ENSDARG00000024540	1750.83	0.826911	0.115674	7.14861	8.76629e-13	1.06154e-09	ENSDARG00000024540				GO:MF	protein folding chaperone	GO:0044183	FALSE	1.3182e-06	5.88002	59	220	9	17.0466	24585	ENSDARG00000013670,ENSDARG00000021924,ENSDARG00000037403,ENSDARG00000024746,ENSDARG00000103846,ENSDARG00000003570,ENSDARG00000055723,ENSDARG00000053544,ENSDARG00000092362
ENSDARG00000037403	42.768	3.19091	0.452788	7.04725	1.82494e-12	2.07176e-09	ENSDARG00000037403				REAC	HSF1-dependent transactivation	REAC:R-DRE-3371571	FALSE	0.00256956	2.59014	20	110	5	16.6818	7340	ENSDARG00000021924,ENSDARG00000037403,ENSDARG00000058365,ENSDARG00000055723,ENSDARG00000092362
ENSDARG00000094557	982.486	1.02342	0.145615	7.02827	2.09108e-12	2.23425e-09	ENSDARG00000094557				GO:BP	regulation of response to wounding	GO:1903034	FALSE	0.00148161	2.82927	41	197	6	16.3345	21989	ENSDARG00000056795,ENSDARG00000104693,ENSDARG00000025428,ENSDARG00000075827,ENSDARG00000054942,ENSDARG00000042684
ENSDARG00000038153	528.808	1.69233	0.254227	6.65675	2.7994e-11	2.8249e-08	ENSDARG00000038153				GO:BP	response to topologically incorrect protein	GO:0035966	FALSE	3.15946e-05	4.50039	56	197	8	15.9456	21989	ENSDARG00000021924,ENSDARG00000037403,ENSDARG00000103846,ENSDARG00000058365,ENSDARG00000055723,ENSDARG00000024314,ENSDARG00000105114,ENSDARG00000092362
ENSDARG00000015164	1375.76	1.13838	0.171294	6.64575	3.01678e-11	2.88404e-08	ENSDARG00000015164				GO:BP	cellular response to topologically incorrect protein	GO:0035967	FALSE	0.000268029	3.57182	50	197	7	15.6267	21989	ENSDARG00000021924,ENSDARG00000037403,ENSDARG00000103846,ENSDARG00000058365,ENSDARG00000055723,ENSDARG00000024314,ENSDARG00000092362
ENSDARG00000059404	163.934	1.25389	0.192854	6.50176	7.93874e-11	7.20996e-08	ENSDARG00000059404				KEGG	Steroid biosynthesis	KEGG:00100	FALSE	0.000487026	3.31245	20	87	5	15.523	5402	ENSDARG00000088140,ENSDARG00000018529,ENSDARG00000042641,ENSDARG00000103277,ENSDARG00000103226
ENSDARG00000024746	2611.52	1.95779	0.302147	6.4796	9.19664e-11	7.95466e-08	ENSDARG00000024746				GO:BP	negative regulation of endopeptidase activity	GO:0010951	TRUE	1.12193e-05	4.95003	70	197	9	14.3511	21989	ENSDARG00000056795,ENSDARG00000009779,ENSDARG00000016412,ENSDARG00000053973,ENSDARG00000090850,ENSDARG00000075261,ENSDARG00000090286,ENSDARG00000008363,ENSDARG00000042684
ENSDARG00000042332	134.189	1.89568	0.293028	6.46925	9.84893e-11	8.13164e-08	ENSDARG00000042332				GO:BP	response to decreased oxygen levels	GO:0036293	FALSE	0.00338365	2.47061	47	197	6	14.2493	21989	ENSDARG00000103846,ENSDARG00000003570,ENSDARG00000059836,ENSDARG00000099351,ENSDARG00000018529,ENSDARG00000027529
ENSDARG00000002509	20.5509	2.96122	0.475032	6.23373	4.55466e-10	3.59699e-07	ENSDARG00000002509				GO:BP	response to hypoxia	GO:0001666	FALSE	0.00338365	2.47061	47	197	6	14.2493	21989	ENSDARG00000103846,ENSDARG00000003570,ENSDARG00000059836,ENSDARG00000099351,ENSDARG00000018529,ENSDARG00000027529
ENSDARG00000057706	28.9271	2.59914	0.425993	6.10136	1.05168e-09	7.64109e-07	ENSDARG00000057706				GO:BP	chaperone-mediated protein folding	GO:0061077	FALSE	0.028244	1.54907	41	197	5	13.6121	21989	ENSDARG00000021924,ENSDARG00000037403,ENSDARG00000103846,ENSDARG00000055723,ENSDARG00000092362
ENSDARG00000098315	37.0894	2.90541	0.476088	6.10267	1.0431e-09	7.64109e-07	ENSDARG00000098315				GO:BP	response to oxygen levels	GO:0070482	FALSE	0.00550886	2.25894	51	197	6	13.1317	21989	ENSDARG00000103846,ENSDARG00000003570,ENSDARG00000059836,ENSDARG00000099351,ENSDARG00000018529,ENSDARG00000027529
ENSDARG00000037425	197.713	1.1535	0.190014	6.07062	1.27418e-09	8.57195e-07	ENSDARG00000037425				GO:MF	heat shock protein binding	GO:0031072	TRUE	0.0275978	1.55913	46	220	5	12.1467	24585	ENSDARG00000021924,ENSDARG00000037403,ENSDARG00000103846,ENSDARG00000055723,ENSDARG00000092362
ENSDARG00000038025	183.665	2.4225	0.398982	6.0717	1.26564e-09	8.57195e-07	ENSDARG00000038025				GO:BP	negative regulation of peptidase activity	GO:0010466	FALSE	0.000200248	3.69843	97	197	9	10.3564	21989	ENSDARG00000056795,ENSDARG00000009779,ENSDARG00000016412,ENSDARG00000053973,ENSDARG00000090850,ENSDARG00000075261,ENSDARG00000090286,ENSDARG00000008363,ENSDARG00000042684
ENSDARG00000103846	5058.95	0.803358	0.132819	6.04852	1.46179e-09	9.48281e-07	ENSDARG00000103846				GO:BP	regulation of endopeptidase activity	GO:0052548	FALSE	0.00026045	3.58428	100	197	9	10.0457	21989	ENSDARG00000056795,ENSDARG00000009779,ENSDARG00000016412,ENSDARG00000053973,ENSDARG00000090850,ENSDARG00000075261,ENSDARG00000090286,ENSDARG00000008363,ENSDARG00000042684
ENSDARG00000033871	12.5888	3.90857	0.649024	6.02223	1.72026e-09	1.07748e-06	ENSDARG00000033871				GO:BP	negative regulation of proteolysis	GO:0045861	FALSE	0.000283736	3.54709	101	197	9	9.94627	21989	ENSDARG00000056795,ENSDARG00000009779,ENSDARG00000016412,ENSDARG00000053973,ENSDARG00000090850,ENSDARG00000075261,ENSDARG00000090286,ENSDARG00000008363,ENSDARG00000042684
ENSDARG00000090401	40.6656	2.41383	0.402445	5.99791	1.99876e-09	1.21018e-06	ENSDARG00000090401				GO:BP	negative regulation of hydrolase activity	GO:0051346	FALSE	0.000635691	3.19675	111	197	9	9.05021	21989	ENSDARG00000056795,ENSDARG00000009779,ENSDARG00000016412,ENSDARG00000053973,ENSDARG00000090850,ENSDARG00000075261,ENSDARG00000090286,ENSDARG00000008363,ENSDARG00000042684
ENSDARG00000031702	401.179	0.913479	0.153293	5.95903	2.53745e-09	1.48678e-06	ENSDARG00000031702				GO:MF	unfolded protein binding	GO:0051082	TRUE	0.00764839	2.11643	89	220	7	8.78933	24585	ENSDARG00000021924,ENSDARG00000037403,ENSDARG00000024746,ENSDARG00000103846,ENSDARG00000003570,ENSDARG00000055723,ENSDARG00000092362
ENSDARG00000035852	102.284	1.57807	0.265581	5.94197	2.81611e-09	1.5985e-06	ENSDARG00000035852				GO:BP	maintenance of location	GO:0051235	TRUE	0.0148224	1.82908	90	197	7	8.6815	21989	ENSDARG00000076221,ENSDARG00000042332,ENSDARG00000031776,ENSDARG00000013711,ENSDARG00000005254,ENSDARG00000005481,ENSDARG00000010625
ENSDARG00000059805	30.5121	2.42314	0.409533	5.91683	3.28203e-09	1.80651e-06	ENSDARG00000059805				GO:BP	regulation of peptidase activity	GO:0052547	FALSE	0.00197139	2.70523	127	197	9	7.91003	21989	ENSDARG00000056795,ENSDARG00000009779,ENSDARG00000016412,ENSDARG00000053973,ENSDARG00000090850,ENSDARG00000075261,ENSDARG00000090286,ENSDARG00000008363,ENSDARG00000042684
ENSDARG00000007344	134.171	3.50379	0.593086	5.90774	3.46842e-09	1.85296e-06	ENSDARG00000007344				GO:BP	regeneration	GO:0031099	TRUE	0.000684097	3.16488	145	197	10	7.69788	21989	ENSDARG00000104693,ENSDARG00000089086,ENSDARG00000025428,ENSDARG00000042934,ENSDARG00000099351,ENSDARG00000075121,ENSDARG00000070822,ENSDARG00000013031,ENSDARG00000012405,ENSDARG00000070914
ENSDARG00000015355	169.316	2.13142	0.373049	5.71352	1.10665e-08	5.58365e-06	ENSDARG00000015355				GO:BP	response to wounding	GO:0009611	FALSE	0.010076	1.99671	155	197	9	6.48112	21989	ENSDARG00000056795,ENSDARG00000104693,ENSDARG00000025428,ENSDARG00000008969,ENSDARG00000075827,ENSDARG00000054942,ENSDARG00000075121,ENSDARG00000070822,ENSDARG00000042684
ENSDARG00000058365	689.689	0.537793	0.0941176	5.71405	1.10317e-08	5.58365e-06	ENSDARG00000058365				GO:BP	protein folding	GO:0006457	FALSE	0.00339335	2.46937	173	197	10	6.45198	21989	ENSDARG00000013670,ENSDARG00000021924,ENSDARG00000018491,ENSDARG00000037403,ENSDARG00000024746,ENSDARG00000103846,ENSDARG00000003570,ENSDARG00000055723,ENSDARG00000041110,ENSDARG00000092362
ENSDARG00000074635	857.344	0.549511	0.0969384	5.66866	1.43915e-08	7.06504e-06	ENSDARG00000074635				GO:MF	endopeptidase inhibitor activity	GO:0004866	TRUE	0.00761429	2.11837	161	220	9	6.24689	24585	ENSDARG00000056795,ENSDARG00000012694,ENSDARG00000016412,ENSDARG00000053973,ENSDARG00000090850,ENSDARG00000075261,ENSDARG00000090286,ENSDARG00000063095,ENSDARG00000042684
ENSDARG00000018404	2294.16	0.502196	0.0894876	5.61191	2.0011e-08	9.2145e-06	ENSDARG00000018404				GO:BP	regulation of proteolysis	GO:0030162	FALSE	0.00559156	2.25247	183	197	10	6.09941	21989	ENSDARG00000056795,ENSDARG00000009779,ENSDARG00000024314,ENSDARG00000016412,ENSDARG00000053973,ENSDARG00000090850,ENSDARG00000075261,ENSDARG00000090286,ENSDARG00000008363,ENSDARG00000042684
ENSDARG00000040747	28.9197	2.31382	0.412483	5.60949	2.02918e-08	9.2145e-06	ENSDARG00000040747				GO:MF	endopeptidase regulator activity	GO:0061135	FALSE	0.00971598	2.01251	166	220	9	6.05873	24585	ENSDARG00000056795,ENSDARG00000012694,ENSDARG00000016412,ENSDARG00000053973,ENSDARG00000090850,ENSDARG00000075261,ENSDARG00000090286,ENSDARG00000063095,ENSDARG00000042684
ENSDARG00000087697	556.456	0.656231	0.116884	5.61439	1.97254e-08	9.2145e-06	ENSDARG00000087697				GO:BP	negative regulation of molecular function	GO:0044092	FALSE	0.000804724	3.09435	224	197	12	5.9796	21989	ENSDARG00000056795,ENSDARG00000059836,ENSDARG00000009779,ENSDARG00000016412,ENSDARG00000053973,ENSDARG00000090850,ENSDARG00000075261,ENSDARG00000090286,ENSDARG00000008363,ENSDARG00000005481,ENSDARG00000042684,ENSDARG00000010625
ENSDARG00000031776	3918.01	0.582624	0.104579	5.57116	2.5305e-08	1.12107e-05	ENSDARG00000031776				GO:MF	peptidase inhibitor activity	GO:0030414	FALSE	0.0117349	1.93052	170	220	9	5.91618	24585	ENSDARG00000056795,ENSDARG00000012694,ENSDARG00000016412,ENSDARG00000053973,ENSDARG00000090850,ENSDARG00000075261,ENSDARG00000090286,ENSDARG00000063095,ENSDARG00000042684
ENSDARG00000025147	1373.76	0.489298	0.0882481	5.54457	2.94669e-08	1.24474e-05	ENSDARG00000025147				REAC	Post-translational protein phosphorylation	REAC:R-DRE-8957275	FALSE	0.00565131	2.24785	102	110	9	5.8877	7340	ENSDARG00000038153,ENSDARG00000041110,ENSDARG00000099351,ENSDARG00000042780,ENSDARG00000090850,ENSDARG00000075261,ENSDARG00000105529,ENSDARG00000032405,ENSDARG00000042684
ENSDARG00000086881	214.738	1.42565	0.257019	5.54688	2.90818e-08	1.24474e-05	ENSDARG00000086881				GO:BP	negative regulation of catalytic activity	GO:0043086	FALSE	0.0220662	1.65627	171	197	9	5.8747	21989	ENSDARG00000056795,ENSDARG00000009779,ENSDARG00000016412,ENSDARG00000053973,ENSDARG00000090850,ENSDARG00000075261,ENSDARG00000090286,ENSDARG00000008363,ENSDARG00000042684
ENSDARG00000100513	829.91	0.748418	0.136306	5.49073	4.00266e-08	1.61565e-05	ENSDARG00000100513				KEGG	Protein processing in endoplasmic reticulum	KEGG:04141	FALSE	1.09457e-06	5.96076	161	87	15	5.78496	5402	ENSDARG00000013670,ENSDARG00000021924,ENSDARG00000018491,ENSDARG00000037403,ENSDARG00000024746,ENSDARG00000103846,ENSDARG00000059836,ENSDARG00000055723,ENSDARG00000024314,ENSDARG00000019360,ENSDARG00000053544,ENSDARG00000102937,ENSDARG00000025094,ENSDARG00000092362,ENSDARG00000032405
ENSDARG00000105287	209.675	0.96241	0.17522	5.49258	3.96111e-08	1.61565e-05	ENSDARG00000105287				GO:MF	peptidase regulator activity	GO:0061134	FALSE	0.021841	1.66073	184	220	9	5.46603	24585	ENSDARG00000056795,ENSDARG00000012694,ENSDARG00000016412,ENSDARG00000053973,ENSDARG00000090850,ENSDARG00000075261,ENSDARG00000090286,ENSDARG00000063095,ENSDARG00000042684
ENSDARG00000040890	687.229	-0.611396	0.111985	-5.45964	4.77101e-08	1.88393e-05	ENSDARG00000040890				REAC	Regulation of Insulin-like Growth Factor (IGF) transport and uptake by Insulin-like Growth Factor Binding Proteins (IGFBPs)	REAC:R-DRE-381426	FALSE	0.0108365	1.96511	138	110	10	4.83531	7340	ENSDARG00000038153,ENSDARG00000041110,ENSDARG00000099351,ENSDARG00000042780,ENSDARG00000090850,ENSDARG00000075261,ENSDARG00000105529,ENSDARG00000032405,ENSDARG00000042684,ENSDARG00000052470
ENSDARG00000053467	689.118	0.747653	0.137401	5.44141	5.28609e-08	2.00034e-05	ENSDARG00000053467				GO:BP	response to abiotic stimulus	GO:0009628	FALSE	0.0155052	1.80952	299	197	12	4.4797	21989	ENSDARG00000024746,ENSDARG00000103846,ENSDARG00000003570,ENSDARG00000059836,ENSDARG00000055723,ENSDARG00000098724,ENSDARG00000099351,ENSDARG00000018529,ENSDARG00000023151,ENSDARG00000061338,ENSDARG00000027529,ENSDARG00000092362
ENSDARG00000103511	224.819	0.90882	0.166941	5.44397	5.21064e-08	2.00034e-05	ENSDARG00000103511				GO:CC	extracellular space	GO:0005615	FALSE	5.76e-07	6.23966	1028	186	31	3.36219	20738	ENSDARG00000056795,ENSDARG00000038153,ENSDARG00000037425,ENSDARG00000035852,ENSDARG00000101199,ENSDARG00000044754,ENSDARG00000012694,ENSDARG00000057113,ENSDARG00000099351,ENSDARG00000008969,ENSDARG00000042780,ENSDARG00000016412,ENSDARG00000101334,ENSDARG00000010434,ENSDARG00000051912,ENSDARG00000053973,ENSDARG00000055278,ENSDARG00000029388,ENSDARG00000057698,ENSDARG00000090850,ENSDARG00000075261,…
ENSDARG00000117211	59.3431	1.88	0.348267	5.39814	6.73353e-08	2.49608e-05	ENSDARG00000117211				GO:BP	negative regulation of nitrogen compound metabolic process	GO:0051172	TRUE	0.00887721	2.05172	669	197	19	3.17005	21989	ENSDARG00000056795,ENSDARG00000038025,ENSDARG00000059836,ENSDARG00000033443,ENSDARG00000032619,ENSDARG00000009779,ENSDARG00000021372,ENSDARG00000016412,ENSDARG00000061338,ENSDARG00000053973,ENSDARG00000015495,ENSDARG00000090850,ENSDARG00000075261,ENSDARG00000086789,ENSDARG00000090286,ENSDARG00000008363,ENSDARG00000013031,ENSDARG00000035505,ENSDARG00000042684
ENSDARG00000055974	170.249	1.00919	0.187442	5.38402	7.28402e-08	2.64614e-05	ENSDARG00000055974				GO:BP	cellular response to stress	GO:0033554	FALSE	0.00817696	2.08741	727	197	20	3.07068	21989	ENSDARG00000021924,ENSDARG00000018491,ENSDARG00000037403,ENSDARG00000024746,ENSDARG00000103846,ENSDARG00000035852,ENSDARG00000058365,ENSDARG00000104693,ENSDARG00000003570,ENSDARG00000058734,ENSDARG00000059836,ENSDARG00000055723,ENSDARG00000025428,ENSDARG00000009779,ENSDARG00000024314,ENSDARG00000019236,ENSDARG00000058606,ENSDARG00000008363,ENSDARG00000070822,ENSDARG00000092362
ENSDARG00000105208	55.2751	1.82659	0.340774	5.36012	8.31656e-08	2.962e-05	ENSDARG00000105208				GO:BP	response to stress	GO:0006950	TRUE	6.44e-07	6.19093	1466	197	39	2.96941	21989	ENSDARG00000075014,ENSDARG00000021924,ENSDARG00000056795,ENSDARG00000018491,ENSDARG00000037403,ENSDARG00000024746,ENSDARG00000103846,ENSDARG00000035852,ENSDARG00000058365,ENSDARG00000104693,ENSDARG00000056874,ENSDARG00000003570,ENSDARG00000031683,ENSDARG00000058734,ENSDARG00000059836,ENSDARG00000055723,ENSDARG00000025428,ENSDARG00000057113,ENSDARG00000009779,ENSDARG00000024314,ENSDARG00000105114,…
ENSDARG00000020364	806.039	-1.05639	0.199975	-5.28264	1.27338e-07	4.448e-05	ENSDARG00000020364				GO:CC	extracellular region	GO:0005576	TRUE	5.68e-08	7.24555	1553	186	41	2.94352	20738	ENSDARG00000006526,ENSDARG00000056795,ENSDARG00000038153,ENSDARG00000037425,ENSDARG00000103846,ENSDARG00000035852,ENSDARG00000025147,ENSDARG00000056874,ENSDARG00000101199,ENSDARG00000044754,ENSDARG00000012694,ENSDARG00000042934,ENSDARG00000057113,ENSDARG00000099351,ENSDARG00000008969,ENSDARG00000042780,ENSDARG00000016412,ENSDARG00000101334,ENSDARG00000010434,ENSDARG00000051912,ENSDARG00000053973,…
ENSDARG00000078674	142.138	2.18762	0.415202	5.26881	1.37311e-07	4.61874e-05	ENSDARG00000078674				GO:CC	cytosol	GO:0005829	TRUE	0.00336941	2.47245	955	186	23	2.68521	20738	ENSDARG00000021924,ENSDARG00000037403,ENSDARG00000024746,ENSDARG00000042332,ENSDARG00000020364,ENSDARG00000013711,ENSDARG00000041895,ENSDARG00000039605,ENSDARG00000058734,ENSDARG00000055723,ENSDARG00000001953,ENSDARG00000093774,ENSDARG00000019360,ENSDARG00000101481,ENSDARG00000010434,ENSDARG00000099336,ENSDARG00000019236,ENSDARG00000079605,ENSDARG00000070822,ENSDARG00000092362,ENSDARG00000070038,…
ENSDARG00000104693	476.788	0.598224	0.113521	5.26971	1.36641e-07	4.61874e-05	ENSDARG00000104693				GO:BP	response to organic substance	GO:0010033	FALSE	0.0425543	1.37106	884	197	21	2.65159	21989	ENSDARG00000021924,ENSDARG00000037403,ENSDARG00000098315,ENSDARG00000103846,ENSDARG00000058365,ENSDARG00000020364,ENSDARG00000104693,ENSDARG00000043531,ENSDARG00000027744,ENSDARG00000003570,ENSDARG00000101199,ENSDARG00000055723,ENSDARG00000024314,ENSDARG00000105114,ENSDARG00000023151,ENSDARG00000075261,ENSDARG00000086173,ENSDARG00000092362,ENSDARG00000114760,ENSDARG00000005481,ENSDARG00000042684
ENSDARG00000043531	367.286	0.793782	0.152278	5.21271	1.86104e-07	6.14616e-05	ENSDARG00000043531				TF	Factor: FOX; motif: KWTTGTTTRTTTW	TF:M00809	FALSE	0.0391202	1.4076	15351	265	189	1.15983	24964	ENSDARG00000030108,ENSDARG00000078859,ENSDARG00000013670,ENSDARG00000076221,ENSDARG00000021924,ENSDARG00000053291,ENSDARG00000070047,ENSDARG00000056795,ENSDARG00000007823,ENSDARG00000100564,ENSDARG00000024540,ENSDARG00000037403,ENSDARG00000094557,ENSDARG00000015164,ENSDARG00000059404,ENSDARG00000024746,ENSDARG00000042332,ENSDARG00000002509,ENSDARG00000098315,ENSDARG00000037425,ENSDARG00000038025,…
ENSDARG00000013711	50.722	1.59189	0.305973	5.20272	1.96397e-07	6.37029e-05	ENSDARG00000013711
ENSDARG00000027744	217.035	1.10676	0.212891	5.19874	2.00647e-07	6.39395e-05	ENSDARG00000027744
ENSDARG00000052690	1037.51	0.671244	0.129212	5.19491	2.0482e-07	6.41438e-05	ENSDARG00000052690
ENSDARG00000018566	203.748	1.09065	0.21048	5.18175	2.19809e-07	6.76713e-05	ENSDARG00000018566
ENSDARG00000021242	805.99	0.655367	0.126574	5.17775	2.24579e-07	6.79874e-05	ENSDARG00000021242
ENSDARG00000062374	113.415	1.24763	0.241194	5.17273	2.30697e-07	6.86946e-05	ENSDARG00000062374
ENSDARG00000056874	95.8198	1.49905	0.291148	5.14876	2.62215e-07	7.68205e-05	ENSDARG00000056874
ENSDARG00000041895	497.166	0.576573	0.11265	5.11828	3.08327e-07	8.8896e-05	ENSDARG00000041895
ENSDARG00000021149	340.411	0.691095	0.137792	5.01549	5.28982e-07	0.000150132	ENSDARG00000021149
ENSDARG00000040623	450.957	0.946908	0.18918	5.00534	5.57637e-07	0.00015583	ENSDARG00000040623
ENSDARG00000003570	3522.71	0.490823	0.0983239	4.9919	5.97884e-07	0.000164545	ENSDARG00000003570
ENSDARG00000039605	818.496	-0.80939	0.1625	-4.98088	6.32965e-07	0.0001716	ENSDARG00000039605
ENSDARG00000088140	193.935	-0.983878	0.197671	-4.97735	6.44617e-07	0.000172189	ENSDARG00000088140
ENSDARG00000020298	2090.58	0.488491	0.0986129	4.95362	7.28445e-07	0.000191761	ENSDARG00000020298
ENSDARG00000103658	590.361	0.487368	0.098776	4.93407	8.0535e-07	0.000208977	ENSDARG00000103658
ENSDARG00000031683	306.088	2.20479	0.449514	4.90484	9.35023e-07	0.000237459	ENSDARG00000031683
ENSDARG00000063661	439.683	0.599134	0.122251	4.90083	9.54332e-07	0.000237459	ENSDARG00000063661
ENSDARG00000101199	3928.4	-0.549148	0.111993	-4.90343	9.41773e-07	0.000237459	ENSDARG00000101199
ENSDARG00000058734	1040.58	0.677281	0.138516	4.88955	1.01066e-06	0.000248076	ENSDARG00000058734
ENSDARG00000038296	12.0123	4.29758	0.880067	4.88324	1.04358e-06	0.000252742	ENSDARG00000038296
ENSDARG00000059836	340.531	0.974753	0.201576	4.83567	1.32697e-06	0.000317145	ENSDARG00000059836
ENSDARG00000025522	337.704	0.710215	0.147036	4.83021	1.36391e-06	0.00032174	ENSDARG00000025522
ENSDARG00000028804	289.83	1.71221	0.356948	4.7968	1.61221e-06	0.000374214	ENSDARG00000028804
ENSDARG00000070399	273.449	0.827116	0.172499	4.7949	1.62755e-06	0.000374214	ENSDARG00000070399
ENSDARG00000013295	835.998	0.581076	0.122637	4.73816	2.15663e-06	0.000482689	ENSDARG00000013295
ENSDARG00000051876	64.4756	1.47224	0.310675	4.73885	2.14931e-06	0.000482689	ENSDARG00000051876
ENSDARG00000086374	14.665	4.49446	0.948986	4.73607	2.17906e-06	0.000482689	ENSDARG00000086374
ENSDARG00000073876	25.9129	2.58841	0.550132	4.70507	2.53781e-06	0.000555384	ENSDARG00000073876
ENSDARG00000103025	212.324	-0.976413	0.207917	-4.69617	2.65079e-06	0.000573202	ENSDARG00000103025
ENSDARG00000099195	668.828	1.18994	0.255031	4.66585	3.07346e-06	0.000656781	ENSDARG00000099195
ENSDARG00000002204	62.7439	1.88768	0.405223	4.65836	3.18731e-06	0.000673189	ENSDARG00000002204
ENSDARG00000055723	117.933	2.55884	0.550502	4.64818	3.34876e-06	0.000699159	ENSDARG00000055723
ENSDARG00000033443	278.043	0.714578	0.153949	4.64164	3.45651e-06	0.000713455	ENSDARG00000033443
ENSDARG00000041110	93.7403	0.999292	0.216361	4.61863	3.86274e-06	0.000788345	ENSDARG00000041110
ENSDARG00000044754	14.2787	2.8493	0.617426	4.6148	3.93483e-06	0.000794135	ENSDARG00000044754
ENSDARG00000063438	1341.97	-0.460176	0.0998823	-4.60718	4.08158e-06	0.000814702	ENSDARG00000063438
ENSDARG00000089086	42.9159	1.49079	0.323784	4.60428	4.13901e-06	0.000817185	ENSDARG00000089086
ENSDARG00000001953	104.709	1.05064	0.228335	4.6013	4.19857e-06	0.00082003	ENSDARG00000001953
ENSDARG00000012694	4908.51	0.88513	0.193178	4.58194	4.60677e-06	0.000890185	ENSDARG00000012694
ENSDARG00000044125	1569.8	0.681272	0.149577	4.55467	5.24674e-06	0.00100318	ENSDARG00000044125
ENSDARG00000025428	57.9632	1.84906	0.406818	4.54519	5.48864e-06	0.0010385	ENSDARG00000025428
ENSDARG00000098724	907.22	-0.528463	0.11649	-4.53655	5.71819e-06	0.00107077	ENSDARG00000098724
ENSDARG00000042934	619.232	0.682513	0.151413	4.50763	6.55573e-06	0.00121508	ENSDARG00000042934
ENSDARG00000090914	171.439	0.930829	0.206926	4.49836	6.84795e-06	0.00125643	ENSDARG00000090914
ENSDARG00000032619	1748.27	0.425535	0.0952173	4.46909	7.85531e-06	0.00142684	ENSDARG00000032619
ENSDARG00000102375	67.17	1.55309	0.348131	4.46123	8.14908e-06	0.00146554	ENSDARG00000102375
ENSDARG00000057113	79.5623	1.16512	0.261793	4.45054	8.56546e-06	0.00152532	ENSDARG00000057113
ENSDARG00000093774	402.314	-1.25699	0.283304	-4.4369	9.12622e-06	0.0016094	ENSDARG00000093774
ENSDARG00000062592	7662.17	0.365649	0.082482	4.43308	9.28966e-06	0.00162248	ENSDARG00000062592
ENSDARG00000009779	1326.5	0.377409	0.0852974	4.42463	9.66095e-06	0.00167125	ENSDARG00000009779
ENSDARG00000035810	778.429	0.592796	0.134204	4.41713	1.00019e-05	0.00171391	ENSDARG00000035810
ENSDARG00000099819	134.693	0.86999	0.197502	4.40498	1.05795e-05	0.00179595	ENSDARG00000099819
ENSDARG00000024314	103.074	1.20036	0.27335	4.3913	1.12676e-05	0.00189505	ENSDARG00000024314
ENSDARG00000021046	29.2331	2.24702	0.511999	4.38872	1.14022e-05	0.0018955	ENSDARG00000021046
ENSDARG00000103347	111.419	-1.15177	0.262526	-4.38725	1.1479e-05	0.0018955	ENSDARG00000103347
ENSDARG00000021372	1569.24	0.589566	0.134697	4.37699	1.20328e-05	0.00195543	ENSDARG00000021372
ENSDARG00000105114	229.586	0.755091	0.172531	4.37655	1.20573e-05	0.00195543	ENSDARG00000105114
ENSDARG00000036028	389.812	0.894573	0.20487	4.36653	1.26233e-05	0.00202911	ENSDARG00000036028
ENSDARG00000002196	281.01	0.637945	0.146256	4.36183	1.28978e-05	0.00205505	ENSDARG00000002196
ENSDARG00000017882	35.0329	-1.82832	0.421509	-4.33756	1.44071e-05	0.00225595	ENSDARG00000017882
ENSDARG00000093304	677.416	0.788755	0.18181	4.33836	1.43552e-05	0.00225595	ENSDARG00000093304
ENSDARG00000095908	2528.25	0.431642	0.100198	4.3079	1.64815e-05	0.00255873	ENSDARG00000095908
ENSDARG00000041623	527.736	1.22917	0.285576	4.30419	1.67601e-05	0.00257992	ENSDARG00000041623
ENSDARG00000002967	1055.27	0.443677	0.103345	4.29317	1.76136e-05	0.00268852	ENSDARG00000002967
ENSDARG00000033227	412.227	-1.0102	0.237916	-4.24602	2.17596e-05	0.00329368	ENSDARG00000033227
ENSDARG00000019360	658.872	0.736497	0.173717	4.23963	2.23893e-05	0.00336099	ENSDARG00000019360
ENSDARG00000026611	115.914	1.03699	0.245134	4.2303	2.33379e-05	0.00347467	ENSDARG00000026611
ENSDARG00000019530	2073.11	-0.279765	0.0661725	-4.22782	2.35967e-05	0.00348464	ENSDARG00000019530
ENSDARG00000099351	867.924	0.965644	0.229488	4.20781	2.57853e-05	0.00377712	ENSDARG00000099351
ENSDARG00000099889	622.508	0.542689	0.129323	4.19637	2.71227e-05	0.00394125	ENSDARG00000099889
ENSDARG00000008969	1382.67	1.03447	0.24736	4.18206	2.88875e-05	0.00416438	ENSDARG00000008969
ENSDARG00000042780	3666.92	-0.733967	0.176458	-4.15944	3.19034e-05	0.00456294	ENSDARG00000042780
ENSDARG00000016412	90.6124	1.18922	0.286939	4.14452	3.40528e-05	0.00476956	ENSDARG00000016412
ENSDARG00000018529	724.139	-0.572811	0.138185	-4.14525	3.39438e-05	0.00476956	ENSDARG00000018529
ENSDARG00000063631	15.4271	-2.2651	0.546603	-4.14396	3.41358e-05	0.00476956	ENSDARG00000063631
ENSDARG00000020976	146.505	0.83325	0.201901	4.12702	3.67487e-05	0.00509544	ENSDARG00000020976
ENSDARG00000017960	681.772	-0.61785	0.15067	-4.10069	4.11913e-05	0.00566817	ENSDARG00000017960
ENSDARG00000101334	345.049	0.593761	0.145015	4.09449	4.23101e-05	0.00577836	ENSDARG00000101334
ENSDARG00000063911	51224.8	-0.266224	0.0651994	-4.08323	4.44135e-05	0.00602034	ENSDARG00000063911
ENSDARG00000023151	384.461	-0.978049	0.240379	-4.06878	4.72594e-05	0.00632459	ENSDARG00000023151
ENSDARG00000061338	3081.05	0.218708	0.0537588	4.06832	4.73543e-05	0.00632459	ENSDARG00000061338
ENSDARG00000045230	918.705	-0.552595	0.136319	-4.05368	5.04173e-05	0.00668453	ENSDARG00000045230
ENSDARG00000105630	48.9956	1.39724	0.346651	4.03069	5.56142e-05	0.00732012	ENSDARG00000105630
ENSDARG00000002271	1336.23	0.336071	0.0834541	4.02701	5.64902e-05	0.00738193	ENSDARG00000002271
ENSDARG00000101481	1022.76	-0.438135	0.110075	-3.98035	6.8814e-05	0.00892812	ENSDARG00000101481
ENSDARG00000010434	174.643	0.817213	0.205433	3.978	6.94983e-05	0.00895296	ENSDARG00000010434
ENSDARG00000005254	2583.96	-0.297814	0.0749616	-3.97288	7.10083e-05	0.00908306	ENSDARG00000005254
ENSDARG00000062132	35.5182	-1.60904	0.406386	-3.95939	7.51404e-05	0.0095444	ENSDARG00000062132
ENSDARG00000060498	87.5144	1.00826	0.255621	3.94436	8.00121e-05	0.0100926	ENSDARG00000060498
ENSDARG00000027529	152.107	0.83526	0.211907	3.94164	8.0927e-05	0.0101376	ENSDARG00000027529
ENSDARG00000061057	1153.75	0.297392	0.0757058	3.92826	8.55617e-05	0.0106448	ENSDARG00000061057
ENSDARG00000077121	1782.91	-0.256235	0.0653318	-3.92205	8.77979e-05	0.0108487	ENSDARG00000077121
ENSDARG00000099336	97.8202	-1.01177	0.258162	-3.91913	8.88698e-05	0.010907	ENSDARG00000099336
ENSDARG00000051912	74.7029	1.4376	0.367318	3.91378	9.08608e-05	0.0110026	ENSDARG00000051912
ENSDARG00000053973	2676.72	-0.876478	0.223888	-3.9148	9.04777e-05	0.0110026	ENSDARG00000053973
ENSDARG00000054058	2017.42	0.47407	0.121324	3.90747	9.32693e-05	0.0112195	ENSDARG00000054058
ENSDARG00000055278	824.262	0.864169	0.221281	3.90531	9.41053e-05	0.0112456	ENSDARG00000055278
ENSDARG00000031046	27.1126	1.8419	0.473898	3.8867	0.000101615	0.0120636	ENSDARG00000031046
ENSDARG00000056379	557.722	0.496	0.128006	3.87481	0.000106708	0.0125251	ENSDARG00000056379
ENSDARG00000104538	134.046	0.769995	0.198738	3.87442	0.000106881	0.0125251	ENSDARG00000104538
ENSDARG00000071015	394.949	0.549513	0.142243	3.8632	0.000111912	0.0130306	ENSDARG00000071015
ENSDARG00000029388	41.7018	1.54431	0.400425	3.85668	0.000114938	0.0132976	ENSDARG00000029388
ENSDARG00000020625	2004.39	0.243599	0.0634327	3.84027	0.000122898	0.0141286	ENSDARG00000020625
ENSDARG00000015495	803.405	0.540204	0.140851	3.83528	0.000125423	0.0143282	ENSDARG00000015495
ENSDARG00000013522	251.338	1.18229	0.309594	3.81883	0.000134087	0.0151277	ENSDARG00000013522
ENSDARG00000057698	1568.92	0.48014	0.125703	3.81965	0.000133642	0.0151277	ENSDARG00000057698
ENSDARG00000001634	1106.96	-0.293272	0.077059	-3.80581	0.000141344	0.0158479	ENSDARG00000001634
ENSDARG00000051874	1016.16	-0.424542	0.112079	-3.78787	0.000151944	0.016932	ENSDARG00000051874
ENSDARG00000019236	213.206	0.690046	0.182358	3.78401	0.00015432	0.0170919	ENSDARG00000019236
ENSDARG00000009610	129.363	-0.715396	0.189146	-3.78224	0.000155422	0.0171096	ENSDARG00000009610
ENSDARG00000045373	4977.12	-0.248422	0.0657486	-3.77837	0.00015786	0.0172733	ENSDARG00000045373
ENSDARG00000006598	268.938	0.796231	0.210895	3.77549	0.000159696	0.0173695	ENSDARG00000006598
ENSDARG00000035544	159.42	-0.726002	0.192751	-3.76652	0.000165537	0.0178661	ENSDARG00000035544
ENSDARG00000090850	2673.76	-0.806135	0.214085	-3.76548	0.000166228	0.0178661	ENSDARG00000090850
ENSDARG00000008767	12.1612	2.30142	0.612389	3.75811	0.000171205	0.0182819	ENSDARG00000008767
ENSDARG00000058606	412.189	1.01958	0.271397	3.75679	0.00017211	0.0182819	ENSDARG00000058606
ENSDARG00000099865	4489.4	-0.214574	0.0572104	-3.75061	0.000176408	0.0186295	ENSDARG00000099865
ENSDARG00000053544	296.869	-0.512671	0.137248	-3.73538	0.000187434	0.0194546	ENSDARG00000053544
ENSDARG00000070278	492.195	-0.359861	0.0962664	-3.73818	0.000185358	0.0194546	ENSDARG00000070278
ENSDARG00000075261	231.51	0.767122	0.205334	3.73597	0.000186991	0.0194546	ENSDARG00000075261
ENSDARG00000017762	2098.47	-0.326163	0.0874363	-3.7303	0.000191254	0.0197383	ENSDARG00000017762
ENSDARG00000003487	1263.91	-0.319501	0.0856951	-3.72835	0.00019274	0.0197793	ENSDARG00000003487
ENSDARG00000026871	133.781	0.924799	0.248462	3.7221	0.000197575	0.0200489	ENSDARG00000026871
ENSDARG00000117609	188.49	0.836603	0.224682	3.7235	0.00019648	0.0200489	ENSDARG00000117609
ENSDARG00000060113	323.568	0.685613	0.184601	3.71402	0.000203992	0.020585	ENSDARG00000060113
ENSDARG00000059001	481.286	0.747402	0.201606	3.70723	0.000209535	0.0209919	ENSDARG00000059001
ENSDARG00000075827	106.49	-1.40737	0.379893	-3.70466	0.000211675	0.0209919	ENSDARG00000075827
ENSDARG00000077946	2052.48	-0.222356	0.0600617	-3.70212	0.000213802	0.0209919	ENSDARG00000077946
ENSDARG00000086654	28.6078	1.84115	0.497112	3.70369	0.000212482	0.0209919	ENSDARG00000086654
ENSDARG00000091234	25.3521	2.27175	0.613585	3.70242	0.000213551	0.0209919	ENSDARG00000091234
ENSDARG00000102937	59.1317	1.24438	0.336504	3.69795	0.000217344	0.0212249	ENSDARG00000102937
ENSDARG00000037652	216.611	-0.584595	0.158449	-3.68947	0.000224719	0.0218277	ENSDARG00000037652
ENSDARG00000054942	177.947	0.606072	0.164693	3.68002	0.000233218	0.0222957	ENSDARG00000054942
ENSDARG00000071426	507.43	0.568503	0.15447	3.68034	0.000232921	0.0222957	ENSDARG00000071426
ENSDARG00000075121	1015.45	0.465778	0.126479	3.68266	0.000230811	0.0222957	ENSDARG00000075121
ENSDARG00000012450	784.804	0.372127	0.101434	3.66868	0.00024381	0.0231862	ENSDARG00000012450
ENSDARG00000042641	128.709	-0.82556	0.225414	-3.66242	0.000249845	0.0236364	ENSDARG00000042641
ENSDARG00000015111	3827.46	-0.280521	0.0766528	-3.65964	0.000252573	0.0237411	ENSDARG00000015111
ENSDARG00000086789	316.988	0.426976	0.116704	3.65863	0.000253566	0.0237411	ENSDARG00000086789
ENSDARG00000090286	1253.1	-0.732263	0.200364	-3.65466	0.00025752	0.0239877	ENSDARG00000090286
ENSDARG00000105529	324.78	0.627073	0.172164	3.6423	0.000270218	0.025042	ENSDARG00000105529
ENSDARG00000090268	19404.3	-0.290441	0.0798187	-3.63876	0.000273956	0.0252596	ENSDARG00000090268
ENSDARG00000086173	127.595	0.739255	0.203338	3.6356	0.000277332	0.0254417	ENSDARG00000086173
ENSDARG00000019137	1062.73	0.329031	0.0908636	3.62115	0.000293292	0.0266381	ENSDARG00000019137
ENSDARG00000045748	227.304	0.701727	0.193786	3.62114	0.000293306	0.0266381	ENSDARG00000045748
ENSDARG00000079605	807.665	-0.33754	0.0933494	-3.61588	0.000299334	0.0270502	ENSDARG00000079605
ENSDARG00000100452	2640.08	0.273446	0.0757656	3.60911	0.000307247	0.0276279	ENSDARG00000100452
ENSDARG00000013926	63.7905	0.991659	0.274996	3.60609	0.00031085	0.0278142	ENSDARG00000013926
ENSDARG00000015208	1203.09	-0.330908	0.0919047	-3.60055	0.000317546	0.028274	ENSDARG00000015208
ENSDARG00000035422	35.6355	1.69458	0.470886	3.59871	0.000319798	0.0283356	ENSDARG00000035422
ENSDARG00000002369	2966.64	0.381083	0.106452	3.57986	0.000343779	0.0303127	ENSDARG00000002369
ENSDARG00000029072	2924.62	0.366981	0.102634	3.57562	0.000349395	0.030659	ENSDARG00000029072
ENSDARG00000028517	862.239	0.378984	0.106133	3.57085	0.000355831	0.0308025	ENSDARG00000028517
ENSDARG00000058102	567.767	-0.564941	0.158219	-3.57063	0.000356118	0.0308025	ENSDARG00000058102
ENSDARG00000112703	29.6455	1.48533	0.415936	3.57106	0.000355538	0.0308025	ENSDARG00000112703
ENSDARG00000040190	1634.34	0.397957	0.112142	3.54868	0.000387161	0.0333289	ENSDARG00000040190
ENSDARG00000092170	40631.2	-0.476513	0.134354	-3.54669	0.000390106	0.033424	ENSDARG00000092170
ENSDARG00000051939	356.554	-0.940689	0.265521	-3.54281	0.000395891	0.0336785	ENSDARG00000051939
ENSDARG00000074210	23.448	5.41331	1.52823	3.54221	0.000396784	0.0336785	ENSDARG00000074210
ENSDARG00000008363	1050.49	0.36854	0.104269	3.53452	0.000408519	0.0345132	ENSDARG00000008363
ENSDARG00000074057	3286.99	-0.255657	0.0723654	-3.53286	0.000411084	0.0345456	ENSDARG00000074057
ENSDARG00000111240	709.144	0.792454	0.224375	3.53182	0.000412706	0.0345456	ENSDARG00000111240
ENSDARG00000103277	38.1134	1.66825	0.473036	3.52669	0.000420792	0.0350608	ENSDARG00000103277
ENSDARG00000006200	7218.07	-0.198281	0.0562803	-3.5231	0.000426523	0.0352557	ENSDARG00000006200
ENSDARG00000016457	36.6093	1.24412	0.353164	3.5228	0.000427012	0.0352557	ENSDARG00000016457
ENSDARG00000025094	507.597	0.425762	0.120963	3.51978	0.000431906	0.0353385	ENSDARG00000025094
ENSDARG00000070822	1936.29	-0.351479	0.0998341	-3.52063	0.000430519	0.0353385	ENSDARG00000070822
ENSDARG00000056259	1333.93	0.285127	0.0811211	3.51483	0.000440031	0.0355232	ENSDARG00000056259
ENSDARG00000076532	56999.1	-0.208786	0.0593706	-3.51667	0.000437004	0.0355232	ENSDARG00000076532
ENSDARG00000104540	469.654	-0.792454	0.225398	-3.51579	0.000438441	0.0355232	ENSDARG00000104540
ENSDARG00000095380	21.5944	-1.93013	0.550699	-3.50488	0.000456818	0.0367153	ENSDARG00000095380
ENSDARG00000019417	327.347	0.473315	0.135279	3.4988	0.000467352	0.0373964	ENSDARG00000019417
ENSDARG00000042725	623.193	0.736133	0.2105	3.49707	0.000470404	0.0374755	ENSDARG00000042725
ENSDARG00000009830	11600.5	0.235789	0.067538	3.49121	0.000480847	0.0381402	ENSDARG00000009830
ENSDARG00000045306	21.5955	1.65857	0.476011	3.48431	0.000493406	0.0384645	ENSDARG00000045306
ENSDARG00000068732	818.235	0.372269	0.106812	3.48526	0.000491654	0.0384645	ENSDARG00000068732
ENSDARG00000092362	148.668	1.69442	0.486027	3.48627	0.000489811	0.0384645	ENSDARG00000092362
ENSDARG00000105528	11.7097	2.89977	0.831504	3.48738	0.000487783	0.0384645	ENSDARG00000105528
ENSDARG00000093549	5004.43	-0.788703	0.226567	-3.4811	0.000499363	0.0385975	ENSDARG00000093549
ENSDARG00000101891	1136.2	-0.272825	0.0783559	-3.48187	0.000497919	0.0385975	ENSDARG00000101891
ENSDARG00000056829	14.3999	-1.83547	0.527621	-3.47876	0.000503734	0.0387607	ENSDARG00000056829
ENSDARG00000069828	159.71	-0.757928	0.21794	-3.4777	0.000505741	0.0387607	ENSDARG00000069828
ENSDARG00000013031	2506.53	-0.299359	0.0862006	-3.47281	0.000515035	0.0393071	ENSDARG00000013031
ENSDARG00000016301	648.498	-0.361412	0.104117	-3.4712	0.000518142	0.0393788	ENSDARG00000016301
ENSDARG00000013317	696.097	-0.354586	0.102328	-3.46519	0.00052985	0.0398319	ENSDARG00000013317
ENSDARG00000035505	227.363	-0.402607	0.116237	-3.46366	0.000532876	0.0398319	ENSDARG00000035505
ENSDARG00000074335	1688.99	0.241455	0.0696905	3.46467	0.000530881	0.0398319	ENSDARG00000074335
ENSDARG00000103226	401.597	-0.534065	0.154149	-3.46459	0.000531031	0.0398319	ENSDARG00000103226
ENSDARG00000014366	593.533	-0.37047	0.107414	-3.44898	0.000562711	0.0417824	ENSDARG00000014366
ENSDARG00000092467	12767.4	-0.307888	0.0892799	-3.44857	0.000563571	0.0417824	ENSDARG00000092467
ENSDARG00000055226	69.4978	0.965798	0.280556	3.44244	0.000576496	0.042567	ENSDARG00000055226
ENSDARG00000114760	137.603	-0.675061	0.196505	-3.43533	0.000591829	0.0435222	ENSDARG00000114760
ENSDARG00000071493	38.8593	-1.17276	0.341582	-3.4333	0.000596274	0.0436722	ENSDARG00000071493
ENSDARG00000012405	28964.4	-0.144622	0.0421492	-3.4312	0.000600914	0.0436931	ENSDARG00000012405
ENSDARG00000090557	61.2797	1.38942	0.404962	3.431	0.00060137	0.0436931	ENSDARG00000090557
ENSDARG00000042428	766.857	-0.385045	0.112308	-3.42846	0.000607015	0.0437194	ENSDARG00000042428
ENSDARG00000044550	24.647	1.61531	0.471215	3.42798	0.000608098	0.0437194	ENSDARG00000044550
ENSDARG00000070038	326.027	-0.721011	0.210355	-3.4276	0.000608952	0.0437194	ENSDARG00000070038
ENSDARG00000070914	1257.21	0.291912	0.0853603	3.41977	0.00062675	0.04482	ENSDARG00000070914
ENSDARG00000005481	182	0.769719	0.225618	3.41161	0.00064581	0.0460019	ENSDARG00000005481
ENSDARG00000056196	49.8497	-1.22785	0.360084	-3.40991	0.000649837	0.046108	ENSDARG00000056196
ENSDARG00000003281	156.666	0.689613	0.202439	3.40653	0.00065795	0.046502	ENSDARG00000003281
ENSDARG00000044820	582.348	-0.287967	0.0846178	-3.40315	0.000666135	0.0467169	ENSDARG00000044820
ENSDARG00000063095	1393.78	0.281476	0.0827044	3.40339	0.000665545	0.0467169	ENSDARG00000063095
ENSDARG00000032405	3229.32	0.258057	0.075945	3.39795	0.000678935	0.0472497	ENSDARG00000032405
ENSDARG00000042684	448.834	-0.595815	0.175342	-3.39803	0.000678742	0.0472497	ENSDARG00000042684
ENSDARG00000010625	58.7636	0.936819	0.27616	3.39231	0.000693067	0.0480491	ENSDARG00000010625
ENSDARG00000052470	288.678	-0.494726	0.145913	-3.39055	0.000697525	0.0481743	ENSDARG00000052470
ENSDARG00000070454	155.848	0.758632	0.223977	3.3871	0.000706367	0.0486002	ENSDARG00000070454
ENSDARG00000038359	120.651	0.691753	0.20457	3.3815	0.000720914	0.0490438	ENSDARG00000038359
ENSDARG00000061478	8515.4	0.146332	0.0432668	3.38209	0.000719358	0.0490438	ENSDARG00000061478
ENSDARG00000098853	909.94	0.269312	0.079609	3.38293	0.000717174	0.0490438	ENSDARG00000098853
ENSDARG00000059053	240.423	-0.704388	0.20845	-3.37918	0.000727027	0.0490919	ENSDARG00000059053
ENSDARG00000077620	1049.85	-0.344242	0.101871	-3.37919	0.000726999	0.0490919	ENSDARG00000077620
ENSDARG00000059906	2343.55	0.307812	0.0911404	3.37734	0.000731902	0.049238	ENSDARG00000059906

## Sheet: PFAS 8
	baseMean	log2FoldChange	lfcSE	stat	pvalue	padj	names				source	term_name	term_id	highlighted	adjusted_p_value	negative_log10_of_adjusted_p_value	term_size	query_size	intersection_size	Fold_Enrichment	effective_domain_size	intersections
ENSDARG00000074635	857.344	1.19777	0.0964244	12.4218	1.98999e-35	3.3993e-31	ENSDARG00000074635				GO:CC	eukaryotic translation elongation factor 1 complex	GO:0005853	TRUE	0.00896856	2.04728	3	707	3	29.3324	20738	ENSDARG00000102291,ENSDARG00000044521,ENSDARG00000030053
ENSDARG00000037921	1034.73	-1.63382	0.141644	-11.5346	8.82544e-31	7.53781e-27	ENSDARG00000037921				GO:CC	cytosolic large ribosomal subunit	GO:0022625	FALSE	1.88e-30	29.7252	47	707	30	18.7228	20738	ENSDARG00000021864,ENSDARG00000011201,ENSDARG00000053365,ENSDARG00000115271,ENSDARG00000015862,ENSDARG00000041182,ENSDARG00000003599,ENSDARG00000036316,ENSDARG00000054818,ENSDARG00000006316,ENSDARG00000010516,ENSDARG00000029533,ENSDARG00000035871,ENSDARG00000043509,ENSDARG00000007320,ENSDARG00000019230,ENSDARG00000018334,ENSDARG00000058451,ENSDARG00000088030,ENSDARG00000005791,ENSDARG00000101794,…
ENSDARG00000004358	378.235	-2.62195	0.230059	-11.3969	4.33337e-30	2.46742e-26	ENSDARG00000004358				GO:CC	cytosolic ribosome	GO:0022626	TRUE	5.27e-39	38.2785	77	707	42	15.9995	20738	ENSDARG00000030408,ENSDARG00000036875,ENSDARG00000021864,ENSDARG00000011201,ENSDARG00000053365,ENSDARG00000115271,ENSDARG00000034897,ENSDARG00000015862,ENSDARG00000032725,ENSDARG00000041182,ENSDARG00000003599,ENSDARG00000036316,ENSDARG00000054818,ENSDARG00000006316,ENSDARG00000045487,ENSDARG00000010516,ENSDARG00000036629,ENSDARG00000029533,ENSDARG00000035871,ENSDARG00000043509,ENSDARG00000043453,…
ENSDARG00000056732	663.617	1.36879	0.133283	10.2698	9.64231e-25	4.11775e-21	ENSDARG00000056732				GO:CC	sodium:potassium-exchanging ATPase complex	GO:0005890	TRUE	0.0190985	1.719	8	707	4	14.6662	20738	ENSDARG00000099203,ENSDARG00000076833,ENSDARG00000013144,ENSDARG00000034424
ENSDARG00000010791	4499.1	0.643819	0.0713745	9.0203	1.87568e-19	6.40806e-16	ENSDARG00000010791				GO:CC	cation-transporting ATPase complex	GO:0090533	FALSE	0.0190985	1.719	8	707	4	14.6662	20738	ENSDARG00000099203,ENSDARG00000076833,ENSDARG00000013144,ENSDARG00000034424
ENSDARG00000010591	1308.18	0.771295	0.0940004	8.20523	2.30152e-16	6.55242e-13	ENSDARG00000010591				REAC	SRP-dependent cotranslational protein targeting to membrane	REAC:R-DRE-1799339	FALSE	2.58e-57	56.5888	89	365	61	13.783	7340	ENSDARG00000030408,ENSDARG00000036875,ENSDARG00000042905,ENSDARG00000053365,ENSDARG00000099380,ENSDARG00000025073,ENSDARG00000019181,ENSDARG00000034897,ENSDARG00000015862,ENSDARG00000032725,ENSDARG00000058105,ENSDARG00000041182,ENSDARG00000014867,ENSDARG00000003599,ENSDARG00000036316,ENSDARG00000054818,ENSDARG00000025581,ENSDARG00000035692,ENSDARG00000041811,ENSDARG00000006316,ENSDARG00000014690,…
ENSDARG00000054543	164.488	-1.8076	0.223839	-8.07546	6.72233e-16	1.64044e-12	ENSDARG00000054543				REAC	Nonsense Mediated Decay (NMD) independent of the Exon Junction Complex (EJC)	REAC:R-DRE-975956	FALSE	4.72e-58	57.3263	91	365	62	13.701	7340	ENSDARG00000030408,ENSDARG00000036875,ENSDARG00000042905,ENSDARG00000053365,ENSDARG00000099380,ENSDARG00000025073,ENSDARG00000019181,ENSDARG00000034897,ENSDARG00000015862,ENSDARG00000032725,ENSDARG00000058105,ENSDARG00000041182,ENSDARG00000014867,ENSDARG00000003599,ENSDARG00000036316,ENSDARG00000054818,ENSDARG00000025581,ENSDARG00000035692,ENSDARG00000041811,ENSDARG00000006316,ENSDARG00000014690,…
ENSDARG00000104431	1289.1	0.756014	0.0942179	8.0241	1.02271e-15	2.18375e-12	ENSDARG00000104431				REAC	Formation of a pool of free 40S subunits	REAC:R-DRE-72689	FALSE	4.43e-59	58.3538	96	365	64	13.4064	7340	ENSDARG00000030408,ENSDARG00000036875,ENSDARG00000042905,ENSDARG00000053365,ENSDARG00000099380,ENSDARG00000025073,ENSDARG00000019181,ENSDARG00000034897,ENSDARG00000015862,ENSDARG00000032725,ENSDARG00000058105,ENSDARG00000041182,ENSDARG00000014867,ENSDARG00000003599,ENSDARG00000036316,ENSDARG00000054818,ENSDARG00000025581,ENSDARG00000035692,ENSDARG00000041811,ENSDARG00000006316,ENSDARG00000014690,…
ENSDARG00000103554	2365.88	0.804865	0.10238	7.86158	3.79331e-15	7.19971e-12	ENSDARG00000103554				REAC	Eukaryotic Translation Elongation	REAC:R-DRE-156842	FALSE	0.033333	1.47713	6	365	4	13.4064	7340	ENSDARG00000056119,ENSDARG00000044521,ENSDARG00000030053,ENSDARG00000100371
ENSDARG00000021787	1532.96	0.601071	0.0774002	7.76576	8.11565e-15	1.38631e-11	ENSDARG00000021787				HP	Radial artery aplasia	HP:0020118	FALSE	7.48e-14	13.1259	25	274	17	13.3816	5392	ENSDARG00000030408,ENSDARG00000053365,ENSDARG00000034897,ENSDARG00000015862,ENSDARG00000104011,ENSDARG00000029533,ENSDARG00000043509,ENSDARG00000023298,ENSDARG00000037071,ENSDARG00000030602,ENSDARG00000035860,ENSDARG00000018334,ENSDARG00000088030,ENSDARG00000015128,ENSDARG00000046157,ENSDARG00000042566,ENSDARG00000039347
ENSDARG00000060756	573.244	1.27217	0.164437	7.73651	1.02184e-14	1.58683e-11	ENSDARG00000060756				HP	Elevated red cell adenosine deaminase level	HP:0030270	FALSE	7.48e-14	13.1259	25	274	17	13.3816	5392	ENSDARG00000030408,ENSDARG00000053365,ENSDARG00000034897,ENSDARG00000015862,ENSDARG00000104011,ENSDARG00000029533,ENSDARG00000043509,ENSDARG00000023298,ENSDARG00000037071,ENSDARG00000030602,ENSDARG00000035860,ENSDARG00000018334,ENSDARG00000088030,ENSDARG00000015128,ENSDARG00000046157,ENSDARG00000042566,ENSDARG00000039347
ENSDARG00000011640	463.609	-1.36915	0.177553	-7.71123	1.24606e-14	1.77377e-11	ENSDARG00000011640				HP	Abnormal radial artery morphology	HP:0031640	FALSE	7.48e-14	13.1259	25	274	17	13.3816	5392	ENSDARG00000030408,ENSDARG00000053365,ENSDARG00000034897,ENSDARG00000015862,ENSDARG00000104011,ENSDARG00000029533,ENSDARG00000043509,ENSDARG00000023298,ENSDARG00000037071,ENSDARG00000030602,ENSDARG00000035860,ENSDARG00000018334,ENSDARG00000088030,ENSDARG00000015128,ENSDARG00000046157,ENSDARG00000042566,ENSDARG00000039347
ENSDARG00000101637	6870.28	0.420552	0.0562383	7.47804	7.54383e-14	9.9126e-11	ENSDARG00000101637				HP	Macrocytic dyserythropoietic anemia	HP:0005532	FALSE	2.06e-13	12.6853	26	274	17	12.8669	5392	ENSDARG00000030408,ENSDARG00000053365,ENSDARG00000034897,ENSDARG00000015862,ENSDARG00000104011,ENSDARG00000029533,ENSDARG00000043509,ENSDARG00000023298,ENSDARG00000037071,ENSDARG00000030602,ENSDARG00000035860,ENSDARG00000018334,ENSDARG00000088030,ENSDARG00000015128,ENSDARG00000046157,ENSDARG00000042566,ENSDARG00000039347
ENSDARG00000054321	1804.2	0.67523	0.0911558	7.40742	1.28777e-13	1.57127e-10	ENSDARG00000054321				REAC	GTP hydrolysis and joining of the 60S ribosomal subunit	REAC:R-DRE-72706	FALSE	2.47e-55	54.6067	109	365	65	11.992	7340	ENSDARG00000030408,ENSDARG00000036875,ENSDARG00000042905,ENSDARG00000053365,ENSDARG00000099380,ENSDARG00000025073,ENSDARG00000019181,ENSDARG00000034897,ENSDARG00000015862,ENSDARG00000032725,ENSDARG00000058105,ENSDARG00000041182,ENSDARG00000014867,ENSDARG00000003599,ENSDARG00000036316,ENSDARG00000054818,ENSDARG00000025581,ENSDARG00000035692,ENSDARG00000041811,ENSDARG00000006316,ENSDARG00000014690,…
ENSDARG00000061120	6228.67	1.18441	0.160344	7.38666	1.50559e-13	1.71457e-10	ENSDARG00000061120				REAC	L13a-mediated translational silencing of Ceruloplasmin expression	REAC:R-DRE-156827	FALSE	3.55e-54	53.4502	108	365	64	11.9168	7340	ENSDARG00000030408,ENSDARG00000036875,ENSDARG00000042905,ENSDARG00000053365,ENSDARG00000099380,ENSDARG00000025073,ENSDARG00000019181,ENSDARG00000034897,ENSDARG00000015862,ENSDARG00000032725,ENSDARG00000058105,ENSDARG00000041182,ENSDARG00000014867,ENSDARG00000003599,ENSDARG00000036316,ENSDARG00000054818,ENSDARG00000025581,ENSDARG00000035692,ENSDARG00000041811,ENSDARG00000006316,ENSDARG00000014690,…
ENSDARG00000011989	1366.93	-0.826574	0.112411	-7.35315	1.93586e-13	1.9452e-10	ENSDARG00000011989				GO:BP	sodium ion export across plasma membrane	GO:0036376	TRUE	0.000140736	3.8516	19	778	8	11.9004	21989	ENSDARG00000007739,ENSDARG00000018259,ENSDARG00000001870,ENSDARG00000099203,ENSDARG00000019856,ENSDARG00000076833,ENSDARG00000013144,ENSDARG00000034424
ENSDARG00000098392	418.383	-0.913623	0.124213	-7.35531	1.9049e-13	1.9452e-10	ENSDARG00000098392				GO:BP	intracellular potassium ion homeostasis	GO:0030007	TRUE	0.000140736	3.8516	19	778	8	11.9004	21989	ENSDARG00000007739,ENSDARG00000018259,ENSDARG00000001870,ENSDARG00000099203,ENSDARG00000019856,ENSDARG00000076833,ENSDARG00000013144,ENSDARG00000034424
ENSDARG00000033832	1504.88	-0.812818	0.110864	-7.33165	2.27328e-13	2.15734e-10	ENSDARG00000033832				GO:CC	cytosolic small ribosomal subunit	GO:0022627	FALSE	2.51e-08	7.5995	30	707	12	11.733	20738	ENSDARG00000030408,ENSDARG00000036875,ENSDARG00000034897,ENSDARG00000032725,ENSDARG00000045487,ENSDARG00000036629,ENSDARG00000043453,ENSDARG00000023298,ENSDARG00000037071,ENSDARG00000030602,ENSDARG00000021838,ENSDARG00000041435
ENSDARG00000036028	389.812	1.48634	0.204381	7.27239	3.53175e-13	3.17523e-10	ENSDARG00000036028				GO:CC	large ribosomal subunit	GO:0015934	FALSE	9.5e-24	23.0224	81	707	32	11.5881	20738	ENSDARG00000021864,ENSDARG00000042905,ENSDARG00000011201,ENSDARG00000053365,ENSDARG00000115271,ENSDARG00000015862,ENSDARG00000041182,ENSDARG00000014867,ENSDARG00000003599,ENSDARG00000036316,ENSDARG00000054818,ENSDARG00000006316,ENSDARG00000010516,ENSDARG00000029533,ENSDARG00000035871,ENSDARG00000043509,ENSDARG00000007320,ENSDARG00000019230,ENSDARG00000018334,ENSDARG00000058451,ENSDARG00000088030,…
ENSDARG00000037879	2141.72	0.537507	0.0742845	7.23579	4.62835e-13	3.95308e-10	ENSDARG00000037879				HP	Malignant genitourinary tract tumor	HP:0006758	FALSE	2.98e-12	11.5252	29	274	17	11.5359	5392	ENSDARG00000030408,ENSDARG00000053365,ENSDARG00000034897,ENSDARG00000015862,ENSDARG00000104011,ENSDARG00000029533,ENSDARG00000043509,ENSDARG00000023298,ENSDARG00000037071,ENSDARG00000030602,ENSDARG00000035860,ENSDARG00000018334,ENSDARG00000088030,ENSDARG00000015128,ENSDARG00000046157,ENSDARG00000042566,ENSDARG00000039347
ENSDARG00000075295	325	-1.37864	0.191262	-7.20814	5.67208e-13	4.61383e-10	ENSDARG00000075295				HP	Erythroid hypoplasia	HP:0012133	FALSE	2.98e-12	11.5252	29	274	17	11.5359	5392	ENSDARG00000030408,ENSDARG00000053365,ENSDARG00000034897,ENSDARG00000015862,ENSDARG00000104011,ENSDARG00000029533,ENSDARG00000043509,ENSDARG00000023298,ENSDARG00000037071,ENSDARG00000030602,ENSDARG00000035860,ENSDARG00000018334,ENSDARG00000088030,ENSDARG00000015128,ENSDARG00000046157,ENSDARG00000042566,ENSDARG00000039347
ENSDARG00000027495	407.759	-1.07683	0.149713	-7.19264	6.35516e-13	4.9345e-10	ENSDARG00000027495				REAC	Nonsense-Mediated Decay (NMD)	REAC:R-DRE-927802	FALSE	5.91e-52	51.2284	110	365	63	11.5173	7340	ENSDARG00000030408,ENSDARG00000036875,ENSDARG00000042905,ENSDARG00000053365,ENSDARG00000099380,ENSDARG00000025073,ENSDARG00000019181,ENSDARG00000034897,ENSDARG00000015862,ENSDARG00000032725,ENSDARG00000058105,ENSDARG00000041182,ENSDARG00000014867,ENSDARG00000003599,ENSDARG00000036316,ENSDARG00000054818,ENSDARG00000025581,ENSDARG00000035692,ENSDARG00000041811,ENSDARG00000006316,ENSDARG00000014690,…
ENSDARG00000001910	378.754	-0.987993	0.138246	-7.14665	8.89238e-13	6.60433e-10	ENSDARG00000001910				REAC	Nonsense Mediated Decay (NMD) enhanced by the Exon Junction Complex (EJC)	REAC:R-DRE-975957	FALSE	5.91e-52	51.2284	110	365	63	11.5173	7340	ENSDARG00000030408,ENSDARG00000036875,ENSDARG00000042905,ENSDARG00000053365,ENSDARG00000099380,ENSDARG00000025073,ENSDARG00000019181,ENSDARG00000034897,ENSDARG00000015862,ENSDARG00000032725,ENSDARG00000058105,ENSDARG00000041182,ENSDARG00000014867,ENSDARG00000003599,ENSDARG00000036316,ENSDARG00000054818,ENSDARG00000025581,ENSDARG00000035692,ENSDARG00000041811,ENSDARG00000006316,ENSDARG00000014690,…
ENSDARG00000060397	437.807	0.817684	0.116769	7.00259	2.5128e-12	1.78849e-09	ENSDARG00000060397				GO:MF	P-type potassium transmembrane transporter activity	GO:0008556	FALSE	0.0189523	1.72234	13	841	5	11.2435	24585	ENSDARG00000007739,ENSDARG00000018259,ENSDARG00000001870,ENSDARG00000030694,ENSDARG00000019856
ENSDARG00000030408	30189.7	0.357309	0.0516222	6.92161	4.46536e-12	3.05109e-09	ENSDARG00000030408				REAC	Cap-dependent Translation Initiation	REAC:R-DRE-72737	FALSE	1.61e-52	51.7944	117	365	65	11.172	7340	ENSDARG00000030408,ENSDARG00000036875,ENSDARG00000042905,ENSDARG00000053365,ENSDARG00000099380,ENSDARG00000025073,ENSDARG00000019181,ENSDARG00000034897,ENSDARG00000015862,ENSDARG00000032725,ENSDARG00000058105,ENSDARG00000041182,ENSDARG00000014867,ENSDARG00000003599,ENSDARG00000036316,ENSDARG00000054818,ENSDARG00000025581,ENSDARG00000035692,ENSDARG00000041811,ENSDARG00000006316,ENSDARG00000014690,…
ENSDARG00000007708	5607.95	0.413957	0.0599866	6.90084	5.16974e-12	3.39652e-09	ENSDARG00000007708				REAC	Eukaryotic Translation Initiation	REAC:R-DRE-72613	FALSE	1.61e-52	51.7944	117	365	65	11.172	7340	ENSDARG00000030408,ENSDARG00000036875,ENSDARG00000042905,ENSDARG00000053365,ENSDARG00000099380,ENSDARG00000025073,ENSDARG00000019181,ENSDARG00000034897,ENSDARG00000015862,ENSDARG00000032725,ENSDARG00000058105,ENSDARG00000041182,ENSDARG00000014867,ENSDARG00000003599,ENSDARG00000036316,ENSDARG00000054818,ENSDARG00000025581,ENSDARG00000035692,ENSDARG00000041811,ENSDARG00000006316,ENSDARG00000014690,…
ENSDARG00000023181	228.454	-1.49806	0.217497	-6.88772	5.66934e-12	3.58681e-09	ENSDARG00000023181				HP	Pure red cell aplasia	HP:0012410	FALSE	6.58e-12	11.1821	30	274	17	11.1513	5392	ENSDARG00000030408,ENSDARG00000053365,ENSDARG00000034897,ENSDARG00000015862,ENSDARG00000104011,ENSDARG00000029533,ENSDARG00000043509,ENSDARG00000023298,ENSDARG00000037071,ENSDARG00000030602,ENSDARG00000035860,ENSDARG00000018334,ENSDARG00000088030,ENSDARG00000015128,ENSDARG00000046157,ENSDARG00000042566,ENSDARG00000039347
ENSDARG00000094426	165.429	1.29062	0.188558	6.84468	7.66469e-12	4.67601e-09	ENSDARG00000094426				GO:BP	intracellular sodium ion homeostasis	GO:0006883	TRUE	0.000355773	3.44883	21	778	8	10.767	21989	ENSDARG00000007739,ENSDARG00000018259,ENSDARG00000001870,ENSDARG00000099203,ENSDARG00000019856,ENSDARG00000076833,ENSDARG00000013144,ENSDARG00000034424
ENSDARG00000062338	2348.97	0.46201	0.0676732	6.82707	8.66673e-12	5.105e-09	ENSDARG00000062338				REAC	Formation of the ternary complex, and subsequently, the 43S complex	REAC:R-DRE-72695	FALSE	6.16e-18	17.2108	53	365	26	9.86508	7340	ENSDARG00000030408,ENSDARG00000036875,ENSDARG00000019181,ENSDARG00000034897,ENSDARG00000032725,ENSDARG00000035692,ENSDARG00000041811,ENSDARG00000014690,ENSDARG00000045487,ENSDARG00000036629,ENSDARG00000043453,ENSDARG00000030602,ENSDARG00000035860,ENSDARG00000021838,ENSDARG00000019778,ENSDARG00000046157,ENSDARG00000017445,ENSDARG00000041435,ENSDARG00000090697,ENSDARG00000100392,ENSDARG00000010160,…
ENSDARG00000077341	1999.05	-0.80041	0.117369	-6.81959	9.1303e-12	5.19879e-09	ENSDARG00000077341				GO:CC	ribosomal subunit	GO:0044391	FALSE	3.15e-30	29.5014	134	707	45	9.85043	20738	ENSDARG00000030408,ENSDARG00000036875,ENSDARG00000021864,ENSDARG00000042905,ENSDARG00000011201,ENSDARG00000053365,ENSDARG00000115271,ENSDARG00000019181,ENSDARG00000034897,ENSDARG00000015862,ENSDARG00000032725,ENSDARG00000041182,ENSDARG00000014867,ENSDARG00000003599,ENSDARG00000036316,ENSDARG00000054818,ENSDARG00000006316,ENSDARG00000045487,ENSDARG00000010516,ENSDARG00000036629,ENSDARG00000029533,…
ENSDARG00000023082	132.187	-1.76905	0.261021	-6.77743	1.22333e-11	6.74093e-09	ENSDARG00000023082				HP	Abnormal erythrocyte enzyme level	HP:0030272	FALSE	1.89e-11	10.7232	36	274	18	9.83942	5392	ENSDARG00000030408,ENSDARG00000053365,ENSDARG00000034897,ENSDARG00000015862,ENSDARG00000104011,ENSDARG00000029533,ENSDARG00000043509,ENSDARG00000023298,ENSDARG00000037071,ENSDARG00000030602,ENSDARG00000035860,ENSDARG00000018334,ENSDARG00000088030,ENSDARG00000015128,ENSDARG00000046157,ENSDARG00000042566,ENSDARG00000039347,ENSDARG00000015524
ENSDARG00000007836	9093.36	1.07644	0.160971	6.68718	2.27504e-11	1.21445e-08	ENSDARG00000007836				KEGG	Ribosome	KEGG:03010	FALSE	1.93e-46	45.7149	104	319	60	9.76971	5402	ENSDARG00000030408,ENSDARG00000021864,ENSDARG00000011201,ENSDARG00000053365,ENSDARG00000099380,ENSDARG00000025073,ENSDARG00000040439,ENSDARG00000115271,ENSDARG00000019181,ENSDARG00000034897,ENSDARG00000051783,ENSDARG00000104011,ENSDARG00000041182,ENSDARG00000014867,ENSDARG00000003599,ENSDARG00000041811,ENSDARG00000006316,ENSDARG00000014690,ENSDARG00000045487,ENSDARG00000070437,ENSDARG00000055996,…
ENSDARG00000036816	2445.53	0.702104	0.106577	6.58775	4.4653e-11	2.24342e-08	ENSDARG00000036816				HP	Abnormality of the thenar eminence	HP:0001227	FALSE	3.58e-10	9.44645	36	274	17	9.29278	5392	ENSDARG00000030408,ENSDARG00000053365,ENSDARG00000034897,ENSDARG00000015862,ENSDARG00000104011,ENSDARG00000029533,ENSDARG00000043509,ENSDARG00000023298,ENSDARG00000037071,ENSDARG00000030602,ENSDARG00000035860,ENSDARG00000018334,ENSDARG00000088030,ENSDARG00000015128,ENSDARG00000046157,ENSDARG00000042566,ENSDARG00000039347
ENSDARG00000076572	5467.53	-0.733534	0.11129	-6.59118	4.36354e-11	2.24342e-08	ENSDARG00000076572				HP	Osteosarcoma	HP:0002669	FALSE	3.58e-10	9.44645	36	274	17	9.29278	5392	ENSDARG00000030408,ENSDARG00000053365,ENSDARG00000034897,ENSDARG00000015862,ENSDARG00000104011,ENSDARG00000029533,ENSDARG00000043509,ENSDARG00000023298,ENSDARG00000037071,ENSDARG00000030602,ENSDARG00000035860,ENSDARG00000018334,ENSDARG00000088030,ENSDARG00000015128,ENSDARG00000046157,ENSDARG00000042566,ENSDARG00000039347
ENSDARG00000052690	1037.51	0.84138	0.12934	6.5052	7.7588e-11	3.78674e-08	ENSDARG00000052690				GO:MF	structural constituent of eye lens	GO:0005212	TRUE	5.69e-16	15.2446	82	841	26	9.26902	24585	ENSDARG00000076572,ENSDARG00000086658,ENSDARG00000074001,ENSDARG00000016793,ENSDARG00000091148,ENSDARG00000007576,ENSDARG00000069792,ENSDARG00000069826,ENSDARG00000109861,ENSDARG00000087301,ENSDARG00000088823,ENSDARG00000069817,ENSDARG00000087164,ENSDARG00000057460,ENSDARG00000069801,ENSDARG00000116164,ENSDARG00000115701,ENSDARG00000068507,ENSDARG00000086917,ENSDARG00000069827,ENSDARG00000076790,…
ENSDARG00000012126	102.167	-1.67878	0.258813	-6.48644	8.78887e-11	4.17032e-08	ENSDARG00000012126				GO:BP	ribosome assembly	GO:0042255	TRUE	0.00166739	2.77796	25	778	8	9.04432	21989	ENSDARG00000100452,ENSDARG00000015862,ENSDARG00000006316,ENSDARG00000036629,ENSDARG00000043453,ENSDARG00000023298,ENSDARG00000030602,ENSDARG00000058451
ENSDARG00000043847	26.786	-3.44116	0.536147	-6.41832	1.37787e-10	6.36131e-08	ENSDARG00000043847				HP	Adenocarcinoma of the colon	HP:0040276	FALSE	6.32e-10	9.19936	37	274	17	9.04163	5392	ENSDARG00000030408,ENSDARG00000053365,ENSDARG00000034897,ENSDARG00000015862,ENSDARG00000104011,ENSDARG00000029533,ENSDARG00000043509,ENSDARG00000023298,ENSDARG00000037071,ENSDARG00000030602,ENSDARG00000035860,ENSDARG00000018334,ENSDARG00000088030,ENSDARG00000015128,ENSDARG00000046157,ENSDARG00000042566,ENSDARG00000039347
ENSDARG00000038205	304.948	1.25571	0.198098	6.33883	2.31513e-10	1.04071e-07	ENSDARG00000038205				REAC	Ribosomal scanning and start codon recognition	REAC:R-DRE-72702	FALSE	3.37e-17	16.4728	61	365	27	8.90097	7340	ENSDARG00000030408,ENSDARG00000036875,ENSDARG00000019181,ENSDARG00000034897,ENSDARG00000032725,ENSDARG00000035692,ENSDARG00000041811,ENSDARG00000014690,ENSDARG00000045487,ENSDARG00000036629,ENSDARG00000043453,ENSDARG00000003681,ENSDARG00000030602,ENSDARG00000035860,ENSDARG00000021838,ENSDARG00000019778,ENSDARG00000046157,ENSDARG00000017445,ENSDARG00000041435,ENSDARG00000090697,ENSDARG00000100392,…
ENSDARG00000007739	921.274	0.597954	0.0946722	6.31605	2.68334e-10	1.1753e-07	ENSDARG00000007739				HP	Persistence of hemoglobin F	HP:0011904	FALSE	1.09e-09	8.96187	38	274	17	8.80369	5392	ENSDARG00000030408,ENSDARG00000053365,ENSDARG00000034897,ENSDARG00000015862,ENSDARG00000104011,ENSDARG00000029533,ENSDARG00000043509,ENSDARG00000023298,ENSDARG00000037071,ENSDARG00000030602,ENSDARG00000035860,ENSDARG00000018334,ENSDARG00000088030,ENSDARG00000015128,ENSDARG00000046157,ENSDARG00000042566,ENSDARG00000039347
ENSDARG00000014746	4574.34	-0.387941	0.0622144	-6.23556	4.50173e-10	1.88474e-07	ENSDARG00000014746				HP	Normochromic anemia	HP:0001895	FALSE	1.85e-09	8.73331	39	274	17	8.57795	5392	ENSDARG00000030408,ENSDARG00000053365,ENSDARG00000034897,ENSDARG00000015862,ENSDARG00000104011,ENSDARG00000029533,ENSDARG00000043509,ENSDARG00000023298,ENSDARG00000037071,ENSDARG00000030602,ENSDARG00000035860,ENSDARG00000018334,ENSDARG00000088030,ENSDARG00000015128,ENSDARG00000046157,ENSDARG00000042566,ENSDARG00000039347
ENSDARG00000035751	4001.18	0.321319	0.0515677	6.23102	4.63407e-10	1.88474e-07	ENSDARG00000035751				REAC	Translation initiation complex formation	REAC:R-DRE-72649	FALSE	5.34e-16	15.2724	61	365	26	8.5713	7340	ENSDARG00000030408,ENSDARG00000036875,ENSDARG00000019181,ENSDARG00000034897,ENSDARG00000032725,ENSDARG00000035692,ENSDARG00000041811,ENSDARG00000014690,ENSDARG00000045487,ENSDARG00000036629,ENSDARG00000043453,ENSDARG00000030602,ENSDARG00000035860,ENSDARG00000021838,ENSDARG00000019778,ENSDARG00000046157,ENSDARG00000017445,ENSDARG00000041435,ENSDARG00000090697,ENSDARG00000100392,ENSDARG00000010160,…
ENSDARG00000054560	261.268	1.32056	0.211898	6.23204	4.60385e-10	1.88474e-07	ENSDARG00000054560				GO:BP	potassium ion homeostasis	GO:0055075	FALSE	0.000675943	3.17009	30	778	9	8.47905	21989	ENSDARG00000007739,ENSDARG00000018259,ENSDARG00000001870,ENSDARG00000013855,ENSDARG00000099203,ENSDARG00000019856,ENSDARG00000076833,ENSDARG00000013144,ENSDARG00000034424
ENSDARG00000037588	162.422	-1.37069	0.221027	-6.20145	5.5946e-10	2.19356e-07	ENSDARG00000037588				REAC	Activation of the mRNA upon binding of the cap-binding complex and eIFs, and subsequent binding to 43S	REAC:R-DRE-72662	FALSE	8.79e-16	15.0562	62	365	26	8.43305	7340	ENSDARG00000030408,ENSDARG00000036875,ENSDARG00000019181,ENSDARG00000034897,ENSDARG00000032725,ENSDARG00000035692,ENSDARG00000041811,ENSDARG00000014690,ENSDARG00000045487,ENSDARG00000036629,ENSDARG00000043453,ENSDARG00000030602,ENSDARG00000035860,ENSDARG00000021838,ENSDARG00000019778,ENSDARG00000046157,ENSDARG00000017445,ENSDARG00000041435,ENSDARG00000090697,ENSDARG00000100392,ENSDARG00000010160,…
ENSDARG00000069375	292.217	1.95492	0.315315	6.19989	5.6502e-10	2.19356e-07	ENSDARG00000069375				HP	Reticulocytopenia	HP:0001896	FALSE	3.07e-09	8.51305	40	274	17	8.3635	5392	ENSDARG00000030408,ENSDARG00000053365,ENSDARG00000034897,ENSDARG00000015862,ENSDARG00000104011,ENSDARG00000029533,ENSDARG00000043509,ENSDARG00000023298,ENSDARG00000037071,ENSDARG00000030602,ENSDARG00000035860,ENSDARG00000018334,ENSDARG00000088030,ENSDARG00000015128,ENSDARG00000046157,ENSDARG00000042566,ENSDARG00000039347
ENSDARG00000054378	418.639	-0.950808	0.153635	-6.18875	6.06432e-10	2.30202e-07	ENSDARG00000054378				GO:BP	sodium ion homeostasis	GO:0055078	FALSE	0.000922666	3.03496	31	778	9	8.20553	21989	ENSDARG00000007739,ENSDARG00000018259,ENSDARG00000001870,ENSDARG00000013855,ENSDARG00000099203,ENSDARG00000019856,ENSDARG00000076833,ENSDARG00000013144,ENSDARG00000034424
ENSDARG00000008859	125.946	1.29693	0.209904	6.17865	6.46501e-10	2.34969e-07	ENSDARG00000008859				GO:MF	P-type ion transporter activity	GO:0015662	TRUE	0.00164351	2.78423	29	841	8	8.06429	24585	ENSDARG00000007739,ENSDARG00000018259,ENSDARG00000063433,ENSDARG00000007788,ENSDARG00000001870,ENSDARG00000030694,ENSDARG00000023445,ENSDARG00000019856
ENSDARG00000092039	463.623	-0.685691	0.110929	-6.18138	6.35442e-10	2.34969e-07	ENSDARG00000092039				HP	Adenocarcinoma of the large intestine	HP:0040275	FALSE	8.03e-09	8.09533	42	274	17	7.96524	5392	ENSDARG00000030408,ENSDARG00000053365,ENSDARG00000034897,ENSDARG00000015862,ENSDARG00000104011,ENSDARG00000029533,ENSDARG00000043509,ENSDARG00000023298,ENSDARG00000037071,ENSDARG00000030602,ENSDARG00000035860,ENSDARG00000018334,ENSDARG00000088030,ENSDARG00000015128,ENSDARG00000046157,ENSDARG00000042566,ENSDARG00000039347
ENSDARG00000086658	6201.18	-0.537132	0.0876704	-6.12672	8.97102e-10	3.19256e-07	ENSDARG00000086658				GO:BP	cytoplasmic translation	GO:0002181	FALSE	1.37005e-06	5.86326	50	778	14	7.91378	21989	ENSDARG00000021864,ENSDARG00000011201,ENSDARG00000053365,ENSDARG00000070922,ENSDARG00000070437,ENSDARG00000010244,ENSDARG00000003681,ENSDARG00000058451,ENSDARG00000088030,ENSDARG00000101794,ENSDARG00000057556,ENSDARG00000100499,ENSDARG00000077717,ENSDARG00000101406
ENSDARG00000027236	127.093	-1.81602	0.298048	-6.09306	1.10771e-09	3.86162e-07	ENSDARG00000027236				GO:BP	ribosomal large subunit biogenesis	GO:0042273	TRUE	2.19755e-05	4.65806	43	778	12	7.88749	21989	ENSDARG00000018961,ENSDARG00000100452,ENSDARG00000015862,ENSDARG00000006316,ENSDARG00000007320,ENSDARG00000019230,ENSDARG00000018334,ENSDARG00000058451,ENSDARG00000088030,ENSDARG00000101794,ENSDARG00000060308,ENSDARG00000103433
ENSDARG00000092730	56.0952	-2.48009	0.410342	-6.04397	1.50371e-09	5.13727e-07	ENSDARG00000092730				GO:BP	lens development in camera-type eye	GO:0002088	FALSE	3.31e-14	13.4801	97	778	27	7.86716	21989	ENSDARG00000076572,ENSDARG00000086658,ENSDARG00000074001,ENSDARG00000016793,ENSDARG00000091148,ENSDARG00000007576,ENSDARG00000069792,ENSDARG00000069826,ENSDARG00000109861,ENSDARG00000087301,ENSDARG00000088823,ENSDARG00000069817,ENSDARG00000087164,ENSDARG00000057460,ENSDARG00000069801,ENSDARG00000116164,ENSDARG00000115701,ENSDARG00000068507,ENSDARG00000086917,ENSDARG00000069827,ENSDARG00000076790,…
ENSDARG00000006747	2117.97	-0.5258	0.0875864	-6.00321	1.93455e-09	6.4796e-07	ENSDARG00000006747				GO:BP	export across plasma membrane	GO:0140115	FALSE	0.00583574	2.2339	29	778	8	7.79683	21989	ENSDARG00000007739,ENSDARG00000018259,ENSDARG00000001870,ENSDARG00000099203,ENSDARG00000019856,ENSDARG00000076833,ENSDARG00000013144,ENSDARG00000034424
ENSDARG00000092693	48038.2	0.27389	0.0457755	5.98334	2.18611e-09	7.18138e-07	ENSDARG00000092693				REAC	Deactivation of the beta-catenin transactivating complex	REAC:R-DRE-3769402	FALSE	2.44048e-05	4.61252	29	365	11	7.62778	7340	ENSDARG00000053569,ENSDARG00000032725,ENSDARG00000038954,ENSDARG00000070913,ENSDARG00000069006,ENSDARG00000030125,ENSDARG00000041435,ENSDARG00000010770,ENSDARG00000070929,ENSDARG00000063229,ENSDARG00000042484
ENSDARG00000070011	69.7015	-1.95902	0.331545	-5.90876	3.44696e-09	1.11096e-06	ENSDARG00000070011				HP	Partial duplication of the phalanx of hand	HP:0009999	FALSE	1.97e-08	7.7049	44	274	17	7.60319	5392	ENSDARG00000030408,ENSDARG00000053365,ENSDARG00000034897,ENSDARG00000015862,ENSDARG00000104011,ENSDARG00000029533,ENSDARG00000043509,ENSDARG00000023298,ENSDARG00000037071,ENSDARG00000030602,ENSDARG00000035860,ENSDARG00000018334,ENSDARG00000088030,ENSDARG00000015128,ENSDARG00000046157,ENSDARG00000042566,ENSDARG00000039347
ENSDARG00000073750	10559.2	-0.702219	0.119682	-5.86737	4.42765e-09	1.40061e-06	ENSDARG00000073750				HP	Partial duplication of thumb phalanx	HP:0009944	FALSE	1.97e-08	7.7049	44	274	17	7.60319	5392	ENSDARG00000030408,ENSDARG00000053365,ENSDARG00000034897,ENSDARG00000015862,ENSDARG00000104011,ENSDARG00000029533,ENSDARG00000043509,ENSDARG00000023298,ENSDARG00000037071,ENSDARG00000030602,ENSDARG00000035860,ENSDARG00000018334,ENSDARG00000088030,ENSDARG00000015128,ENSDARG00000046157,ENSDARG00000042566,ENSDARG00000039347
ENSDARG00000030215	71.0136	-2.61408	0.44622	-5.85828	4.67686e-09	1.45255e-06	ENSDARG00000030215				GO:CC	small ribosomal subunit	GO:0015935	FALSE	4.09373e-06	5.38788	53	707	13	7.19474	20738	ENSDARG00000030408,ENSDARG00000036875,ENSDARG00000019181,ENSDARG00000034897,ENSDARG00000032725,ENSDARG00000045487,ENSDARG00000036629,ENSDARG00000043453,ENSDARG00000023298,ENSDARG00000037071,ENSDARG00000030602,ENSDARG00000021838,ENSDARG00000041435
ENSDARG00000053569	2714.4	0.423982	0.0728143	5.82279	5.78745e-09	1.76538e-06	ENSDARG00000053569				HP	Adenocarcinoma of the intestines	HP:0040273	FALSE	6.86e-08	7.16375	47	274	17	7.11788	5392	ENSDARG00000030408,ENSDARG00000053365,ENSDARG00000034897,ENSDARG00000015862,ENSDARG00000104011,ENSDARG00000029533,ENSDARG00000043509,ENSDARG00000023298,ENSDARG00000037071,ENSDARG00000030602,ENSDARG00000035860,ENSDARG00000018334,ENSDARG00000088030,ENSDARG00000015128,ENSDARG00000046157,ENSDARG00000042566,ENSDARG00000039347
ENSDARG00000036875	57572.4	0.353631	0.0608143	5.81493	6.06602e-09	1.81789e-06	ENSDARG00000036875				GO:MF	P-type transmembrane transporter activity	GO:0140358	FALSE	0.00470903	2.32707	33	841	8	7.0868	24585	ENSDARG00000007739,ENSDARG00000018259,ENSDARG00000063433,ENSDARG00000007788,ENSDARG00000001870,ENSDARG00000030694,ENSDARG00000023445,ENSDARG00000019856
ENSDARG00000074001	5242.22	-0.581039	0.100489	-5.78211	7.37675e-09	2.17258e-06	ENSDARG00000074001				HP	Sprengel anomaly	HP:0000912	FALSE	6.78e-10	9.16904	60	274	21	6.88759	5392	ENSDARG00000030408,ENSDARG00000053365,ENSDARG00000034897,ENSDARG00000015862,ENSDARG00000006120,ENSDARG00000104011,ENSDARG00000010192,ENSDARG00000029533,ENSDARG00000043509,ENSDARG00000053484,ENSDARG00000023298,ENSDARG00000037071,ENSDARG00000030602,ENSDARG00000035860,ENSDARG00000018334,ENSDARG00000088030,ENSDARG00000015128,ENSDARG00000046157,ENSDARG00000103900,ENSDARG00000042566,ENSDARG00000039347
ENSDARG00000068589	393.107	1.01908	0.177184	5.75155	8.84289e-09	2.55967e-06	ENSDARG00000068589				HP	Nonimmune hydrops fetalis	HP:0001790	FALSE	8.79e-08	7.05593	54	274	18	6.55961	5392	ENSDARG00000030408,ENSDARG00000053365,ENSDARG00000034897,ENSDARG00000015862,ENSDARG00000104011,ENSDARG00000029533,ENSDARG00000043509,ENSDARG00000023298,ENSDARG00000037071,ENSDARG00000030602,ENSDARG00000014013,ENSDARG00000035860,ENSDARG00000018334,ENSDARG00000088030,ENSDARG00000015128,ENSDARG00000046157,ENSDARG00000042566,ENSDARG00000039347
ENSDARG00000095906	1659.68	0.550548	0.0957683	5.74875	8.99075e-09	2.55967e-06	ENSDARG00000095906				HP	Abnormal number of erythroid precursors	HP:0012131	FALSE	1.25e-07	6.90385	55	274	18	6.44035	5392	ENSDARG00000030408,ENSDARG00000053365,ENSDARG00000034897,ENSDARG00000015862,ENSDARG00000104011,ENSDARG00000029533,ENSDARG00000043509,ENSDARG00000023298,ENSDARG00000037071,ENSDARG00000030602,ENSDARG00000035860,ENSDARG00000018334,ENSDARG00000088030,ENSDARG00000015128,ENSDARG00000046157,ENSDARG00000042566,ENSDARG00000091996,ENSDARG00000039347
ENSDARG00000088984	1957.77	0.385276	0.0677113	5.68998	1.27058e-08	3.55803e-06	ENSDARG00000088984				HP	Increased mean corpuscular volume	HP:0005518	FALSE	7.02e-08	7.15362	60	274	19	6.23163	5392	ENSDARG00000030408,ENSDARG00000053365,ENSDARG00000034897,ENSDARG00000015862,ENSDARG00000104011,ENSDARG00000029533,ENSDARG00000043509,ENSDARG00000023298,ENSDARG00000037071,ENSDARG00000030602,ENSDARG00000035860,ENSDARG00000018334,ENSDARG00000088030,ENSDARG00000015128,ENSDARG00000046157,ENSDARG00000051886,ENSDARG00000042566,ENSDARG00000091996,ENSDARG00000039347
ENSDARG00000006514	593.771	0.619885	0.109119	5.68082	1.34049e-08	3.69326e-06	ENSDARG00000006514				REAC	Translation	REAC:R-DRE-72766	FALSE	5.06e-34	33.2954	230	365	69	6.03288	7340	ENSDARG00000030408,ENSDARG00000036875,ENSDARG00000042905,ENSDARG00000053365,ENSDARG00000099380,ENSDARG00000025073,ENSDARG00000019181,ENSDARG00000034897,ENSDARG00000015862,ENSDARG00000032725,ENSDARG00000058105,ENSDARG00000041182,ENSDARG00000014867,ENSDARG00000003599,ENSDARG00000036316,ENSDARG00000054818,ENSDARG00000025581,ENSDARG00000035692,ENSDARG00000056119,ENSDARG00000041811,ENSDARG00000006316,…
ENSDARG00000018961	1180.04	0.516417	0.0909589	5.67748	1.36697e-08	3.70645e-06	ENSDARG00000018961				GO:MF	rRNA binding	GO:0019843	TRUE	0.0174015	1.75941	39	841	8	5.99652	24585	ENSDARG00000100452,ENSDARG00000015862,ENSDARG00000006316,ENSDARG00000036629,ENSDARG00000022232,ENSDARG00000043453,ENSDARG00000006691,ENSDARG00000034291
ENSDARG00000016793	9924.01	-0.477767	0.0841988	-5.67427	1.3928e-08	3.71748e-06	ENSDARG00000016793				HP	Absent thumb	HP:0009777	FALSE	2.97244e-06	5.52689	58	274	17	5.76793	5392	ENSDARG00000030408,ENSDARG00000053365,ENSDARG00000034897,ENSDARG00000015862,ENSDARG00000104011,ENSDARG00000029533,ENSDARG00000043509,ENSDARG00000023298,ENSDARG00000037071,ENSDARG00000030602,ENSDARG00000035860,ENSDARG00000018334,ENSDARG00000088030,ENSDARG00000015128,ENSDARG00000046157,ENSDARG00000042566,ENSDARG00000039347
ENSDARG00000021864	44844.8	0.350158	0.0619404	5.65315	1.57538e-08	4.14009e-06	ENSDARG00000021864				REAC	Ion transport by P-type ATPases	REAC:R-DRE-936837	FALSE	0.000753454	3.12294	39	365	11	5.67194	7340	ENSDARG00000007739,ENSDARG00000018259,ENSDARG00000063433,ENSDARG00000001870,ENSDARG00000023445,ENSDARG00000094561,ENSDARG00000019856,ENSDARG00000042285,ENSDARG00000076833,ENSDARG00000008413,ENSDARG00000034424
ENSDARG00000001760	94.8339	-1.95642	0.346595	-5.64469	1.65478e-08	4.28288e-06	ENSDARG00000001760				HP	Abnormal mean corpuscular volume	HP:0025065	FALSE	1.74e-07	6.7585	70	274	20	5.62252	5392	ENSDARG00000030408,ENSDARG00000053365,ENSDARG00000034897,ENSDARG00000015862,ENSDARG00000104011,ENSDARG00000029533,ENSDARG00000043509,ENSDARG00000023298,ENSDARG00000037071,ENSDARG00000030602,ENSDARG00000035860,ENSDARG00000018334,ENSDARG00000088030,ENSDARG00000015128,ENSDARG00000046157,ENSDARG00000024295,ENSDARG00000051886,ENSDARG00000042566,ENSDARG00000091996,ENSDARG00000039347
ENSDARG00000073874	2019.36	-0.678466	0.121176	-5.59901	2.15583e-08	5.4964e-06	ENSDARG00000073874				KEGG	Notch signaling pathway	KEGG:04330	FALSE	4.78e-08	7.321	55	319	18	5.54209	5402	ENSDARG00000010791,ENSDARG00000103554,ENSDARG00000037879,ENSDARG00000094426,ENSDARG00000038205,ENSDARG00000054560,ENSDARG00000032963,ENSDARG00000052139,ENSDARG00000044062,ENSDARG00000020219,ENSDARG00000070425,ENSDARG00000054562,ENSDARG00000009822,ENSDARG00000004232,ENSDARG00000069006,ENSDARG00000076466,ENSDARG00000030289,ENSDARG00000042484
ENSDARG00000069981	5192.28	-0.399877	0.0715662	-5.58752	2.30338e-08	5.78624e-06	ENSDARG00000069981				HP	Acute myeloid leukemia	HP:0004808	FALSE	4.03e-07	6.39465	73	274	20	5.39146	5392	ENSDARG00000030408,ENSDARG00000053365,ENSDARG00000010844,ENSDARG00000034897,ENSDARG00000015862,ENSDARG00000104011,ENSDARG00000045401,ENSDARG00000029533,ENSDARG00000015566,ENSDARG00000043509,ENSDARG00000023298,ENSDARG00000037071,ENSDARG00000030602,ENSDARG00000035860,ENSDARG00000018334,ENSDARG00000088030,ENSDARG00000015128,ENSDARG00000046157,ENSDARG00000042566,ENSDARG00000039347
ENSDARG00000012504	232.293	-1.07964	0.193523	-5.57886	2.42104e-08	5.95802e-06	ENSDARG00000012504				GO:BP	translational elongation	GO:0006414	FALSE	0.0158329	1.80044	53	778	10	5.33274	21989	ENSDARG00000021864,ENSDARG00000011201,ENSDARG00000020850,ENSDARG00000056119,ENSDARG00000017235,ENSDARG00000102291,ENSDARG00000044521,ENSDARG00000030053,ENSDARG00000101406,ENSDARG00000100371
ENSDARG00000019304	386.4	-0.772087	0.138432	-5.57739	2.44153e-08	5.95802e-06	ENSDARG00000019304				HP	Developmental glaucoma	HP:0001087	FALSE	5.27e-07	6.27788	74	274	20	5.3186	5392	ENSDARG00000030408,ENSDARG00000053365,ENSDARG00000069552,ENSDARG00000034897,ENSDARG00000015862,ENSDARG00000104011,ENSDARG00000029533,ENSDARG00000043509,ENSDARG00000023298,ENSDARG00000037071,ENSDARG00000030602,ENSDARG00000035860,ENSDARG00000018334,ENSDARG00000088030,ENSDARG00000015128,ENSDARG00000046157,ENSDARG00000010770,ENSDARG00000042566,ENSDARG00000039347,ENSDARG00000044155
ENSDARG00000013522	251.338	1.72288	0.30914	5.57315	2.50173e-08	6.01895e-06	ENSDARG00000013522				HP	Duplication of thumb phalanx	HP:0009942	FALSE	7.81119e-06	5.10728	69	274	18	5.13361	5392	ENSDARG00000030408,ENSDARG00000053365,ENSDARG00000017798,ENSDARG00000034897,ENSDARG00000015862,ENSDARG00000104011,ENSDARG00000029533,ENSDARG00000043509,ENSDARG00000023298,ENSDARG00000037071,ENSDARG00000030602,ENSDARG00000035860,ENSDARG00000018334,ENSDARG00000088030,ENSDARG00000015128,ENSDARG00000046157,ENSDARG00000042566,ENSDARG00000039347
ENSDARG00000016725	341.176	0.875715	0.158573	5.52248	3.34248e-08	7.93004e-06	ENSDARG00000016725				KEGG	Steroid biosynthesis	KEGG:00100	FALSE	0.0399077	1.39894	20	319	6	5.08025	5402	ENSDARG00000061274,ENSDARG00000088140,ENSDARG00000014013,ENSDARG00000042641,ENSDARG00000044642,ENSDARG00000056587
ENSDARG00000098164	30.8842	-2.51206	0.455413	-5.516	3.46805e-08	8.11523e-06	ENSDARG00000098164				GO:BP	translation	GO:0006412	TRUE	1.58e-32	31.8019	503	778	87	4.88852	21989	ENSDARG00000030408,ENSDARG00000036875,ENSDARG00000021864,ENSDARG00000042905,ENSDARG00000016443,ENSDARG00000011201,ENSDARG00000053365,ENSDARG00000099380,ENSDARG00000020850,ENSDARG00000025073,ENSDARG00000079688,ENSDARG00000115271,ENSDARG00000070922,ENSDARG00000019181,ENSDARG00000061478,ENSDARG00000015862,ENSDARG00000069142,ENSDARG00000032725,ENSDARG00000052816,ENSDARG00000058105,ENSDARG00000104011,…
ENSDARG00000091148	7464.42	-0.709198	0.128931	-5.50059	3.78525e-08	8.73779e-06	ENSDARG00000091148				HP	Macrocytic anemia	HP:0001972	FALSE	7.94354e-06	5.09999	77	274	19	4.85582	5392	ENSDARG00000030408,ENSDARG00000053365,ENSDARG00000034897,ENSDARG00000015862,ENSDARG00000104011,ENSDARG00000029533,ENSDARG00000043509,ENSDARG00000023298,ENSDARG00000037071,ENSDARG00000030602,ENSDARG00000035860,ENSDARG00000018334,ENSDARG00000088030,ENSDARG00000015128,ENSDARG00000046157,ENSDARG00000007421,ENSDARG00000042566,ENSDARG00000091996,ENSDARG00000039347
ENSDARG00000032963	438.324	0.90683	0.164977	5.4967	3.86962e-08	8.81345e-06	ENSDARG00000032963				HP	Abnormal hemoglobin	HP:0011902	FALSE	2.07184e-05	4.68364	73	274	18	4.85231	5392	ENSDARG00000030408,ENSDARG00000053365,ENSDARG00000034897,ENSDARG00000019566,ENSDARG00000015862,ENSDARG00000104011,ENSDARG00000029533,ENSDARG00000043509,ENSDARG00000023298,ENSDARG00000037071,ENSDARG00000030602,ENSDARG00000035860,ENSDARG00000018334,ENSDARG00000088030,ENSDARG00000015128,ENSDARG00000046157,ENSDARG00000042566,ENSDARG00000039347
ENSDARG00000031929	381.874	0.822027	0.149942	5.48231	4.19796e-08	9.43547e-06	ENSDARG00000031929				GO:BP	peptide biosynthetic process	GO:0043043	FALSE	2.95e-32	31.5298	507	778	87	4.84995	21989	ENSDARG00000030408,ENSDARG00000036875,ENSDARG00000021864,ENSDARG00000042905,ENSDARG00000016443,ENSDARG00000011201,ENSDARG00000053365,ENSDARG00000099380,ENSDARG00000020850,ENSDARG00000025073,ENSDARG00000079688,ENSDARG00000115271,ENSDARG00000070922,ENSDARG00000019181,ENSDARG00000061478,ENSDARG00000015862,ENSDARG00000069142,ENSDARG00000032725,ENSDARG00000052816,ENSDARG00000058105,ENSDARG00000104011,…
ENSDARG00000073699	833.819	-0.584681	0.107739	-5.42683	5.73626e-08	1.27256e-05	ENSDARG00000073699				HP	Triphalangeal thumb	HP:0001199	FALSE	5.39716e-05	4.26783	69	274	17	4.84841	5392	ENSDARG00000030408,ENSDARG00000053365,ENSDARG00000034897,ENSDARG00000015862,ENSDARG00000104011,ENSDARG00000029533,ENSDARG00000043509,ENSDARG00000023298,ENSDARG00000037071,ENSDARG00000030602,ENSDARG00000035860,ENSDARG00000018334,ENSDARG00000088030,ENSDARG00000015128,ENSDARG00000046157,ENSDARG00000042566,ENSDARG00000039347
ENSDARG00000074253	213.583	0.985271	0.182068	5.41156	6.24796e-08	1.3683e-05	ENSDARG00000074253				REAC	Ion homeostasis	REAC:R-DRE-5578775	FALSE	0.00166645	2.77821	50	365	12	4.8263	7340	ENSDARG00000007739,ENSDARG00000018259,ENSDARG00000063433,ENSDARG00000001870,ENSDARG00000005841,ENSDARG00000023445,ENSDARG00000094561,ENSDARG00000068910,ENSDARG00000061741,ENSDARG00000019856,ENSDARG00000076833,ENSDARG00000034424
ENSDARG00000052139	4399.44	0.413037	0.0765165	5.39801	6.73851e-08	1.45705e-05	ENSDARG00000052139				HP	Neoplasm of the colon	HP:0100273	FALSE	3.84074e-06	5.41559	82	274	20	4.79972	5392	ENSDARG00000030408,ENSDARG00000016858,ENSDARG00000053365,ENSDARG00000010844,ENSDARG00000034897,ENSDARG00000015862,ENSDARG00000104011,ENSDARG00000029533,ENSDARG00000043509,ENSDARG00000023298,ENSDARG00000037071,ENSDARG00000030602,ENSDARG00000035860,ENSDARG00000018334,ENSDARG00000088030,ENSDARG00000015128,ENSDARG00000046157,ENSDARG00000042566,ENSDARG00000070494,ENSDARG00000039347
ENSDARG00000063626	2025.33	0.609622	0.113283	5.38143	7.38968e-08	1.57788e-05	ENSDARG00000063626				HP	Thrombocytosis	HP:0001894	FALSE	3.2841e-05	4.48358	75	274	18	4.72292	5392	ENSDARG00000030408,ENSDARG00000053365,ENSDARG00000019181,ENSDARG00000034897,ENSDARG00000015862,ENSDARG00000104011,ENSDARG00000029533,ENSDARG00000043509,ENSDARG00000023298,ENSDARG00000037071,ENSDARG00000030602,ENSDARG00000035860,ENSDARG00000018334,ENSDARG00000088030,ENSDARG00000015128,ENSDARG00000046157,ENSDARG00000042566,ENSDARG00000039347
ENSDARG00000007430	232.128	0.716721	0.133444	5.37094	7.83282e-08	1.61539e-05	ENSDARG00000007430				GO:BP	erythrocyte differentiation	GO:0030218	FALSE	0.00995496	2.00196	73	778	12	4.64605	21989	ENSDARG00000021864,ENSDARG00000007430,ENSDARG00000036629,ENSDARG00000043509,ENSDARG00000015495,ENSDARG00000023298,ENSDARG00000030602,ENSDARG00000075211,ENSDARG00000088030,ENSDARG00000057912,ENSDARG00000026655,ENSDARG00000017905
ENSDARG00000016858	420.705	0.926641	0.172539	5.37062	7.84667e-08	1.61539e-05	ENSDARG00000016858				GO:BP	visual perception	GO:0007601	FALSE	6.86e-09	8.16344	178	778	29	4.60473	21989	ENSDARG00000011989,ENSDARG00000076572,ENSDARG00000086658,ENSDARG00000074001,ENSDARG00000016793,ENSDARG00000091148,ENSDARG00000007576,ENSDARG00000069792,ENSDARG00000069826,ENSDARG00000109861,ENSDARG00000087301,ENSDARG00000101984,ENSDARG00000088823,ENSDARG00000069817,ENSDARG00000087164,ENSDARG00000057460,ENSDARG00000069801,ENSDARG00000116164,ENSDARG00000115701,ENSDARG00000068507,ENSDARG00000086917,…
ENSDARG00000044874	761.644	0.558188	0.103935	5.37056	7.84905e-08	1.61539e-05	ENSDARG00000044874				GO:BP	sensory perception of light stimulus	GO:0050953	TRUE	3.36e-09	8.4743	185	778	30	4.58327	21989	ENSDARG00000011989,ENSDARG00000076572,ENSDARG00000086658,ENSDARG00000074001,ENSDARG00000016793,ENSDARG00000091148,ENSDARG00000007576,ENSDARG00000069792,ENSDARG00000069826,ENSDARG00000109861,ENSDARG00000087301,ENSDARG00000101984,ENSDARG00000088823,ENSDARG00000069817,ENSDARG00000087164,ENSDARG00000057460,ENSDARG00000069801,ENSDARG00000116164,ENSDARG00000115701,ENSDARG00000029482,ENSDARG00000068507,…
ENSDARG00000044062	1560.82	-0.475164	0.0891514	-5.32985	9.82953e-08	1.97539e-05	ENSDARG00000044062				GO:BP	erythrocyte homeostasis	GO:0034101	FALSE	0.0115037	1.93916	74	778	12	4.58327	21989	ENSDARG00000021864,ENSDARG00000007430,ENSDARG00000036629,ENSDARG00000043509,ENSDARG00000015495,ENSDARG00000023298,ENSDARG00000030602,ENSDARG00000075211,ENSDARG00000088030,ENSDARG00000057912,ENSDARG00000026655,ENSDARG00000017905
ENSDARG00000077946	2052.48	-0.323201	0.0606318	-5.33055	9.79174e-08	1.97539e-05	ENSDARG00000077946				GO:BP	peptide metabolic process	GO:0006518	FALSE	5.57e-31	30.254	563	778	90	4.51814	21989	ENSDARG00000030408,ENSDARG00000036875,ENSDARG00000021864,ENSDARG00000042905,ENSDARG00000016443,ENSDARG00000011201,ENSDARG00000053365,ENSDARG00000099380,ENSDARG00000020850,ENSDARG00000025073,ENSDARG00000079688,ENSDARG00000115271,ENSDARG00000070922,ENSDARG00000019181,ENSDARG00000061478,ENSDARG00000015862,ENSDARG00000069142,ENSDARG00000032725,ENSDARG00000052816,ENSDARG00000058105,ENSDARG00000104011,…
ENSDARG00000042905	32249.3	0.270274	0.0507387	5.32678	9.99688e-08	1.98566e-05	ENSDARG00000042905				GO:BP	myeloid cell homeostasis	GO:0002262	TRUE	0.00736574	2.13278	83	778	13	4.42681	21989	ENSDARG00000021864,ENSDARG00000007430,ENSDARG00000036629,ENSDARG00000043509,ENSDARG00000015495,ENSDARG00000023298,ENSDARG00000030602,ENSDARG00000075211,ENSDARG00000088030,ENSDARG00000100095,ENSDARG00000057912,ENSDARG00000026655,ENSDARG00000017905
ENSDARG00000094310	1482.42	-1.48953	0.280009	-5.31959	1.04002e-07	2.04202e-05	ENSDARG00000094310				GO:MF	ATPase-coupled monoatomic cation transmembrane transporter activity	GO:0019829	FALSE	0.0401376	1.39645	68	841	10	4.29898	24585	ENSDARG00000007739,ENSDARG00000018259,ENSDARG00000063433,ENSDARG00000007788,ENSDARG00000001870,ENSDARG00000036577,ENSDARG00000030694,ENSDARG00000023445,ENSDARG00000101794,ENSDARG00000019856
ENSDARG00000020219	734.025	0.595118	0.111964	5.31527	1.06497e-07	2.06122e-05	ENSDARG00000020219				HP	Malignant gastrointestinal tract tumors	HP:0006749	FALSE	0.000177274	3.75135	83	274	18	4.2677	5392	ENSDARG00000101637,ENSDARG00000030408,ENSDARG00000053365,ENSDARG00000034897,ENSDARG00000015862,ENSDARG00000104011,ENSDARG00000029533,ENSDARG00000043509,ENSDARG00000023298,ENSDARG00000037071,ENSDARG00000030602,ENSDARG00000035860,ENSDARG00000018334,ENSDARG00000088030,ENSDARG00000015128,ENSDARG00000046157,ENSDARG00000042566,ENSDARG00000039347
ENSDARG00000036344	322.955	-0.672681	0.126593	-5.31375	1.07393e-07	2.06122e-05	ENSDARG00000036344				HP	Gastrointestinal carcinoma	HP:0002672	FALSE	0.000177274	3.75135	83	274	18	4.2677	5392	ENSDARG00000101637,ENSDARG00000030408,ENSDARG00000053365,ENSDARG00000034897,ENSDARG00000015862,ENSDARG00000104011,ENSDARG00000029533,ENSDARG00000043509,ENSDARG00000023298,ENSDARG00000037071,ENSDARG00000030602,ENSDARG00000035860,ENSDARG00000018334,ENSDARG00000088030,ENSDARG00000015128,ENSDARG00000046157,ENSDARG00000042566,ENSDARG00000039347
ENSDARG00000016443	7701.04	0.20844	0.0393026	5.30346	1.1363e-07	2.1567e-05	ENSDARG00000016443				HP	Aplasia of the fingers	HP:0009380	FALSE	8.38136e-05	4.07669	88	274	19	4.24884	5392	ENSDARG00000030408,ENSDARG00000053365,ENSDARG00000098730,ENSDARG00000034897,ENSDARG00000015862,ENSDARG00000104011,ENSDARG00000029533,ENSDARG00000043509,ENSDARG00000023298,ENSDARG00000037071,ENSDARG00000030602,ENSDARG00000035860,ENSDARG00000018334,ENSDARG00000075211,ENSDARG00000088030,ENSDARG00000015128,ENSDARG00000046157,ENSDARG00000042566,ENSDARG00000039347
ENSDARG00000011201	58621.4	0.341733	0.0644885	5.29913	1.16354e-07	2.18412e-05	ENSDARG00000011201				REAC	Major pathway of rRNA processing in the nucleolus and cytosol	REAC:R-DRE-6791226	FALSE	1.38777e-06	5.85768	111	365	23	4.16685	7340	ENSDARG00000030408,ENSDARG00000036875,ENSDARG00000019181,ENSDARG00000034897,ENSDARG00000032725,ENSDARG00000035692,ENSDARG00000041811,ENSDARG00000014690,ENSDARG00000045487,ENSDARG00000036629,ENSDARG00000043453,ENSDARG00000030602,ENSDARG00000035860,ENSDARG00000021838,ENSDARG00000019778,ENSDARG00000046157,ENSDARG00000041435,ENSDARG00000100392,ENSDARG00000010160,ENSDARG00000042566,ENSDARG00000100513,…
ENSDARG00000043923	3116.24	0.47867	0.0905357	5.28708	1.24285e-07	2.30765e-05	ENSDARG00000043923				REAC	rRNA processing	REAC:R-DRE-72312	FALSE	1.38777e-06	5.85768	111	365	23	4.16685	7340	ENSDARG00000030408,ENSDARG00000036875,ENSDARG00000019181,ENSDARG00000034897,ENSDARG00000032725,ENSDARG00000035692,ENSDARG00000041811,ENSDARG00000014690,ENSDARG00000045487,ENSDARG00000036629,ENSDARG00000043453,ENSDARG00000030602,ENSDARG00000035860,ENSDARG00000021838,ENSDARG00000019778,ENSDARG00000046157,ENSDARG00000041435,ENSDARG00000100392,ENSDARG00000010160,ENSDARG00000042566,ENSDARG00000100513,…
ENSDARG00000009387	565.344	0.608393	0.115573	5.26416	1.40835e-07	2.57725e-05	ENSDARG00000009387				REAC	rRNA processing in the nucleus and cytosol	REAC:R-DRE-8868773	FALSE	1.38777e-06	5.85768	111	365	23	4.16685	7340	ENSDARG00000030408,ENSDARG00000036875,ENSDARG00000019181,ENSDARG00000034897,ENSDARG00000032725,ENSDARG00000035692,ENSDARG00000041811,ENSDARG00000014690,ENSDARG00000045487,ENSDARG00000036629,ENSDARG00000043453,ENSDARG00000030602,ENSDARG00000035860,ENSDARG00000021838,ENSDARG00000019778,ENSDARG00000046157,ENSDARG00000041435,ENSDARG00000100392,ENSDARG00000010160,ENSDARG00000042566,ENSDARG00000100513,…
ENSDARG00000027065	396.231	-0.691384	0.131419	-5.26093	1.43331e-07	2.57725e-05	ENSDARG00000027065				GO:BP	amide biosynthetic process	GO:0043604	FALSE	8.52e-28	27.0694	605	778	89	4.15777	21989	ENSDARG00000027495,ENSDARG00000030408,ENSDARG00000036875,ENSDARG00000021864,ENSDARG00000042905,ENSDARG00000016443,ENSDARG00000011201,ENSDARG00000053365,ENSDARG00000099380,ENSDARG00000020850,ENSDARG00000025073,ENSDARG00000079688,ENSDARG00000115271,ENSDARG00000070922,ENSDARG00000019181,ENSDARG00000061478,ENSDARG00000015862,ENSDARG00000069142,ENSDARG00000032725,ENSDARG00000052816,ENSDARG00000058105,…
ENSDARG00000035890	717.277	0.548734	0.104275	5.2624	1.42187e-07	2.57725e-05	ENSDARG00000035890				HP	Webbed neck	HP:0000465	FALSE	2.31e-07	6.63709	138	274	28	3.99281	5392	ENSDARG00000030408,ENSDARG00000053365,ENSDARG00000056036,ENSDARG00000017798,ENSDARG00000010844,ENSDARG00000034897,ENSDARG00000015862,ENSDARG00000006120,ENSDARG00000005841,ENSDARG00000104011,ENSDARG00000029533,ENSDARG00000043509,ENSDARG00000023298,ENSDARG00000037071,ENSDARG00000030602,ENSDARG00000001994,ENSDARG00000035860,ENSDARG00000018334,ENSDARG00000075211,ENSDARG00000088030,ENSDARG00000015128,…
ENSDARG00000018259	3498.9	-0.364782	0.0693702	-5.25849	1.45247e-07	2.58449e-05	ENSDARG00000018259				HP	Developmental cataract	HP:0000519	FALSE	2.76e-07	6.55932	139	274	28	3.96408	5392	ENSDARG00000030408,ENSDARG00000053365,ENSDARG00000017798,ENSDARG00000069552,ENSDARG00000029689,ENSDARG00000061274,ENSDARG00000034897,ENSDARG00000015862,ENSDARG00000063905,ENSDARG00000070654,ENSDARG00000104011,ENSDARG00000068507,ENSDARG00000088238,ENSDARG00000029533,ENSDARG00000043509,ENSDARG00000011998,ENSDARG00000023298,ENSDARG00000037071,ENSDARG00000030602,ENSDARG00000035860,ENSDARG00000018334,…
ENSDARG00000056877	2367.66	-0.526627	0.100375	-5.24662	1.54917e-07	2.72813e-05	ENSDARG00000056877				GO:BP	camera-type eye development	GO:0043010	FALSE	1.98e-11	10.7039	310	778	43	3.92042	21989	ENSDARG00000076572,ENSDARG00000086658,ENSDARG00000074001,ENSDARG00000016793,ENSDARG00000091148,ENSDARG00000044062,ENSDARG00000043923,ENSDARG00000007576,ENSDARG00000069792,ENSDARG00000069826,ENSDARG00000109861,ENSDARG00000087301,ENSDARG00000088823,ENSDARG00000069817,ENSDARG00000087164,ENSDARG00000057460,ENSDARG00000069801,ENSDARG00000017798,ENSDARG00000105112,ENSDARG00000076055,ENSDARG00000116164,…
ENSDARG00000069415	1238.19	-0.597044	0.113897	-5.24196	1.58878e-07	2.76934e-05	ENSDARG00000069415				GO:BP	homeostasis of number of cells	GO:0048872	FALSE	0.0293496	1.5324	94	778	13	3.90878	21989	ENSDARG00000021864,ENSDARG00000007430,ENSDARG00000036629,ENSDARG00000043509,ENSDARG00000015495,ENSDARG00000023298,ENSDARG00000030602,ENSDARG00000075211,ENSDARG00000088030,ENSDARG00000100095,ENSDARG00000057912,ENSDARG00000026655,ENSDARG00000017905
ENSDARG00000074335	1688.99	0.366147	0.0699122	5.23725	1.62991e-07	2.81234e-05	ENSDARG00000074335				GO:BP	regulation of neurogenesis	GO:0050767	FALSE	0.00413044	2.384	117	778	16	3.86509	21989	ENSDARG00000056732,ENSDARG00000094426,ENSDARG00000038205,ENSDARG00000054560,ENSDARG00000006514,ENSDARG00000032963,ENSDARG00000052139,ENSDARG00000044062,ENSDARG00000015240,ENSDARG00000056438,ENSDARG00000054562,ENSDARG00000037116,ENSDARG00000004060,ENSDARG00000014420,ENSDARG00000019335,ENSDARG00000040764
ENSDARG00000102308	263.758	-0.709441	0.135655	-5.22975	1.69739e-07	2.89949e-05	ENSDARG00000102308				GO:BP	Notch signaling pathway	GO:0007219	TRUE	0.0106999	1.97062	112	778	15	3.78529	21989	ENSDARG00000056732,ENSDARG00000010791,ENSDARG00000103554,ENSDARG00000006514,ENSDARG00000032963,ENSDARG00000052139,ENSDARG00000020219,ENSDARG00000070425,ENSDARG00000054562,ENSDARG00000021389,ENSDARG00000004232,ENSDARG00000076466,ENSDARG00000041895,ENSDARG00000030289,ENSDARG00000079497
ENSDARG00000105083	352.678	-0.822018	0.157307	-5.22556	1.7363e-07	2.93658e-05	ENSDARG00000105083				GO:BP	visual system development	GO:0150063	FALSE	3.43e-12	11.4652	362	778	48	3.74765	21989	ENSDARG00000011989,ENSDARG00000076572,ENSDARG00000086658,ENSDARG00000074001,ENSDARG00000016793,ENSDARG00000091148,ENSDARG00000044062,ENSDARG00000043923,ENSDARG00000007576,ENSDARG00000069792,ENSDARG00000069826,ENSDARG00000109861,ENSDARG00000087301,ENSDARG00000088823,ENSDARG00000069817,ENSDARG00000087164,ENSDARG00000057460,ENSDARG00000069801,ENSDARG00000017798,ENSDARG00000105112,ENSDARG00000076055,…
ENSDARG00000007576	4541.45	-0.443163	0.0850205	-5.21242	1.8639e-07	3.085e-05	ENSDARG00000007576				GO:BP	eye development	GO:0001654	FALSE	3.43e-12	11.4652	362	778	48	3.74765	21989	ENSDARG00000011989,ENSDARG00000076572,ENSDARG00000086658,ENSDARG00000074001,ENSDARG00000016793,ENSDARG00000091148,ENSDARG00000044062,ENSDARG00000043923,ENSDARG00000007576,ENSDARG00000069792,ENSDARG00000069826,ENSDARG00000109861,ENSDARG00000087301,ENSDARG00000088823,ENSDARG00000069817,ENSDARG00000087164,ENSDARG00000057460,ENSDARG00000069801,ENSDARG00000017798,ENSDARG00000105112,ENSDARG00000076055,…
ENSDARG00000021405	379.988	-0.75219	0.144341	-5.2112	1.87624e-07	3.085e-05	ENSDARG00000021405				GO:BP	regulation of nervous system development	GO:0051960	FALSE	0.00208561	2.68077	138	778	18	3.68654	21989	ENSDARG00000056732,ENSDARG00000094426,ENSDARG00000038205,ENSDARG00000054560,ENSDARG00000006514,ENSDARG00000032963,ENSDARG00000052139,ENSDARG00000044062,ENSDARG00000098769,ENSDARG00000015240,ENSDARG00000056438,ENSDARG00000054562,ENSDARG00000037116,ENSDARG00000004060,ENSDARG00000031720,ENSDARG00000014420,ENSDARG00000019335,ENSDARG00000040764
ENSDARG00000069792	8870.92	-0.561744	0.1078	-5.211	1.87824e-07	3.085e-05	ENSDARG00000069792				GO:BP	amide metabolic process	GO:0043603	FALSE	1.04e-25	24.984	756	778	97	3.6264	21989	ENSDARG00000027495,ENSDARG00000030408,ENSDARG00000036875,ENSDARG00000021864,ENSDARG00000042905,ENSDARG00000016443,ENSDARG00000011201,ENSDARG00000053365,ENSDARG00000099380,ENSDARG00000020850,ENSDARG00000004078,ENSDARG00000025073,ENSDARG00000079688,ENSDARG00000115271,ENSDARG00000103271,ENSDARG00000070922,ENSDARG00000019181,ENSDARG00000061478,ENSDARG00000015862,ENSDARG00000069142,ENSDARG00000032725,…
ENSDARG00000056029	544.042	0.626931	0.120831	5.18849	2.12007e-07	3.44245e-05	ENSDARG00000056029				GO:BP	import across plasma membrane	GO:0098739	TRUE	0.0182771	1.73809	117	778	15	3.62353	21989	ENSDARG00000104431,ENSDARG00000007739,ENSDARG00000018259,ENSDARG00000001870,ENSDARG00000013855,ENSDARG00000090866,ENSDARG00000075931,ENSDARG00000099203,ENSDARG00000019856,ENSDARG00000076833,ENSDARG00000055154,ENSDARG00000013144,ENSDARG00000034424,ENSDARG00000067964,ENSDARG00000036427
ENSDARG00000097897	1412.24	-0.44183	0.0851789	-5.18708	2.13616e-07	3.44245e-05	ENSDARG00000097897				HP	Proximal muscle weakness in lower limbs	HP:0008994	FALSE	0.0196016	1.70771	82	274	15	3.59979	5392	ENSDARG00000077139,ENSDARG00000018566,ENSDARG00000061436,ENSDARG00000079782,ENSDARG00000070425,ENSDARG00000021389,ENSDARG00000053484,ENSDARG00000091293,ENSDARG00000074908,ENSDARG00000027355,ENSDARG00000023797,ENSDARG00000030289,ENSDARG00000095915,ENSDARG00000036675,ENSDARG00000042114
ENSDARG00000069826	2797.77	-0.856145	0.165458	-5.17438	2.28664e-07	3.6505e-05	ENSDARG00000069826				HP	Abnormal reticulocyte morphology	HP:0004312	FALSE	0.00514784	2.28837	93	274	17	3.59721	5392	ENSDARG00000030408,ENSDARG00000053365,ENSDARG00000034897,ENSDARG00000015862,ENSDARG00000104011,ENSDARG00000029533,ENSDARG00000043509,ENSDARG00000023298,ENSDARG00000037071,ENSDARG00000030602,ENSDARG00000035860,ENSDARG00000018334,ENSDARG00000088030,ENSDARG00000015128,ENSDARG00000046157,ENSDARG00000042566,ENSDARG00000039347
ENSDARG00000075158	1376.45	0.346202	0.0669846	5.16838	2.36133e-07	3.73483e-05	ENSDARG00000075158				GO:MF	SNARE binding	GO:0000149	TRUE	0.0141863	1.84813	114	841	14	3.59002	24585	ENSDARG00000056877,ENSDARG00000056036,ENSDARG00000000503,ENSDARG00000030614,ENSDARG00000051981,ENSDARG00000001994,ENSDARG00000094889,ENSDARG00000058117,ENSDARG00000003994,ENSDARG00000029290,ENSDARG00000031283,ENSDARG00000042742,ENSDARG00000061714,ENSDARG00000078060
ENSDARG00000109861	11598.5	-0.488766	0.0947212	-5.16004	2.46892e-07	3.86919e-05	ENSDARG00000109861				GO:BP	import into cell	GO:0098657	TRUE	0.00586908	2.23143	134	778	17	3.58567	21989	ENSDARG00000104431,ENSDARG00000007739,ENSDARG00000018259,ENSDARG00000001870,ENSDARG00000013855,ENSDARG00000090866,ENSDARG00000075931,ENSDARG00000099203,ENSDARG00000019856,ENSDARG00000017047,ENSDARG00000076833,ENSDARG00000055154,ENSDARG00000013144,ENSDARG00000034424,ENSDARG00000005739,ENSDARG00000067964,ENSDARG00000036427
ENSDARG00000053365	34179.4	0.338463	0.0656298	5.15716	2.50728e-07	3.89357e-05	ENSDARG00000053365				HP	Abnormality of the musculature of the hand	HP:0001421	FALSE	5.85074e-05	4.23279	133	274	24	3.55107	5392	ENSDARG00000030408,ENSDARG00000053365,ENSDARG00000018566,ENSDARG00000034897,ENSDARG00000079782,ENSDARG00000015862,ENSDARG00000104011,ENSDARG00000088238,ENSDARG00000029533,ENSDARG00000043509,ENSDARG00000023298,ENSDARG00000037071,ENSDARG00000030602,ENSDARG00000035860,ENSDARG00000018334,ENSDARG00000061817,ENSDARG00000088030,ENSDARG00000105223,ENSDARG00000015128,ENSDARG00000046157,ENSDARG00000023797,…
ENSDARG00000087301	3511.47	-0.799964	0.155307	-5.15087	2.59283e-07	3.99015e-05	ENSDARG00000087301				HP	Neoplasm of the large intestine	HP:0100834	FALSE	0.000477482	3.32104	117	274	21	3.5321	5392	ENSDARG00000101637,ENSDARG00000030408,ENSDARG00000016858,ENSDARG00000053365,ENSDARG00000010844,ENSDARG00000034897,ENSDARG00000015862,ENSDARG00000104011,ENSDARG00000029533,ENSDARG00000043509,ENSDARG00000023298,ENSDARG00000037071,ENSDARG00000030602,ENSDARG00000035860,ENSDARG00000018334,ENSDARG00000088030,ENSDARG00000015128,ENSDARG00000046157,ENSDARG00000042566,ENSDARG00000070494,ENSDARG00000039347
ENSDARG00000038056	524.124	-1.00206	0.194863	-5.14238	2.71278e-07	4.11108e-05	ENSDARG00000038056				HP	Neoplasm of the skeletal system	HP:0010622	FALSE	0.00246	2.60906	108	274	19	3.46202	5392	ENSDARG00000030408,ENSDARG00000053365,ENSDARG00000010844,ENSDARG00000034897,ENSDARG00000015862,ENSDARG00000104011,ENSDARG00000029533,ENSDARG00000043509,ENSDARG00000023298,ENSDARG00000037071,ENSDARG00000030602,ENSDARG00000035860,ENSDARG00000018334,ENSDARG00000088030,ENSDARG00000015128,ENSDARG00000046157,ENSDARG00000042566,ENSDARG00000039347,ENSDARG00000087555
ENSDARG00000040008	115.411	-1.17753	0.229007	-5.14191	2.71954e-07	4.11108e-05	ENSDARG00000040008				GO:MF	translation regulator activity, nucleic acid binding	GO:0090079	TRUE	0.0120248	1.91992	127	841	15	3.45272	24585	ENSDARG00000016443,ENSDARG00000020850,ENSDARG00000052816,ENSDARG00000056119,ENSDARG00000003681,ENSDARG00000057912,ENSDARG00000017445,ENSDARG00000017235,ENSDARG00000090697,ENSDARG00000102291,ENSDARG00000044521,ENSDARG00000100499,ENSDARG00000030053,ENSDARG00000100371,ENSDARG00000101082
ENSDARG00000071658	1991.57	-0.336981	0.0657102	-5.12829	2.92384e-07	4.38114e-05	ENSDARG00000071658				HP	Horseshoe kidney	HP:0000085	FALSE	0.000471794	3.32625	127	274	22	3.40893	5392	ENSDARG00000030408,ENSDARG00000077946,ENSDARG00000053365,ENSDARG00000010844,ENSDARG00000034897,ENSDARG00000015862,ENSDARG00000104011,ENSDARG00000029533,ENSDARG00000043509,ENSDARG00000023298,ENSDARG00000037071,ENSDARG00000030602,ENSDARG00000035860,ENSDARG00000018334,ENSDARG00000075211,ENSDARG00000088030,ENSDARG00000015128,ENSDARG00000046157,ENSDARG00000010770,ENSDARG00000042566,ENSDARG00000044642,…
ENSDARG00000069265	434.521	0.55029	0.107431	5.12228	3.01861e-07	4.48381e-05	ENSDARG00000069265				GO:MF	translation factor activity, RNA binding	GO:0008135	FALSE	0.0301721	1.52039	122	841	14	3.35461	24585	ENSDARG00000016443,ENSDARG00000020850,ENSDARG00000056119,ENSDARG00000003681,ENSDARG00000057912,ENSDARG00000017445,ENSDARG00000017235,ENSDARG00000090697,ENSDARG00000102291,ENSDARG00000044521,ENSDARG00000100499,ENSDARG00000030053,ENSDARG00000100371,ENSDARG00000101082
ENSDARG00000008209	813.509	-0.567161	0.110901	-5.11411	3.15221e-07	4.6419e-05	ENSDARG00000008209				HP	Leukopenia	HP:0001882	FALSE	0.000394203	3.40428	136	274	23	3.32804	5392	ENSDARG00000103554,ENSDARG00000030408,ENSDARG00000053365,ENSDARG00000017798,ENSDARG00000034897,ENSDARG00000015862,ENSDARG00000104011,ENSDARG00000029533,ENSDARG00000043509,ENSDARG00000023298,ENSDARG00000037071,ENSDARG00000030602,ENSDARG00000035860,ENSDARG00000018334,ENSDARG00000007184,ENSDARG00000088030,ENSDARG00000005926,ENSDARG00000015128,ENSDARG00000046157,ENSDARG00000058696,ENSDARG00000004692,…
ENSDARG00000056036	119.057	-1.25294	0.245204	-5.10979	3.22522e-07	4.70881e-05	ENSDARG00000056036				GO:CC	synaptic vesicle	GO:0008021	FALSE	0.0195548	1.70875	124	707	14	3.31172	20738	ENSDARG00000056877,ENSDARG00000000503,ENSDARG00000030614,ENSDARG00000104413,ENSDARG00000051981,ENSDARG00000002230,ENSDARG00000036577,ENSDARG00000057452,ENSDARG00000105490,ENSDARG00000029290,ENSDARG00000060711,ENSDARG00000042742,ENSDARG00000042114,ENSDARG00000078060
ENSDARG00000021811	7351.9	-0.38571	0.0755429	-5.10584	3.29336e-07	4.76756e-05	ENSDARG00000021811				HP	Coarctation of aorta	HP:0001680	FALSE	7.37517e-05	4.13223	155	274	26	3.30097	5392	ENSDARG00000010791,ENSDARG00000103554,ENSDARG00000030408,ENSDARG00000062338,ENSDARG00000020219,ENSDARG00000053365,ENSDARG00000010844,ENSDARG00000034897,ENSDARG00000079782,ENSDARG00000015862,ENSDARG00000104011,ENSDARG00000029533,ENSDARG00000043509,ENSDARG00000023298,ENSDARG00000037071,ENSDARG00000030602,ENSDARG00000035860,ENSDARG00000018334,ENSDARG00000088030,ENSDARG00000015128,ENSDARG00000046157,…
ENSDARG00000010083	2636.68	-0.262195	0.0514363	-5.09746	3.44241e-07	4.94144e-05	ENSDARG00000010083				GO:BP	sensory system development	GO:0048880	FALSE	4.82e-11	10.3168	446	778	52	3.2953	21989	ENSDARG00000011989,ENSDARG00000076572,ENSDARG00000086658,ENSDARG00000074001,ENSDARG00000016793,ENSDARG00000091148,ENSDARG00000044062,ENSDARG00000043923,ENSDARG00000007576,ENSDARG00000069792,ENSDARG00000069826,ENSDARG00000109861,ENSDARG00000087301,ENSDARG00000088823,ENSDARG00000069817,ENSDARG00000087164,ENSDARG00000057460,ENSDARG00000069801,ENSDARG00000017798,ENSDARG00000105112,ENSDARG00000076055,…
ENSDARG00000099380	35912.8	0.240906	0.0472749	5.09586	3.47161e-07	4.94184e-05	ENSDARG00000099380				HP	Short thumb	HP:0009778	FALSE	0.00172532	2.76313	126	274	21	3.27981	5392	ENSDARG00000030408,ENSDARG00000043923,ENSDARG00000053365,ENSDARG00000017798,ENSDARG00000034897,ENSDARG00000015862,ENSDARG00000104011,ENSDARG00000029533,ENSDARG00000043509,ENSDARG00000023298,ENSDARG00000037071,ENSDARG00000030602,ENSDARG00000035860,ENSDARG00000018334,ENSDARG00000075211,ENSDARG00000088030,ENSDARG00000015128,ENSDARG00000046157,ENSDARG00000042566,ENSDARG00000039347,ENSDARG00000093799
ENSDARG00000030411	29825	-0.43118	0.084769	-5.08654	3.64661e-07	5.14805e-05	ENSDARG00000030411				GO:BP	anterior/posterior pattern specification	GO:0009952	FALSE	0.0377293	1.42332	139	778	16	3.25335	21989	ENSDARG00000056732,ENSDARG00000094426,ENSDARG00000062338,ENSDARG00000038205,ENSDARG00000054560,ENSDARG00000006514,ENSDARG00000032963,ENSDARG00000056438,ENSDARG00000054562,ENSDARG00000060298,ENSDARG00000075211,ENSDARG00000004060,ENSDARG00000059337,ENSDARG00000019335,ENSDARG00000044924,ENSDARG00000059794
ENSDARG00000101984	1853.64	-0.544519	0.107426	-5.06879	4.00353e-07	5.60559e-05	ENSDARG00000101984				GO:MF	translation regulator activity	GO:0045182	FALSE	0.014157	1.84903	144	841	16	3.24812	24585	ENSDARG00000016443,ENSDARG00000020850,ENSDARG00000070922,ENSDARG00000052816,ENSDARG00000056119,ENSDARG00000003681,ENSDARG00000057912,ENSDARG00000017445,ENSDARG00000017235,ENSDARG00000090697,ENSDARG00000102291,ENSDARG00000044521,ENSDARG00000100499,ENSDARG00000030053,ENSDARG00000100371,ENSDARG00000101082
ENSDARG00000088823	13301.7	-0.524182	0.103675	-5.05601	4.28129e-07	5.94577e-05	ENSDARG00000088823				HP	Acute leukemia	HP:0002488	FALSE	0.00468078	2.32968	123	274	20	3.19981	5392	ENSDARG00000030408,ENSDARG00000053365,ENSDARG00000010844,ENSDARG00000034897,ENSDARG00000015862,ENSDARG00000104011,ENSDARG00000045401,ENSDARG00000029533,ENSDARG00000015566,ENSDARG00000043509,ENSDARG00000023298,ENSDARG00000037071,ENSDARG00000030602,ENSDARG00000035860,ENSDARG00000018334,ENSDARG00000088030,ENSDARG00000015128,ENSDARG00000046157,ENSDARG00000042566,ENSDARG00000039347
ENSDARG00000069817	7332.88	-0.715703	0.14177	-5.04835	4.45651e-07	6.1392e-05	ENSDARG00000069817				HP	Hydrops fetalis	HP:0001789	FALSE	0.00532858	2.27339	124	274	20	3.17401	5392	ENSDARG00000030408,ENSDARG00000053365,ENSDARG00000034897,ENSDARG00000015862,ENSDARG00000104011,ENSDARG00000029533,ENSDARG00000043509,ENSDARG00000023298,ENSDARG00000037071,ENSDARG00000030602,ENSDARG00000014013,ENSDARG00000035860,ENSDARG00000018334,ENSDARG00000088030,ENSDARG00000015128,ENSDARG00000046157,ENSDARG00000023797,ENSDARG00000042566,ENSDARG00000005191,ENSDARG00000039347
ENSDARG00000087164	4800.81	-0.495903	0.0988199	-5.01825	5.21449e-07	7.12591e-05	ENSDARG00000087164				GO:CC	exocytic vesicle	GO:0070382	FALSE	0.0202281	1.69405	140	707	15	3.14276	20738	ENSDARG00000056877,ENSDARG00000000503,ENSDARG00000030614,ENSDARG00000104413,ENSDARG00000051981,ENSDARG00000002230,ENSDARG00000036577,ENSDARG00000057452,ENSDARG00000105490,ENSDARG00000003994,ENSDARG00000029290,ENSDARG00000060711,ENSDARG00000042742,ENSDARG00000042114,ENSDARG00000078060
ENSDARG00000009881	1592.85	0.371158	0.0744291	4.98673	6.1411e-07	8.32558e-05	ENSDARG00000009881				GO:MF	ATPase-coupled transmembrane transporter activity	GO:0042626	FALSE	0.0373894	1.42725	140	841	15	3.13211	24585	ENSDARG00000074635,ENSDARG00000021787,ENSDARG00000007739,ENSDARG00000018259,ENSDARG00000063433,ENSDARG00000007788,ENSDARG00000001870,ENSDARG00000036577,ENSDARG00000030694,ENSDARG00000023445,ENSDARG00000101794,ENSDARG00000094901,ENSDARG00000019856,ENSDARG00000062661,ENSDARG00000100524
ENSDARG00000096922	71.4092	-1.35552	0.272197	-4.97993	6.3606e-07	8.55526e-05	ENSDARG00000096922				HP	Abnormal scapula morphology	HP:0000782	FALSE	7.99783e-06	5.09703	202	274	32	3.11744	5392	ENSDARG00000030408,ENSDARG00000043923,ENSDARG00000053365,ENSDARG00000077139,ENSDARG00000061436,ENSDARG00000034897,ENSDARG00000079782,ENSDARG00000015862,ENSDARG00000006120,ENSDARG00000104011,ENSDARG00000010192,ENSDARG00000029533,ENSDARG00000043509,ENSDARG00000053484,ENSDARG00000023298,ENSDARG00000037071,ENSDARG00000030602,ENSDARG00000014013,ENSDARG00000035860,ENSDARG00000018334,ENSDARG00000088030,…
ENSDARG00000057460	15450.1	-0.49636	0.0997361	-4.97673	6.46665e-07	8.62995e-05	ENSDARG00000057460				HP	Low anterior hairline	HP:0000294	FALSE	0.00165752	2.78054	147	274	23	3.079	5392	ENSDARG00000030408,ENSDARG00000077946,ENSDARG00000053365,ENSDARG00000094132,ENSDARG00000034897,ENSDARG00000015862,ENSDARG00000006120,ENSDARG00000104011,ENSDARG00000029533,ENSDARG00000043509,ENSDARG00000023298,ENSDARG00000037071,ENSDARG00000030602,ENSDARG00000035860,ENSDARG00000018334,ENSDARG00000088030,ENSDARG00000015128,ENSDARG00000046157,ENSDARG00000051886,ENSDARG00000042566,ENSDARG00000039347,…
ENSDARG00000061836	225.034	-1.10464	0.223543	-4.94154	7.75088e-07	0.000101995	ENSDARG00000061836				GO:BP	sensory organ development	GO:0007423	FALSE	4.8e-10	9.31885	488	778	53	3.0696	21989	ENSDARG00000011989,ENSDARG00000076572,ENSDARG00000007739,ENSDARG00000086658,ENSDARG00000074001,ENSDARG00000016793,ENSDARG00000091148,ENSDARG00000044062,ENSDARG00000043923,ENSDARG00000007576,ENSDARG00000069792,ENSDARG00000069826,ENSDARG00000109861,ENSDARG00000087301,ENSDARG00000088823,ENSDARG00000069817,ENSDARG00000087164,ENSDARG00000057460,ENSDARG00000001721,ENSDARG00000069801,ENSDARG00000017798,…
ENSDARG00000097613	984.254	-1.05625	0.213803	-4.9403	7.80005e-07	0.000101995	ENSDARG00000097613				GO:CC	secretory vesicle	GO:0099503	TRUE	0.00382396	2.41749	183	707	19	3.04544	20738	ENSDARG00000056877,ENSDARG00000056036,ENSDARG00000000503,ENSDARG00000030614,ENSDARG00000104413,ENSDARG00000051981,ENSDARG00000002230,ENSDARG00000036577,ENSDARG00000001994,ENSDARG00000057452,ENSDARG00000105490,ENSDARG00000003994,ENSDARG00000029290,ENSDARG00000061741,ENSDARG00000060711,ENSDARG00000042742,ENSDARG00000042114,ENSDARG00000042608,ENSDARG00000078060
ENSDARG00000099257	449.618	-0.535932	0.108494	-4.93976	7.82186e-07	0.000101995	ENSDARG00000099257				GO:MF	primary active transmembrane transporter activity	GO:0015399	FALSE	0.0467802	1.32994	159	841	16	2.94169	24585	ENSDARG00000074635,ENSDARG00000021787,ENSDARG00000007739,ENSDARG00000018259,ENSDARG00000063433,ENSDARG00000007788,ENSDARG00000063905,ENSDARG00000001870,ENSDARG00000036577,ENSDARG00000030694,ENSDARG00000023445,ENSDARG00000101794,ENSDARG00000094901,ENSDARG00000019856,ENSDARG00000062661,ENSDARG00000100524
ENSDARG00000053358	3667.81	-0.373349	0.0756155	-4.93747	7.91425e-07	0.000102418	ENSDARG00000053358				HP	Microtia	HP:0008551	FALSE	0.00145662	2.83665	168	274	25	2.9284	5392	ENSDARG00000030408,ENSDARG00000105083,ENSDARG00000053365,ENSDARG00000061836,ENSDARG00000019507,ENSDARG00000034897,ENSDARG00000015862,ENSDARG00000104011,ENSDARG00000060298,ENSDARG00000029533,ENSDARG00000043509,ENSDARG00000023298,ENSDARG00000037071,ENSDARG00000030602,ENSDARG00000035860,ENSDARG00000018334,ENSDARG00000009942,ENSDARG00000075211,ENSDARG00000088030,ENSDARG00000015128,ENSDARG00000046157,…
ENSDARG00000087697	556.456	0.580564	0.117751	4.93042	8.20518e-07	0.000105384	ENSDARG00000087697				GO:BP	ribosome biogenesis	GO:0042254	FALSE	0.0269749	1.56904	197	778	20	2.86939	21989	ENSDARG00000018961,ENSDARG00000100452,ENSDARG00000015862,ENSDARG00000051783,ENSDARG00000006316,ENSDARG00000045487,ENSDARG00000036629,ENSDARG00000022232,ENSDARG00000043453,ENSDARG00000007320,ENSDARG00000023298,ENSDARG00000019230,ENSDARG00000030602,ENSDARG00000018334,ENSDARG00000058451,ENSDARG00000088030,ENSDARG00000101794,ENSDARG00000060308,ENSDARG00000063229,ENSDARG00000103433
ENSDARG00000103937	1987.27	-0.372385	0.0756247	-4.92412	8.4741e-07	0.000108026	ENSDARG00000103937				REAC	Metabolism of RNA	REAC:R-DRE-8953854	FALSE	3.38e-14	13.4716	509	365	72	2.84458	7340	ENSDARG00000030408,ENSDARG00000036875,ENSDARG00000042905,ENSDARG00000053365,ENSDARG00000099380,ENSDARG00000025073,ENSDARG00000019181,ENSDARG00000034897,ENSDARG00000015862,ENSDARG00000032725,ENSDARG00000058105,ENSDARG00000041182,ENSDARG00000014867,ENSDARG00000003599,ENSDARG00000036316,ENSDARG00000054818,ENSDARG00000025581,ENSDARG00000035692,ENSDARG00000041811,ENSDARG00000006316,ENSDARG00000014690,…
ENSDARG00000077139	512.429	-0.579931	0.117875	-4.91987	8.66023e-07	0.000109581	ENSDARG00000077139				HP	Cleft soft palate	HP:0000185	FALSE	0.000153054	3.81515	216	274	31	2.82428	5392	ENSDARG00000010791,ENSDARG00000030408,ENSDARG00000062338,ENSDARG00000020219,ENSDARG00000053365,ENSDARG00000017798,ENSDARG00000034897,ENSDARG00000015862,ENSDARG00000104011,ENSDARG00000029533,ENSDARG00000043509,ENSDARG00000023298,ENSDARG00000037071,ENSDARG00000030602,ENSDARG00000035860,ENSDARG00000021838,ENSDARG00000018334,ENSDARG00000009942,ENSDARG00000088030,ENSDARG00000015128,ENSDARG00000046157,…
ENSDARG00000020475	381.528	-0.546597	0.111177	-4.91647	8.81203e-07	0.000110165	ENSDARG00000020475				REAC	Muscle contraction	REAC:R-DRE-397014	FALSE	0.00150972	2.8211	172	365	24	2.80599	7340	ENSDARG00000007739,ENSDARG00000018259,ENSDARG00000063433,ENSDARG00000026855,ENSDARG00000001993,ENSDARG00000079782,ENSDARG00000001870,ENSDARG00000005841,ENSDARG00000012944,ENSDARG00000062592,ENSDARG00000023445,ENSDARG00000094561,ENSDARG00000068910,ENSDARG00000027957,ENSDARG00000061741,ENSDARG00000053254,ENSDARG00000019856,ENSDARG00000074746,ENSDARG00000017441,ENSDARG00000076833,ENSDARG00000104722,…
ENSDARG00000039647	3364.82	-0.39987	0.0813414	-4.91595	8.83538e-07	0.000110165	ENSDARG00000039647				GO:BP	embryo development ending in birth or egg hatching	GO:0009792	FALSE	0.000186306	3.72977	339	778	33	2.75131	21989	ENSDARG00000056732,ENSDARG00000062338,ENSDARG00000006514,ENSDARG00000032963,ENSDARG00000052139,ENSDARG00000011201,ENSDARG00000105083,ENSDARG00000017798,ENSDARG00000105112,ENSDARG00000010844,ENSDARG00000042904,ENSDARG00000056427,ENSDARG00000054562,ENSDARG00000008363,ENSDARG00000033539,ENSDARG00000060298,ENSDARG00000036629,ENSDARG00000012944,ENSDARG00000043509,ENSDARG00000030602,ENSDARG00000060687,…
ENSDARG00000041062	457.982	-0.625387	0.127284	-4.91331	8.95518e-07	0.000110809	ENSDARG00000041062				GO:BP	chordate embryonic development	GO:0043009	FALSE	0.000186306	3.72977	339	778	33	2.75131	21989	ENSDARG00000056732,ENSDARG00000062338,ENSDARG00000006514,ENSDARG00000032963,ENSDARG00000052139,ENSDARG00000011201,ENSDARG00000105083,ENSDARG00000017798,ENSDARG00000105112,ENSDARG00000010844,ENSDARG00000042904,ENSDARG00000056427,ENSDARG00000054562,ENSDARG00000008363,ENSDARG00000033539,ENSDARG00000060298,ENSDARG00000036629,ENSDARG00000012944,ENSDARG00000043509,ENSDARG00000030602,ENSDARG00000060687,…
ENSDARG00000083179	389.03	0.784009	0.159612	4.91197	9.01679e-07	0.000110809	ENSDARG00000083179				GO:CC	cytosol	GO:0005829	FALSE	9.51e-16	15.022	955	707	89	2.73359	20738	ENSDARG00000033832,ENSDARG00000030408,ENSDARG00000035751,ENSDARG00000036875,ENSDARG00000021864,ENSDARG00000011201,ENSDARG00000053365,ENSDARG00000103937,ENSDARG00000041062,ENSDARG00000039007,ENSDARG00000070038,ENSDARG00000038147,ENSDARG00000115271,ENSDARG00000034897,ENSDARG00000028048,ENSDARG00000015862,ENSDARG00000033539,ENSDARG00000070654,ENSDARG00000032725,ENSDARG00000052816,ENSDARG00000041182,…
ENSDARG00000070000	197.293	1.23446	0.251875	4.90109	9.53066e-07	0.000116288	ENSDARG00000070000				HP	Aplasia/Hypoplasia of the external ear	HP:0008772	FALSE	0.00656415	2.18282	182	274	25	2.70314	5392	ENSDARG00000030408,ENSDARG00000105083,ENSDARG00000053365,ENSDARG00000061836,ENSDARG00000019507,ENSDARG00000034897,ENSDARG00000015862,ENSDARG00000104011,ENSDARG00000060298,ENSDARG00000029533,ENSDARG00000043509,ENSDARG00000023298,ENSDARG00000037071,ENSDARG00000030602,ENSDARG00000035860,ENSDARG00000018334,ENSDARG00000009942,ENSDARG00000075211,ENSDARG00000088030,ENSDARG00000015128,ENSDARG00000046157,…
ENSDARG00000001721	123.775	1.34466	0.274977	4.89006	1.00803e-06	0.000121943	ENSDARG00000001721				HP	Aplasia/Hypoplasia of the thumb	HP:0009601	FALSE	0.0493872	1.30639	155	274	21	2.66616	5392	ENSDARG00000030408,ENSDARG00000043923,ENSDARG00000053365,ENSDARG00000017798,ENSDARG00000034897,ENSDARG00000015862,ENSDARG00000104011,ENSDARG00000029533,ENSDARG00000043509,ENSDARG00000023298,ENSDARG00000037071,ENSDARG00000030602,ENSDARG00000035860,ENSDARG00000018334,ENSDARG00000075211,ENSDARG00000088030,ENSDARG00000015128,ENSDARG00000046157,ENSDARG00000042566,ENSDARG00000039347,ENSDARG00000093799
ENSDARG00000069801	6172.03	-0.579331	0.118498	-4.88896	1.0137e-06	0.000121943	ENSDARG00000069801				KEGG	Cardiac muscle contraction	KEGG:04260	FALSE	0.00418959	2.37783	122	319	19	2.63729	5402	ENSDARG00000007739,ENSDARG00000018259,ENSDARG00000026855,ENSDARG00000079782,ENSDARG00000063905,ENSDARG00000001870,ENSDARG00000037539,ENSDARG00000103390,ENSDARG00000087402,ENSDARG00000099203,ENSDARG00000094561,ENSDARG00000033683,ENSDARG00000076833,ENSDARG00000104722,ENSDARG00000055154,ENSDARG00000032242,ENSDARG00000013144,ENSDARG00000062174,ENSDARG00000020610
ENSDARG00000094132	34.625	-2.27955	0.467951	-4.87135	1.1084e-06	0.000132403	ENSDARG00000094132				HP	Abnormality of the musculature of the upper limbs	HP:0001446	FALSE	1.51199e-05	4.82045	300	274	40	2.62384	5392	ENSDARG00000030408,ENSDARG00000053365,ENSDARG00000077139,ENSDARG00000018566,ENSDARG00000061436,ENSDARG00000034897,ENSDARG00000079782,ENSDARG00000070425,ENSDARG00000015862,ENSDARG00000063905,ENSDARG00000104011,ENSDARG00000088238,ENSDARG00000021389,ENSDARG00000010192,ENSDARG00000029533,ENSDARG00000043509,ENSDARG00000053484,ENSDARG00000023298,ENSDARG00000037071,ENSDARG00000030602,ENSDARG00000035860,…
ENSDARG00000025728	360.779	-0.745844	0.15318	-4.86906	1.1213e-06	0.000133014	ENSDARG00000025728				GO:MF	mRNA binding	GO:0003729	TRUE	0.0356156	1.44836	223	841	20	2.6218	24585	ENSDARG00000030408,ENSDARG00000054378,ENSDARG00000010083,ENSDARG00000070922,ENSDARG00000045930,ENSDARG00000101020,ENSDARG00000052816,ENSDARG00000036629,ENSDARG00000043453,ENSDARG00000037071,ENSDARG00000014790,ENSDARG00000040503,ENSDARG00000080630,ENSDARG00000075034,ENSDARG00000110961,ENSDARG00000100499,ENSDARG00000044093,ENSDARG00000036675,ENSDARG00000057234,ENSDARG00000032614
ENSDARG00000020850	76543.2	0.335628	0.0690393	4.8614	1.16556e-06	0.000137311	ENSDARG00000020850				HP	Leukemia	HP:0001909	FALSE	0.0496975	1.30367	167	274	22	2.59242	5392	ENSDARG00000030408,ENSDARG00000053365,ENSDARG00000010844,ENSDARG00000034897,ENSDARG00000015862,ENSDARG00000104011,ENSDARG00000045401,ENSDARG00000029533,ENSDARG00000015566,ENSDARG00000043509,ENSDARG00000023298,ENSDARG00000037071,ENSDARG00000030602,ENSDARG00000035860,ENSDARG00000018334,ENSDARG00000088030,ENSDARG00000015128,ENSDARG00000046157,ENSDARG00000042566,ENSDARG00000070494,ENSDARG00000039347,…
ENSDARG00000017798	624.164	0.477387	0.0982702	4.8579	1.18639e-06	0.000138808	ENSDARG00000017798				HP	Aplasia/Hypoplasia of the ear	HP:0008771	FALSE	0.0172946	1.76209	192	274	25	2.56235	5392	ENSDARG00000030408,ENSDARG00000105083,ENSDARG00000053365,ENSDARG00000061836,ENSDARG00000019507,ENSDARG00000034897,ENSDARG00000015862,ENSDARG00000104011,ENSDARG00000060298,ENSDARG00000029533,ENSDARG00000043509,ENSDARG00000023298,ENSDARG00000037071,ENSDARG00000030602,ENSDARG00000035860,ENSDARG00000018334,ENSDARG00000009942,ENSDARG00000075211,ENSDARG00000088030,ENSDARG00000015128,ENSDARG00000046157,…
ENSDARG00000042725	623.193	1.02147	0.210506	4.85246	1.21941e-06	0.000141701	ENSDARG00000042725				GO:BP	regionalization	GO:0003002	FALSE	0.0025891	2.58685	346	778	31	2.53228	21989	ENSDARG00000056732,ENSDARG00000094426,ENSDARG00000062338,ENSDARG00000038205,ENSDARG00000054560,ENSDARG00000006514,ENSDARG00000032963,ENSDARG00000007430,ENSDARG00000103937,ENSDARG00000094132,ENSDARG00000105112,ENSDARG00000004078,ENSDARG00000056438,ENSDARG00000054562,ENSDARG00000060298,ENSDARG00000055381,ENSDARG00000030602,ENSDARG00000102415,ENSDARG00000070914,ENSDARG00000075211,ENSDARG00000019137,…
ENSDARG00000045639	22276.8	-0.347276	0.071769	-4.8388	1.30622e-06	0.000150763	ENSDARG00000045639				GO:BP	pattern specification process	GO:0007389	FALSE	0.00238106	2.62323	362	778	32	2.49843	21989	ENSDARG00000056732,ENSDARG00000037879,ENSDARG00000094426,ENSDARG00000062338,ENSDARG00000038205,ENSDARG00000054560,ENSDARG00000006514,ENSDARG00000032963,ENSDARG00000007430,ENSDARG00000103937,ENSDARG00000094132,ENSDARG00000105112,ENSDARG00000004078,ENSDARG00000056438,ENSDARG00000054562,ENSDARG00000060298,ENSDARG00000055381,ENSDARG00000030602,ENSDARG00000102415,ENSDARG00000070914,ENSDARG00000075211,…
ENSDARG00000105112	1619.35	0.281797	0.0582599	4.83689	1.31883e-06	0.000151197	ENSDARG00000105112				GO:BP	central nervous system development	GO:0007417	FALSE	5.04332e-05	4.29728	489	778	43	2.48534	21989	ENSDARG00000006514,ENSDARG00000032963,ENSDARG00000074253,ENSDARG00000052139,ENSDARG00000007430,ENSDARG00000043923,ENSDARG00000018259,ENSDARG00000021405,ENSDARG00000056029,ENSDARG00000099257,ENSDARG00000103937,ENSDARG00000105112,ENSDARG00000009823,ENSDARG00000043531,ENSDARG00000056427,ENSDARG00000095896,ENSDARG00000035735,ENSDARG00000054562,ENSDARG00000059939,ENSDARG00000060298,ENSDARG00000020795,…
ENSDARG00000039007	10959.6	0.324863	0.0673205	4.82562	1.39567e-06	0.000158939	ENSDARG00000039007				GO:BP	neurogenesis	GO:0022008	FALSE	7.22e-11	10.1414	913	778	80	2.47654	21989	ENSDARG00000056732,ENSDARG00000011989,ENSDARG00000094426,ENSDARG00000038205,ENSDARG00000054560,ENSDARG00000037588,ENSDARG00000006514,ENSDARG00000032963,ENSDARG00000074253,ENSDARG00000052139,ENSDARG00000007430,ENSDARG00000044062,ENSDARG00000043923,ENSDARG00000009387,ENSDARG00000074335,ENSDARG00000099257,ENSDARG00000103937,ENSDARG00000077139,ENSDARG00000105112,ENSDARG00000045071,ENSDARG00000004078,…
ENSDARG00000045071	286.939	0.680028	0.141358	4.81069	1.50412e-06	0.000170155	ENSDARG00000045071				GO:BP	organonitrogen compound biosynthetic process	GO:1901566	FALSE	8.71e-16	15.0599	1276	778	111	2.45866	21989	ENSDARG00000033832,ENSDARG00000027495,ENSDARG00000030408,ENSDARG00000036875,ENSDARG00000021864,ENSDARG00000042905,ENSDARG00000016443,ENSDARG00000011201,ENSDARG00000053365,ENSDARG00000099380,ENSDARG00000020850,ENSDARG00000025073,ENSDARG00000079688,ENSDARG00000115271,ENSDARG00000070922,ENSDARG00000019181,ENSDARG00000061478,ENSDARG00000015862,ENSDARG00000069142,ENSDARG00000033539,ENSDARG00000032725,…
ENSDARG00000036058	304.777	-0.641169	0.133596	-4.79932	1.59205e-06	0.000178917	ENSDARG00000036058				HP	Renal agenesis	HP:0000104	FALSE	0.040147	1.39635	214	274	26	2.39089	5392	ENSDARG00000010791,ENSDARG00000030408,ENSDARG00000001760,ENSDARG00000020219,ENSDARG00000053365,ENSDARG00000034897,ENSDARG00000015862,ENSDARG00000104011,ENSDARG00000029533,ENSDARG00000043509,ENSDARG00000023298,ENSDARG00000037071,ENSDARG00000030602,ENSDARG00000035860,ENSDARG00000070914,ENSDARG00000018334,ENSDARG00000075211,ENSDARG00000088030,ENSDARG00000015128,ENSDARG00000046157,ENSDARG00000059337,…
ENSDARG00000004078	697.136	0.539548	0.112546	4.79404	1.63454e-06	0.000182491	ENSDARG00000004078				TF	Factor: c-Myc:Max; motif: GCCAYGYGSN; match class: 1	TF:M00322_1	FALSE	1.43343e-06	5.84362	532	986	50	2.37955	24964	ENSDARG00000010791,ENSDARG00000027495,ENSDARG00000054378,ENSDARG00000006747,ENSDARG00000092693,ENSDARG00000016725,ENSDARG00000007576,ENSDARG00000088823,ENSDARG00000103937,ENSDARG00000070000,ENSDARG00000091756,ENSDARG00000086288,ENSDARG00000002787,ENSDARG00000009823,ENSDARG00000100452,ENSDARG00000014053,ENSDARG00000034007,ENSDARG00000061478,ENSDARG00000019566,ENSDARG00000056438,ENSDARG00000033539,…
ENSDARG00000063433	522.428	-0.598394	0.124892	-4.79129	1.65711e-06	0.00018381	ENSDARG00000063433				GO:BP	neuron differentiation	GO:0030182	FALSE	7.42e-08	7.12963	784	778	66	2.37932	21989	ENSDARG00000056732,ENSDARG00000011989,ENSDARG00000094426,ENSDARG00000038205,ENSDARG00000037588,ENSDARG00000006514,ENSDARG00000074253,ENSDARG00000052139,ENSDARG00000007430,ENSDARG00000044062,ENSDARG00000009387,ENSDARG00000074335,ENSDARG00000099257,ENSDARG00000103937,ENSDARG00000077139,ENSDARG00000105112,ENSDARG00000045071,ENSDARG00000004078,ENSDARG00000076055,ENSDARG00000098730,ENSDARG00000026855,…
ENSDARG00000000503	7237.59	-0.335416	0.0701738	-4.7798	1.75472e-06	0.000192497	ENSDARG00000000503				GO:BP	generation of neurons	GO:0048699	FALSE	3.8e-08	7.42061	808	778	68	2.37861	21989	ENSDARG00000056732,ENSDARG00000011989,ENSDARG00000094426,ENSDARG00000038205,ENSDARG00000037588,ENSDARG00000006514,ENSDARG00000074253,ENSDARG00000052139,ENSDARG00000007430,ENSDARG00000044062,ENSDARG00000009387,ENSDARG00000074335,ENSDARG00000099257,ENSDARG00000103937,ENSDARG00000077139,ENSDARG00000105112,ENSDARG00000045071,ENSDARG00000004078,ENSDARG00000076055,ENSDARG00000098730,ENSDARG00000026855,…
ENSDARG00000091756	716.271	0.674334	0.141091	4.77943	1.75797e-06	0.000192497	ENSDARG00000091756				HP	Abnormal soft palate morphology	HP:0100736	FALSE	0.00549241	2.26024	279	274	33	2.3276	5392	ENSDARG00000010791,ENSDARG00000030408,ENSDARG00000062338,ENSDARG00000020219,ENSDARG00000053365,ENSDARG00000017798,ENSDARG00000034897,ENSDARG00000015862,ENSDARG00000104011,ENSDARG00000029533,ENSDARG00000043509,ENSDARG00000023298,ENSDARG00000037071,ENSDARG00000030602,ENSDARG00000035860,ENSDARG00000021838,ENSDARG00000018334,ENSDARG00000009942,ENSDARG00000075211,ENSDARG00000088030,ENSDARG00000015128,…
ENSDARG00000018566	203.748	1.01007	0.211543	4.77476	1.79918e-06	0.000194516	ENSDARG00000018566				HP	Cleft lip	HP:0410030	FALSE	0.0260282	1.58456	247	274	29	2.31047	5392	ENSDARG00000010791,ENSDARG00000030408,ENSDARG00000020219,ENSDARG00000056029,ENSDARG00000053365,ENSDARG00000017798,ENSDARG00000034897,ENSDARG00000015862,ENSDARG00000006120,ENSDARG00000104011,ENSDARG00000088238,ENSDARG00000010192,ENSDARG00000029533,ENSDARG00000043509,ENSDARG00000023298,ENSDARG00000037071,ENSDARG00000030602,ENSDARG00000035860,ENSDARG00000018334,ENSDARG00000075211,ENSDARG00000088030,…
ENSDARG00000025073	36051	0.255325	0.0534619	4.77583	1.78965e-06	0.000194516	ENSDARG00000025073				GO:BP	sensory perception	GO:0007600	FALSE	0.020644	1.68521	402	778	32	2.24983	21989	ENSDARG00000037921,ENSDARG00000011989,ENSDARG00000076572,ENSDARG00000086658,ENSDARG00000074001,ENSDARG00000016793,ENSDARG00000091148,ENSDARG00000007576,ENSDARG00000069792,ENSDARG00000069826,ENSDARG00000109861,ENSDARG00000087301,ENSDARG00000101984,ENSDARG00000088823,ENSDARG00000069817,ENSDARG00000087164,ENSDARG00000057460,ENSDARG00000069801,ENSDARG00000116164,ENSDARG00000115701,ENSDARG00000029482,…
ENSDARG00000086288	598.77	-0.504668	0.105747	-4.77242	1.82027e-06	0.000195559	ENSDARG00000086288				KEGG	Adrenergic signaling in cardiomyocytes	KEGG:04261	FALSE	0.00439592	2.35695	198	319	26	2.22368	5402	ENSDARG00000007739,ENSDARG00000018259,ENSDARG00000021811,ENSDARG00000063433,ENSDARG00000026855,ENSDARG00000079782,ENSDARG00000007788,ENSDARG00000001870,ENSDARG00000037539,ENSDARG00000103390,ENSDARG00000087402,ENSDARG00000099203,ENSDARG00000015793,ENSDARG00000094561,ENSDARG00000015050,ENSDARG00000032430,ENSDARG00000033683,ENSDARG00000074057,ENSDARG00000014273,ENSDARG00000076833,ENSDARG00000104722,…
ENSDARG00000079688	8137.44	0.231699	0.0486043	4.76704	1.86954e-06	0.000199597	ENSDARG00000079688				GO:BP	cell projection morphogenesis	GO:0048858	FALSE	0.0159474	1.79731	434	778	34	2.21419	21989	ENSDARG00000056732,ENSDARG00000094426,ENSDARG00000069981,ENSDARG00000052139,ENSDARG00000009387,ENSDARG00000074335,ENSDARG00000077139,ENSDARG00000105112,ENSDARG00000045071,ENSDARG00000098730,ENSDARG00000098769,ENSDARG00000061436,ENSDARG00000015240,ENSDARG00000045930,ENSDARG00000099744,ENSDARG00000099793,ENSDARG00000075565,ENSDARG00000037116,ENSDARG00000057394,ENSDARG00000075211,ENSDARG00000062415,…
ENSDARG00000004748	242.608	0.860571	0.180677	4.76304	1.90696e-06	0.000202328	ENSDARG00000004748				GO:BP	neuron development	GO:0048666	FALSE	0.00016522	3.78194	639	778	50	2.21154	21989	ENSDARG00000056732,ENSDARG00000011989,ENSDARG00000094426,ENSDARG00000052139,ENSDARG00000044062,ENSDARG00000009387,ENSDARG00000074335,ENSDARG00000103937,ENSDARG00000077139,ENSDARG00000105112,ENSDARG00000045071,ENSDARG00000076055,ENSDARG00000098730,ENSDARG00000026855,ENSDARG00000034007,ENSDARG00000098769,ENSDARG00000061436,ENSDARG00000015240,ENSDARG00000019566,ENSDARG00000056427,ENSDARG00000045930,…
ENSDARG00000070038	326.027	-1.01472	0.213136	-4.7609	1.92735e-06	0.000203228	ENSDARG00000070038				GO:BP	cell part morphogenesis	GO:0032990	FALSE	0.0184019	1.73514	437	778	34	2.19899	21989	ENSDARG00000056732,ENSDARG00000094426,ENSDARG00000069981,ENSDARG00000052139,ENSDARG00000009387,ENSDARG00000074335,ENSDARG00000077139,ENSDARG00000105112,ENSDARG00000045071,ENSDARG00000098730,ENSDARG00000098769,ENSDARG00000061436,ENSDARG00000015240,ENSDARG00000045930,ENSDARG00000099744,ENSDARG00000099793,ENSDARG00000075565,ENSDARG00000037116,ENSDARG00000057394,ENSDARG00000075211,ENSDARG00000062415,…
ENSDARG00000087663	153.877	-1.14051	0.239862	-4.75484	1.986e-06	0.000208127	ENSDARG00000087663				GO:BP	nervous system development	GO:0007399	FALSE	1.12e-11	10.9494	1379	778	107	2.19303	21989	ENSDARG00000056732,ENSDARG00000011989,ENSDARG00000094426,ENSDARG00000038205,ENSDARG00000054560,ENSDARG00000037588,ENSDARG00000006514,ENSDARG00000069981,ENSDARG00000032963,ENSDARG00000074253,ENSDARG00000052139,ENSDARG00000007430,ENSDARG00000044062,ENSDARG00000043923,ENSDARG00000009387,ENSDARG00000018259,ENSDARG00000074335,ENSDARG00000021405,ENSDARG00000056029,ENSDARG00000040008,ENSDARG00000010083,…
ENSDARG00000093156	1353.21	0.782197	0.164598	4.75216	2.01251e-06	0.00020962	ENSDARG00000093156				HP	Short finger	HP:0009381	FALSE	0.00409821	2.38741	341	274	38	2.19295	5392	ENSDARG00000103554,ENSDARG00000030408,ENSDARG00000077946,ENSDARG00000043923,ENSDARG00000053365,ENSDARG00000061836,ENSDARG00000025728,ENSDARG00000017798,ENSDARG00000036058,ENSDARG00000027828,ENSDARG00000034897,ENSDARG00000015240,ENSDARG00000015862,ENSDARG00000104011,ENSDARG00000060298,ENSDARG00000025581,ENSDARG00000010878,ENSDARG00000029533,ENSDARG00000043509,ENSDARG00000023298,ENSDARG00000037071,…
ENSDARG00000016301	648.498	-0.499723	0.105334	-4.74418	2.0935e-06	0.000216735	ENSDARG00000016301				GO:MF	protein dimerization activity	GO:0046983	TRUE	0.00339294	2.46942	495	841	37	2.1851	24585	ENSDARG00000056732,ENSDARG00000094426,ENSDARG00000038205,ENSDARG00000054560,ENSDARG00000037588,ENSDARG00000006514,ENSDARG00000032963,ENSDARG00000074253,ENSDARG00000040008,ENSDARG00000069552,ENSDARG00000019566,ENSDARG00000020794,ENSDARG00000056438,ENSDARG00000054562,ENSDARG00000045930,ENSDARG00000008363,ENSDARG00000052816,ENSDARG00000015876,ENSDARG00000056130,ENSDARG00000009822,ENSDARG00000040946,…
ENSDARG00000078847	676.986	0.598962	0.126331	4.74121	2.12449e-06	0.000218618	ENSDARG00000078847				GO:BP	cellular component morphogenesis	GO:0032989	FALSE	0.00534245	2.27226	524	778	40	2.15752	21989	ENSDARG00000056732,ENSDARG00000094426,ENSDARG00000069981,ENSDARG00000052139,ENSDARG00000009387,ENSDARG00000074335,ENSDARG00000077139,ENSDARG00000105112,ENSDARG00000045071,ENSDARG00000098730,ENSDARG00000103969,ENSDARG00000098769,ENSDARG00000061436,ENSDARG00000079782,ENSDARG00000015240,ENSDARG00000045930,ENSDARG00000099744,ENSDARG00000099793,ENSDARG00000075565,ENSDARG00000037116,ENSDARG00000057394,…
ENSDARG00000040439	3141.63	0.44092	0.0930502	4.73852	2.15286e-06	0.00022021	ENSDARG00000040439				GO:BP	homeostatic process	GO:0042592	TRUE	0.00701188	2.15417	530	778	40	2.13309	21989	ENSDARG00000007739,ENSDARG00000069375,ENSDARG00000021864,ENSDARG00000052139,ENSDARG00000007430,ENSDARG00000018259,ENSDARG00000041062,ENSDARG00000018566,ENSDARG00000056427,ENSDARG00000030872,ENSDARG00000007788,ENSDARG00000001870,ENSDARG00000045401,ENSDARG00000036629,ENSDARG00000013855,ENSDARG00000037116,ENSDARG00000043509,ENSDARG00000015495,ENSDARG00000023298,ENSDARG00000030602,ENSDARG00000091293,…
ENSDARG00000076055	61.0269	-1.78092	0.376102	-4.73522	2.18821e-06	0.000222494	ENSDARG00000076055				GO:BP	embryo development	GO:0009790	FALSE	4.85962e-05	4.3134	784	778	59	2.12697	21989	ENSDARG00000056732,ENSDARG00000054321,ENSDARG00000062338,ENSDARG00000007739,ENSDARG00000006514,ENSDARG00000032963,ENSDARG00000052139,ENSDARG00000007430,ENSDARG00000011201,ENSDARG00000043923,ENSDARG00000105083,ENSDARG00000103937,ENSDARG00000017798,ENSDARG00000105112,ENSDARG00000010844,ENSDARG00000042904,ENSDARG00000060115,ENSDARG00000060004,ENSDARG00000056427,ENSDARG00000054562,ENSDARG00000008363,…
ENSDARG00000116164	14147	-0.435493	0.0920439	-4.73136	2.23021e-06	0.000225422	ENSDARG00000116164				GO:BP	cell morphogenesis	GO:0000902	FALSE	0.00827141	2.08242	553	778	41	2.09549	21989	ENSDARG00000056732,ENSDARG00000094426,ENSDARG00000069981,ENSDARG00000052139,ENSDARG00000009387,ENSDARG00000074335,ENSDARG00000077139,ENSDARG00000105112,ENSDARG00000045071,ENSDARG00000098730,ENSDARG00000098769,ENSDARG00000061436,ENSDARG00000015240,ENSDARG00000045930,ENSDARG00000099744,ENSDARG00000099793,ENSDARG00000018921,ENSDARG00000020795,ENSDARG00000075565,ENSDARG00000037116,ENSDARG00000055713,…
ENSDARG00000002787	874.471	0.48573	0.103159	4.70854	2.49502e-06	0.000250705	ENSDARG00000002787				GO:CC	supramolecular fiber	GO:0099512	TRUE	0.00599499	2.22221	504	707	36	2.09517	20738	ENSDARG00000054321,ENSDARG00000023082,ENSDARG00000068589,ENSDARG00000016301,ENSDARG00000002403,ENSDARG00000045014,ENSDARG00000103969,ENSDARG00000001993,ENSDARG00000090268,ENSDARG00000079782,ENSDARG00000014248,ENSDARG00000005841,ENSDARG00000012944,ENSDARG00000037266,ENSDARG00000042708,ENSDARG00000037539,ENSDARG00000028618,ENSDARG00000011998,ENSDARG00000074073,ENSDARG00000036671,ENSDARG00000087402,…
ENSDARG00000109310	1530.61	0.630735	0.134057	4.70499	2.53879e-06	0.000253611	ENSDARG00000109310				GO:CC	supramolecular polymer	GO:0099081	FALSE	0.00679281	2.16795	507	707	36	2.08277	20738	ENSDARG00000054321,ENSDARG00000023082,ENSDARG00000068589,ENSDARG00000016301,ENSDARG00000002403,ENSDARG00000045014,ENSDARG00000103969,ENSDARG00000001993,ENSDARG00000090268,ENSDARG00000079782,ENSDARG00000014248,ENSDARG00000005841,ENSDARG00000012944,ENSDARG00000037266,ENSDARG00000042708,ENSDARG00000037539,ENSDARG00000028618,ENSDARG00000011998,ENSDARG00000074073,ENSDARG00000036671,ENSDARG00000087402,…
ENSDARG00000098730	836.528	0.353389	0.0752863	4.69394	2.67999e-06	0.00026616	ENSDARG00000098730				GO:BP	system development	GO:0048731	FALSE	6.83e-19	18.1659	2573	778	185	2.03216	21989	ENSDARG00000074635,ENSDARG00000056732,ENSDARG00000010791,ENSDARG00000103554,ENSDARG00000011989,ENSDARG00000094426,ENSDARG00000076572,ENSDARG00000038205,ENSDARG00000054560,ENSDARG00000037588,ENSDARG00000086658,ENSDARG00000030215,ENSDARG00000074001,ENSDARG00000006514,ENSDARG00000016793,ENSDARG00000069981,ENSDARG00000091148,ENSDARG00000032963,ENSDARG00000074253,ENSDARG00000052139,ENSDARG00000007430,…
ENSDARG00000009823	2977.98	0.495563	0.105674	4.68954	2.73814e-06	0.000270364	ENSDARG00000009823				GO:BP	multicellular organism development	GO:0007275	TRUE	8.29e-23	22.0812	2993	778	215	2.03029	21989	ENSDARG00000074635,ENSDARG00000056732,ENSDARG00000010791,ENSDARG00000103554,ENSDARG00000054321,ENSDARG00000011989,ENSDARG00000037879,ENSDARG00000060397,ENSDARG00000094426,ENSDARG00000062338,ENSDARG00000076572,ENSDARG00000038205,ENSDARG00000007739,ENSDARG00000054560,ENSDARG00000037588,ENSDARG00000086658,ENSDARG00000030215,ENSDARG00000074001,ENSDARG00000006514,ENSDARG00000016793,ENSDARG00000069981,…
ENSDARG00000010844	939.463	-0.38512	0.0822954	-4.67972	2.8726e-06	0.000282011	ENSDARG00000010844				GO:BP	cell development	GO:0048468	FALSE	4.91e-09	8.3091	1436	778	103	2.02726	21989	ENSDARG00000056732,ENSDARG00000010791,ENSDARG00000103554,ENSDARG00000054321,ENSDARG00000011989,ENSDARG00000094426,ENSDARG00000038205,ENSDARG00000054560,ENSDARG00000037588,ENSDARG00000006514,ENSDARG00000021864,ENSDARG00000032963,ENSDARG00000052139,ENSDARG00000007430,ENSDARG00000044062,ENSDARG00000020219,ENSDARG00000009387,ENSDARG00000074335,ENSDARG00000056029,ENSDARG00000103937,ENSDARG00000077139,…
ENSDARG00000038147	6447.88	1.02058	0.218492	4.67103	2.99686e-06	0.000290866	ENSDARG00000038147				HP	Aplasia/Hypoplasia of fingers	HP:0006265	FALSE	0.0252246	1.59818	382	274	39	2.0091	5392	ENSDARG00000103554,ENSDARG00000030408,ENSDARG00000077946,ENSDARG00000043923,ENSDARG00000053365,ENSDARG00000061836,ENSDARG00000025728,ENSDARG00000017798,ENSDARG00000036058,ENSDARG00000098730,ENSDARG00000027828,ENSDARG00000034897,ENSDARG00000015240,ENSDARG00000015862,ENSDARG00000104011,ENSDARG00000060298,ENSDARG00000025581,ENSDARG00000010878,ENSDARG00000029533,ENSDARG00000043509,ENSDARG00000023298,…
ENSDARG00000100452	2640.08	0.354735	0.0759396	4.67128	2.99331e-06	0.000290866	ENSDARG00000100452				GO:BP	animal organ development	GO:0048513	FALSE	1.05e-11	10.9773	1895	778	133	1.98366	21989	ENSDARG00000010791,ENSDARG00000103554,ENSDARG00000054321,ENSDARG00000011989,ENSDARG00000060397,ENSDARG00000062338,ENSDARG00000076572,ENSDARG00000007739,ENSDARG00000086658,ENSDARG00000030215,ENSDARG00000074001,ENSDARG00000006514,ENSDARG00000016793,ENSDARG00000091148,ENSDARG00000032963,ENSDARG00000074253,ENSDARG00000052139,ENSDARG00000007430,ENSDARG00000044062,ENSDARG00000020219,ENSDARG00000043923,…
ENSDARG00000069552	288.458	0.859589	0.184242	4.66553	3.07817e-06	0.00029707	ENSDARG00000069552				GO:BP	regulation of developmental process	GO:0050793	FALSE	0.0384436	1.41518	631	778	43	1.92604	21989	ENSDARG00000056732,ENSDARG00000103554,ENSDARG00000011989,ENSDARG00000060397,ENSDARG00000094426,ENSDARG00000038205,ENSDARG00000054560,ENSDARG00000006514,ENSDARG00000032963,ENSDARG00000052139,ENSDARG00000044062,ENSDARG00000043923,ENSDARG00000074335,ENSDARG00000105112,ENSDARG00000045748,ENSDARG00000098769,ENSDARG00000015240,ENSDARG00000056438,ENSDARG00000054562,ENSDARG00000045930,ENSDARG00000029482,…
ENSDARG00000045748	227.304	0.904516	0.194045	4.66136	3.14126e-06	0.000301455	ENSDARG00000045748				GO:BP	cellular developmental process	GO:0048869	FALSE	4.94e-11	10.3059	2038	778	138	1.91382	21989	ENSDARG00000056732,ENSDARG00000010791,ENSDARG00000103554,ENSDARG00000054321,ENSDARG00000011989,ENSDARG00000094426,ENSDARG00000062338,ENSDARG00000038205,ENSDARG00000054560,ENSDARG00000037588,ENSDARG00000006514,ENSDARG00000021864,ENSDARG00000069981,ENSDARG00000032963,ENSDARG00000074253,ENSDARG00000052139,ENSDARG00000007430,ENSDARG00000016858,ENSDARG00000044062,ENSDARG00000020219,ENSDARG00000043923,…
ENSDARG00000115701	5177.97	-0.590311	0.126686	-4.65965	3.16748e-06	0.000302273	ENSDARG00000115701				GO:BP	cell differentiation	GO:0030154	FALSE	1.53e-10	9.81673	2026	778	136	1.89725	21989	ENSDARG00000056732,ENSDARG00000010791,ENSDARG00000103554,ENSDARG00000054321,ENSDARG00000011989,ENSDARG00000094426,ENSDARG00000062338,ENSDARG00000038205,ENSDARG00000054560,ENSDARG00000037588,ENSDARG00000006514,ENSDARG00000021864,ENSDARG00000032963,ENSDARG00000074253,ENSDARG00000052139,ENSDARG00000007430,ENSDARG00000016858,ENSDARG00000044062,ENSDARG00000020219,ENSDARG00000043923,ENSDARG00000009387,…
ENSDARG00000002403	1343.08	0.374528	0.0804803	4.65367	3.26085e-06	0.000309454	ENSDARG00000002403				HP	Abnormality of the musculature of the limbs	HP:0009127	FALSE	0.000667708	3.17541	669	274	63	1.85316	5392	ENSDARG00000101637,ENSDARG00000033832,ENSDARG00000027495,ENSDARG00000030408,ENSDARG00000007739,ENSDARG00000027065,ENSDARG00000053365,ENSDARG00000071658,ENSDARG00000077139,ENSDARG00000018566,ENSDARG00000061436,ENSDARG00000034897,ENSDARG00000079782,ENSDARG00000070425,ENSDARG00000015862,ENSDARG00000063905,ENSDARG00000069142,ENSDARG00000067626,ENSDARG00000105046,ENSDARG00000063911,ENSDARG00000001870,…
ENSDARG00000045014	1568.91	-0.39446	0.0848048	-4.65139	3.29709e-06	0.000311165	ENSDARG00000045014				GO:MF	calcium ion binding	GO:0005509	TRUE	0.00492627	2.30748	855	841	54	1.8463	24585	ENSDARG00000010791,ENSDARG00000103554,ENSDARG00000030215,ENSDARG00000052139,ENSDARG00000020219,ENSDARG00000036344,ENSDARG00000021811,ENSDARG00000041062,ENSDARG00000001721,ENSDARG00000045748,ENSDARG00000055539,ENSDARG00000052223,ENSDARG00000070425,ENSDARG00000030614,ENSDARG00000060298,ENSDARG00000037425,ENSDARG00000021389,ENSDARG00000015199,ENSDARG00000056745,ENSDARG00000004232,ENSDARG00000037539,…
ENSDARG00000014053	700.396	-0.595714	0.128396	-4.63965	3.48998e-06	0.00032756	ENSDARG00000014053				GO:BP	anatomical structure development	GO:0048856	FALSE	1.59e-20	19.7995	3949	778	253	1.81075	21989	ENSDARG00000074635,ENSDARG00000056732,ENSDARG00000010791,ENSDARG00000103554,ENSDARG00000054321,ENSDARG00000011989,ENSDARG00000037879,ENSDARG00000060397,ENSDARG00000094426,ENSDARG00000062338,ENSDARG00000076572,ENSDARG00000038205,ENSDARG00000007739,ENSDARG00000054560,ENSDARG00000037588,ENSDARG00000086658,ENSDARG00000030215,ENSDARG00000074001,ENSDARG00000006514,ENSDARG00000016793,ENSDARG00000021864,…
ENSDARG00000115271	24652	0.238843	0.051563	4.63207	3.62024e-06	0.000337929	ENSDARG00000115271				GO:BP	developmental process	GO:0032502	FALSE	2.44e-20	19.6128	4142	778	261	1.78097	21989	ENSDARG00000074635,ENSDARG00000056732,ENSDARG00000010791,ENSDARG00000103554,ENSDARG00000054321,ENSDARG00000011989,ENSDARG00000037879,ENSDARG00000060397,ENSDARG00000094426,ENSDARG00000062338,ENSDARG00000076572,ENSDARG00000038205,ENSDARG00000007739,ENSDARG00000054560,ENSDARG00000037588,ENSDARG00000086658,ENSDARG00000030215,ENSDARG00000074001,ENSDARG00000006514,ENSDARG00000016793,ENSDARG00000021864,…
ENSDARG00000007982	3762.27	0.353884	0.0765537	4.62269	3.78793e-06	0.00035166	ENSDARG00000007982				GO:BP	cellular nitrogen compound biosynthetic process	GO:0044271	FALSE	8.85e-18	17.0529	3877	778	242	1.76419	21989	ENSDARG00000056732,ENSDARG00000010591,ENSDARG00000103554,ENSDARG00000011989,ENSDARG00000033832,ENSDARG00000027495,ENSDARG00000001910,ENSDARG00000030408,ENSDARG00000094426,ENSDARG00000062338,ENSDARG00000036816,ENSDARG00000038205,ENSDARG00000054560,ENSDARG00000037588,ENSDARG00000053569,ENSDARG00000036875,ENSDARG00000006514,ENSDARG00000021864,ENSDARG00000032963,ENSDARG00000074253,ENSDARG00000052139,…
ENSDARG00000056453	360.989	0.648584	0.140641	4.61163	3.99519e-06	0.000368897	ENSDARG00000056453				GO:MF	cytoskeletal protein binding	GO:0008092	TRUE	0.0394999	1.4034	813	841	49	1.76189	24585	ENSDARG00000075295,ENSDARG00000019304,ENSDARG00000018566,ENSDARG00000103969,ENSDARG00000001993,ENSDARG00000079782,ENSDARG00000005462,ENSDARG00000014248,ENSDARG00000074581,ENSDARG00000075565,ENSDARG00000012944,ENSDARG00000037266,ENSDARG00000037539,ENSDARG00000053484,ENSDARG00000055713,ENSDARG00000102415,ENSDARG00000074073,ENSDARG00000053517,ENSDARG00000087402,ENSDARG00000078440,ENSDARG00000078654,…
ENSDARG00000021209	156.135	-0.809096	0.175553	-4.60885	4.0491e-06	0.000371864	ENSDARG00000021209				HP	Cleft palate	HP:0000175	FALSE	0.00996497	2.00152	676	274	60	1.74664	5392	ENSDARG00000010791,ENSDARG00000037879,ENSDARG00000030408,ENSDARG00000062338,ENSDARG00000053569,ENSDARG00000073699,ENSDARG00000052139,ENSDARG00000020219,ENSDARG00000043923,ENSDARG00000056029,ENSDARG00000053365,ENSDARG00000061836,ENSDARG00000025728,ENSDARG00000017798,ENSDARG00000036058,ENSDARG00000010844,ENSDARG00000027828,ENSDARG00000034897,ENSDARG00000015240,ENSDARG00000031483,ENSDARG00000015862,…
ENSDARG00000026855	42.7725	-1.58326	0.343699	-4.60652	4.09462e-06	0.000372044	ENSDARG00000026855				GO:BP	macromolecule biosynthetic process	GO:0009059	FALSE	1.49e-16	15.8268	3846	778	237	1.74167	21989	ENSDARG00000056732,ENSDARG00000010591,ENSDARG00000103554,ENSDARG00000011989,ENSDARG00000001910,ENSDARG00000030408,ENSDARG00000094426,ENSDARG00000062338,ENSDARG00000036816,ENSDARG00000038205,ENSDARG00000054560,ENSDARG00000037588,ENSDARG00000053569,ENSDARG00000036875,ENSDARG00000006514,ENSDARG00000021864,ENSDARG00000032963,ENSDARG00000074253,ENSDARG00000052139,ENSDARG00000007430,ENSDARG00000016858,…
ENSDARG00000055539	386.369	-1.33769	0.290338	-4.60737	4.07799e-06	0.000372044	ENSDARG00000055539				GO:BP	multicellular organismal process	GO:0032501	FALSE	3.88e-16	15.4116	4151	778	249	1.6954	21989	ENSDARG00000074635,ENSDARG00000037921,ENSDARG00000056732,ENSDARG00000010791,ENSDARG00000103554,ENSDARG00000054321,ENSDARG00000011989,ENSDARG00000037879,ENSDARG00000060397,ENSDARG00000094426,ENSDARG00000062338,ENSDARG00000076572,ENSDARG00000038205,ENSDARG00000007739,ENSDARG00000054560,ENSDARG00000037588,ENSDARG00000069375,ENSDARG00000092039,ENSDARG00000086658,ENSDARG00000030215,ENSDARG00000074001,…
ENSDARG00000077948	541.032	0.376325	0.0817173	4.60521	4.12043e-06	0.000372408	ENSDARG00000077948				GO:BP	cellular biosynthetic process	GO:0044249	FALSE	1.47e-16	15.8341	4260	778	255	1.69183	21989	ENSDARG00000056732,ENSDARG00000010591,ENSDARG00000103554,ENSDARG00000011989,ENSDARG00000033832,ENSDARG00000027495,ENSDARG00000001910,ENSDARG00000030408,ENSDARG00000094426,ENSDARG00000062338,ENSDARG00000036816,ENSDARG00000038205,ENSDARG00000054560,ENSDARG00000037588,ENSDARG00000053569,ENSDARG00000036875,ENSDARG00000006514,ENSDARG00000021864,ENSDARG00000032963,ENSDARG00000074253,ENSDARG00000052139,…
ENSDARG00000029689	744.945	-0.5832	0.126713	-4.60253	4.17386e-06	0.000375252	ENSDARG00000029689				HP	Autistic behavior	HP:0000729	FALSE	0.0377206	1.42342	705	274	60	1.67479	5392	ENSDARG00000010791,ENSDARG00000007739,ENSDARG00000053569,ENSDARG00000077946,ENSDARG00000020219,ENSDARG00000027065,ENSDARG00000105083,ENSDARG00000071658,ENSDARG00000008209,ENSDARG00000061836,ENSDARG00000039647,ENSDARG00000025728,ENSDARG00000017798,ENSDARG00000036058,ENSDARG00000004078,ENSDARG00000000503,ENSDARG00000061274,ENSDARG00000027828,ENSDARG00000070425,ENSDARG00000052765,ENSDARG00000015240,…
ENSDARG00000103969	373.417	-0.795956	0.173231	-4.59476	4.33252e-06	0.000387477	ENSDARG00000103969				GO:MF	structural molecule activity	GO:0005198	FALSE	2.89997e-05	4.53761	1975	841	112	1.65777	24585	ENSDARG00000054321,ENSDARG00000030408,ENSDARG00000023082,ENSDARG00000076572,ENSDARG00000086658,ENSDARG00000030215,ENSDARG00000036875,ENSDARG00000074001,ENSDARG00000068589,ENSDARG00000016793,ENSDARG00000021864,ENSDARG00000091148,ENSDARG00000073699,ENSDARG00000042905,ENSDARG00000011201,ENSDARG00000007576,ENSDARG00000069792,ENSDARG00000069826,ENSDARG00000109861,ENSDARG00000053365,ENSDARG00000087301,…
ENSDARG00000061274	17.9722	-3.36459	0.732782	-4.59153	4.40002e-06	0.000389436	ENSDARG00000061274				GO:BP	anatomical structure morphogenesis	GO:0009653	FALSE	0.000227553	3.64292	1774	778	104	1.65694	21989	ENSDARG00000074635,ENSDARG00000056732,ENSDARG00000103554,ENSDARG00000054321,ENSDARG00000011989,ENSDARG00000094426,ENSDARG00000062338,ENSDARG00000007739,ENSDARG00000006514,ENSDARG00000069981,ENSDARG00000032963,ENSDARG00000052139,ENSDARG00000016858,ENSDARG00000043923,ENSDARG00000009387,ENSDARG00000074335,ENSDARG00000105083,ENSDARG00000056029,ENSDARG00000103937,ENSDARG00000077139,ENSDARG00000017798,…
ENSDARG00000062370	1001.46	-0.584546	0.127309	-4.59156	4.39939e-06	0.000389436	ENSDARG00000062370				GO:BP	organic substance biosynthetic process	GO:1901576	FALSE	9.13e-17	16.0394	4644	778	272	1.6554	21989	ENSDARG00000056732,ENSDARG00000010591,ENSDARG00000103554,ENSDARG00000011989,ENSDARG00000033832,ENSDARG00000027495,ENSDARG00000001910,ENSDARG00000030408,ENSDARG00000094426,ENSDARG00000062338,ENSDARG00000036816,ENSDARG00000038205,ENSDARG00000054560,ENSDARG00000037588,ENSDARG00000069375,ENSDARG00000053569,ENSDARG00000036875,ENSDARG00000006514,ENSDARG00000021864,ENSDARG00000013522,ENSDARG00000032963,…
ENSDARG00000103271	1248.42	0.790886	0.172348	4.58888	4.45622e-06	0.000392377	ENSDARG00000103271				GO:BP	biosynthetic process	GO:0009058	FALSE	2.7e-16	15.569	4703	778	273	1.64064	21989	ENSDARG00000056732,ENSDARG00000010591,ENSDARG00000103554,ENSDARG00000011989,ENSDARG00000033832,ENSDARG00000027495,ENSDARG00000001910,ENSDARG00000030408,ENSDARG00000094426,ENSDARG00000062338,ENSDARG00000036816,ENSDARG00000038205,ENSDARG00000054560,ENSDARG00000037588,ENSDARG00000069375,ENSDARG00000053569,ENSDARG00000036875,ENSDARG00000006514,ENSDARG00000021864,ENSDARG00000013522,ENSDARG00000032963,…
ENSDARG00000027828	587.383	-0.517786	0.112888	-4.58673	4.5024e-06	0.00039441	ENSDARG00000027828				REAC	Metabolism of proteins	REAC:R-DRE-392499	FALSE	4.31531e-05	4.36499	1431	365	112	1.57392	7340	ENSDARG00000037921,ENSDARG00000004358,ENSDARG00000098392,ENSDARG00000030408,ENSDARG00000036875,ENSDARG00000016858,ENSDARG00000042905,ENSDARG00000021405,ENSDARG00000053365,ENSDARG00000069265,ENSDARG00000099380,ENSDARG00000094132,ENSDARG00000025073,ENSDARG00000086288,ENSDARG00000016301,ENSDARG00000019181,ENSDARG00000034897,ENSDARG00000032405,ENSDARG00000009480,ENSDARG00000015862,ENSDARG00000105046,…
ENSDARG00000005560	6530.46	-0.420459	0.091695	-4.58541	4.53103e-06	0.000394893	ENSDARG00000005560				GO:BP	regulation of biosynthetic process	GO:0009889	FALSE	0.000862757	3.06411	2997	778	154	1.45231	21989	ENSDARG00000056732,ENSDARG00000010591,ENSDARG00000103554,ENSDARG00000011989,ENSDARG00000001910,ENSDARG00000094426,ENSDARG00000062338,ENSDARG00000036816,ENSDARG00000038205,ENSDARG00000054560,ENSDARG00000037588,ENSDARG00000069375,ENSDARG00000053569,ENSDARG00000006514,ENSDARG00000032963,ENSDARG00000074253,ENSDARG00000052139,ENSDARG00000007430,ENSDARG00000016858,ENSDARG00000044062,ENSDARG00000043923,…
ENSDARG00000042904	801.343	-0.449252	0.0980186	-4.58333	4.5762e-06	0.000396805	ENSDARG00000042904				GO:BP	regulation of nucleobase-containing compound metabolic process	GO:0019219	FALSE	0.000909804	3.04105	3048	778	156	1.44656	21989	ENSDARG00000056732,ENSDARG00000010591,ENSDARG00000103554,ENSDARG00000011989,ENSDARG00000001910,ENSDARG00000094426,ENSDARG00000062338,ENSDARG00000036816,ENSDARG00000038205,ENSDARG00000014746,ENSDARG00000054560,ENSDARG00000037588,ENSDARG00000054378,ENSDARG00000053569,ENSDARG00000006514,ENSDARG00000032963,ENSDARG00000074253,ENSDARG00000052139,ENSDARG00000007430,ENSDARG00000016858,ENSDARG00000044062,…
ENSDARG00000070922	4915.66	0.288123	0.0630635	4.56877	4.90586e-06	0.000423242	ENSDARG00000070922				GO:BP	regulation of macromolecule biosynthetic process	GO:0010556	FALSE	0.00160758	2.79383	2956	778	151	1.44377	21989	ENSDARG00000056732,ENSDARG00000010591,ENSDARG00000103554,ENSDARG00000011989,ENSDARG00000001910,ENSDARG00000094426,ENSDARG00000062338,ENSDARG00000036816,ENSDARG00000038205,ENSDARG00000054560,ENSDARG00000037588,ENSDARG00000053569,ENSDARG00000006514,ENSDARG00000032963,ENSDARG00000074253,ENSDARG00000052139,ENSDARG00000007430,ENSDARG00000016858,ENSDARG00000044062,ENSDARG00000043923,ENSDARG00000105083,…
ENSDARG00000086957	393.861	0.644908	0.141301	4.56409	5.01673e-06	0.000430632	ENSDARG00000086957				GO:BP	regulation of cellular biosynthetic process	GO:0031326	FALSE	0.00173826	2.75989	2960	778	151	1.44182	21989	ENSDARG00000056732,ENSDARG00000010591,ENSDARG00000103554,ENSDARG00000011989,ENSDARG00000001910,ENSDARG00000094426,ENSDARG00000062338,ENSDARG00000036816,ENSDARG00000038205,ENSDARG00000054560,ENSDARG00000037588,ENSDARG00000053569,ENSDARG00000006514,ENSDARG00000032963,ENSDARG00000074253,ENSDARG00000052139,ENSDARG00000007430,ENSDARG00000016858,ENSDARG00000044062,ENSDARG00000043923,ENSDARG00000105083,…
ENSDARG00000014969	613.601	-0.42045	0.0922206	-4.55917	5.13557e-06	0.000438629	ENSDARG00000014969				GO:BP	regulation of RNA metabolic process	GO:0051252	FALSE	0.00288282	2.54018	2962	778	150	1.4313	21989	ENSDARG00000056732,ENSDARG00000010591,ENSDARG00000103554,ENSDARG00000011989,ENSDARG00000001910,ENSDARG00000094426,ENSDARG00000062338,ENSDARG00000036816,ENSDARG00000038205,ENSDARG00000014746,ENSDARG00000054560,ENSDARG00000037588,ENSDARG00000054378,ENSDARG00000053569,ENSDARG00000006514,ENSDARG00000032963,ENSDARG00000074253,ENSDARG00000052139,ENSDARG00000007430,ENSDARG00000016858,ENSDARG00000044062,…
ENSDARG00000008502	1989.89	0.316773	0.0695122	4.55708	5.1869e-06	0.000440809	ENSDARG00000008502				HP	Autosomal dominant inheritance	HP:0000006	FALSE	8.55e-07	6.06824	2274	274	165	1.42788	5392	ENSDARG00000074635,ENSDARG00000010791,ENSDARG00000104431,ENSDARG00000103554,ENSDARG00000101637,ENSDARG00000027495,ENSDARG00000030408,ENSDARG00000062338,ENSDARG00000007739,ENSDARG00000001760,ENSDARG00000012504,ENSDARG00000073699,ENSDARG00000052139,ENSDARG00000077946,ENSDARG00000020219,ENSDARG00000043923,ENSDARG00000018259,ENSDARG00000105083,ENSDARG00000021405,ENSDARG00000071658,ENSDARG00000069265,…
ENSDARG00000025106	312.642	-0.532681	0.116928	-4.55565	5.22241e-06	0.00044163	ENSDARG00000025106				TF	Factor: Ebox; motif: NCACSTGNCN	TF:M01034	FALSE	0.0333474	1.47694	1696	986	95	1.41819	24964	ENSDARG00000056732,ENSDARG00000054378,ENSDARG00000013522,ENSDARG00000016725,ENSDARG00000091148,ENSDARG00000097897,ENSDARG00000040008,ENSDARG00000021811,ENSDARG00000088823,ENSDARG00000020475,ENSDARG00000039007,ENSDARG00000070038,ENSDARG00000116164,ENSDARG00000069552,ENSDARG00000027828,ENSDARG00000008502,ENSDARG00000061436,ENSDARG00000020794,ENSDARG00000015862,ENSDARG00000070045,ENSDARG00000005841,…
ENSDARG00000034007	73.4491	-1.05113	0.231169	-4.54705	5.44038e-06	0.000457796	ENSDARG00000034007				GO:BP	regulation of DNA-templated transcription	GO:0006355	FALSE	0.0146912	1.83294	2782	778	139	1.41216	21989	ENSDARG00000056732,ENSDARG00000010591,ENSDARG00000103554,ENSDARG00000011989,ENSDARG00000001910,ENSDARG00000094426,ENSDARG00000062338,ENSDARG00000036816,ENSDARG00000038205,ENSDARG00000054560,ENSDARG00000037588,ENSDARG00000053569,ENSDARG00000006514,ENSDARG00000032963,ENSDARG00000074253,ENSDARG00000052139,ENSDARG00000007430,ENSDARG00000016858,ENSDARG00000044062,ENSDARG00000043923,ENSDARG00000105083,…
ENSDARG00000001993	131.588	-1.06707	0.234906	-4.54253	5.55836e-06	0.000465431	ENSDARG00000001993				GO:BP	regulation of nucleic acid-templated transcription	GO:1903506	FALSE	0.0146912	1.83294	2782	778	139	1.41216	21989	ENSDARG00000056732,ENSDARG00000010591,ENSDARG00000103554,ENSDARG00000011989,ENSDARG00000001910,ENSDARG00000094426,ENSDARG00000062338,ENSDARG00000036816,ENSDARG00000038205,ENSDARG00000054560,ENSDARG00000037588,ENSDARG00000053569,ENSDARG00000006514,ENSDARG00000032963,ENSDARG00000074253,ENSDARG00000052139,ENSDARG00000007430,ENSDARG00000016858,ENSDARG00000044062,ENSDARG00000043923,ENSDARG00000105083,…
ENSDARG00000044541	528.466	-0.545442	0.120145	-4.53985	5.62942e-06	0.000469082	ENSDARG00000044541				GO:BP	regulation of RNA biosynthetic process	GO:2001141	FALSE	0.0149601	1.82507	2783	778	139	1.41165	21989	ENSDARG00000056732,ENSDARG00000010591,ENSDARG00000103554,ENSDARG00000011989,ENSDARG00000001910,ENSDARG00000094426,ENSDARG00000062338,ENSDARG00000036816,ENSDARG00000038205,ENSDARG00000054560,ENSDARG00000037588,ENSDARG00000053569,ENSDARG00000006514,ENSDARG00000032963,ENSDARG00000074253,ENSDARG00000052139,ENSDARG00000007430,ENSDARG00000016858,ENSDARG00000044062,ENSDARG00000043923,ENSDARG00000105083,…
ENSDARG00000098769	173.197	-0.787635	0.174049	-4.52537	6.02898e-06	0.000497522	ENSDARG00000098769				GO:BP	regulation of cellular metabolic process	GO:0031323	FALSE	0.000899387	3.04605	3585	778	178	1.40332	21989	ENSDARG00000056732,ENSDARG00000010591,ENSDARG00000103554,ENSDARG00000011989,ENSDARG00000001910,ENSDARG00000094426,ENSDARG00000062338,ENSDARG00000077341,ENSDARG00000036816,ENSDARG00000038205,ENSDARG00000014746,ENSDARG00000054560,ENSDARG00000037588,ENSDARG00000054378,ENSDARG00000053569,ENSDARG00000006514,ENSDARG00000032963,ENSDARG00000074253,ENSDARG00000052139,ENSDARG00000007430,ENSDARG00000016858,…
ENSDARG00000101081	240.651	-0.706492	0.156089	-4.52622	6.0047e-06	0.000497522	ENSDARG00000101081				GO:BP	regulation of primary metabolic process	GO:0080090	FALSE	0.00384371	2.41525	3667	778	178	1.37194	21989	ENSDARG00000056732,ENSDARG00000010591,ENSDARG00000103554,ENSDARG00000011989,ENSDARG00000001910,ENSDARG00000094426,ENSDARG00000062338,ENSDARG00000036816,ENSDARG00000038205,ENSDARG00000014746,ENSDARG00000054560,ENSDARG00000037588,ENSDARG00000069375,ENSDARG00000054378,ENSDARG00000053569,ENSDARG00000006514,ENSDARG00000032963,ENSDARG00000074253,ENSDARG00000052139,ENSDARG00000007430,ENSDARG00000016858,…
ENSDARG00000061436	770.863	-0.398634	0.0883922	-4.50984	6.48776e-06	0.000532807	ENSDARG00000061436				GO:BP	regulation of nitrogen compound metabolic process	GO:0051171	FALSE	0.00625943	2.20347	3621	778	175	1.36595	21989	ENSDARG00000056732,ENSDARG00000010591,ENSDARG00000103554,ENSDARG00000011989,ENSDARG00000001910,ENSDARG00000094426,ENSDARG00000062338,ENSDARG00000036816,ENSDARG00000038205,ENSDARG00000014746,ENSDARG00000054560,ENSDARG00000037588,ENSDARG00000054378,ENSDARG00000053569,ENSDARG00000006514,ENSDARG00000032963,ENSDARG00000074253,ENSDARG00000052139,ENSDARG00000007430,ENSDARG00000016858,ENSDARG00000044062,…
ENSDARG00000019181	28536.4	0.210724	0.0467513	4.50735	6.56432e-06	0.000536515	ENSDARG00000019181				TF	Factor: c-Myc:Max; motif: GCCAYGYGSN	TF:M00322	FALSE	0.000273604	3.56288	3853	986	205	1.34708	24964	ENSDARG00000010791,ENSDARG00000103554,ENSDARG00000098392,ENSDARG00000027495,ENSDARG00000060397,ENSDARG00000023181,ENSDARG00000077341,ENSDARG00000038205,ENSDARG00000069375,ENSDARG00000054378,ENSDARG00000008859,ENSDARG00000006747,ENSDARG00000092693,ENSDARG00000036875,ENSDARG00000016725,ENSDARG00000032963,ENSDARG00000031929,ENSDARG00000011201,ENSDARG00000009387,ENSDARG00000035890,ENSDARG00000056877,…
ENSDARG00000061478	8515.4	0.195347	0.0433848	4.50267	6.71054e-06	0.000545855	ENSDARG00000061478				GO:BP	organic cyclic compound biosynthetic process	GO:1901362	FALSE	0.0431433	1.36509	3390	778	161	1.34231	21989	ENSDARG00000056732,ENSDARG00000010591,ENSDARG00000103554,ENSDARG00000011989,ENSDARG00000033832,ENSDARG00000027495,ENSDARG00000001910,ENSDARG00000094426,ENSDARG00000062338,ENSDARG00000036816,ENSDARG00000038205,ENSDARG00000054560,ENSDARG00000037588,ENSDARG00000069375,ENSDARG00000053569,ENSDARG00000006514,ENSDARG00000032963,ENSDARG00000074253,ENSDARG00000052139,ENSDARG00000007430,ENSDARG00000016858,…
ENSDARG00000088411	412.343	-0.631436	0.140584	-4.49151	7.07206e-06	0.000572535	ENSDARG00000088411				GO:BP	regulation of gene expression	GO:0010468	FALSE	0.0301518	1.52069	3593	778	170	1.33727	21989	ENSDARG00000056732,ENSDARG00000010591,ENSDARG00000103554,ENSDARG00000011989,ENSDARG00000001910,ENSDARG00000094426,ENSDARG00000062338,ENSDARG00000036816,ENSDARG00000038205,ENSDARG00000014746,ENSDARG00000054560,ENSDARG00000037588,ENSDARG00000054378,ENSDARG00000053569,ENSDARG00000095906,ENSDARG00000006514,ENSDARG00000032963,ENSDARG00000074253,ENSDARG00000052139,ENSDARG00000007430,ENSDARG00000016858,…
ENSDARG00000019507	1640	0.428511	0.0955646	4.48399	7.32596e-06	0.000590293	ENSDARG00000019507				GO:BP	gene expression	GO:0010467	FALSE	0.000329048	3.48274	5629	778	261	1.31049	21989	ENSDARG00000056732,ENSDARG00000010591,ENSDARG00000103554,ENSDARG00000011989,ENSDARG00000001910,ENSDARG00000030408,ENSDARG00000094426,ENSDARG00000062338,ENSDARG00000036816,ENSDARG00000038205,ENSDARG00000014746,ENSDARG00000054560,ENSDARG00000037588,ENSDARG00000054378,ENSDARG00000053569,ENSDARG00000036875,ENSDARG00000095906,ENSDARG00000006514,ENSDARG00000021864,ENSDARG00000032963,ENSDARG00000074253,…
ENSDARG00000102976	1316.03	0.365024	0.0814303	4.48265	7.37205e-06	0.000591218	ENSDARG00000102976				GO:CC	cytoplasm	GO:0005737	FALSE	8.72838e-06	5.05907	7174	707	313	1.27977	20738	ENSDARG00000004358,ENSDARG00000101637,ENSDARG00000054321,ENSDARG00000033832,ENSDARG00000036028,ENSDARG00000027495,ENSDARG00000030408,ENSDARG00000077341,ENSDARG00000007836,ENSDARG00000052690,ENSDARG00000012126,ENSDARG00000035751,ENSDARG00000054378,ENSDARG00000036875,ENSDARG00000068589,ENSDARG00000021864,ENSDARG00000016725,ENSDARG00000016858,ENSDARG00000044874,ENSDARG00000016443,ENSDARG00000011201,…
ENSDARG00000043531	367.286	0.686691	0.15331	4.47911	7.49566e-06	0.000595666	ENSDARG00000043531				GO:BP	cellular nitrogen compound metabolic process	GO:0034641	FALSE	0.00231658	2.63515	6099	778	274	1.26975	21989	ENSDARG00000056732,ENSDARG00000010591,ENSDARG00000103554,ENSDARG00000011989,ENSDARG00000033832,ENSDARG00000027495,ENSDARG00000001910,ENSDARG00000030408,ENSDARG00000094426,ENSDARG00000062338,ENSDARG00000036816,ENSDARG00000038205,ENSDARG00000014746,ENSDARG00000054560,ENSDARG00000037588,ENSDARG00000054378,ENSDARG00000053569,ENSDARG00000036875,ENSDARG00000006514,ENSDARG00000021864,ENSDARG00000032963,…
ENSDARG00000052223	47.0897	-1.55854	0.347962	-4.47906	7.49725e-06	0.000595666	ENSDARG00000052223				TF	Factor: Myc; motif: CACGTGS	TF:M00799	FALSE	0.0343457	1.46413	3847	986	191	1.25704	24964	ENSDARG00000074635,ENSDARG00000010791,ENSDARG00000104431,ENSDARG00000011989,ENSDARG00000094426,ENSDARG00000007836,ENSDARG00000069375,ENSDARG00000054378,ENSDARG00000086658,ENSDARG00000018961,ENSDARG00000013522,ENSDARG00000016725,ENSDARG00000063626,ENSDARG00000044874,ENSDARG00000042905,ENSDARG00000027065,ENSDARG00000056029,ENSDARG00000097897,ENSDARG00000075158,ENSDARG00000040008,ENSDARG00000010083,…
ENSDARG00000095715	1656.03	0.41299	0.0923432	4.47234	7.73684e-06	0.000611855	ENSDARG00000095715				TF	Factor: c-Myc; motif: CACGTGGC	TF:M03867	FALSE	0.0483437	1.31566	4806	986	231	1.21693	24964	ENSDARG00000010791,ENSDARG00000104431,ENSDARG00000011989,ENSDARG00000033832,ENSDARG00000060397,ENSDARG00000007836,ENSDARG00000076572,ENSDARG00000037588,ENSDARG00000069375,ENSDARG00000054378,ENSDARG00000018961,ENSDARG00000013522,ENSDARG00000016725,ENSDARG00000091148,ENSDARG00000031929,ENSDARG00000063626,ENSDARG00000044874,ENSDARG00000009387,ENSDARG00000069792,ENSDARG00000056029,ENSDARG00000097897,…
ENSDARG00000103315	205.368	-0.719476	0.161162	-4.46431	8.03257e-06	0.000632315	ENSDARG00000103315				TF	Factor: c-Myc; motif: RACCACGTGCTC	TF:M01145	FALSE	0.036352	1.43947	5088	986	244	1.21417	24964	ENSDARG00000074635,ENSDARG00000010791,ENSDARG00000054543,ENSDARG00000104431,ENSDARG00000011989,ENSDARG00000037879,ENSDARG00000094426,ENSDARG00000007836,ENSDARG00000069375,ENSDARG00000054378,ENSDARG00000073750,ENSDARG00000018961,ENSDARG00000021864,ENSDARG00000013522,ENSDARG00000016725,ENSDARG00000031929,ENSDARG00000063626,ENSDARG00000044874,ENSDARG00000056029,ENSDARG00000097897,ENSDARG00000075158,…
ENSDARG00000034897	27604.1	0.256562	0.0575054	4.46153	8.13784e-06	0.000637663	ENSDARG00000034897				TF	Factor: c-Myc:Max; motif: NNACCACGTGGTNN; match class: 1	TF:M00118_1	FALSE	0.0259947	1.58511	6774	986	316	1.18108	24964	ENSDARG00000074635,ENSDARG00000056732,ENSDARG00000010791,ENSDARG00000054543,ENSDARG00000104431,ENSDARG00000060756,ENSDARG00000011989,ENSDARG00000037879,ENSDARG00000094426,ENSDARG00000007836,ENSDARG00000035751,ENSDARG00000069375,ENSDARG00000054378,ENSDARG00000092039,ENSDARG00000086658,ENSDARG00000018961,ENSDARG00000013522,ENSDARG00000016725,ENSDARG00000031929,ENSDARG00000063626,ENSDARG00000044874,…
ENSDARG00000090268	19404.3	-0.355783	0.0798669	-4.4547	8.40098e-06	0.000655277	ENSDARG00000090268				TF	Factor: c-Myc:Max; motif: NNACCACGTGGTNN	TF:M00118	FALSE	0.0259947	1.58511	6774	986	316	1.18108	24964	ENSDARG00000074635,ENSDARG00000056732,ENSDARG00000010791,ENSDARG00000054543,ENSDARG00000104431,ENSDARG00000060756,ENSDARG00000011989,ENSDARG00000037879,ENSDARG00000094426,ENSDARG00000007836,ENSDARG00000035751,ENSDARG00000069375,ENSDARG00000054378,ENSDARG00000092039,ENSDARG00000086658,ENSDARG00000018961,ENSDARG00000013522,ENSDARG00000016725,ENSDARG00000031929,ENSDARG00000063626,ENSDARG00000044874,…
ENSDARG00000060115	456.369	0.70184	0.157599	4.45334	8.45436e-06	0.000656442	ENSDARG00000060115				GO:CC	intracellular anatomical structure	GO:0005622	FALSE	0.000430879	3.36565	13181	707	507	1.12825	20738	ENSDARG00000074635,ENSDARG00000004358,ENSDARG00000103554,ENSDARG00000101637,ENSDARG00000054321,ENSDARG00000011989,ENSDARG00000033832,ENSDARG00000036028,ENSDARG00000027495,ENSDARG00000001910,ENSDARG00000030408,ENSDARG00000077341,ENSDARG00000023082,ENSDARG00000007836,ENSDARG00000036816,ENSDARG00000052690,ENSDARG00000012126,ENSDARG00000038205,ENSDARG00000014746,ENSDARG00000035751,ENSDARG00000037588,…
ENSDARG00000060656	270.924	-0.616118	0.138814	-4.43845	9.06095e-06	0.000697856	ENSDARG00000060656
ENSDARG00000079782	553.421	0.444887	0.100239	4.43825	9.06943e-06	0.000697856	ENSDARG00000079782
ENSDARG00000060004	1014.16	0.390433	0.0881387	4.42976	9.43383e-06	0.00072264	ENSDARG00000060004
ENSDARG00000028048	135.547	-0.814955	0.184252	-4.42304	9.73216e-06	0.000736455	ENSDARG00000028048
ENSDARG00000070425	350.343	0.711586	0.160891	4.42279	9.74343e-06	0.000736455	ENSDARG00000070425
ENSDARG00000097322	298.147	-0.58609	0.132516	-4.42279	9.74352e-06	0.000736455	ENSDARG00000097322
ENSDARG00000023600	262.47	-0.607008	0.137332	-4.41999	9.87039e-06	0.0007395	ENSDARG00000023600
ENSDARG00000052765	518.346	-0.458232	0.103669	-4.42012	9.8644e-06	0.0007395	ENSDARG00000052765
ENSDARG00000015240	312.361	-0.605313	0.137162	-4.41312	1.01893e-05	0.000760058	ENSDARG00000015240
ENSDARG00000070826	280.133	-0.673259	0.152614	-4.41151	1.02653e-05	0.0007624	ENSDARG00000070826
ENSDARG00000097082	498.068	0.451914	0.102492	4.40926	1.03724e-05	0.00076702	ENSDARG00000097082
ENSDARG00000005462	1041.6	0.436093	0.0990692	4.4019	1.07306e-05	0.000790087	ENSDARG00000005462
ENSDARG00000093535	856.596	-0.556768	0.126626	-4.39695	1.0978e-05	0.000804837	ENSDARG00000093535
ENSDARG00000032405	3229.32	0.334204	0.0760849	4.39251	1.12051e-05	0.000817971	ENSDARG00000032405
ENSDARG00000009480	1932.55	-0.301379	0.068658	-4.38957	1.13574e-05	0.00082556	ENSDARG00000009480
ENSDARG00000019566	1725.26	-0.39043	0.0890431	-4.38473	1.16129e-05	0.000840558	ENSDARG00000019566
ENSDARG00000021113	15802.8	-0.232421	0.0531347	-4.37419	1.21883e-05	0.000874793	ENSDARG00000021113
ENSDARG00000056427	1106.41	0.304338	0.0695712	4.37449	1.21719e-05	0.000874793	ENSDARG00000056427
ENSDARG00000030872	66.3134	1.62685	0.372007	4.37317	1.22457e-05	0.000875237	ENSDARG00000030872
ENSDARG00000030614	2922.15	-0.360068	0.0823569	-4.37205	1.23085e-05	0.000876056	ENSDARG00000030614
ENSDARG00000015164	1375.76	0.747034	0.171752	4.34949	1.36456e-05	0.000966376	ENSDARG00000015164
ENSDARG00000031483	6507.65	0.298376	0.0686117	4.34877	1.36906e-05	0.000966376	ENSDARG00000031483
ENSDARG00000095896	2944.88	0.328726	0.0756206	4.34704	1.37989e-05	0.000970012	ENSDARG00000095896
ENSDARG00000069469	224.843	-0.69169	0.159211	-4.34447	1.3961e-05	0.000977381	ENSDARG00000069469
ENSDARG00000003165	524.417	0.574164	0.132197	4.34323	1.40401e-05	0.000978909	ENSDARG00000003165
ENSDARG00000005454	668.717	0.480302	0.110655	4.34052	1.42144e-05	0.000987037	ENSDARG00000005454
ENSDARG00000020794	284.389	-0.887278	0.204538	-4.33797	1.43807e-05	0.000994539	ENSDARG00000020794
ENSDARG00000056438	415.372	0.670374	0.154626	4.33545	1.45465e-05	0.00100195	ENSDARG00000056438
ENSDARG00000015862	19797.1	0.333618	0.076993	4.3331	1.47026e-05	0.00100863	ENSDARG00000015862
ENSDARG00000023151	384.461	1.01968	0.23565	4.32709	1.51094e-05	0.0010284	ENSDARG00000023151
ENSDARG00000035735	205.051	0.714199	0.165054	4.32706	1.51111e-05	0.0010284	ENSDARG00000035735
ENSDARG00000007788	148.94	-0.952007	0.220228	-4.32282	1.54048e-05	0.00104423	ENSDARG00000007788
ENSDARG00000006120	1175.18	0.359645	0.0832214	4.32154	1.54945e-05	0.00104615	ENSDARG00000006120
ENSDARG00000086222	1738.21	-0.411013	0.0951472	-4.31975	1.56203e-05	0.00105049	ENSDARG00000086222
ENSDARG00000063905	40927.6	0.312905	0.0724543	4.31866	1.5698e-05	0.00105158	ENSDARG00000063905
ENSDARG00000054562	151.311	1.1534	0.267143	4.31754	1.5778e-05	0.00105281	ENSDARG00000054562
ENSDARG00000051783	57676.7	0.213057	0.0493624	4.31619	1.58746e-05	0.00105513	ENSDARG00000051783
ENSDARG00000011170	6045.81	-0.253259	0.058751	-4.31071	1.62729e-05	0.00107326	ENSDARG00000011170
ENSDARG00000069142	2337	0.420195	0.0974654	4.31123	1.62352e-05	0.00107326	ENSDARG00000069142
ENSDARG00000045930	622.046	-0.53831	0.125176	-4.30044	1.70458e-05	0.00111991	ENSDARG00000045930
ENSDARG00000104687	281.072	0.864917	0.202168	4.27822	1.88394e-05	0.00123301	ENSDARG00000104687
ENSDARG00000008363	1050.49	0.447104	0.104595	4.27462	1.91459e-05	0.00123472	ENSDARG00000008363
ENSDARG00000033539	4045.1	0.787483	0.184157	4.27614	1.90164e-05	0.00123472	ENSDARG00000033539
ENSDARG00000070045	1759.5	-0.333278	0.0779684	-4.27452	1.91548e-05	0.00123472	ENSDARG00000070045
ENSDARG00000101020	113.547	-0.892954	0.208839	-4.2758	1.90455e-05	0.00123472	ENSDARG00000101020
ENSDARG00000014248	82.8569	-1.3254	0.310477	-4.26891	1.96429e-05	0.00126143	ENSDARG00000014248
ENSDARG00000071396	603.73	-0.473619	0.111039	-4.26535	1.9959e-05	0.00127692	ENSDARG00000071396
ENSDARG00000053448	186.912	1.2618	0.295979	4.26314	2.01578e-05	0.00128483	ENSDARG00000053448
ENSDARG00000067626	1223.47	-0.41217	0.0967627	-4.2596	2.04797e-05	0.00129568	ENSDARG00000067626
ENSDARG00000105046	340.165	0.50185	0.117794	4.2604	2.04066e-05	0.00129568	ENSDARG00000105046
ENSDARG00000004094	900.189	0.571665	0.134358	4.25479	2.09243e-05	0.00131892	ENSDARG00000004094
ENSDARG00000089372	1431.33	0.528162	0.124165	4.2537	2.10265e-05	0.00132049	ENSDARG00000089372
ENSDARG00000070654	303.832	-0.582348	0.136962	-4.25189	2.11977e-05	0.00132637	ENSDARG00000070654
ENSDARG00000056292	1343.79	-0.518967	0.122258	-4.24487	2.18724e-05	0.00136328	ENSDARG00000056292
ENSDARG00000099744	2836.05	-0.300297	0.0707563	-4.2441	2.19472e-05	0.00136328	ENSDARG00000099744
ENSDARG00000062420	2872.51	-0.436969	0.103124	-4.23733	2.2619e-05	0.00139992	ENSDARG00000062420
ENSDARG00000032725	43848.4	0.274937	0.0649286	4.23445	2.29107e-05	0.00141209	ENSDARG00000032725
ENSDARG00000052816	605.124	0.523619	0.123677	4.23377	2.2981e-05	0.00141209	ENSDARG00000052816
ENSDARG00000037760	245.302	0.634993	0.151088	4.2028	2.63633e-05	0.00161412	ENSDARG00000037760
ENSDARG00000074581	924.471	-0.384717	0.0915964	-4.20014	2.66754e-05	0.00162739	ENSDARG00000074581
ENSDARG00000076839	261.203	0.95961	0.228736	4.19528	2.72536e-05	0.00165675	ENSDARG00000076839
ENSDARG00000006019	2435.71	0.496064	0.118297	4.19337	2.7484e-05	0.00166483	ENSDARG00000006019
ENSDARG00000063911	51224.8	-0.27318	0.0652174	-4.18877	2.80473e-05	0.00169295	ENSDARG00000063911
ENSDARG00000099793	121.288	-0.964339	0.230324	-4.18688	2.82815e-05	0.00170107	ENSDARG00000099793
ENSDARG00000015876	771.717	0.388881	0.0931638	4.17416	2.99086e-05	0.00178636	ENSDARG00000015876
ENSDARG00000035602	560.402	1.07491	0.257513	4.1742	2.99034e-05	0.00178636	ENSDARG00000035602
ENSDARG00000001870	1891.69	0.344512	0.0826329	4.16918	3.05698e-05	0.00181949	ENSDARG00000001870
ENSDARG00000059939	1144.52	-0.419496	0.100644	-4.16813	3.07103e-05	0.00182151	ENSDARG00000059939
ENSDARG00000058105	32545.9	0.36236	0.0870219	4.16401	3.1271e-05	0.00184834	ENSDARG00000058105
ENSDARG00000097572	114.465	-1.01111	0.242993	-4.16107	3.16763e-05	0.00186584	ENSDARG00000097572
ENSDARG00000029482	48.1536	-1.53841	0.370168	-4.15598	3.23897e-05	0.00190131	ENSDARG00000029482
ENSDARG00000056130	335.414	0.672542	0.162037	4.15055	3.31684e-05	0.00194035	ENSDARG00000056130
ENSDARG00000005841	31.9533	-2.15949	0.521247	-4.14294	3.42885e-05	0.00199223	ENSDARG00000005841
ENSDARG00000104011	8086.9	0.329082	0.0794176	4.14369	3.41768e-05	0.00199223	ENSDARG00000104011
ENSDARG00000041182	24356	0.359852	0.0869208	4.14001	3.47296e-05	0.00201102	ENSDARG00000041182
ENSDARG00000014867	27482.6	0.245602	0.0594574	4.13072	3.61633e-05	0.00208696	ENSDARG00000014867
ENSDARG00000002538	347.582	-0.671823	0.162734	-4.12836	3.65362e-05	0.00210138	ENSDARG00000002538
ENSDARG00000009822	39.3928	1.49363	0.36201	4.12595	3.69212e-05	0.0021164	ENSDARG00000009822
ENSDARG00000003599	52850.5	0.191537	0.0464525	4.1233	3.73486e-05	0.00213374	ENSDARG00000003599
ENSDARG00000053544	296.869	-0.572918	0.139069	-4.11965	3.79442e-05	0.00216054	ENSDARG00000053544
ENSDARG00000068507	19459.7	-0.307912	0.0748615	-4.11309	3.90395e-05	0.00221553	ENSDARG00000068507
ENSDARG00000104413	513.045	-0.43724	0.106396	-4.10954	3.96446e-05	0.00224241	ENSDARG00000104413
ENSDARG00000060298	297.01	0.543085	0.132221	4.1074	4.00144e-05	0.00225586	ENSDARG00000060298
ENSDARG00000036316	20493.6	0.369642	0.0900466	4.10501	4.04301e-05	0.0022718	ENSDARG00000036316
ENSDARG00000010767	316.847	0.589569	0.143673	4.10354	4.06871e-05	0.00227351	ENSDARG00000010767
ENSDARG00000054818	29711.1	0.348312	0.0848943	4.10288	4.0803e-05	0.00227351	ENSDARG00000054818
ENSDARG00000070543	104.685	-1.00668	0.245379	-4.10256	4.08598e-05	0.00227351	ENSDARG00000070543
ENSDARG00000088238	1959.18	0.351448	0.0857573	4.09817	4.16431e-05	0.00230957	ENSDARG00000088238
ENSDARG00000018921	173.965	-0.660896	0.161373	-4.09546	4.21328e-05	0.00232194	ENSDARG00000018921
ENSDARG00000074328	186.816	-0.620779	0.151606	-4.09469	4.2274e-05	0.00232194	ENSDARG00000074328
ENSDARG00000086917	7144.68	-0.563673	0.13764	-4.09527	4.21679e-05	0.00232194	ENSDARG00000086917
ENSDARG00000025581	28680.8	0.176842	0.0432609	4.0878	4.35475e-05	0.00238422	ENSDARG00000025581
ENSDARG00000020795	2484.6	-0.339625	0.083134	-4.08527	4.40254e-05	0.00240269	ENSDARG00000020795
ENSDARG00000035692	26621.5	0.255957	0.0626661	4.08446	4.41792e-05	0.00240341	ENSDARG00000035692
ENSDARG00000086645	580.002	0.386943	0.0948049	4.08147	4.47521e-05	0.00242684	ENSDARG00000086645
ENSDARG00000054797	24.5547	-2.11352	0.51804	-4.07984	4.5066e-05	0.00242844	ENSDARG00000054797
ENSDARG00000056119	24674.3	0.22167	0.0543289	4.08016	4.50048e-05	0.00242844	ENSDARG00000056119
ENSDARG00000040944	333.218	0.584168	0.143379	4.0743	4.61532e-05	0.00247592	ENSDARG00000040944
ENSDARG00000051981	17.4688	-2.51372	0.617034	-4.07388	4.62369e-05	0.00247592	ENSDARG00000051981
ENSDARG00000010878	1129.27	0.311319	0.0765915	4.06466	4.81019e-05	0.00255214	ENSDARG00000010878
ENSDARG00000037425	197.713	-0.810346	0.199365	-4.06463	4.81085e-05	0.00255214	ENSDARG00000037425
ENSDARG00000041811	19575.6	0.3694	0.0908786	4.06476	4.80825e-05	0.00255214	ENSDARG00000041811
ENSDARG00000019302	1182.18	-0.469315	0.115516	-4.06277	4.84946e-05	0.00256466	ENSDARG00000019302
ENSDARG00000006316	25768	0.22409	0.0551685	4.06191	4.86718e-05	0.00256609	ENSDARG00000006316
ENSDARG00000014690	29450.7	0.224692	0.0553276	4.06112	4.88379e-05	0.00256692	ENSDARG00000014690
ENSDARG00000021389	236.31	0.498057	0.122739	4.05784	4.95277e-05	0.00259519	ENSDARG00000021389
ENSDARG00000052893	76.9637	-1.17299	0.289313	-4.0544	5.02634e-05	0.00262569	ENSDARG00000052893
ENSDARG00000045487	19489.6	0.234312	0.0578506	4.05029	5.1154e-05	0.00265596	ENSDARG00000045487
ENSDARG00000070437	16874.9	0.333757	0.0823981	4.05055	5.10984e-05	0.00265596	ENSDARG00000070437
ENSDARG00000026531	1197.6	0.289395	0.0714801	4.04861	5.15222e-05	0.00266698	ENSDARG00000026531
ENSDARG00000090386	515.943	0.439818	0.108731	4.045	5.23235e-05	0.00270027	ENSDARG00000090386
ENSDARG00000052734	58.0983	-1.27897	0.3165	-4.04098	5.32276e-05	0.00273866	ENSDARG00000052734
ENSDARG00000012347	183.652	-0.742984	0.184385	-4.02952	5.58904e-05	0.00286703	ENSDARG00000012347
ENSDARG00000010516	26818	0.358227	0.0889614	4.02677	5.65482e-05	0.00289209	ENSDARG00000010516
ENSDARG00000002609	366.786	0.540382	0.134497	4.01779	5.87467e-05	0.00299555	ENSDARG00000002609
ENSDARG00000003210	52.9472	-1.17608	0.292775	-4.01702	5.89393e-05	0.00299643	ENSDARG00000003210
ENSDARG00000079434	1185.37	0.325003	0.0810725	4.00879	6.103e-05	0.00309352	ENSDARG00000079434
ENSDARG00000102879	3127.26	0.323812	0.0807986	4.00764	6.1329e-05	0.00309947	ENSDARG00000102879
ENSDARG00000055996	21454.6	0.318593	0.079525	4.00619	6.17052e-05	0.00310929	ENSDARG00000055996
ENSDARG00000105201	762.465	-0.442122	0.110435	-4.00344	6.24279e-05	0.00313645	ENSDARG00000105201
ENSDARG00000070057	394.319	1.00557	0.25152	3.99796	6.38913e-05	0.00320056	ENSDARG00000070057
ENSDARG00000015990	3839.07	0.296117	0.0740868	3.9969	6.41785e-05	0.00320485	ENSDARG00000015990
ENSDARG00000075565	369.133	0.475085	0.118883	3.99626	6.43522e-05	0.00320485	ENSDARG00000075565
ENSDARG00000102288	23.4775	-2.11216	0.528827	-3.99404	6.49558e-05	0.00322551	ENSDARG00000102288
ENSDARG00000045401	764.799	0.352894	0.0884084	3.99164	6.56179e-05	0.00324894	ENSDARG00000045401
ENSDARG00000006356	397.225	0.423285	0.106086	3.99002	6.6068e-05	0.00325591	ENSDARG00000006356
ENSDARG00000015199	587.276	0.450351	0.112877	3.98976	6.61398e-05	0.00325591	ENSDARG00000015199
ENSDARG00000006487	5145	0.172826	0.0433452	3.98719	6.68597e-05	0.00326435	ENSDARG00000006487
ENSDARG00000036629	25241.5	0.213899	0.0536325	3.98823	6.65668e-05	0.00326435	ENSDARG00000036629
ENSDARG00000056745	357.005	-0.4966	0.124573	-3.98643	6.70757e-05	0.00326435	ENSDARG00000056745
ENSDARG00000098753	1659.47	-0.267509	0.0671014	-3.98664	6.70158e-05	0.00326435	ENSDARG00000098753
ENSDARG00000012944	22838.6	-0.304686	0.0764467	-3.9856	6.73112e-05	0.00326651	ENSDARG00000012944
ENSDARG00000013855	72.3701	1.08204	0.271645	3.98327	6.79727e-05	0.00327997	ENSDARG00000013855
ENSDARG00000037116	1852.61	0.27528	0.0691079	3.98334	6.79532e-05	0.00327997	ENSDARG00000037116
ENSDARG00000093406	6593.09	-0.296573	0.0745114	-3.98024	6.88454e-05	0.00331273	ENSDARG00000093406
ENSDARG00000010192	554.624	0.420314	0.105624	3.97935	6.91037e-05	0.00331581	ENSDARG00000010192
ENSDARG00000103648	2303.31	-0.325592	0.0818456	-3.97813	6.94593e-05	0.00332354	ENSDARG00000103648
ENSDARG00000029533	32632.7	0.21036	0.0529176	3.97524	7.03077e-05	0.00335474	ENSDARG00000029533
ENSDARG00000002230	923.55	-0.420859	0.106044	-3.96873	7.22553e-05	0.00341153	ENSDARG00000002230
ENSDARG00000015566	1391.97	-0.35615	0.0897338	-3.96897	7.21854e-05	0.00341153	ENSDARG00000015566
ENSDARG00000035871	23677.1	0.225164	0.0567275	3.96922	7.21076e-05	0.00341153	ENSDARG00000035871
ENSDARG00000043509	26268.3	0.287109	0.0723453	3.9686	7.22967e-05	0.00341153	ENSDARG00000043509
ENSDARG00000020976	146.505	0.807357	0.203501	3.96734	7.26788e-05	0.00342011	ENSDARG00000020976
ENSDARG00000004232	1084.06	0.483314	0.121914	3.96437	7.35895e-05	0.00343519	ENSDARG00000004232
ENSDARG00000037266	85.9613	0.987924	0.249203	3.96433	7.36025e-05	0.00343519	ENSDARG00000037266
ENSDARG00000077428	861.636	-0.351784	0.0887137	-3.96539	7.32774e-05	0.00343519	ENSDARG00000077428
ENSDARG00000063916	470.716	-0.500104	0.126185	-3.96326	7.39346e-05	0.00344128	ENSDARG00000063916
ENSDARG00000082321	52.8446	1.67877	0.424294	3.95662	7.60178e-05	0.00352863	ENSDARG00000082321
ENSDARG00000099313	237.256	0.909549	0.230076	3.95326	7.70952e-05	0.00356894	ENSDARG00000099313
ENSDARG00000060354	120.764	-0.805272	0.203848	-3.95036	7.80345e-05	0.00360163	ENSDARG00000060354
ENSDARG00000069827	308.999	-1.5994	0.404933	-3.94978	7.82231e-05	0.00360163	ENSDARG00000069827
ENSDARG00000100588	31766.8	0.336398	0.0852754	3.94484	7.98544e-05	0.00366647	ENSDARG00000100588
ENSDARG00000101826	113.494	-0.923644	0.234177	-3.94422	8.00605e-05	0.00366647	ENSDARG00000101826
ENSDARG00000042708	5712.26	0.256569	0.0651139	3.9403	8.13782e-05	0.00371685	ENSDARG00000042708
ENSDARG00000010792	682.965	0.379397	0.0963754	3.93666	8.26237e-05	0.00374314	ENSDARG00000010792
ENSDARG00000022232	742.669	0.474051	0.120438	3.93606	8.28302e-05	0.00374314	ENSDARG00000022232
ENSDARG00000038954	1213.3	-0.392118	0.0995757	-3.93789	8.22016e-05	0.00374314	ENSDARG00000038954
ENSDARG00000059729	90.9488	-0.808137	0.205297	-3.93644	8.27004e-05	0.00374314	ENSDARG00000059729
ENSDARG00000060113	323.568	0.728419	0.185232	3.93247	8.40779e-05	0.00378949	ENSDARG00000060113
ENSDARG00000037539	5466.75	0.247381	0.0629306	3.93101	8.45886e-05	0.00380104	ENSDARG00000037539
ENSDARG00000099117	453.683	0.478481	0.121736	3.93047	8.47791e-05	0.00380104	ENSDARG00000099117
ENSDARG00000035907	959.172	-0.37648	0.0958067	-3.92958	8.50957e-05	0.00380525	ENSDARG00000035907
ENSDARG00000079847	297.727	-0.534836	0.136233	-3.92588	8.64132e-05	0.00385407	ENSDARG00000079847
ENSDARG00000010244	8751.4	0.280323	0.0714231	3.92482	8.67937e-05	0.00386097	ENSDARG00000010244
ENSDARG00000039208	2071.84	0.322315	0.0821409	3.92393	8.71176e-05	0.00386138	ENSDARG00000039208
ENSDARG00000043453	24984.3	0.202275	0.0515541	3.92355	8.72551e-05	0.00386138	ENSDARG00000043453
ENSDARG00000090866	76.0547	1.03211	0.263174	3.92177	8.79012e-05	0.00387992	ENSDARG00000090866
ENSDARG00000028618	1235.04	0.543626	0.138845	3.91534	9.02773e-05	0.00397453	ENSDARG00000028618
ENSDARG00000007320	19267.9	0.326729	0.0834916	3.91332	9.10355e-05	0.00398736	ENSDARG00000007320
ENSDARG00000053484	946.701	0.331645	0.0847391	3.91371	9.08877e-05	0.00398736	ENSDARG00000053484
ENSDARG00000074752	499.804	-0.519433	0.132845	-3.91006	9.22748e-05	0.0040313	ENSDARG00000074752
ENSDARG00000043962	225.637	-0.65447	0.167497	-3.90735	9.33143e-05	0.00406631	ENSDARG00000043962
ENSDARG00000028804	289.83	1.39678	0.35789	3.9028	9.50851e-05	0.00412245	ENSDARG00000028804
ENSDARG00000040946	193.187	0.678591	0.173854	3.90324	9.49154e-05	0.00412245	ENSDARG00000040946
ENSDARG00000003681	3430.64	-0.245984	0.0630689	-3.90025	9.60946e-05	0.00415567	ENSDARG00000003681
ENSDARG00000015495	803.405	-0.560435	0.143717	-3.89957	9.63618e-05	0.0041567	ENSDARG00000015495
ENSDARG00000007823	416.996	1.09447	0.280881	3.89655	9.75711e-05	0.00419826	ENSDARG00000007823
ENSDARG00000038386	522.563	0.492841	0.126523	3.89527	9.80879e-05	0.00419934	ENSDARG00000038386
ENSDARG00000052575	104.838	-1.0843	0.278361	-3.89531	9.80722e-05	0.00419934	ENSDARG00000052575
ENSDARG00000011998	681.153	-0.537666	0.138198	-3.89055	0.000100016	0.00426707	ENSDARG00000011998
ENSDARG00000070913	1016.78	0.327776	0.0842573	3.89018	0.000100169	0.00426707	ENSDARG00000070913
ENSDARG00000070567	615.439	-0.388162	0.0998991	-3.88555	0.0001021	0.0043385	ENSDARG00000070567
ENSDARG00000023298	23906.6	0.257025	0.0661951	3.88285	0.000103241	0.0043761	ENSDARG00000023298
ENSDARG00000019230	45688.6	0.25679	0.0662013	3.87893	0.000104916	0.00443606	ENSDARG00000019230
ENSDARG00000094097	617.435	0.396902	0.10255	3.87033	0.000108688	0.00458421	ENSDARG00000094097
ENSDARG00000105549	22.6537	-1.94318	0.502191	-3.8694	0.000109102	0.00459035	ENSDARG00000105549
ENSDARG00000045789	213.938	-0.580266	0.150046	-3.86725	0.000110071	0.00461976	ENSDARG00000045789
ENSDARG00000037071	10957.2	0.238217	0.0617091	3.86031	0.000113242	0.00472092	ENSDARG00000037071
ENSDARG00000088140	193.935	-0.765055	0.198138	-3.86123	0.000112818	0.00472092	ENSDARG00000088140
ENSDARG00000103390	23.4856	-1.99587	0.517042	-3.86016	0.000113311	0.00472092	ENSDARG00000103390
ENSDARG00000103413	71.3546	-1.23389	0.319804	-3.85828	0.000114187	0.00474583	ENSDARG00000103413
ENSDARG00000036577	3753.02	-0.278627	0.0722265	-3.85769	0.000114465	0.00474586	ENSDARG00000036577
ENSDARG00000043806	117.081	-0.840322	0.217936	-3.85582	0.000115344	0.00474771	ENSDARG00000043806
ENSDARG00000055713	215.325	-0.611637	0.158615	-3.85612	0.000115202	0.00474771	ENSDARG00000055713
ENSDARG00000091029	755.078	0.330503	0.085699	3.85656	0.000114994	0.00474771	ENSDARG00000091029
ENSDARG00000099195	668.828	0.984484	0.255405	3.85461	0.000115915	0.00475976	ENSDARG00000099195
ENSDARG00000055792	1199.31	-0.360167	0.0936352	-3.84649	0.000119821	0.00490833	ENSDARG00000055792
ENSDARG00000000540	190.712	-0.541934	0.14093	-3.84541	0.000120351	0.00491828	ENSDARG00000000540
ENSDARG00000055381	816.82	0.413791	0.107666	3.8433	0.000121391	0.00494893	ENSDARG00000055381
ENSDARG00000037307	241.626	0.683973	0.178089	3.84063	0.000122717	0.00499107	ENSDARG00000037307
ENSDARG00000098652	728.223	-0.380596	0.0992029	-3.83654	0.000124778	0.00506285	ENSDARG00000098652
ENSDARG00000025338	309.398	0.687548	0.179251	3.83566	0.000125226	0.00506899	ENSDARG00000025338
ENSDARG00000056729	124.395	0.879807	0.229508	3.83345	0.000126359	0.00510276	ENSDARG00000056729
ENSDARG00000031952	673.318	-0.555443	0.145044	-3.82949	0.000128411	0.00516122	ENSDARG00000031952
ENSDARG00000092467	12767.4	-0.342161	0.0893387	-3.82993	0.000128181	0.00516122	ENSDARG00000092467
ENSDARG00000087784	102.269	0.758214	0.19811	3.82724	0.000129587	0.00519625	ENSDARG00000087784
ENSDARG00000043448	760.178	-0.348825	0.0911878	-3.82535	0.000130587	0.0052241	ENSDARG00000043448
ENSDARG00000076790	3051.61	-0.839658	0.219535	-3.82472	0.000130923	0.00522528	ENSDARG00000076790
ENSDARG00000029075	1001.47	-0.521692	0.136577	-3.81976	0.000133583	0.00531903	ENSDARG00000029075
ENSDARG00000030602	36229.7	0.237998	0.0623516	3.81704	0.000135063	0.00536547	ENSDARG00000030602
ENSDARG00000003085	135.338	-0.688778	0.180499	-3.81596	0.000135652	0.00537635	ENSDARG00000003085
ENSDARG00000102415	492.241	-0.582319	0.152641	-3.81496	0.000136206	0.0053858	ENSDARG00000102415
ENSDARG00000074073	256.803	-0.599327	0.157165	-3.81336	0.000137093	0.00540836	ENSDARG00000074073
ENSDARG00000001994	6215.12	-0.29587	0.0776325	-3.81116	0.000138316	0.00544406	ENSDARG00000001994
ENSDARG00000060687	2704.78	0.277273	0.0727664	3.81045	0.000138713	0.0054471	ENSDARG00000060687
ENSDARG00000075718	179.822	-0.653854	0.171657	-3.80906	0.000139495	0.00545292	ENSDARG00000075718
ENSDARG00000097750	82.1539	0.922796	0.242264	3.80905	0.000139499	0.00545292	ENSDARG00000097750
ENSDARG00000057437	348.061	0.561352	0.147479	3.80632	0.000141047	0.00550085	ENSDARG00000057437
ENSDARG00000096489	2008.98	0.346007	0.0909377	3.80488	0.000141871	0.00552036	ENSDARG00000096489
ENSDARG00000073963	37.0706	-1.38107	0.363241	-3.80208	0.000143487	0.00557054	ENSDARG00000073963
ENSDARG00000088741	571.197	-0.408879	0.107626	-3.79908	0.000145235	0.00562565	ENSDARG00000088741
ENSDARG00000023536	3903.23	-0.209448	0.05522	-3.79297	0.000148858	0.00575294	ENSDARG00000023536
ENSDARG00000069006	709.415	0.374921	0.0988714	3.792	0.000149438	0.0057623	ENSDARG00000069006
ENSDARG00000057782	7294.04	0.231488	0.0610615	3.79107	0.00015	0.00577094	ENSDARG00000057782
ENSDARG00000037946	20.659	1.9668	0.519243	3.78781	0.000151978	0.00583391	ENSDARG00000037946
ENSDARG00000036671	2035.53	0.345544	0.0912556	3.78655	0.000152755	0.0058506	ENSDARG00000036671
ENSDARG00000101628	538.949	0.46673	0.123312	3.78495	0.000153742	0.00587521	ENSDARG00000101628
ENSDARG00000034801	115.45	-0.731697	0.19347	-3.78198	0.000155589	0.00593251	ENSDARG00000034801
ENSDARG00000030694	1072.75	-0.342538	0.0906723	-3.77776	0.000158245	0.00602037	ENSDARG00000030694
ENSDARG00000013430	15982.5	0.636644	0.16857	3.77673	0.000158902	0.00603194	ENSDARG00000013430
ENSDARG00000014013	2673.6	0.270733	0.071741	3.77376	0.000160806	0.0060504	ENSDARG00000014013
ENSDARG00000019658	1350.8	0.297695	0.07886	3.77498	0.00016002	0.0060504	ENSDARG00000019658
ENSDARG00000069615	26.5937	-2.03546	0.539335	-3.77402	0.000160638	0.0060504	ENSDARG00000069615
ENSDARG00000117317	372.823	1.15231	0.305301	3.77435	0.000160428	0.0060504	ENSDARG00000117317
ENSDARG00000015349	61.983	-1.1805	0.313121	-3.77011	0.000163174	0.00612601	ENSDARG00000015349
ENSDARG00000076466	139.368	0.785877	0.208601	3.76737	0.000164979	0.00616931	ENSDARG00000076466
ENSDARG00000117734	566.397	0.955275	0.253573	3.76726	0.000165049	0.00616931	ENSDARG00000117734
ENSDARG00000087324	5643.99	-0.404361	0.107359	-3.76644	0.000165595	0.00617618	ENSDARG00000087324
ENSDARG00000035860	22162.3	0.476772	0.12667	3.7639	0.000167282	0.0062255	ENSDARG00000035860
ENSDARG00000021838	62097.2	0.203683	0.0541579	3.76091	0.000169299	0.00628687	ENSDARG00000021838
ENSDARG00000033436	141.617	-0.753351	0.200567	-3.7561	0.000172582	0.00639491	ENSDARG00000033436
ENSDARG00000019778	31341.7	0.213873	0.0569917	3.7527	0.000174943	0.00646836	ENSDARG00000019778
ENSDARG00000029150	54388	0.271681	0.0724288	3.751	0.000176128	0.00649811	ENSDARG00000029150
ENSDARG00000091293	852.398	-0.320929	0.0855713	-3.75042	0.000176536	0.0064991	ENSDARG00000091293
ENSDARG00000053517	197.529	-0.671386	0.179308	-3.74432	0.00018088	0.00664471	ENSDARG00000053517
ENSDARG00000042874	677.537	0.571095	0.15256	3.74342	0.000181533	0.00665439	ENSDARG00000042874
ENSDARG00000053457	26114.5	0.216762	0.0579668	3.73942	0.000184445	0.00674665	ENSDARG00000053457
ENSDARG00000075931	58.9422	1.23041	0.329447	3.73479	0.000187875	0.00685745	ENSDARG00000075931
ENSDARG00000006003	767.906	0.38408	0.102918	3.7319	0.000190041	0.00692172	ENSDARG00000006003
ENSDARG00000014233	126.983	-0.806446	0.216146	-3.73102	0.000190707	0.00693117	ENSDARG00000014233
ENSDARG00000032496	298.827	0.574905	0.154226	3.72768	0.000193253	0.00699621	ENSDARG00000032496
ENSDARG00000073857	1013.16	0.313479	0.0840968	3.7276	0.000193315	0.00699621	ENSDARG00000073857
ENSDARG00000071684	158.187	0.702593	0.188567	3.72595	0.000194578	0.00702701	ENSDARG00000071684
ENSDARG00000079397	244.496	-0.640301	0.17188	-3.72528	0.000195101	0.00703106	ENSDARG00000079397
ENSDARG00000056740	2161.13	0.280067	0.0752377	3.72243	0.000197313	0.0070958	ENSDARG00000056740
ENSDARG00000030125	495.277	0.545498	0.146612	3.72069	0.000198676	0.00712981	ENSDARG00000030125
ENSDARG00000087402	426.481	-0.456198	0.12269	-3.71828	0.000200583	0.00716812	ENSDARG00000087402
ENSDARG00000093318	60.8924	-1.31416	0.353402	-3.7186	0.000200331	0.00716812	ENSDARG00000093318
ENSDARG00000039173	891.391	1.09824	0.295532	3.71615	0.000202281	0.0072137	ENSDARG00000039173
ENSDARG00000062592	7662.17	0.306794	0.082573	3.71543	0.000202858	0.00721499	ENSDARG00000062592
ENSDARG00000088087	5183.35	0.238579	0.0642197	3.71505	0.000203162	0.00721499	ENSDARG00000088087
ENSDARG00000117786	455.555	0.480364	0.129321	3.71451	0.0002036	0.00721557	ENSDARG00000117786
ENSDARG00000037640	608.148	0.370364	0.0997513	3.71287	0.000204922	0.00724737	ENSDARG00000037640
ENSDARG00000101362	414.754	0.504304	0.135886	3.71123	0.000206252	0.00727933	ENSDARG00000101362
ENSDARG00000005085	265.842	-0.519015	0.139921	-3.70935	0.000207791	0.00730926	ENSDARG00000005085
ENSDARG00000095301	192.525	-0.823083	0.221906	-3.70915	0.000207956	0.00730926	ENSDARG00000095301
ENSDARG00000102964	1217.49	0.306039	0.0825456	3.70751	0.000209307	0.00734165	ENSDARG00000102964
ENSDARG00000056259	1333.93	0.302105	0.0815217	3.70583	0.000210702	0.00737545	ENSDARG00000056259
ENSDARG00000005186	2632.14	-0.263177	0.0710353	-3.70487	0.000211498	0.00738815	ENSDARG00000005186
ENSDARG00000070914	1257.21	0.317658	0.0857927	3.70262	0.000213382	0.00743876	ENSDARG00000070914
ENSDARG00000040274	19.193	-1.65716	0.447833	-3.70041	0.000215255	0.00748878	ENSDARG00000040274
ENSDARG00000014386	102.307	0.801607	0.216789	3.69764	0.000217616	0.00755551	ENSDARG00000014386
ENSDARG00000040123	232.979	-0.588314	0.159162	-3.69633	0.000218743	0.00757924	ENSDARG00000040123
ENSDARG00000057394	272.945	-0.49783	0.134791	-3.69335	0.000221323	0.00765312	ENSDARG00000057394
ENSDARG00000060123	491.654	-0.349978	0.0947815	-3.69247	0.000222084	0.00766392	ENSDARG00000060123
ENSDARG00000070107	607.828	-0.530195	0.143761	-3.68804	0.000225991	0.00778303	ENSDARG00000070107
ENSDARG00000018334	27405.2	0.325535	0.0883241	3.68569	0.000228088	0.00781246	ENSDARG00000018334
ENSDARG00000040198	138.43	-0.704866	0.191237	-3.68581	0.000227972	0.00781246	ENSDARG00000040198
ENSDARG00000078440	37.9748	-1.74914	0.474596	-3.68554	0.000228218	0.00781246	ENSDARG00000078440
ENSDARG00000046107	633.429	-0.397096	0.107957	-3.6783	0.000234798	0.00800561	ENSDARG00000046107
ENSDARG00000078654	3511.21	0.25656	0.0697428	3.67867	0.000234458	0.00800561	ENSDARG00000078654
ENSDARG00000009942	194.616	0.545948	0.148582	3.67439	0.000238417	0.00811282	ENSDARG00000009942
ENSDARG00000022813	12.1858	-2.82507	0.769109	-3.67316	0.000239566	0.0081357	ENSDARG00000022813
ENSDARG00000042992	33.0734	-2.21662	0.603711	-3.67166	0.000240977	0.00816741	ENSDARG00000042992
ENSDARG00000057452	568.666	0.397973	0.108577	3.66536	0.000246989	0.00835458	ENSDARG00000057452
ENSDARG00000013976	324.968	-0.463482	0.126499	-3.66391	0.000248397	0.0083856	ENSDARG00000013976
ENSDARG00000007184	1819.28	0.281754	0.0770986	3.65446	0.000257722	0.00868323	ENSDARG00000007184
ENSDARG00000074372	66.9961	-1.16123	0.317864	-3.65322	0.000258969	0.00869099	ENSDARG00000074372
ENSDARG00000102975	2804.46	-0.285009	0.078011	-3.65344	0.00025875	0.00869099	ENSDARG00000102975
ENSDARG00000058451	25526.1	0.154428	0.0422955	3.65118	0.000261043	0.00874339	ENSDARG00000058451
ENSDARG00000014790	2910.34	-0.21562	0.059114	-3.64753	0.000264777	0.00885113	ENSDARG00000014790
ENSDARG00000061817	1620.33	-0.271824	0.0745714	-3.64515	0.000267233	0.00890138	ENSDARG00000061817
ENSDARG00000068716	265.252	-0.584052	0.160231	-3.64507	0.000267323	0.00890138	ENSDARG00000068716
ENSDARG00000040503	550.261	0.499789	0.13716	3.64382	0.000268617	0.00892707	ENSDARG00000040503
ENSDARG00000031768	1348.38	-0.332305	0.0912148	-3.64311	0.000269367	0.00893462	ENSDARG00000031768
ENSDARG00000058358	10081.3	0.224075	0.0615223	3.64217	0.000270348	0.00894976	ENSDARG00000058358
ENSDARG00000018809	323.869	-0.553859	0.152102	-3.64137	0.00027119	0.00896029	ENSDARG00000018809
ENSDARG00000104664	1096.32	-0.319657	0.0878555	-3.63844	0.000274296	0.00904542	ENSDARG00000104664
ENSDARG00000008660	1322.71	-0.266663	0.0733396	-3.63601	0.000276897	0.00911358	ENSDARG00000008660
ENSDARG00000098024	778.841	-0.423173	0.116515	-3.63191	0.000281331	0.00924171	ENSDARG00000098024
ENSDARG00000075727	146.795	0.885427	0.243936	3.62975	0.000283693	0.00930141	ENSDARG00000075727
ENSDARG00000075211	6883.34	0.225276	0.0620894	3.62826	0.000285338	0.00933745	ENSDARG00000075211
ENSDARG00000004658	194.15	0.614579	0.16941	3.62776	0.000285888	0.00933755	ENSDARG00000004658
ENSDARG00000002607	196.082	-0.690704	0.190422	-3.62723	0.000286483	0.00933912	ENSDARG00000002607
ENSDARG00000059906	2343.55	0.331252	0.0913555	3.62597	0.00028788	0.00936678	ENSDARG00000059906
ENSDARG00000013845	724.437	0.346677	0.0956642	3.6239	0.000290193	0.00942409	ENSDARG00000013845
ENSDARG00000001767	141.719	0.753233	0.208027	3.62085	0.00029364	0.00951745	ENSDARG00000001767
ENSDARG00000031046	27.1126	1.73074	0.478064	3.62032	0.000294243	0.00951745	ENSDARG00000031046
ENSDARG00000032653	376.281	0.456486	0.126105	3.61988	0.000294739	0.00951745	ENSDARG00000032653
ENSDARG00000018967	110.428	-0.80652	0.22286	-3.61895	0.000295805	0.00951788	ENSDARG00000018967
ENSDARG00000037393	434.632	0.472719	0.130643	3.61841	0.000296424	0.00951788	ENSDARG00000037393
ENSDARG00000088030	39180.8	0.229515	0.0634216	3.61888	0.000295878	0.00951788	ENSDARG00000088030
ENSDARG00000062415	648.08	-0.31743	0.0877984	-3.61544	0.000299834	0.00960932	ENSDARG00000062415
ENSDARG00000094889	62.5534	0.969245	0.268483	3.61008	0.000306107	0.009792	ENSDARG00000094889
ENSDARG00000019137	1062.73	0.329342	0.0913229	3.60635	0.000310536	0.0099151	ENSDARG00000019137
ENSDARG00000035887	47.9845	-1.09017	0.302481	-3.60408	0.000313256	0.00998327	ENSDARG00000035887
ENSDARG00000105223	1477.86	0.249715	0.0693626	3.60014	0.000318044	0.010117	ENSDARG00000105223
ENSDARG00000031888	121.793	-1.00618	0.279559	-3.59918	0.000319226	0.0101226	ENSDARG00000031888
ENSDARG00000100095	720.094	0.579449	0.161001	3.59903	0.000319405	0.0101226	ENSDARG00000100095
ENSDARG00000005791	34508.8	0.188514	0.0524315	3.59544	0.000323839	0.0102063	ENSDARG00000005791
ENSDARG00000007136	236.499	-0.631397	0.175595	-3.59575	0.000323461	0.0102063	ENSDARG00000007136
ENSDARG00000073957	601.716	0.457567	0.12724	3.59608	0.000323049	0.0102063	ENSDARG00000073957
ENSDARG00000075347	461.56	0.455639	0.126816	3.59291	0.000327009	0.0102872	ENSDARG00000075347
ENSDARG00000101458	2382.85	-0.27135	0.0755859	-3.58995	0.000330735	0.0103853	ENSDARG00000101458
ENSDARG00000005926	1626.33	0.290989	0.0810719	3.58927	0.000331601	0.0103934	ENSDARG00000005926
ENSDARG00000070769	821.544	0.274224	0.0764256	3.58811	0.000333078	0.0104206	ENSDARG00000070769
ENSDARG00000023445	998.781	-0.299684	0.0836179	-3.58398	0.000338404	0.0105678	ENSDARG00000023445
ENSDARG00000012381	467.89	-0.566556	0.158227	-3.58066	0.000342731	0.0106834	ENSDARG00000012381
ENSDARG00000099203	1937.02	-0.228229	0.0637559	-3.57974	0.000343941	0.0107016	ENSDARG00000099203
ENSDARG00000054753	366.761	-0.752967	0.210563	-3.57597	0.000348934	0.0108373	ENSDARG00000054753
ENSDARG00000055455	13396	-0.214733	0.0600912	-3.57346	0.000352299	0.0108989	ENSDARG00000055455
ENSDARG00000058117	623.779	-0.494544	0.138409	-3.57306	0.000352833	0.0108989	ENSDARG00000058117
ENSDARG00000061543	1076.14	-0.635773	0.177905	-3.57367	0.000352006	0.0108989	ENSDARG00000061543
ENSDARG00000015128	35146.4	0.226477	0.0634267	3.57068	0.000356052	0.0109785	ENSDARG00000015128
ENSDARG00000097492	372.844	-0.392845	0.110122	-3.56735	0.000360603	0.0110988	ENSDARG00000097492
ENSDARG00000059311	307.359	-0.507623	0.142488	-3.56256	0.000367261	0.0112834	ENSDARG00000059311
ENSDARG00000000019	733.824	-0.371311	0.10437	-3.55763	0.000374212	0.0114352	ENSDARG00000000019
ENSDARG00000004060	475.265	0.426504	0.119869	3.55809	0.000373564	0.0114352	ENSDARG00000004060
ENSDARG00000098529	555.7	0.398132	0.1119	3.55794	0.000373776	0.0114352	ENSDARG00000098529
ENSDARG00000013302	173.344	0.617926	0.173791	3.55557	0.000377162	0.0115048	ENSDARG00000013302
ENSDARG00000101794	3507.93	0.376064	0.105809	3.55417	0.000379169	0.0115454	ENSDARG00000101794
ENSDARG00000046157	20827.7	0.272995	0.0768587	3.5519	0.00038246	0.0116249	ENSDARG00000046157
ENSDARG00000019274	184.507	0.790799	0.222887	3.54798	0.000388204	0.01177	ENSDARG00000019274
ENSDARG00000080630	34.1705	-1.42948	0.402932	-3.5477	0.000388614	0.01177	ENSDARG00000080630
ENSDARG00000033364	974.548	0.318359	0.0898254	3.54419	0.000393816	0.011903	ENSDARG00000033364
ENSDARG00000071116	42.0481	1.41506	0.399304	3.5438	0.000394397	0.011903	ENSDARG00000071116
ENSDARG00000061131	360.314	-0.405296	0.114397	-3.54288	0.000395783	0.0119237	ENSDARG00000061131
ENSDARG00000043457	19432.7	0.240499	0.0679293	3.54044	0.000399467	0.0119924	ENSDARG00000043457
ENSDARG00000071026	565.275	-0.473478	0.133721	-3.54078	0.000398946	0.0119924	ENSDARG00000071026
ENSDARG00000007824	2075.86	-0.310059	0.087589	-3.53993	0.00040023	0.0119943	ENSDARG00000007824
ENSDARG00000055876	30.9336	-1.60392	0.453186	-3.5392	0.000401334	0.0120063	ENSDARG00000055876
ENSDARG00000061368	1340.41	-0.369822	0.104549	-3.53732	0.000404216	0.0120636	ENSDARG00000061368
ENSDARG00000105490	257.061	-0.705808	0.199548	-3.53702	0.000404662	0.0120636	ENSDARG00000105490
ENSDARG00000094992	520.148	0.355005	0.100445	3.53433	0.000408806	0.0121659	ENSDARG00000094992
ENSDARG00000094836	314.133	0.572668	0.162187	3.53092	0.00041412	0.0123026	ENSDARG00000094836
ENSDARG00000096997	336.939	0.577709	0.163735	3.52831	0.000418219	0.0124028	ENSDARG00000096997
ENSDARG00000115301	204.826	-0.532768	0.151054	-3.527	0.000420301	0.0124429	ENSDARG00000115301
ENSDARG00000057912	6048.46	-0.250393	0.0710039	-3.52647	0.000421144	0.0124463	ENSDARG00000057912
ENSDARG00000017659	1048.21	-0.290656	0.0824492	-3.52527	0.000423044	0.0124809	ENSDARG00000017659
ENSDARG00000092553	33204.1	0.183147	0.0519619	3.52464	0.000424052	0.0124891	ENSDARG00000092553
ENSDARG00000015793	1006.08	-0.35229	0.100039	-3.52154	0.000429043	0.0126143	ENSDARG00000015793
ENSDARG00000105287	209.675	0.624482	0.177534	3.51753	0.000435581	0.0127845	ENSDARG00000105287
ENSDARG00000073673	249.046	0.518925	0.147634	3.51495	0.000439844	0.0128875	ENSDARG00000073673
ENSDARG00000094561	284.78	0.463915	0.132116	3.51141	0.000445732	0.0130377	ENSDARG00000094561
ENSDARG00000088805	1010.25	0.379546	0.108173	3.50871	0.000450284	0.0131483	ENSDARG00000088805
ENSDARG00000061647	3500.92	-0.22145	0.063133	-3.50767	0.000452049	0.0131773	ENSDARG00000061647
ENSDARG00000059337	1166.63	0.30492	0.0869877	3.50533	0.000456048	0.0132551	ENSDARG00000059337
ENSDARG00000068910	229.53	-0.781338	0.222908	-3.5052	0.000456269	0.0132551	ENSDARG00000068910
ENSDARG00000002644	208.748	-0.65705	0.187502	-3.50423	0.000457936	0.0132809	ENSDARG00000002644
ENSDARG00000038978	29.3296	-1.4278	0.407545	-3.50342	0.000459324	0.0132986	ENSDARG00000038978
ENSDARG00000110153	23.0331	-1.74122	0.497105	-3.50271	0.000460547	0.0133114	ENSDARG00000110153
ENSDARG00000030265	599.693	-0.413944	0.118266	-3.5001	0.00046509	0.0134089	ENSDARG00000030265
ENSDARG00000078755	41.9989	-1.15762	0.330761	-3.49987	0.00046549	0.0134089	ENSDARG00000078755
ENSDARG00000098821	36.3284	-1.92616	0.550962	-3.49599	0.00047231	0.0135825	ENSDARG00000098821
ENSDARG00000101644	434.492	-0.349409	0.0999776	-3.49487	0.000474286	0.0136164	ENSDARG00000101644
ENSDARG00000043701	301.133	-0.543265	0.155473	-3.49428	0.000475345	0.0136239	ENSDARG00000043701
ENSDARG00000033760	333.621	-0.541863	0.155145	-3.49262	0.000478302	0.0136761	ENSDARG00000033760
ENSDARG00000034624	1024.33	0.374883	0.107344	3.49236	0.000478768	0.0136761	ENSDARG00000034624
ENSDARG00000058696	708.805	0.445528	0.127608	3.49138	0.000480532	0.0136807	ENSDARG00000058696
ENSDARG00000074908	687.774	-0.368038	0.105406	-3.49164	0.000480068	0.0136807	ENSDARG00000074908
ENSDARG00000005453	966.66	-0.345806	0.0990859	-3.48996	0.000483091	0.0137307	ENSDARG00000005453
ENSDARG00000103900	228.962	0.480884	0.137819	3.48924	0.000484392	0.0137448	ENSDARG00000103900
ENSDARG00000098746	127.767	0.748708	0.214758	3.48629	0.000489762	0.0138741	ENSDARG00000098746
ENSDARG00000020901	61.0716	-1.28096	0.367606	-3.48461	0.000492861	0.0139388	ENSDARG00000020901
ENSDARG00000012667	1243.31	-0.277885	0.0798009	-3.48223	0.000497249	0.0140397	ENSDARG00000012667
ENSDARG00000005916	746.675	-0.296188	0.0850768	-3.48142	0.000498755	0.014059	ENSDARG00000005916
ENSDARG00000017445	6535.37	0.225639	0.0648475	3.47954	0.000502284	0.0141351	ENSDARG00000017445
ENSDARG00000043361	211.647	0.498647	0.143402	3.47728	0.00050653	0.0142312	ENSDARG00000043361
ENSDARG00000027957	315.649	-0.477238	0.137299	-3.4759	0.000509144	0.0142663	ENSDARG00000027957
ENSDARG00000099336	97.8202	-0.904191	0.260144	-3.47574	0.000509451	0.0142663	ENSDARG00000099336
ENSDARG00000087616	4154.49	-0.287324	0.082677	-3.47526	0.00051036	0.0142684	ENSDARG00000087616
ENSDARG00000003994	272.066	-0.523094	0.150567	-3.47416	0.000512446	0.0142976	ENSDARG00000003994
ENSDARG00000102430	59.1086	-1.18269	0.340458	-3.47383	0.000513079	0.0142976	ENSDARG00000102430
ENSDARG00000007407	582.828	0.312764	0.0901088	3.47097	0.00051859	0.0144276	ENSDARG00000007407
ENSDARG00000093890	71.6453	-1.04131	0.300092	-3.46997	0.000520517	0.0144577	ENSDARG00000093890
ENSDARG00000006220	53.5338	1.06219	0.306186	3.46911	0.000522189	0.0144806	ENSDARG00000006220
ENSDARG00000071082	710.173	0.680167	0.196195	3.46679	0.000526713	0.0145824	ENSDARG00000071082
ENSDARG00000093022	1958.67	0.26317	0.0759221	3.46632	0.000527635	0.0145842	ENSDARG00000093022
ENSDARG00000027355	7149.02	-0.224454	0.0647698	-3.46541	0.000529433	0.0146103	ENSDARG00000027355
ENSDARG00000054823	1844.23	0.253645	0.0732689	3.46184	0.00053649	0.0147812	ENSDARG00000054823
ENSDARG00000089697	68.0904	1.06049	0.306426	3.46084	0.000538503	0.0148127	ENSDARG00000089697
ENSDARG00000017107	224.958	0.562884	0.16267	3.46028	0.000539611	0.0148193	ENSDARG00000017107
ENSDARG00000099745	938.176	0.326084	0.0942669	3.45915	0.000541875	0.0148576	ENSDARG00000099745
ENSDARG00000094901	35.5097	1.72792	0.49999	3.45592	0.000548425	0.0150131	ENSDARG00000094901
ENSDARG00000004692	333.479	-0.558379	0.161656	-3.45411	0.000552103	0.0150897	ENSDARG00000004692
ENSDARG00000040245	2973.1	0.308393	0.0893486	3.45157	0.00055734	0.0152084	ENSDARG00000040245
ENSDARG00000020252	1739.88	0.238769	0.0692018	3.45033	0.000559902	0.015254	ENSDARG00000020252
ENSDARG00000041435	23258.1	0.214362	0.06222	3.44522	0.000570588	0.015504	ENSDARG00000041435
ENSDARG00000104936	46.2442	-1.34632	0.390796	-3.44508	0.000570896	0.015504	ENSDARG00000104936
ENSDARG00000060308	114.186	0.624445	0.181387	3.44262	0.000576111	0.0156209	ENSDARG00000060308
ENSDARG00000031616	23.2739	1.62506	0.472162	3.44174	0.00057799	0.0156469	ENSDARG00000031616
ENSDARG00000054804	2634.72	-0.243139	0.0706577	-3.44109	0.000579381	0.0156598	ENSDARG00000054804
ENSDARG00000029290	190.656	0.558166	0.162341	3.43823	0.000585524	0.0158008	ENSDARG00000029290
ENSDARG00000005645	2739.17	0.230399	0.0670584	3.4358	0.000590807	0.0158932	ENSDARG00000005645
ENSDARG00000058128	4107.39	0.234802	0.068337	3.43594	0.000590492	0.0158932	ENSDARG00000058128
ENSDARG00000042525	652.716	0.337426	0.0982326	3.43497	0.000592614	0.0159167	ENSDARG00000042525
ENSDARG00000031720	5108.84	-0.227685	0.0663606	-3.43103	0.000601285	0.0161242	ENSDARG00000031720
ENSDARG00000087749	868.488	-0.393221	0.114751	-3.42672	0.000610912	0.0163567	ENSDARG00000087749
ENSDARG00000010770	833.064	0.306962	0.0895912	3.42625	0.000611972	0.0163595	ENSDARG00000010770
ENSDARG00000056400	259.262	0.44925	0.131183	3.42461	0.000615688	0.0164331	ENSDARG00000056400
ENSDARG00000017235	14674	0.182915	0.0534338	3.4232	0.00061889	0.0164928	ENSDARG00000017235
ENSDARG00000024295	362.828	0.52265	0.152807	3.42032	0.000625465	0.0166421	ENSDARG00000024295
ENSDARG00000033501	156.9	-0.788242	0.23056	-3.41881	0.000628963	0.0167091	ENSDARG00000033501
ENSDARG00000036073	481.269	0.559216	0.163606	3.41807	0.000630677	0.0167286	ENSDARG00000036073
ENSDARG00000012987	1663.71	0.410619	0.120165	3.41713	0.000632851	0.0167603	ENSDARG00000012987
ENSDARG00000054442	1968.91	-0.267887	0.07845	-3.41475	0.000638416	0.0168814	ENSDARG00000054442
ENSDARG00000009273	999.059	0.268252	0.0786039	3.41271	0.000643209	0.0169661	ENSDARG00000009273
ENSDARG00000028017	1108.19	-0.34004	0.0996443	-3.41254	0.000643604	0.0169661	ENSDARG00000028017
ENSDARG00000057093	856.136	0.343167	0.100581	3.41185	0.000645227	0.0169827	ENSDARG00000057093
ENSDARG00000103316	395.904	0.427981	0.125584	3.40792	0.000654602	0.0172029	ENSDARG00000103316
ENSDARG00000023797	3136.13	-0.279884	0.0821504	-3.40697	0.000656886	0.0172365	ENSDARG00000023797
ENSDARG00000061741	213.511	-0.505617	0.148463	-3.40568	0.00065999	0.0172913	ENSDARG00000061741
ENSDARG00000014898	726.851	0.327069	0.0960929	3.40368	0.000664854	0.0173921	ENSDARG00000014898
ENSDARG00000099104	24331.5	0.323612	0.0951105	3.40248	0.000667763	0.0174415	ENSDARG00000099104
ENSDARG00000015059	1382.25	-0.26217	0.0771323	-3.39896	0.000676418	0.0175948	ENSDARG00000015059
ENSDARG00000019195	301.199	0.439561	0.129327	3.39884	0.000676724	0.0175948	ENSDARG00000019195
ENSDARG00000045516	313.804	0.645696	0.189972	3.3989	0.000676564	0.0175948	ENSDARG00000045516
ENSDARG00000024546	21.6226	-1.7658	0.519634	-3.39817	0.000678389	0.0176113	ENSDARG00000024546
ENSDARG00000024548	13284	-0.310287	0.091372	-3.39587	0.000684113	0.017733	ENSDARG00000024548
ENSDARG00000044400	11.8064	-2.39843	0.706425	-3.39516	0.000685875	0.0177517	ENSDARG00000044400
ENSDARG00000093864	238.457	0.501093	0.147637	3.3941	0.000688543	0.0177938	ENSDARG00000093864
ENSDARG00000007421	284.022	0.667428	0.196804	3.39133	0.000695551	0.0179207	ENSDARG00000007421
ENSDARG00000036584	606.397	-0.379001	0.111745	-3.39167	0.000694669	0.0179207	ENSDARG00000036584
ENSDARG00000076896	15.6606	1.7953	0.529606	3.38987	0.000699253	0.0179889	ENSDARG00000076896
ENSDARG00000009341	858.308	-0.389659	0.11511	-3.38509	0.00071155	0.0182503	ENSDARG00000009341
ENSDARG00000060711	558.314	-0.296463	0.0875726	-3.38534	0.0007109	0.0182503	ENSDARG00000060711
ENSDARG00000040907	129.912	0.73847	0.21821	3.38422	0.000713806	0.0182783	ENSDARG00000040907
ENSDARG00000053254	114458	-0.293094	0.0866157	-3.38385	0.000714782	0.0182783	ENSDARG00000053254
ENSDARG00000102995	3216.49	-0.2126	0.0628412	-3.38313	0.000716653	0.0182988	ENSDARG00000102995
ENSDARG00000060597	233.621	-0.782707	0.231406	-3.38239	0.00071857	0.0183203	ENSDARG00000060597
ENSDARG00000015822	746.916	0.390671	0.115596	3.37961	0.000725888	0.0184793	ENSDARG00000015822
ENSDARG00000035357	1168.97	-0.261629	0.0774341	-3.37873	0.000728217	0.018511	ENSDARG00000035357
ENSDARG00000042641	128.709	-0.768988	0.227786	-3.37593	0.000735662	0.0186725	ENSDARG00000042641
ENSDARG00000019856	3928.81	-0.263411	0.0780521	-3.37481	0.000738659	0.0187207	ENSDARG00000019856
ENSDARG00000101831	677.476	0.343685	0.101965	3.37063	0.000749976	0.0189794	ENSDARG00000101831
ENSDARG00000036090	121.213	0.654004	0.194107	3.3693	0.000753597	0.019022	ENSDARG00000036090
ENSDARG00000062661	18.8397	-2.14556	0.636817	-3.36919	0.000753888	0.019022	ENSDARG00000062661
ENSDARG00000028335	35752	0.163385	0.048505	3.36841	0.000756035	0.0190481	ENSDARG00000028335
ENSDARG00000041895	497.166	0.383838	0.113973	3.36781	0.000757686	0.0190616	ENSDARG00000041895
ENSDARG00000015050	7354.56	-0.180954	0.0537593	-3.36601	0.000762634	0.0191578	ENSDARG00000015050
ENSDARG00000013224	949.604	0.32669	0.0971902	3.36135	0.000775634	0.0194272	ENSDARG00000013224
ENSDARG00000055874	798.863	-0.337945	0.100529	-3.36166	0.000774759	0.0194272	ENSDARG00000055874
ENSDARG00000032430	1917.31	-0.242622	0.0722183	-3.35957	0.000780649	0.0195242	ENSDARG00000032430
ENSDARG00000032532	1600.53	-0.219413	0.0653287	-3.3586	0.000783397	0.0195643	ENSDARG00000032532
ENSDARG00000093357	194.033	-0.599064	0.178419	-3.35762	0.000786163	0.0196047	ENSDARG00000093357
ENSDARG00000059768	5288.65	0.225893	0.0673212	3.35544	0.000792377	0.0197309	ENSDARG00000059768
ENSDARG00000061481	55.3967	1.34026	0.399577	3.35421	0.000795931	0.0197905	ENSDARG00000061481
ENSDARG00000028396	152.407	-1.43167	0.426976	-3.35304	0.000799281	0.0198449	ENSDARG00000028396
ENSDARG00000099321	71.8658	-0.875364	0.261136	-3.35214	0.000801883	0.0198806	ENSDARG00000099321
ENSDARG00000006691	18390	0.205099	0.061206	3.35097	0.000805298	0.0199364	ENSDARG00000006691
ENSDARG00000016999	453.448	0.49601	0.148041	3.35048	0.000806716	0.0199426	ENSDARG00000016999
ENSDARG00000026655	636.338	0.421783	0.125928	3.34939	0.000809902	0.0199924	ENSDARG00000026655
ENSDARG00000010085	318.022	0.517195	0.154438	3.34888	0.000811399	0.0200005	ENSDARG00000010085
ENSDARG00000057556	21780.7	0.291184	0.0870026	3.34684	0.000817378	0.0200899	ENSDARG00000057556
ENSDARG00000078686	1520.22	-0.237673	0.0710059	-3.34722	0.000816251	0.0200899	ENSDARG00000078686
ENSDARG00000070929	306.721	-0.479602	0.143376	-3.34507	0.000822609	0.0201604	ENSDARG00000070929
ENSDARG00000076223	1242.04	0.310294	0.092751	3.34545	0.000821484	0.0201604	ENSDARG00000076223
ENSDARG00000036809	194.206	-0.561318	0.167854	-3.3441	0.000825512	0.0202026	ENSDARG00000036809
ENSDARG00000003910	334.547	0.481593	0.144056	3.34309	0.000828512	0.0202181	ENSDARG00000003910
ENSDARG00000099351	867.924	0.768849	0.229975	3.34319	0.000828209	0.0202181	ENSDARG00000099351
ENSDARG00000031283	1243.65	-0.344311	0.103067	-3.34065	0.000835823	0.0203674	ENSDARG00000031283
ENSDARG00000090697	4593.95	0.192862	0.0577428	3.34002	0.000837729	0.0203847	ENSDARG00000090697
ENSDARG00000100392	35703.5	0.307173	0.0920191	3.33815	0.000843389	0.0204933	ENSDARG00000100392
ENSDARG00000017195	444.1	0.364274	0.109148	3.33744	0.000845536	0.0205163	ENSDARG00000017195
ENSDARG00000055974	170.249	0.634943	0.19034	3.33584	0.000850407	0.0206052	ENSDARG00000055974
ENSDARG00000051886	9231.34	0.413292	0.123952	3.3343	0.000855147	0.0206626	ENSDARG00000051886
ENSDARG00000054929	542.441	0.421807	0.126521	3.33389	0.000856404	0.0206626	ENSDARG00000054929
ENSDARG00000102291	2645.72	0.226233	0.0678575	3.33395	0.000856218	0.0206626	ENSDARG00000102291
ENSDARG00000033683	83262.7	-0.179033	0.0537185	-3.3328	0.000859771	0.0207145	ENSDARG00000033683
ENSDARG00000039435	171.096	-0.600168	0.180116	-3.33211	0.000861891	0.0207364	ENSDARG00000039435
ENSDARG00000054984	88.4563	-0.762275	0.228836	-3.3311	0.000865038	0.0207704	ENSDARG00000054984
ENSDARG00000088181	197.944	-0.622413	0.186862	-3.33087	0.000865737	0.0207704	ENSDARG00000088181
ENSDARG00000063229	514.552	0.363028	0.109015	3.33007	0.00086824	0.0208012	ENSDARG00000063229
ENSDARG00000097648	186.046	-0.498822	0.149831	-3.32922	0.000870889	0.0208192	ENSDARG00000097648
ENSDARG00000100968	156.785	0.555799	0.166954	3.32905	0.000871429	0.0208192	ENSDARG00000100968
ENSDARG00000045130	178.689	-0.581613	0.174741	-3.32843	0.00087337	0.0208365	ENSDARG00000045130
ENSDARG00000101481	1022.76	-0.367678	0.110488	-3.32775	0.000875501	0.0208582	ENSDARG00000101481
ENSDARG00000102204	281.429	-0.559581	0.168178	-3.32731	0.000876887	0.0208621	ENSDARG00000102204
ENSDARG00000068701	936.022	-0.329265	0.0990052	-3.32574	0.000881846	0.0209509	ENSDARG00000068701
ENSDARG00000010160	18522.8	0.395864	0.119111	3.3235	0.00088894	0.0210675	ENSDARG00000010160
ENSDARG00000039020	303.605	0.480198	0.144489	3.32342	0.000889219	0.0210675	ENSDARG00000039020
ENSDARG00000013615	6384.01	-0.225385	0.0678641	-3.32113	0.000896538	0.0211821	ENSDARG00000013615
ENSDARG00000044521	6977.85	0.403723	0.121557	3.32126	0.000896124	0.0211821	ENSDARG00000044521
ENSDARG00000009567	1365.27	-0.27691	0.0833997	-3.32027	0.0008993	0.021218	ENSDARG00000009567
ENSDARG00000105590	1166.23	0.423196	0.127543	3.31806	0.000906452	0.0213573	ENSDARG00000105590
ENSDARG00000013307	29087.6	0.237674	0.0716478	3.31726	0.000909051	0.021389	ENSDARG00000013307
ENSDARG00000017905	700.367	-0.310224	0.0935384	-3.31654	0.000911387	0.0214145	ENSDARG00000017905
ENSDARG00000016667	812.061	-0.352475	0.106332	-3.31484	0.000916945	0.0215155	ENSDARG00000016667
ENSDARG00000036299	2496.24	0.293138	0.0885437	3.31067	0.000930743	0.0217189	ENSDARG00000036299
ENSDARG00000062902	73.4535	-1.03654	0.313048	-3.31112	0.000929234	0.0217189	ENSDARG00000062902
ENSDARG00000079884	25.3242	-1.33248	0.4024	-3.31133	0.000928551	0.0217189	ENSDARG00000079884
ENSDARG00000100055	3494.99	-0.299604	0.0905066	-3.3103	0.000931971	0.0217189	ENSDARG00000100055
ENSDARG00000111106	50.8313	-1.08912	0.328947	-3.31092	0.000929885	0.0217189	ENSDARG00000111106
ENSDARG00000032238	516.028	-0.425862	0.1287	-3.30896	0.000936427	0.021791	ENSDARG00000032238
ENSDARG00000088810	104.64	-0.839138	0.253623	-3.30861	0.000937617	0.021791	ENSDARG00000088810
ENSDARG00000013968	5792.87	0.329764	0.0997252	3.30672	0.000943938	0.0218191	ENSDARG00000013968
ENSDARG00000014059	307.503	0.428458	0.129553	3.30721	0.000942306	0.0218191	ENSDARG00000014059
ENSDARG00000042566	15336.6	0.321809	0.097293	3.30763	0.000940906	0.0218191	ENSDARG00000042566
ENSDARG00000044642	88.146	-0.932658	0.282047	-3.30675	0.000943847	0.0218191	ENSDARG00000044642
ENSDARG00000104387	36.7453	-1.48599	0.449469	-3.3061	0.000946028	0.0218379	ENSDARG00000104387
ENSDARG00000055172	55.1852	-0.854153	0.258395	-3.30562	0.000947674	0.0218464	ENSDARG00000055172
ENSDARG00000024160	1154.02	0.651733	0.197283	3.30354	0.00095473	0.0219498	ENSDARG00000024160
ENSDARG00000039757	199.719	0.51724	0.156571	3.30356	0.00095467	0.0219498	ENSDARG00000039757
ENSDARG00000062003	549.054	-0.308113	0.0934201	-3.29815	0.000973251	0.0223429	ENSDARG00000062003
ENSDARG00000101076	797.392	0.325909	0.0988262	3.2978	0.000974443	0.0223429	ENSDARG00000101076
ENSDARG00000036044	44613.2	0.183142	0.0555532	3.2967	0.000978279	0.0224007	ENSDARG00000036044
ENSDARG00000096834	261.449	-0.520142	0.157816	-3.29588	0.000981133	0.022436	ENSDARG00000096834
ENSDARG00000004296	1101.79	0.711569	0.21608	3.29308	0.000990973	0.0226262	ENSDARG00000004296
ENSDARG00000045979	70.0655	-1.04685	0.317961	-3.29238	0.000993422	0.0226262	ENSDARG00000045979
ENSDARG00000080612	82.9753	0.841882	0.255689	3.2926	0.000992653	0.0226262	ENSDARG00000080612
ENSDARG00000074746	30.0027	-1.33825	0.40691	-3.28881	0.00100611	0.0228847	ENSDARG00000074746
ENSDARG00000116806	681.744	-0.428005	0.130205	-3.28716	0.00101204	0.022989	ENSDARG00000116806
ENSDARG00000070656	1498.23	0.34654	0.105446	3.28641	0.00101474	0.0230075	ENSDARG00000070656
ENSDARG00000091996	5331.89	0.533643	0.16239	3.28618	0.00101555	0.0230075	ENSDARG00000091996
ENSDARG00000075034	356.137	-0.442892	0.13488	-3.28361	0.00102487	0.023188	ENSDARG00000075034
ENSDARG00000011360	296.843	0.445395	0.135675	3.28282	0.00102774	0.0231913	ENSDARG00000011360
ENSDARG00000025220	403.598	-0.496381	0.151192	-3.28311	0.00102667	0.0231913	ENSDARG00000025220
ENSDARG00000021808	779.94	-0.377236	0.114929	-3.28233	0.00102952	0.0232009	ENSDARG00000021808
ENSDARG00000014420	15489.7	0.147471	0.0449389	3.28159	0.00103223	0.0232313	ENSDARG00000014420
ENSDARG00000020956	487.427	0.528592	0.161154	3.28003	0.00103796	0.0233295	ENSDARG00000020956
ENSDARG00000019902	134.064	-0.766659	0.233878	-3.27803	0.00104533	0.0234642	ENSDARG00000019902
ENSDARG00000029761	355.435	-0.658807	0.201055	-3.27676	0.00105007	0.0234781	ENSDARG00000029761
ENSDARG00000076830	1548.58	-0.404943	0.123554	-3.27746	0.00104747	0.0234781	ENSDARG00000076830
ENSDARG00000100625	47.6411	-1.13115	0.34519	-3.27688	0.0010496	0.0234781	ENSDARG00000100625
ENSDARG00000060610	1093.81	-0.321259	0.0980763	-3.2756	0.00105437	0.0235435	ENSDARG00000060610
ENSDARG00000006074	749.589	-0.322541	0.0985708	-3.27218	0.00106723	0.0237996	ENSDARG00000006074
ENSDARG00000100513	829.91	0.448488	0.137126	3.27061	0.00107314	0.0239001	ENSDARG00000100513
ENSDARG00000027310	1383.03	0.250472	0.0765926	3.27018	0.00107479	0.0239056	ENSDARG00000027310
ENSDARG00000053884	543.044	0.37775	0.115562	3.2688	0.00108006	0.0239917	ENSDARG00000053884
ENSDARG00000078768	148.588	-0.623828	0.191223	-3.26231	0.0011051	0.0245159	ENSDARG00000078768
ENSDARG00000101844	7407.76	0.192574	0.0591651	3.25487	0.00113446	0.0251346	ENSDARG00000101844
ENSDARG00000070494	1725.01	0.23215	0.0714002	3.25139	0.00114843	0.0254112	ENSDARG00000070494
ENSDARG00000019335	1629.41	0.242378	0.0745692	3.25038	0.00115253	0.0254689	ENSDARG00000019335
ENSDARG00000060500	88.3843	-0.675811	0.208115	-3.24729	0.00116508	0.0257131	ENSDARG00000060500
ENSDARG00000103347	111.419	-0.851802	0.262341	-3.24692	0.00116661	0.0257136	ENSDARG00000103347
ENSDARG00000074899	1163.86	0.352524	0.108606	3.24589	0.00117084	0.0257735	ENSDARG00000074899
ENSDARG00000006413	11670	0.369373	0.114033	3.23919	0.00119868	0.0262848	ENSDARG00000006413
ENSDARG00000023656	9906.65	0.632642	0.195272	3.2398	0.00119613	0.0262848	ENSDARG00000023656
ENSDARG00000070951	532.876	-0.398129	0.122904	-3.23935	0.00119804	0.0262848	ENSDARG00000070951
ENSDARG00000074057	3286.99	-0.235044	0.0725871	-3.23809	0.00120334	0.026353	ENSDARG00000074057
ENSDARG00000056396	66.3222	0.96864	0.299232	3.23708	0.00120759	0.0264123	ENSDARG00000056396
ENSDARG00000035610	994.466	0.350107	0.108188	3.23609	0.0012118	0.0264706	ENSDARG00000035610
ENSDARG00000044550	24.647	1.53465	0.474487	3.23433	0.00121928	0.0265999	ENSDARG00000044550
ENSDARG00000075393	320.646	-0.577711	0.17869	-3.23304	0.0012248	0.0266863	ENSDARG00000075393
ENSDARG00000098512	228.466	0.620434	0.192053	3.23054	0.00123557	0.0268866	ENSDARG00000098512
ENSDARG00000062054	327.61	0.436627	0.135301	3.22708	0.00125062	0.0271706	ENSDARG00000062054
ENSDARG00000115956	708.888	-0.405474	0.125658	-3.22681	0.0012518	0.0271706	ENSDARG00000115956
ENSDARG00000025017	44.4458	0.991291	0.307281	3.22601	0.00125528	0.0272116	ENSDARG00000025017
ENSDARG00000005191	7264.07	0.271082	0.0840799	3.22409	0.00126372	0.0273251	ENSDARG00000005191
ENSDARG00000021789	345.525	0.360043	0.111668	3.22422	0.00126315	0.0273251	ENSDARG00000021789
ENSDARG00000033172	738.691	0.324921	0.10087	3.22118	0.00127663	0.0275345	ENSDARG00000033172
ENSDARG00000061259	220.366	0.532359	0.165257	3.2214	0.00127567	0.0275345	ENSDARG00000061259
ENSDARG00000032049	1028.33	-0.254487	0.0790167	-3.22067	0.0012789	0.0275488	ENSDARG00000032049
ENSDARG00000023290	8094.12	0.234555	0.0728693	3.21885	0.00128707	0.0276898	ENSDARG00000023290
ENSDARG00000017047	424.358	-0.486663	0.151227	-3.2181	0.00129043	0.0276924	ENSDARG00000017047
ENSDARG00000037178	113.962	0.710675	0.220821	3.21834	0.00128936	0.0276924	ENSDARG00000037178
ENSDARG00000039347	28790.4	0.364106	0.113161	3.21759	0.00129272	0.0277067	ENSDARG00000039347
ENSDARG00000053684	2443.97	0.691353	0.215108	3.21398	0.0013091	0.0280227	ENSDARG00000053684
ENSDARG00000063014	158.474	-0.715474	0.222653	-3.21341	0.0013117	0.028043	ENSDARG00000063014
ENSDARG00000041720	304.907	-0.553123	0.172151	-3.213	0.00131354	0.0280474	ENSDARG00000041720
ENSDARG00000017441	92512.7	-0.19978	0.062189	-3.21246	0.00131602	0.0280653	ENSDARG00000017441
ENSDARG00000033382	470.53	-0.481169	0.14984	-3.21122	0.00132172	0.0281516	ENSDARG00000033382
ENSDARG00000019644	6817.74	0.324008	0.100923	3.21045	0.00132525	0.0281918	ENSDARG00000019644
ENSDARG00000079150	440.804	0.421246	0.131259	3.20928	0.00133067	0.0282267	ENSDARG00000079150
ENSDARG00000099022	47512.8	0.167253	0.0521165	3.20921	0.00133099	0.0282267	ENSDARG00000099022
ENSDARG00000110961	64.0472	-1.01328	0.31576	-3.20903	0.00133186	0.0282267	ENSDARG00000110961
ENSDARG00000092517	487.259	-0.367027	0.114455	-3.20675	0.00134244	0.0284159	ENSDARG00000092517
ENSDARG00000005842	211.835	-0.509548	0.159043	-3.20384	0.00135609	0.0286332	ENSDARG00000005842
ENSDARG00000026335	48.0063	-1.0429	0.325546	-3.20353	0.00135753	0.0286332	ENSDARG00000026335
ENSDARG00000042742	435.325	-0.389416	0.12156	-3.20349	0.00135774	0.0286332	ENSDARG00000042742
ENSDARG00000056985	264.596	0.56451	0.176261	3.2027	0.00136148	0.0286413	ENSDARG00000056985
ENSDARG00000092281	29.5091	-1.14851	0.35859	-3.20285	0.00136077	0.0286413	ENSDARG00000092281
ENSDARG00000042285	541.3	0.32528	0.101621	3.20092	0.00136989	0.0287829	ENSDARG00000042285
ENSDARG00000069828	159.71	0.67326	0.210383	3.20016	0.00137351	0.0288236	ENSDARG00000069828
ENSDARG00000098936	1323.87	-0.226467	0.0707866	-3.19929	0.00137765	0.028875	ENSDARG00000098936
ENSDARG00000075467	236.607	0.462747	0.144707	3.19783	0.00138468	0.0289867	ENSDARG00000075467
ENSDARG00000069503	681.237	0.257841	0.0806403	3.19742	0.00138664	0.0289921	ENSDARG00000069503
ENSDARG00000100499	5844.19	-0.191519	0.0599518	-3.19455	0.00140051	0.0292464	ENSDARG00000100499
ENSDARG00000105566	19.715	-1.60135	0.501413	-3.19367	0.00140478	0.0292997	ENSDARG00000105566
ENSDARG00000014273	601.478	-0.355869	0.111464	-3.19269	0.00140955	0.0293275	ENSDARG00000014273
ENSDARG00000108475	12.7898	-2.17485	0.68119	-3.19272	0.00140941	0.0293275	ENSDARG00000108475
ENSDARG00000104735	230.648	0.425856	0.133418	3.19189	0.00141347	0.0293733	ENSDARG00000104735
ENSDARG00000099245	167.362	-0.482831	0.15136	-3.18996	0.00142295	0.0295344	ENSDARG00000099245
ENSDARG00000038066	3527.87	0.256345	0.0804285	3.18725	0.00143635	0.0297763	ENSDARG00000038066
ENSDARG00000015531	59.9265	-0.897195	0.281537	-3.18678	0.00143865	0.029788	ENSDARG00000015531
ENSDARG00000003109	311.808	-0.418895	0.131487	-3.18583	0.00144341	0.0298503	ENSDARG00000003109
ENSDARG00000103433	21432.3	0.451877	0.141865	3.18525	0.00144628	0.0298736	ENSDARG00000103433
ENSDARG00000076833	896.722	0.376489	0.118241	3.18407	0.00145218	0.029959	ENSDARG00000076833
ENSDARG00000038814	351.034	-0.471181	0.148178	-3.17984	0.00147356	0.0303636	ENSDARG00000038814
ENSDARG00000017446	102.617	-0.774028	0.24355	-3.17811	0.0014824	0.0304721	ENSDARG00000017446
ENSDARG00000044093	27134.4	0.259231	0.0815671	3.17813	0.00148226	0.0304721	ENSDARG00000044093
ENSDARG00000058346	55.5559	1.04498	0.328932	3.17689	0.00148866	0.030564	ENSDARG00000058346
ENSDARG00000056414	876.626	0.317729	0.100083	3.17464	0.0015002	0.030764	ENSDARG00000056414
ENSDARG00000104329	38.6505	-1.22019	0.384444	-3.17391	0.00150402	0.0308054	ENSDARG00000104329
ENSDARG00000077717	17895.4	0.57365	0.180764	3.17347	0.00150626	0.0308144	ENSDARG00000077717
ENSDARG00000032553	88.3259	1.16909	0.368461	3.1729	0.00150925	0.0308385	ENSDARG00000032553
ENSDARG00000087555	668.507	0.298625	0.0941423	3.17206	0.00151363	0.030891	ENSDARG00000087555
ENSDARG00000034291	47836.4	0.174763	0.0551036	3.17153	0.00151637	0.03091	ENSDARG00000034291
ENSDARG00000015559	762.692	0.415106	0.131066	3.16716	0.00153936	0.031337	ENSDARG00000015559
ENSDARG00000030289	199.894	0.447353	0.141261	3.16685	0.00154098	0.031337	ENSDARG00000030289
ENSDARG00000006467	131.797	-0.695816	0.219801	-3.16567	0.00154729	0.0314278	ENSDARG00000006467
ENSDARG00000029500	17152.3	0.395788	0.12517	3.16201	0.00156686	0.0317499	ENSDARG00000029500
ENSDARG00000040764	3803.6	0.245021	0.0774864	3.16211	0.0015663	0.0317499	ENSDARG00000040764
ENSDARG00000010602	47.6421	-1.20936	0.382653	-3.16046	0.00157523	0.0318816	ENSDARG00000010602
ENSDARG00000100524	434.003	0.384553	0.121768	3.15808	0.0015881	0.032066	ENSDARG00000100524
ENSDARG00000104722	27.2236	-1.44228	0.456675	-3.15823	0.00158733	0.032066	ENSDARG00000104722
ENSDARG00000077085	47.9904	0.953063	0.301862	3.15728	0.00159248	0.0320786	ENSDARG00000077085
ENSDARG00000077300	732.226	0.341442	0.10814	3.1574	0.00159184	0.0320786	ENSDARG00000077300
ENSDARG00000002026	287.871	-0.497218	0.157623	-3.15447	0.0016079	0.0322752	ENSDARG00000002026
ENSDARG00000006383	170.064	-0.701632	0.222421	-3.15452	0.00160761	0.0322752	ENSDARG00000006383
ENSDARG00000008333	72.9384	0.870954	0.276069	3.15484	0.00160586	0.0322752	ENSDARG00000008333
ENSDARG00000020364	806.039	0.622865	0.197618	3.15187	0.00162229	0.0325259	ENSDARG00000020364
ENSDARG00000104149	377.292	0.381847	0.121192	3.15076	0.00162844	0.0326108	ENSDARG00000104149
ENSDARG00000003290	270.653	-0.505716	0.160629	-3.14834	0.001642	0.0328439	ENSDARG00000003290
ENSDARG00000043180	765.05	0.419583	0.133291	3.14788	0.00164458	0.0328569	ENSDARG00000043180
ENSDARG00000015524	2809.31	0.332116	0.105546	3.14665	0.00165155	0.0329577	ENSDARG00000015524
ENSDARG00000045893	816.605	-0.329591	0.104791	-3.14522	0.00165963	0.0330802	ENSDARG00000045893
ENSDARG00000061909	476.984	-0.436515	0.138814	-3.1446	0.00166314	0.0331115	ENSDARG00000061909
ENSDARG00000005823	592.966	-0.271349	0.086346	-3.14257	0.00167469	0.0333028	ENSDARG00000005823
ENSDARG00000010059	363.619	-0.42851	0.136491	-3.13947	0.00169254	0.0336186	ENSDARG00000010059
ENSDARG00000040041	753.648	0.482037	0.153624	3.13777	0.00170239	0.033775	ENSDARG00000040041
ENSDARG00000042484	2411.42	0.220555	0.0703099	3.1369	0.00170746	0.0338363	ENSDARG00000042484
ENSDARG00000009653	427.078	0.466229	0.148831	3.1326	0.00173263	0.0341763	ENSDARG00000009653
ENSDARG00000012723	507.985	0.349145	0.111441	3.13301	0.00173023	0.0341763	ENSDARG00000012723
ENSDARG00000025850	26353.9	0.275701	0.0879853	3.13349	0.00172743	0.0341763	ENSDARG00000025850
ENSDARG00000103783	572.978	0.546764	0.174521	3.13294	0.00173064	0.0341763	ENSDARG00000103783
ENSDARG00000055294	52.4773	0.969197	0.309558	3.1309	0.0017427	0.0343355	ENSDARG00000055294
ENSDARG00000053323	132.562	-0.742259	0.237279	-3.12821	0.00175873	0.0345779	ENSDARG00000053323
ENSDARG00000090145	70.9033	-0.953297	0.304777	-3.12785	0.00176087	0.0345779	ENSDARG00000090145
ENSDARG00000113928	21.8112	-1.45503	0.465188	-3.12782	0.00176108	0.0345779	ENSDARG00000113928
ENSDARG00000005513	10079.4	0.317144	0.101466	3.12561	0.00177439	0.0347058	ENSDARG00000005513
ENSDARG00000055154	82.6479	-1.02119	0.326728	-3.12552	0.00177494	0.0347058	ENSDARG00000055154
ENSDARG00000069600	1105.12	-0.321654	0.10292	-3.12529	0.00177631	0.0347058	ENSDARG00000069600
ENSDARG00000096639	374.149	-0.419361	0.134158	-3.12586	0.00177284	0.0347058	ENSDARG00000096639
ENSDARG00000099425	394.817	0.619437	0.198217	3.12505	0.00177775	0.0347058	ENSDARG00000099425
ENSDARG00000079497	292.738	0.725783	0.232455	3.12224	0.00179478	0.0349981	ENSDARG00000079497
ENSDARG00000044924	186.029	0.566245	0.181446	3.12073	0.00180401	0.035138	ENSDARG00000044924
ENSDARG00000068457	58199.7	-0.14354	0.0460073	-3.11995	0.00180881	0.0351915	ENSDARG00000068457
ENSDARG00000007523	610.965	0.274143	0.087962	3.11661	0.00182946	0.0355124	ENSDARG00000007523
ENSDARG00000101510	160.779	-0.510237	0.163699	-3.11691	0.00182754	0.0355124	ENSDARG00000101510
ENSDARG00000045156	93.529	-0.682539	0.219126	-3.11482	0.00184056	0.0356468	ENSDARG00000045156
ENSDARG00000098080	868.019	0.291212	0.0934844	3.11508	0.00183893	0.0356468	ENSDARG00000098080
ENSDARG00000002217	1714.59	-0.234843	0.0754332	-3.11326	0.0018503	0.0357948	ENSDARG00000002217
ENSDARG00000052515	47.2871	-0.996007	0.320175	-3.11083	0.00186565	0.0359887	ENSDARG00000052515
ENSDARG00000062020	1939.12	0.188649	0.0606458	3.11067	0.00186664	0.0359887	ENSDARG00000062020
ENSDARG00000087238	1472.52	0.289373	0.0930223	3.11079	0.00186588	0.0359887	ENSDARG00000087238
ENSDARG00000007693	630.86	0.359653	0.115712	3.10818	0.00188243	0.0362522	ENSDARG00000007693
ENSDARG00000060065	4177.71	0.144094	0.0464145	3.10451	0.00190594	0.0366637	ENSDARG00000060065
ENSDARG00000062688	286.938	-0.453396	0.146102	-3.10329	0.00191385	0.0367635	ENSDARG00000062688
ENSDARG00000090185	97.7891	-0.798434	0.257335	-3.10271	0.00191759	0.0367635	ENSDARG00000090185
ENSDARG00000100741	501.28	0.357585	0.115241	3.10293	0.00191614	0.0367635	ENSDARG00000100741
ENSDARG00000033140	139.382	-0.676184	0.217988	-3.10194	0.00192259	0.036818	ENSDARG00000033140
ENSDARG00000032242	575.331	-0.45538	0.146844	-3.1011	0.001928	0.0368804	ENSDARG00000032242
ENSDARG00000013144	3351.99	0.279235	0.0900906	3.09949	0.00193854	0.0370403	ENSDARG00000013144
ENSDARG00000088247	139.821	-0.608077	0.196243	-3.09859	0.00194441	0.0370873	ENSDARG00000088247
ENSDARG00000104889	2818.81	0.214556	0.0692463	3.09845	0.00194533	0.0370873	ENSDARG00000104889
ENSDARG00000009610	129.363	-0.589984	0.190473	-3.09746	0.00195184	0.0371697	ENSDARG00000009610
ENSDARG00000011088	417.411	-0.419508	0.135467	-3.09675	0.00195652	0.0372174	ENSDARG00000011088
ENSDARG00000102058	50.3311	0.956494	0.308975	3.0957	0.00196347	0.0373082	ENSDARG00000102058
ENSDARG00000093799	578.087	0.432443	0.139751	3.09439	0.00197219	0.0374322	ENSDARG00000093799
ENSDARG00000008413	1205.74	-0.321069	0.103804	-3.09303	0.00198125	0.0375624	ENSDARG00000008413
ENSDARG00000093597	91.7815	0.701308	0.226768	3.09262	0.00198397	0.0375722	ENSDARG00000093597
ENSDARG00000059354	97.2886	0.662466	0.21447	3.08885	0.0020093	0.0379391	ENSDARG00000059354
ENSDARG00000063527	338.156	-0.436973	0.141461	-3.08901	0.00200826	0.0379391	ENSDARG00000063527
ENSDARG00000063568	16.3437	-1.77169	0.573593	-3.08875	0.00201	0.0379391	ENSDARG00000063568
ENSDARG00000053130	582.043	-0.330972	0.107171	-3.08826	0.00201331	0.0379595	ENSDARG00000053130
ENSDARG00000079280	108.675	-0.786009	0.254576	-3.08753	0.00201829	0.0379733	ENSDARG00000079280
ENSDARG00000086881	214.738	0.799705	0.259014	3.0875	0.00201849	0.0379733	ENSDARG00000086881
ENSDARG00000002701	33.071	-1.18558	0.384401	-3.08423	0.00204082	0.0383091	ENSDARG00000002701
ENSDARG00000014646	121.851	-0.651665	0.211278	-3.0844	0.00203964	0.0383091	ENSDARG00000014646
ENSDARG00000098902	37.0431	1.0663	0.345782	3.08372	0.00204428	0.038332	ENSDARG00000098902
ENSDARG00000095915	48.8091	-1.12134	0.363859	-3.08181	0.00205745	0.0385367	ENSDARG00000095915
ENSDARG00000030650	32.3785	1.18111	0.383306	3.08139	0.00206035	0.0385486	ENSDARG00000030650
ENSDARG00000030053	6725.75	0.3156	0.102457	3.08031	0.00206783	0.0386462	ENSDARG00000030053
ENSDARG00000039062	254.904	-0.512586	0.166504	-3.07853	0.00208027	0.0388362	ENSDARG00000039062
ENSDARG00000061640	1313.21	0.21483	0.0698017	3.07772	0.00208589	0.0388986	ENSDARG00000061640
ENSDARG00000004169	3958.29	0.248001	0.0806093	3.07657	0.00209394	0.0390062	ENSDARG00000004169
ENSDARG00000003526	1314.29	-0.320563	0.104227	-3.07561	0.00210074	0.0390902	ENSDARG00000003526
ENSDARG00000036675	8902.4	0.215309	0.0700416	3.07401	0.00211202	0.0391297	ENSDARG00000036675
ENSDARG00000091419	1271.32	0.375438	0.122107	3.07467	0.00210735	0.0391297	ENSDARG00000091419
ENSDARG00000092407	36.1523	-1.22789	0.39941	-3.07426	0.00211029	0.0391297	ENSDARG00000092407
ENSDARG00000096972	23.3897	-1.29706	0.421904	-3.07431	0.00210992	0.0391297	ENSDARG00000096972
ENSDARG00000018984	577.373	0.363148	0.118147	3.07368	0.00211434	0.0391301	ENSDARG00000018984
ENSDARG00000001950	10016.7	0.224338	0.0730469	3.07115	0.00213236	0.0394058	ENSDARG00000001950
ENSDARG00000016691	1057.93	0.291158	0.0948107	3.07094	0.00213385	0.0394058	ENSDARG00000016691
ENSDARG00000063144	404.215	-0.403201	0.131386	-3.06882	0.00214905	0.039601	ENSDARG00000063144
ENSDARG00000097670	31.8504	-1.32111	0.430454	-3.06912	0.0021469	0.039601	ENSDARG00000097670
ENSDARG00000058479	477.88	0.689114	0.22469	3.06696	0.00216248	0.0397626	ENSDARG00000058479
ENSDARG00000070108	1108.44	0.258986	0.0844394	3.06712	0.00216129	0.0397626	ENSDARG00000070108
ENSDARG00000031427	1924.51	-0.325903	0.106275	-3.06659	0.00216514	0.0397688	ENSDARG00000031427
ENSDARG00000017844	630.513	-0.237243	0.0774085	-3.06482	0.00217799	0.0399189	ENSDARG00000017844
ENSDARG00000051923	666.718	0.319307	0.10418	3.06494	0.00217711	0.0399189	ENSDARG00000051923
ENSDARG00000055678	5591.16	0.233657	0.0762734	3.06341	0.00218831	0.0400651	ENSDARG00000055678
ENSDARG00000042130	22.516	-2.09733	0.685704	-3.05866	0.00222331	0.0406623	ENSDARG00000042130
ENSDARG00000057234	1558.22	-0.234123	0.0765667	-3.05777	0.00222989	0.0407391	ENSDARG00000057234
ENSDARG00000053547	648.25	-0.334491	0.10944	-3.05638	0.0022403	0.0408418	ENSDARG00000053547
ENSDARG00000061490	4137.26	0.209131	0.0684178	3.05668	0.00223802	0.0408418	ENSDARG00000061490
ENSDARG00000078272	41.664	-0.949131	0.3107	-3.05482	0.00225197	0.0409999	ENSDARG00000078272
ENSDARG00000100255	17.6129	-1.7907	0.586235	-3.05458	0.00225377	0.0409999	ENSDARG00000100255
ENSDARG00000090401	40.6656	1.26421	0.413944	3.05406	0.00225769	0.0410275	ENSDARG00000090401
ENSDARG00000018351	29.806	-1.55151	0.508213	-3.05288	0.00226656	0.0411291	ENSDARG00000018351
ENSDARG00000093416	248.622	-0.643614	0.210836	-3.05268	0.00226809	0.0411291	ENSDARG00000093416
ENSDARG00000057108	23.7712	-1.48536	0.486636	-3.05231	0.00227088	0.0411359	ENSDARG00000057108
ENSDARG00000032959	26.8891	-1.37533	0.450805	-3.05083	0.00228213	0.0412959	ENSDARG00000032959
ENSDARG00000092269	51.5736	-1.23265	0.404268	-3.04909	0.00229534	0.0414491	ENSDARG00000092269
ENSDARG00000103980	214.203	0.646652	0.212081	3.04908	0.00229545	0.0414491	ENSDARG00000103980
ENSDARG00000077054	17.8814	-1.49035	0.489051	-3.04743	0.00230809	0.0415894	ENSDARG00000077054
ENSDARG00000078052	42.497	-1.46538	0.480841	-3.04753	0.00230734	0.0415894	ENSDARG00000078052
ENSDARG00000042114	186.59	-0.553273	0.18161	-3.04649	0.00231532	0.0416319	ENSDARG00000042114
ENSDARG00000101406	25369.5	0.166847	0.0547634	3.04668	0.00231382	0.0416319	ENSDARG00000101406
ENSDARG00000105040	156.841	-0.576768	0.189345	-3.04612	0.00231813	0.0416385	ENSDARG00000105040
ENSDARG00000037140	19.4209	1.36824	0.449587	3.04332	0.00233982	0.0419401	ENSDARG00000037140
ENSDARG00000069608	120.261	-0.722014	0.237237	-3.04342	0.00233902	0.0419401	ENSDARG00000069608
ENSDARG00000061714	19.4569	-1.60305	0.526882	-3.04252	0.00234609	0.0420084	ENSDARG00000061714
ENSDARG00000091792	177.939	-0.535842	0.176162	-3.04175	0.00235204	0.0420707	ENSDARG00000091792
ENSDARG00000045167	1224.22	0.367082	0.120774	3.03942	0.00237036	0.042354	ENSDARG00000045167
ENSDARG00000078134	24.1023	-1.43372	0.47184	-3.03858	0.00237693	0.0424271	ENSDARG00000078134
ENSDARG00000077404	685.482	0.273481	0.0900451	3.03716	0.0023882	0.0425837	ENSDARG00000077404
ENSDARG00000086490	27.8929	-1.30945	0.431294	-3.03608	0.00239674	0.0426914	ENSDARG00000086490
ENSDARG00000002196	281.01	0.44911	0.147949	3.03558	0.00240077	0.0427187	ENSDARG00000002196
ENSDARG00000037884	64.9887	-1.11096	0.366023	-3.03522	0.00240363	0.0427251	ENSDARG00000037884
ENSDARG00000057681	197.381	0.511617	0.168601	3.03448	0.00240948	0.0427845	ENSDARG00000057681
ENSDARG00000009311	140.37	-0.645305	0.212801	-3.03243	0.00242592	0.0430317	ENSDARG00000009311
ENSDARG00000015537	1094.32	-0.256227	0.0846136	-3.0282	0.00246014	0.0434813	ENSDARG00000015537
ENSDARG00000021124	38328.4	-0.143058	0.0472584	-3.02715	0.00246875	0.0434813	ENSDARG00000021124
ENSDARG00000032614	2101.01	-0.200714	0.0662776	-3.02839	0.00245862	0.0434813	ENSDARG00000032614
ENSDARG00000035563	1168.74	0.319818	0.105653	3.02706	0.00246947	0.0434813	ENSDARG00000035563
ENSDARG00000039256	193.291	-0.62864	0.207692	-3.02679	0.00247163	0.0434813	ENSDARG00000039256
ENSDARG00000042608	82.717	-0.744174	0.245832	-3.02716	0.00246861	0.0434813	ENSDARG00000042608
ENSDARG00000044155	837.361	-0.326719	0.107907	-3.02779	0.00246348	0.0434813	ENSDARG00000044155
ENSDARG00000093569	95.6013	0.782007	0.258266	3.02791	0.00246251	0.0434813	ENSDARG00000093569
ENSDARG00000042087	674.479	-0.280176	0.0925966	-3.02577	0.00248001	0.0435838	ENSDARG00000042087
ENSDARG00000117241	1319.21	0.826783	0.273329	3.02486	0.00248747	0.0436701	ENSDARG00000117241
ENSDARG00000021794	338.74	0.396707	0.131193	3.02385	0.00249578	0.043729	ENSDARG00000021794
ENSDARG00000062174	508.079	-0.40046	0.132435	-3.02383	0.00249595	0.043729	ENSDARG00000062174
ENSDARG00000100371	39947.6	0.555417	0.183897	3.02026	0.00252559	0.044203	ENSDARG00000100371
ENSDARG00000034424	80.1719	-0.969423	0.32104	-3.01964	0.00253079	0.0442486	ENSDARG00000034424
ENSDARG00000059794	323.689	0.437538	0.14492	3.01917	0.00253465	0.0442709	ENSDARG00000059794
ENSDARG00000101018	773.876	0.348191	0.115352	3.01852	0.00254015	0.0443217	ENSDARG00000101018
ENSDARG00000000069	839.958	0.337815	0.111933	3.01801	0.00254441	0.0443505	ENSDARG00000000069
ENSDARG00000056950	8118.74	0.203654	0.0675072	3.01678	0.00255475	0.0444855	ENSDARG00000056950
ENSDARG00000030166	200.366	0.477314	0.158253	3.01614	0.00256018	0.0444892	ENSDARG00000030166
ENSDARG00000032630	20992.9	-0.196138	0.0650257	-3.01632	0.00255863	0.0444892	ENSDARG00000032630
ENSDARG00000098832	5326.03	-0.189513	0.0629317	-3.01141	0.00260034	0.0451413	ENSDARG00000098832
ENSDARG00000081807	39.5281	1.17392	0.389869	3.01106	0.00260333	0.0451474	ENSDARG00000081807
ENSDARG00000056587	36.1966	-1.30374	0.433066	-3.01048	0.00260831	0.0451878	ENSDARG00000056587
ENSDARG00000071230	75.029	-0.86862	0.288602	-3.00975	0.00261461	0.045251	ENSDARG00000071230
ENSDARG00000005739	63.9407	-1.03563	0.344164	-3.00912	0.00262003	0.0452946	ENSDARG00000005739
ENSDARG00000035133	2009.82	0.244657	0.0813125	3.00884	0.00262243	0.0452946	ENSDARG00000035133
ENSDARG00000012593	10260.6	-0.130227	0.0432881	-3.00837	0.0026265	0.0453191	ENSDARG00000012593
ENSDARG00000035957	301.766	0.424835	0.141388	3.00474	0.00265807	0.0457613	ENSDARG00000035957
ENSDARG00000067964	2156.84	-0.239805	0.0798152	-3.0045	0.00266017	0.0457613	ENSDARG00000067964
ENSDARG00000098045	116.351	-0.659437	0.219466	-3.00474	0.0026581	0.0457613	ENSDARG00000098045
ENSDARG00000054389	46.5582	-1.00595	0.335486	-2.99848	0.00271331	0.046458	ENSDARG00000054389
ENSDARG00000063133	425.101	-0.406182	0.135453	-2.9987	0.00271135	0.046458	ENSDARG00000063133
ENSDARG00000063354	356.199	-0.365057	0.121752	-2.99837	0.00271426	0.046458	ENSDARG00000063354
ENSDARG00000091317	765.643	-0.749839	0.24999	-2.99948	0.00270443	0.046458	ENSDARG00000091317
ENSDARG00000097336	45.5301	-1.07669	0.359	-2.99914	0.00270739	0.046458	ENSDARG00000097336
ENSDARG00000036427	816.211	0.341047	0.113816	2.99649	0.00273108	0.0466058	ENSDARG00000036427
ENSDARG00000091902	267.844	0.394257	0.131565	2.99667	0.0027295	0.0466058	ENSDARG00000091902
ENSDARG00000097369	129.551	-0.571956	0.190852	-2.99686	0.0027278	0.0466058	ENSDARG00000097369
ENSDARG00000019986	1103.44	0.709698	0.236878	2.99605	0.00273499	0.0466258	ENSDARG00000019986
ENSDARG00000078973	158.605	0.555016	0.185314	2.99501	0.00274439	0.0466464	ENSDARG00000078973
ENSDARG00000097279	517.285	-0.339813	0.11346	-2.99501	0.00274436	0.0466464	ENSDARG00000097279
ENSDARG00000101082	2330.57	0.285969	0.0954627	2.99561	0.00273897	0.0466464	ENSDARG00000101082
ENSDARG00000088593	158.075	-0.533497	0.178228	-2.99334	0.00275944	0.0468191	ENSDARG00000088593
ENSDARG00000098465	1251.64	0.252168	0.0842451	2.99327	0.00276003	0.0468191	ENSDARG00000098465
ENSDARG00000011941	386.353	-0.387955	0.129674	-2.99176	0.00277372	0.0470047	ENSDARG00000011941
ENSDARG00000020610	246.086	0.546631	0.182968	2.98757	0.002812	0.0476062	ENSDARG00000020610
ENSDARG00000101584	2227.5	0.385616	0.129159	2.9856	0.00283021	0.0478669	ENSDARG00000101584
ENSDARG00000018618	3075.15	0.15997	0.0535968	2.98469	0.00283868	0.0479536	ENSDARG00000018618
ENSDARG00000045463	548.297	-0.321978	0.107907	-2.98384	0.00284656	0.0479536	ENSDARG00000045463
ENSDARG00000078675	2873.13	-0.280514	0.0940106	-2.98386	0.00284639	0.0479536	ENSDARG00000078675
ENSDARG00000103507	280.135	0.443497	0.148623	2.98404	0.0028447	0.0479536	ENSDARG00000103507
ENSDARG00000053836	15.6189	-1.90451	0.638379	-2.98334	0.00285117	0.047984	ENSDARG00000053836
ENSDARG00000035859	359.311	0.649715	0.21792	2.98144	0.002869	0.0482054	ENSDARG00000035859
ENSDARG00000058133	189.824	0.530144	0.177821	2.98133	0.00286997	0.0482054	ENSDARG00000058133
ENSDARG00000087318	106.928	-0.95824	0.322076	-2.9752	0.00292796	0.0491311	ENSDARG00000087318
ENSDARG00000078060	128.181	-0.586669	0.197257	-2.97413	0.00293817	0.0492539	ENSDARG00000078060
ENSDARG00000062997	463.801	0.352484	0.118564	2.97294	0.00294959	0.049397	ENSDARG00000062997
ENSDARG00000041703	1019.26	0.30629	0.103138	2.9697	0.00298087	0.0497258	ENSDARG00000041703
ENSDARG00000056218	468.92	-0.31493	0.106018	-2.97053	0.00297283	0.0497258	ENSDARG00000056218
ENSDARG00000070162	1426.02	-0.236939	0.0797851	-2.96971	0.0029808	0.0497258	ENSDARG00000070162
ENSDARG00000076496	74.0258	-0.972827	0.327549	-2.97002	0.00297782	0.0497258	ENSDARG00000076496
ENSDARG00000020395	296.852	0.380312	0.128134	2.96809	0.00299659	0.0499393	ENSDARG00000020395
ENSDARG00000056475	466.627	0.360171	0.121368	2.96759	0.0030014	0.0499707	ENSDARG00000056475

## Sheet: PFAS 9
	baseMean	log2FoldChange	lfcSE	stat	pvalue	padj	names				source	term_name	term_id	highlighted	adjusted_p_value	negative_log10_of_adjusted_p_value	term_size	query_size	intersection_size	Fold_Enrichment	effective_domain_size	intersections
ENSDARG00000076830	1548.58	-1.86629	0.125998	-14.812	1.22552e-49	1.96084e-45	ENSDARG00000076830				GO:MF	structural constituent of eye lens	GO:0005212	TRUE	2.15e-18	17.6685	82	1428	34	7.1385	24585	ENSDARG00000076572,ENSDARG00000086658,ENSDARG00000087164,ENSDARG00000088823,ENSDARG00000109861,ENSDARG00000091148,ENSDARG00000116164,ENSDARG00000069792,ENSDARG00000074001,ENSDARG00000057460,ENSDARG00000087301,ENSDARG00000069801,ENSDARG00000086917,ENSDARG00000115701,ENSDARG00000069826,ENSDARG00000007576,ENSDARG00000069827,ENSDARG00000087324,ENSDARG00000076790,ENSDARG00000053862,ENSDARG00000069817,…
ENSDARG00000033832	1504.88	-1.4102	0.111589	-12.6375	1.31152e-36	1.04922e-32	ENSDARG00000033832				GO:MF	cytoskeletal protein binding	GO:0008092	TRUE	2.38789e-06	5.62199	813	1428	89	1.8847	24585	ENSDARG00000042245,ENSDARG00000104682,ENSDARG00000099959,ENSDARG00000001993,ENSDARG00000037539,ENSDARG00000079564,ENSDARG00000005162,ENSDARG00000078654,ENSDARG00000005462,ENSDARG00000058243,ENSDARG00000075295,ENSDARG00000031720,ENSDARG00000004169,ENSDARG00000087616,ENSDARG00000013343,ENSDARG00000015059,ENSDARG00000076075,ENSDARG00000068457,ENSDARG00000058128,ENSDARG00000061817,ENSDARG00000037747,…
ENSDARG00000039173	891.391	3.23671	0.294669	10.9842	4.5511e-28	2.42725e-24	ENSDARG00000039173				GO:MF	binding	GO:0005488	FALSE	3.01867e-06	5.52018	16820	1428	1072	1.09726	24585	ENSDARG00000076830,ENSDARG00000033832,ENSDARG00000097613,ENSDARG00000054753,ENSDARG00000037921,ENSDARG00000062592,ENSDARG00000014746,ENSDARG00000042245,ENSDARG00000010791,ENSDARG00000004358,ENSDARG00000035458,ENSDARG00000104682,ENSDARG00000023656,ENSDARG00000070331,ENSDARG00000040123,ENSDARG00000077946,ENSDARG00000100095,ENSDARG00000010083,ENSDARG00000062510,ENSDARG00000031768,ENSDARG00000054543,…
ENSDARG00000104431	1289.1	0.975852	0.0937641	10.4075	2.29098e-25	9.16394e-22	ENSDARG00000104431				GO:MF	protein dimerization activity	GO:0046983	TRUE	3.91363e-06	5.40742	495	1428	62	2.1564	24585	ENSDARG00000056732,ENSDARG00000019566,ENSDARG00000019335,ENSDARG00000074253,ENSDARG00000037588,ENSDARG00000020794,ENSDARG00000052816,ENSDARG00000045930,ENSDARG00000101628,ENSDARG00000094426,ENSDARG00000032963,ENSDARG00000020504,ENSDARG00000038386,ENSDARG00000015876,ENSDARG00000054560,ENSDARG00000093022,ENSDARG00000038205,ENSDARG00000031756,ENSDARG00000025495,ENSDARG00000040008,ENSDARG00000109820,…
ENSDARG00000089806	1108.22	1.87833	0.182033	10.3186	5.8046e-25	1.85747e-21	ENSDARG00000089806				GO:MF	ATP-dependent activity	GO:0140657	TRUE	9.67282e-06	5.01445	712	1428	79	1.91025	24585	ENSDARG00000035458,ENSDARG00000099959,ENSDARG00000018259,ENSDARG00000001993,ENSDARG00000079564,ENSDARG00000007739,ENSDARG00000005462,ENSDARG00000105083,ENSDARG00000042285,ENSDARG00000063433,ENSDARG00000021405,ENSDARG00000009942,ENSDARG00000001870,ENSDARG00000010478,ENSDARG00000099298,ENSDARG00000013343,ENSDARG00000102798,ENSDARG00000038882,ENSDARG00000002479,ENSDARG00000061817,ENSDARG00000014274,…
ENSDARG00000097613	984.254	-2.20661	0.215666	-10.2316	1.43158e-24	3.81754e-21	ENSDARG00000097613				GO:MF	calcium ion binding	GO:0005509	TRUE	1.26473e-05	4.898	855	1428	90	1.81225	24585	ENSDARG00000062592,ENSDARG00000042245,ENSDARG00000010791,ENSDARG00000100095,ENSDARG00000030215,ENSDARG00000103554,ENSDARG00000098652,ENSDARG00000020219,ENSDARG00000037539,ENSDARG00000093628,ENSDARG00000056745,ENSDARG00000027041,ENSDARG00000052139,ENSDARG00000030614,ENSDARG00000006467,ENSDARG00000001721,ENSDARG00000004232,ENSDARG00000060298,ENSDARG00000060610,ENSDARG00000031720,ENSDARG00000024433,…
ENSDARG00000054753	366.761	-2.13859	0.216517	-9.87723	5.22587e-23	1.19448e-19	ENSDARG00000054753				GO:MF	DNA binding	GO:0003677	TRUE	3.01249e-05	4.52107	2710	1428	221	1.40399	24585	ENSDARG00000040123,ENSDARG00000062510,ENSDARG00000031768,ENSDARG00000056732,ENSDARG00000042904,ENSDARG00000056292,ENSDARG00000010591,ENSDARG00000077428,ENSDARG00000028335,ENSDARG00000001910,ENSDARG00000037009,ENSDARG00000007824,ENSDARG00000054155,ENSDARG00000013615,ENSDARG00000019335,ENSDARG00000103648,ENSDARG00000008209,ENSDARG00000074253,ENSDARG00000037588,ENSDARG00000002613,ENSDARG00000100244,…
ENSDARG00000037921	1034.73	-1.38267	0.140547	-9.8378	7.73872e-23	1.54774e-19	ENSDARG00000037921				GO:MF	protein binding	GO:0005515	FALSE	7.89598e-05	4.10259	7978	1428	552	1.19121	24585	ENSDARG00000076830,ENSDARG00000097613,ENSDARG00000054753,ENSDARG00000037921,ENSDARG00000042245,ENSDARG00000004358,ENSDARG00000104682,ENSDARG00000070331,ENSDARG00000040123,ENSDARG00000077946,ENSDARG00000054543,ENSDARG00000099959,ENSDARG00000103554,ENSDARG00000012405,ENSDARG00000056732,ENSDARG00000042904,ENSDARG00000001993,ENSDARG00000019566,ENSDARG00000077428,ENSDARG00000037539,ENSDARG00000038056,…
ENSDARG00000076572	5467.53	-1.083	0.111369	-9.72443	2.37239e-22	4.21759e-19	ENSDARG00000076572				GO:MF	P-type ion transporter activity	GO:0015662	TRUE	0.000122957	3.91025	29	1428	11	6.53035	24585	ENSDARG00000035458,ENSDARG00000018259,ENSDARG00000007739,ENSDARG00000063433,ENSDARG00000001870,ENSDARG00000023445,ENSDARG00000039131,ENSDARG00000002840,ENSDARG00000007788,ENSDARG00000019856,ENSDARG00000060978
ENSDARG00000100833	1822.43	2.0401	0.210516	9.69095	3.29449e-22	5.27119e-19	ENSDARG00000100833				GO:MF	cytoskeletal motor activity	GO:0003774	TRUE	0.000269514	3.56942	162	1428	27	2.8694	24585	ENSDARG00000099959,ENSDARG00000001993,ENSDARG00000079564,ENSDARG00000005462,ENSDARG00000013343,ENSDARG00000076075,ENSDARG00000061817,ENSDARG00000103969,ENSDARG00000074723,ENSDARG00000017162,ENSDARG00000024575,ENSDARG00000053026,ENSDARG00000001558,ENSDARG00000067997,ENSDARG00000098936,ENSDARG00000063385,ENSDARG00000061635,ENSDARG00000073732,ENSDARG00000079500,ENSDARG00000067990,ENSDARG00000061810,…
ENSDARG00000062592	7662.17	0.785041	0.0824172	9.52521	1.64708e-21	2.39576e-18	ENSDARG00000062592				GO:MF	P-type transmembrane transporter activity	GO:0140358	FALSE	0.000554445	3.25614	33	1428	11	5.7388	24585	ENSDARG00000035458,ENSDARG00000018259,ENSDARG00000007739,ENSDARG00000063433,ENSDARG00000001870,ENSDARG00000023445,ENSDARG00000039131,ENSDARG00000002840,ENSDARG00000007788,ENSDARG00000019856,ENSDARG00000060978
ENSDARG00000073699	833.819	-1.02352	0.108472	-9.43577	3.8814e-21	5.1752e-18	ENSDARG00000073699				GO:MF	ATP hydrolysis activity	GO:0016887	FALSE	0.000595645	3.22501	296	1428	39	2.26838	24585	ENSDARG00000035458,ENSDARG00000018259,ENSDARG00000007739,ENSDARG00000105083,ENSDARG00000042285,ENSDARG00000063433,ENSDARG00000021405,ENSDARG00000009942,ENSDARG00000001870,ENSDARG00000010478,ENSDARG00000038882,ENSDARG00000061817,ENSDARG00000014274,ENSDARG00000076590,ENSDARG00000075211,ENSDARG00000070568,ENSDARG00000011983,ENSDARG00000023445,ENSDARG00000053026,ENSDARG00000008413,ENSDARG00000017744,…
ENSDARG00000014746	4574.34	-0.583579	0.0622216	-9.37904	6.65744e-21	8.19377e-18	ENSDARG00000014746				GO:MF	ion binding	GO:0043167	FALSE	0.00105672	2.97604	6454	1428	450	1.2004	24585	ENSDARG00000033832,ENSDARG00000062592,ENSDARG00000042245,ENSDARG00000010791,ENSDARG00000035458,ENSDARG00000023656,ENSDARG00000040123,ENSDARG00000100095,ENSDARG00000031768,ENSDARG00000099959,ENSDARG00000030215,ENSDARG00000018259,ENSDARG00000019122,ENSDARG00000103554,ENSDARG00000012405,ENSDARG00000098652,ENSDARG00000041895,ENSDARG00000001993,ENSDARG00000020219,ENSDARG00000037539,ENSDARG00000001910,…
ENSDARG00000042245	7785.61	0.656336	0.0711009	9.23105	2.67993e-20	3.06278e-17	ENSDARG00000042245				GO:MF	haptoglobin binding	GO:0031720	TRUE	0.00202085	2.69447	14	1428	7	8.60819	24585	ENSDARG00000079305,ENSDARG00000115405,ENSDARG00000088330,ENSDARG00000087390,ENSDARG00000045143,ENSDARG00000089475,ENSDARG00000089124
ENSDARG00000086658	6201.18	-0.800421	0.0877066	-9.12612	7.09956e-20	7.57287e-17	ENSDARG00000086658				GO:MF	mRNA binding	GO:0003729	TRUE	0.00227733	2.64257	223	1428	31	2.39331	24585	ENSDARG00000010083,ENSDARG00000054378,ENSDARG00000040503,ENSDARG00000032614,ENSDARG00000052816,ENSDARG00000045930,ENSDARG00000101020,ENSDARG00000100499,ENSDARG00000045776,ENSDARG00000063050,ENSDARG00000100558,ENSDARG00000013729,ENSDARG00000024276,ENSDARG00000030408,ENSDARG00000036675,ENSDARG00000061338,ENSDARG00000053047,ENSDARG00000016783,ENSDARG00000059398,ENSDARG00000070922,ENSDARG00000010710,…
ENSDARG00000010791	4499.1	0.645026	0.0712859	9.04844	1.45029e-19	1.36497e-16	ENSDARG00000010791				GO:MF	chromatin binding	GO:0003682	TRUE	0.00262891	2.58022	203	1428	29	2.45948	24585	ENSDARG00000031495,ENSDARG00000105083,ENSDARG00000060354,ENSDARG00000021405,ENSDARG00000102798,ENSDARG00000045776,ENSDARG00000114670,ENSDARG00000045308,ENSDARG00000043720,ENSDARG00000075211,ENSDARG00000040041,ENSDARG00000099572,ENSDARG00000087897,ENSDARG00000097102,ENSDARG00000015495,ENSDARG00000017744,ENSDARG00000054442,ENSDARG00000100055,ENSDARG00000061468,ENSDARG00000079949,ENSDARG00000056929,…
ENSDARG00000087164	4800.81	-0.895219	0.0989355	-9.04851	1.44935e-19	1.36497e-16	ENSDARG00000087164				GO:MF	microtubule binding	GO:0008017	FALSE	0.00273961	2.56231	225	1428	31	2.37204	24585	ENSDARG00000078654,ENSDARG00000005462,ENSDARG00000087616,ENSDARG00000013343,ENSDARG00000061817,ENSDARG00000074073,ENSDARG00000055133,ENSDARG00000017162,ENSDARG00000024575,ENSDARG00000053026,ENSDARG00000001558,ENSDARG00000053517,ENSDARG00000098936,ENSDARG00000063385,ENSDARG00000078440,ENSDARG00000053547,ENSDARG00000087749,ENSDARG00000079500,ENSDARG00000011141,ENSDARG00000008808,ENSDARG00000032083,…
ENSDARG00000092730	56.0952	-4.48564	0.498299	-9.00189	2.21856e-19	1.97205e-16	ENSDARG00000092730				GO:MF	tubulin binding	GO:0015631	FALSE	0.00348578	2.4577	261	1428	34	2.24275	24585	ENSDARG00000078654,ENSDARG00000005462,ENSDARG00000004169,ENSDARG00000087616,ENSDARG00000013343,ENSDARG00000061817,ENSDARG00000074073,ENSDARG00000055133,ENSDARG00000017162,ENSDARG00000024575,ENSDARG00000053026,ENSDARG00000001558,ENSDARG00000053517,ENSDARG00000098936,ENSDARG00000023495,ENSDARG00000063385,ENSDARG00000030241,ENSDARG00000078440,ENSDARG00000053547,ENSDARG00000087749,ENSDARG00000079500,…
ENSDARG00000004358	378.235	-2.00775	0.22474	-8.93362	4.12283e-19	3.47186e-16	ENSDARG00000004358				GO:MF	ionotropic glutamate receptor activity	GO:0004970	TRUE	0.00423394	2.37326	47	1428	12	4.39567	24585	ENSDARG00000025728,ENSDARG00000052765,ENSDARG00000113771,ENSDARG00000027828,ENSDARG00000037496,ENSDARG00000070543,ENSDARG00000021352,ENSDARG00000055302,ENSDARG00000086207,ENSDARG00000034493,ENSDARG00000037498,ENSDARG00000070620
ENSDARG00000060756	573.244	1.43594	0.163978	8.75691	2.00676e-18	1.60541e-15	ENSDARG00000060756				GO:MF	metal ion binding	GO:0046872	FALSE	0.00531738	2.2743	3544	1428	262	1.27277	24585	ENSDARG00000033832,ENSDARG00000062592,ENSDARG00000042245,ENSDARG00000010791,ENSDARG00000023656,ENSDARG00000040123,ENSDARG00000100095,ENSDARG00000031768,ENSDARG00000030215,ENSDARG00000018259,ENSDARG00000019122,ENSDARG00000103554,ENSDARG00000012405,ENSDARG00000098652,ENSDARG00000041895,ENSDARG00000020219,ENSDARG00000037539,ENSDARG00000001910,ENSDARG00000016999,ENSDARG00000093628,ENSDARG00000007739,…
ENSDARG00000006747	2117.97	-0.762827	0.0876508	-8.70302	3.23174e-18	2.37645e-15	ENSDARG00000006747				GO:MF	oxygen carrier activity	GO:0005344	TRUE	0.00607592	2.21639	16	1428	7	7.53217	24585	ENSDARG00000079305,ENSDARG00000115405,ENSDARG00000088330,ENSDARG00000087390,ENSDARG00000045143,ENSDARG00000089475,ENSDARG00000089124
ENSDARG00000035458	4106.05	-1.26443	0.145307	-8.70176	3.26762e-18	2.37645e-15	ENSDARG00000035458				GO:MF	peroxidase activity	GO:0004601	TRUE	0.0067111	2.17321	49	1428	12	4.21626	24585	ENSDARG00000058734,ENSDARG00000079305,ENSDARG00000115405,ENSDARG00000088330,ENSDARG00000087390,ENSDARG00000045143,ENSDARG00000033364,ENSDARG00000043342,ENSDARG00000003077,ENSDARG00000089475,ENSDARG00000089124,ENSDARG00000010276
ENSDARG00000073874	2019.36	-1.05429	0.121385	-8.68555	3.76929e-18	2.62212e-15	ENSDARG00000073874				GO:MF	cell adhesion molecule binding	GO:0050839	FALSE	0.00849204	2.07099	183	1428	26	2.44604	24585	ENSDARG00000062415,ENSDARG00000021442,ENSDARG00000015002,ENSDARG00000002507,ENSDARG00000043806,ENSDARG00000058128,ENSDARG00000075806,ENSDARG00000071586,ENSDARG00000028118,ENSDARG00000014215,ENSDARG00000024785,ENSDARG00000024865,ENSDARG00000009387,ENSDARG00000005479,ENSDARG00000017901,ENSDARG00000043864,ENSDARG00000023062,ENSDARG00000037122,ENSDARG00000075549,ENSDARG00000056998,ENSDARG00000014973,…
ENSDARG00000104682	5200.9	0.5256	0.0607478	8.65217	5.05315e-18	3.36877e-15	ENSDARG00000104682				GO:MF	antioxidant activity	GO:0016209	FALSE	0.00963632	2.01609	67	1428	14	3.59745	24585	ENSDARG00000058734,ENSDARG00000079305,ENSDARG00000115405,ENSDARG00000088330,ENSDARG00000087390,ENSDARG00000045143,ENSDARG00000033364,ENSDARG00000043342,ENSDARG00000003077,ENSDARG00000019236,ENSDARG00000100374,ENSDARG00000089475,ENSDARG00000089124,ENSDARG00000010276
ENSDARG00000101637	6870.28	0.483777	0.0561298	8.6189	6.7598e-18	4.32627e-15	ENSDARG00000101637				GO:MF	protein-containing complex binding	GO:0044877	FALSE	0.0134989	1.8697	590	1428	59	1.72164	24585	ENSDARG00000104682,ENSDARG00000099959,ENSDARG00000001993,ENSDARG00000037539,ENSDARG00000079564,ENSDARG00000056186,ENSDARG00000005162,ENSDARG00000075295,ENSDARG00000088805,ENSDARG00000100499,ENSDARG00000076075,ENSDARG00000036058,ENSDARG00000002507,ENSDARG00000114670,ENSDARG00000037747,ENSDARG00000069600,ENSDARG00000074581,ENSDARG00000071586,ENSDARG00000103969,ENSDARG00000055133,ENSDARG00000099572,…
ENSDARG00000073750	10559.2	-1.02641	0.119711	-8.57404	9.99165e-18	6.14871e-15	ENSDARG00000073750				GO:MF	cyclin-dependent protein serine/threonine kinase regulator activity	GO:0016538	TRUE	0.0152662	1.81627	45	1428	11	4.20845	24585	ENSDARG00000098529,ENSDARG00000010878,ENSDARG00000051923,ENSDARG00000011094,ENSDARG00000104903,ENSDARG00000007971,ENSDARG00000019741,ENSDARG00000117089,ENSDARG00000071011,ENSDARG00000099719,ENSDARG00000054271
ENSDARG00000035958	758.823	1.29845	0.15435	8.41236	4.01838e-17	2.32277e-14	ENSDARG00000035958				GO:MF	oxidoreductase activity, acting on peroxide as acceptor	GO:0016684	FALSE	0.0156412	1.80573	53	1428	12	3.89805	24585	ENSDARG00000058734,ENSDARG00000079305,ENSDARG00000115405,ENSDARG00000088330,ENSDARG00000087390,ENSDARG00000045143,ENSDARG00000033364,ENSDARG00000043342,ENSDARG00000003077,ENSDARG00000089475,ENSDARG00000089124,ENSDARG00000010276
ENSDARG00000088823	13301.7	-0.872269	0.103706	-8.41101	4.06485e-17	2.32277e-14	ENSDARG00000088823				GO:MF	cation binding	GO:0043169	FALSE	0.0161775	1.79109	3631	1428	264	1.25176	24585	ENSDARG00000033832,ENSDARG00000062592,ENSDARG00000042245,ENSDARG00000010791,ENSDARG00000023656,ENSDARG00000040123,ENSDARG00000100095,ENSDARG00000031768,ENSDARG00000030215,ENSDARG00000018259,ENSDARG00000019122,ENSDARG00000103554,ENSDARG00000012405,ENSDARG00000098652,ENSDARG00000041895,ENSDARG00000020219,ENSDARG00000037539,ENSDARG00000001910,ENSDARG00000016999,ENSDARG00000093628,ENSDARG00000007739,…
ENSDARG00000023656	9906.65	1.64054	0.195197	8.40453	4.2958e-17	2.37009e-14	ENSDARG00000023656				GO:MF	DNA replication origin binding	GO:0003688	TRUE	0.0261282	1.58289	9	1428	5	9.56466	24585	ENSDARG00000019507,ENSDARG00000009942,ENSDARG00000045308,ENSDARG00000043720,ENSDARG00000101161
ENSDARG00000070331	381.433	-1.51088	0.183549	-8.23146	1.84951e-16	9.86403e-14	ENSDARG00000070331				GO:MF	P-type calcium transporter activity	GO:0005388	FALSE	0.0292818	1.5334	14	1428	6	7.37845	24585	ENSDARG00000035458,ENSDARG00000063433,ENSDARG00000023445,ENSDARG00000002840,ENSDARG00000007788,ENSDARG00000060978
ENSDARG00000040123	232.979	-1.33597	0.163152	-8.18848	2.64553e-16	1.36543e-13	ENSDARG00000040123				GO:BP	system development	GO:0048731	TRUE	3.75e-42	41.426	2573	1355	339	2.13809	21989	ENSDARG00000076572,ENSDARG00000042245,ENSDARG00000086658,ENSDARG00000010791,ENSDARG00000087164,ENSDARG00000088823,ENSDARG00000040123,ENSDARG00000109861,ENSDARG00000091148,ENSDARG00000116164,ENSDARG00000100095,ENSDARG00000010083,ENSDARG00000099959,ENSDARG00000030215,ENSDARG00000069792,ENSDARG00000074001,ENSDARG00000057460,ENSDARG00000018259,ENSDARG00000087301,ENSDARG00000103554,ENSDARG00000012405,…
ENSDARG00000089750	340.345	3.06442	0.375863	8.15302	3.54937e-16	1.72373e-13	ENSDARG00000089750				GO:BP	multicellular organism development	GO:0007275	FALSE	3.74e-38	37.4271	2993	1355	365	1.97903	21989	ENSDARG00000076572,ENSDARG00000042245,ENSDARG00000086658,ENSDARG00000010791,ENSDARG00000087164,ENSDARG00000088823,ENSDARG00000040123,ENSDARG00000109861,ENSDARG00000091148,ENSDARG00000116164,ENSDARG00000100095,ENSDARG00000010083,ENSDARG00000099959,ENSDARG00000030215,ENSDARG00000069792,ENSDARG00000074001,ENSDARG00000057460,ENSDARG00000037879,ENSDARG00000018259,ENSDARG00000019122,ENSDARG00000087301,…
ENSDARG00000109861	11598.5	-0.772427	0.0947435	-8.15283	3.5552e-16	1.72373e-13	ENSDARG00000109861				GO:BP	anatomical structure development	GO:0048856	FALSE	1.04e-34	33.9842	3949	1355	432	1.77526	21989	ENSDARG00000076572,ENSDARG00000042245,ENSDARG00000086658,ENSDARG00000010791,ENSDARG00000087164,ENSDARG00000088823,ENSDARG00000040123,ENSDARG00000109861,ENSDARG00000091148,ENSDARG00000116164,ENSDARG00000100095,ENSDARG00000010083,ENSDARG00000099959,ENSDARG00000061647,ENSDARG00000030215,ENSDARG00000069792,ENSDARG00000074001,ENSDARG00000057460,ENSDARG00000037879,ENSDARG00000018259,ENSDARG00000019122,…
ENSDARG00000091148	7464.42	-1.04722	0.128975	-8.11951	4.68071e-16	2.20269e-13	ENSDARG00000091148				GO:BP	developmental process	GO:0032502	FALSE	4.88e-33	32.3116	4142	1355	442	1.73172	21989	ENSDARG00000076572,ENSDARG00000042245,ENSDARG00000086658,ENSDARG00000010791,ENSDARG00000087164,ENSDARG00000088823,ENSDARG00000040123,ENSDARG00000109861,ENSDARG00000091148,ENSDARG00000116164,ENSDARG00000100095,ENSDARG00000010083,ENSDARG00000099959,ENSDARG00000061647,ENSDARG00000030215,ENSDARG00000069792,ENSDARG00000074001,ENSDARG00000057460,ENSDARG00000037879,ENSDARG00000018259,ENSDARG00000019122,…
ENSDARG00000077946	2052.48	-0.491071	0.0605996	-8.10354	5.33846e-16	2.42589e-13	ENSDARG00000077946				GO:BP	multicellular organismal process	GO:0032501	FALSE	6.79e-26	25.1679	4151	1355	421	1.64587	21989	ENSDARG00000037921,ENSDARG00000076572,ENSDARG00000042245,ENSDARG00000086658,ENSDARG00000010791,ENSDARG00000087164,ENSDARG00000104682,ENSDARG00000035958,ENSDARG00000088823,ENSDARG00000040123,ENSDARG00000109861,ENSDARG00000091148,ENSDARG00000116164,ENSDARG00000100095,ENSDARG00000010083,ENSDARG00000099959,ENSDARG00000030215,ENSDARG00000069792,ENSDARG00000074001,ENSDARG00000058734,ENSDARG00000057460,…
ENSDARG00000116164	14147	-0.745824	0.0920675	-8.10084	5.45826e-16	2.42589e-13	ENSDARG00000116164				GO:BP	animal organ development	GO:0048513	FALSE	2.15e-23	22.668	1895	1355	235	2.01245	21989	ENSDARG00000076572,ENSDARG00000042245,ENSDARG00000086658,ENSDARG00000010791,ENSDARG00000087164,ENSDARG00000088823,ENSDARG00000040123,ENSDARG00000109861,ENSDARG00000091148,ENSDARG00000116164,ENSDARG00000100095,ENSDARG00000099959,ENSDARG00000030215,ENSDARG00000069792,ENSDARG00000074001,ENSDARG00000057460,ENSDARG00000018259,ENSDARG00000087301,ENSDARG00000103554,ENSDARG00000012405,ENSDARG00000069801,…
ENSDARG00000100095	720.094	1.28805	0.159781	8.06132	7.54752e-16	3.26379e-13	ENSDARG00000100095				GO:BP	nervous system development	GO:0007399	FALSE	3.78e-21	20.4222	1379	1355	184	2.16531	21989	ENSDARG00000100095,ENSDARG00000010083,ENSDARG00000018259,ENSDARG00000056732,ENSDARG00000103937,ENSDARG00000041895,ENSDARG00000019566,ENSDARG00000062415,ENSDARG00000013615,ENSDARG00000019335,ENSDARG00000027041,ENSDARG00000052139,ENSDARG00000074253,ENSDARG00000069981,ENSDARG00000060115,ENSDARG00000037588,ENSDARG00000032614,ENSDARG00000011989,ENSDARG00000020794,ENSDARG00000034007,ENSDARG00000010878,…
ENSDARG00000010083	2636.68	-0.410854	0.0513762	-7.99697	1.27521e-15	5.13605e-13	ENSDARG00000010083				GO:BP	visual system development	GO:0150063	FALSE	2.53e-20	19.5973	362	1355	79	3.54148	21989	ENSDARG00000076572,ENSDARG00000086658,ENSDARG00000087164,ENSDARG00000088823,ENSDARG00000109861,ENSDARG00000091148,ENSDARG00000116164,ENSDARG00000069792,ENSDARG00000074001,ENSDARG00000057460,ENSDARG00000087301,ENSDARG00000069801,ENSDARG00000086917,ENSDARG00000041895,ENSDARG00000115701,ENSDARG00000069826,ENSDARG00000007576,ENSDARG00000013615,ENSDARG00000069827,ENSDARG00000087324,ENSDARG00000027041,…
ENSDARG00000062510	2641.23	-0.563845	0.0704801	-8.00005	1.24369e-15	5.13605e-13	ENSDARG00000062510				GO:BP	eye development	GO:0001654	FALSE	2.53e-20	19.5973	362	1355	79	3.54148	21989	ENSDARG00000076572,ENSDARG00000086658,ENSDARG00000087164,ENSDARG00000088823,ENSDARG00000109861,ENSDARG00000091148,ENSDARG00000116164,ENSDARG00000069792,ENSDARG00000074001,ENSDARG00000057460,ENSDARG00000087301,ENSDARG00000069801,ENSDARG00000086917,ENSDARG00000041895,ENSDARG00000115701,ENSDARG00000069826,ENSDARG00000007576,ENSDARG00000013615,ENSDARG00000069827,ENSDARG00000087324,ENSDARG00000027041,…
ENSDARG00000095254	29.7155	5.11917	0.640207	7.99612	1.28401e-15	5.13605e-13	ENSDARG00000095254				GO:BP	camera-type eye development	GO:0043010	FALSE	1.11e-18	17.9536	310	1355	70	3.6644	21989	ENSDARG00000076572,ENSDARG00000086658,ENSDARG00000087164,ENSDARG00000088823,ENSDARG00000109861,ENSDARG00000091148,ENSDARG00000116164,ENSDARG00000069792,ENSDARG00000074001,ENSDARG00000057460,ENSDARG00000087301,ENSDARG00000069801,ENSDARG00000086917,ENSDARG00000041895,ENSDARG00000115701,ENSDARG00000069826,ENSDARG00000007576,ENSDARG00000069827,ENSDARG00000087324,ENSDARG00000027041,ENSDARG00000076790,…
ENSDARG00000069415	1238.19	-0.911686	0.114136	-7.98775	1.3742e-15	5.36274e-13	ENSDARG00000069415				GO:BP	sensory system development	GO:0048880	FALSE	2.53e-17	16.5973	446	1355	84	3.0564	21989	ENSDARG00000076572,ENSDARG00000086658,ENSDARG00000087164,ENSDARG00000088823,ENSDARG00000109861,ENSDARG00000091148,ENSDARG00000116164,ENSDARG00000069792,ENSDARG00000074001,ENSDARG00000057460,ENSDARG00000087301,ENSDARG00000069801,ENSDARG00000086917,ENSDARG00000041895,ENSDARG00000115701,ENSDARG00000069826,ENSDARG00000007576,ENSDARG00000013615,ENSDARG00000069827,ENSDARG00000087324,ENSDARG00000027041,…
ENSDARG00000031768	1348.38	-0.728464	0.0916275	-7.95029	1.86083e-15	7.08886e-13	ENSDARG00000031768				GO:BP	lens development in camera-type eye	GO:0002088	FALSE	2.88e-17	16.5413	97	1355	37	6.19008	21989	ENSDARG00000076572,ENSDARG00000086658,ENSDARG00000087164,ENSDARG00000088823,ENSDARG00000109861,ENSDARG00000091148,ENSDARG00000116164,ENSDARG00000069792,ENSDARG00000074001,ENSDARG00000057460,ENSDARG00000087301,ENSDARG00000069801,ENSDARG00000086917,ENSDARG00000115701,ENSDARG00000069826,ENSDARG00000007576,ENSDARG00000069827,ENSDARG00000087324,ENSDARG00000076790,ENSDARG00000053862,ENSDARG00000069817,…
ENSDARG00000054543	164.488	-1.74915	0.221026	-7.91379	2.49678e-15	9.07922e-13	ENSDARG00000054543				GO:BP	sensory organ development	GO:0007423	FALSE	2.11e-16	15.6752	488	1355	87	2.89311	21989	ENSDARG00000076572,ENSDARG00000086658,ENSDARG00000087164,ENSDARG00000088823,ENSDARG00000109861,ENSDARG00000091148,ENSDARG00000116164,ENSDARG00000069792,ENSDARG00000074001,ENSDARG00000057460,ENSDARG00000087301,ENSDARG00000069801,ENSDARG00000086917,ENSDARG00000041895,ENSDARG00000115701,ENSDARG00000069826,ENSDARG00000007576,ENSDARG00000013615,ENSDARG00000007739,ENSDARG00000069827,ENSDARG00000087324,…
ENSDARG00000099959	9795.67	0.531944	0.0672066	7.91506	2.47133e-15	9.07922e-13	ENSDARG00000099959				GO:BP	cellular developmental process	GO:0048869	FALSE	4.81e-16	15.3179	2038	1355	226	1.79958	21989	ENSDARG00000010791,ENSDARG00000040123,ENSDARG00000100095,ENSDARG00000099959,ENSDARG00000103554,ENSDARG00000055192,ENSDARG00000056732,ENSDARG00000042904,ENSDARG00000103937,ENSDARG00000041895,ENSDARG00000019566,ENSDARG00000020219,ENSDARG00000079564,ENSDARG00000062415,ENSDARG00000013615,ENSDARG00000019335,ENSDARG00000027041,ENSDARG00000052139,ENSDARG00000005162,ENSDARG00000074253,ENSDARG00000069981,…
ENSDARG00000061647	3500.92	-0.499928	0.063222	-7.9075	2.62602e-15	9.33695e-13	ENSDARG00000061647				GO:BP	cell differentiation	GO:0030154	FALSE	2.13e-15	14.6709	2026	1355	223	1.78621	21989	ENSDARG00000010791,ENSDARG00000040123,ENSDARG00000100095,ENSDARG00000099959,ENSDARG00000103554,ENSDARG00000055192,ENSDARG00000056732,ENSDARG00000042904,ENSDARG00000103937,ENSDARG00000041895,ENSDARG00000019566,ENSDARG00000020219,ENSDARG00000079564,ENSDARG00000062415,ENSDARG00000013615,ENSDARG00000019335,ENSDARG00000027041,ENSDARG00000052139,ENSDARG00000005162,ENSDARG00000074253,ENSDARG00000037588,…
ENSDARG00000030215	71.0136	-3.74274	0.473545	-7.90365	2.70842e-15	9.42059e-13	ENSDARG00000030215				GO:BP	neurogenesis	GO:0022008	FALSE	3.14e-15	14.5033	913	1355	127	2.25735	21989	ENSDARG00000100095,ENSDARG00000056732,ENSDARG00000103937,ENSDARG00000041895,ENSDARG00000019566,ENSDARG00000062415,ENSDARG00000013615,ENSDARG00000019335,ENSDARG00000027041,ENSDARG00000052139,ENSDARG00000074253,ENSDARG00000037588,ENSDARG00000011989,ENSDARG00000034007,ENSDARG00000010878,ENSDARG00000100494,ENSDARG00000014891,ENSDARG00000045930,ENSDARG00000094426,ENSDARG00000031720,ENSDARG00000059939,…
ENSDARG00000069792	8870.92	-0.843368	0.107825	-7.82166	5.21331e-15	1.77474e-12	ENSDARG00000069792				GO:BP	cell development	GO:0048468	FALSE	5.62e-14	13.2505	1436	1355	170	1.92115	21989	ENSDARG00000010791,ENSDARG00000100095,ENSDARG00000099959,ENSDARG00000103554,ENSDARG00000056732,ENSDARG00000042904,ENSDARG00000103937,ENSDARG00000041895,ENSDARG00000019566,ENSDARG00000020219,ENSDARG00000079564,ENSDARG00000062415,ENSDARG00000013615,ENSDARG00000019335,ENSDARG00000027041,ENSDARG00000052139,ENSDARG00000005162,ENSDARG00000037588,ENSDARG00000011989,ENSDARG00000034007,ENSDARG00000100494,…
ENSDARG00000027495	407.759	-1.14831	0.149134	-7.69982	1.36258e-14	4.54193e-12	ENSDARG00000027495				GO:BP	generation of neurons	GO:0048699	FALSE	6.73e-14	13.1722	808	1355	114	2.2896	21989	ENSDARG00000056732,ENSDARG00000103937,ENSDARG00000041895,ENSDARG00000019566,ENSDARG00000062415,ENSDARG00000013615,ENSDARG00000027041,ENSDARG00000052139,ENSDARG00000074253,ENSDARG00000037588,ENSDARG00000011989,ENSDARG00000034007,ENSDARG00000100494,ENSDARG00000014891,ENSDARG00000045930,ENSDARG00000094426,ENSDARG00000031720,ENSDARG00000059939,ENSDARG00000017007,ENSDARG00000061436,ENSDARG00000004169,…
ENSDARG00000074001	5242.22	-0.771167	0.100491	-7.67399	1.66728e-14	5.44419e-12	ENSDARG00000074001				GO:BP	neuron differentiation	GO:0030182	FALSE	1.38e-13	12.8598	784	1355	111	2.29759	21989	ENSDARG00000056732,ENSDARG00000103937,ENSDARG00000041895,ENSDARG00000019566,ENSDARG00000062415,ENSDARG00000013615,ENSDARG00000027041,ENSDARG00000052139,ENSDARG00000074253,ENSDARG00000037588,ENSDARG00000011989,ENSDARG00000034007,ENSDARG00000100494,ENSDARG00000014891,ENSDARG00000045930,ENSDARG00000094426,ENSDARG00000031720,ENSDARG00000017007,ENSDARG00000061436,ENSDARG00000004169,ENSDARG00000070080,…
ENSDARG00000058734	1040.58	1.05732	0.138284	7.64598	2.07355e-14	6.63535e-12	ENSDARG00000058734				GO:BP	anatomical structure morphogenesis	GO:0009653	FALSE	2.56e-13	12.5916	1774	1355	196	1.79295	21989	ENSDARG00000042245,ENSDARG00000040123,ENSDARG00000100095,ENSDARG00000099959,ENSDARG00000103554,ENSDARG00000012405,ENSDARG00000056732,ENSDARG00000103937,ENSDARG00000041895,ENSDARG00000079564,ENSDARG00000062415,ENSDARG00000013615,ENSDARG00000007739,ENSDARG00000019335,ENSDARG00000027041,ENSDARG00000052139,ENSDARG00000005162,ENSDARG00000069981,ENSDARG00000060115,ENSDARG00000011989,ENSDARG00000105083,…
ENSDARG00000056248	2757.66	-1.14395	0.149805	-7.63624	2.23662e-14	7.01686e-12	ENSDARG00000056248				GO:BP	mitotic cell cycle process	GO:1903047	TRUE	2.16e-12	11.666	276	1355	56	3.29265	21989	ENSDARG00000100095,ENSDARG00000078654,ENSDARG00000091150,ENSDARG00000098529,ENSDARG00000014817,ENSDARG00000005462,ENSDARG00000103996,ENSDARG00000051923,ENSDARG00000009942,ENSDARG00000087238,ENSDARG00000005058,ENSDARG00000002403,ENSDARG00000102798,ENSDARG00000038882,ENSDARG00000074927,ENSDARG00000062790,ENSDARG00000041361,ENSDARG00000011094,ENSDARG00000037640,ENSDARG00000005454,ENSDARG00000045308,…
ENSDARG00000057460	15450.1	-0.758173	0.0997483	-7.60086	2.94171e-14	9.05142e-12	ENSDARG00000057460				GO:BP	cellular component morphogenesis	GO:0032989	FALSE	1.81e-11	10.7416	524	1355	81	2.50853	21989	ENSDARG00000099959,ENSDARG00000056732,ENSDARG00000041895,ENSDARG00000079564,ENSDARG00000062415,ENSDARG00000027041,ENSDARG00000052139,ENSDARG00000005162,ENSDARG00000069981,ENSDARG00000014891,ENSDARG00000045930,ENSDARG00000094426,ENSDARG00000031720,ENSDARG00000061436,ENSDARG00000030367,ENSDARG00000021442,ENSDARG00000031756,ENSDARG00000061454,ENSDARG00000068457,ENSDARG00000100558,ENSDARG00000051875,…
ENSDARG00000088984	1957.77	0.511204	0.067332	7.59229	3.1429e-14	9.488e-12	ENSDARG00000088984				GO:BP	cell cycle process	GO:0022402	FALSE	4.43e-10	9.35399	504	1355	76	2.44709	21989	ENSDARG00000100095,ENSDARG00000010792,ENSDARG00000078654,ENSDARG00000091150,ENSDARG00000098529,ENSDARG00000014817,ENSDARG00000005462,ENSDARG00000103996,ENSDARG00000051923,ENSDARG00000009942,ENSDARG00000087238,ENSDARG00000005058,ENSDARG00000002403,ENSDARG00000102798,ENSDARG00000038882,ENSDARG00000058471,ENSDARG00000074927,ENSDARG00000062790,ENSDARG00000041361,ENSDARG00000011094,ENSDARG00000037640,…
ENSDARG00000037879	2141.72	0.562093	0.0740707	7.5886	3.23391e-14	9.58196e-12	ENSDARG00000037879				GO:BP	neuron development	GO:0048666	FALSE	1.14e-09	8.94448	639	1355	88	2.23485	21989	ENSDARG00000056732,ENSDARG00000103937,ENSDARG00000041895,ENSDARG00000019566,ENSDARG00000062415,ENSDARG00000013615,ENSDARG00000027041,ENSDARG00000052139,ENSDARG00000011989,ENSDARG00000034007,ENSDARG00000100494,ENSDARG00000014891,ENSDARG00000045930,ENSDARG00000094426,ENSDARG00000031720,ENSDARG00000017007,ENSDARG00000061436,ENSDARG00000004169,ENSDARG00000070080,ENSDARG00000087616,ENSDARG00000030367,…
ENSDARG00000018259	3498.9	-0.522728	0.0693448	-7.5381	4.76879e-14	1.38728e-11	ENSDARG00000018259				GO:BP	cell cycle	GO:0007049	FALSE	9.19e-09	8.03662	923	1355	111	1.95158	21989	ENSDARG00000100095,ENSDARG00000010792,ENSDARG00000016301,ENSDARG00000078654,ENSDARG00000091150,ENSDARG00000098529,ENSDARG00000014817,ENSDARG00000005462,ENSDARG00000010878,ENSDARG00000103996,ENSDARG00000051923,ENSDARG00000009942,ENSDARG00000020298,ENSDARG00000087238,ENSDARG00000005058,ENSDARG00000002403,ENSDARG00000102798,ENSDARG00000038882,ENSDARG00000045014,ENSDARG00000058471,ENSDARG00000074927,…
ENSDARG00000019122	7041.26	1.6219	0.21649	7.49178	6.79468e-14	1.94134e-11	ENSDARG00000019122				GO:BP	central nervous system development	GO:0007417	FALSE	1.64e-08	7.78482	489	1355	71	2.35622	21989	ENSDARG00000018259,ENSDARG00000103937,ENSDARG00000041895,ENSDARG00000013615,ENSDARG00000052139,ENSDARG00000074253,ENSDARG00000032614,ENSDARG00000100494,ENSDARG00000060298,ENSDARG00000014891,ENSDARG00000021405,ENSDARG00000056029,ENSDARG00000059939,ENSDARG00000017007,ENSDARG00000032963,ENSDARG00000087616,ENSDARG00000007430,ENSDARG00000027749,ENSDARG00000015059,ENSDARG00000035735,ENSDARG00000103732,…
ENSDARG00000087301	3511.47	-1.15956	0.155398	-7.46187	8.52999e-14	2.39438e-11	ENSDARG00000087301				GO:BP	anatomical structure formation involved in morphogenesis	GO:0048646	FALSE	4.39e-08	7.35776	628	1355	83	2.14479	21989	ENSDARG00000100095,ENSDARG00000099959,ENSDARG00000103554,ENSDARG00000056732,ENSDARG00000041895,ENSDARG00000079564,ENSDARG00000019335,ENSDARG00000052139,ENSDARG00000005162,ENSDARG00000060115,ENSDARG00000060298,ENSDARG00000075133,ENSDARG00000032963,ENSDARG00000045776,ENSDARG00000031756,ENSDARG00000078416,ENSDARG00000068457,ENSDARG00000020708,ENSDARG00000043923,ENSDARG00000098753,ENSDARG00000054562,…
ENSDARG00000094310	1482.42	-2.09043	0.280464	-7.45347	9.09168e-14	2.50805e-11	ENSDARG00000094310				GO:BP	positive regulation of synaptic transmission	GO:0050806	TRUE	5.11e-08	7.29179	30	1355	15	8.11402	21989	ENSDARG00000076401,ENSDARG00000031720,ENSDARG00000070626,ENSDARG00000101606,ENSDARG00000041062,ENSDARG00000060637,ENSDARG00000070543,ENSDARG00000102690,ENSDARG00000074680,ENSDARG00000073883,ENSDARG00000113702,ENSDARG00000086207,ENSDARG00000020450,ENSDARG00000032565,ENSDARG00000001835
ENSDARG00000103554	2365.88	0.760827	0.102297	7.43746	1.02642e-13	2.78351e-11	ENSDARG00000103554				GO:BP	DNA replication	GO:0006260	TRUE	8.15e-08	7.08865	124	1355	30	3.92614	21989	ENSDARG00000054155,ENSDARG00000002613,ENSDARG00000019507,ENSDARG00000009942,ENSDARG00000061836,ENSDARG00000102798,ENSDARG00000018891,ENSDARG00000045308,ENSDARG00000014274,ENSDARG00000014017,ENSDARG00000043720,ENSDARG00000016044,ENSDARG00000027689,ENSDARG00000015070,ENSDARG00000058533,ENSDARG00000040041,ENSDARG00000035957,ENSDARG00000099745,ENSDARG00000003938,ENSDARG00000024204,ENSDARG00000079949,…
ENSDARG00000012405	28964.4	-0.312597	0.042192	-7.40892	1.27334e-13	3.39558e-11	ENSDARG00000012405				GO:BP	mitotic cell cycle	GO:0000278	FALSE	8.56e-08	7.06748	560	1355	76	2.20238	21989	ENSDARG00000100095,ENSDARG00000016301,ENSDARG00000078654,ENSDARG00000091150,ENSDARG00000098529,ENSDARG00000014817,ENSDARG00000005462,ENSDARG00000010878,ENSDARG00000103996,ENSDARG00000051923,ENSDARG00000009942,ENSDARG00000020298,ENSDARG00000087238,ENSDARG00000005058,ENSDARG00000002403,ENSDARG00000102798,ENSDARG00000038882,ENSDARG00000045014,ENSDARG00000058471,ENSDARG00000074927,ENSDARG00000062790,…
ENSDARG00000053358	3667.81	-0.55866	0.0756148	-7.38824	1.48784e-13	3.90254e-11	ENSDARG00000053358				GO:BP	cell projection morphogenesis	GO:0048858	FALSE	8.72e-08	7.05948	434	1355	64	2.39308	21989	ENSDARG00000056732,ENSDARG00000041895,ENSDARG00000062415,ENSDARG00000027041,ENSDARG00000052139,ENSDARG00000069981,ENSDARG00000014891,ENSDARG00000045930,ENSDARG00000094426,ENSDARG00000031720,ENSDARG00000061436,ENSDARG00000030367,ENSDARG00000021442,ENSDARG00000061454,ENSDARG00000100558,ENSDARG00000051875,ENSDARG00000105112,ENSDARG00000036422,ENSDARG00000099744,ENSDARG00000070047,ENSDARG00000098769,…
ENSDARG00000069801	6172.03	-0.870055	0.118533	-7.34017	2.13316e-13	5.47352e-11	ENSDARG00000069801				GO:BP	cell part morphogenesis	GO:0032990	FALSE	1.17e-07	6.93113	437	1355	64	2.37665	21989	ENSDARG00000056732,ENSDARG00000041895,ENSDARG00000062415,ENSDARG00000027041,ENSDARG00000052139,ENSDARG00000069981,ENSDARG00000014891,ENSDARG00000045930,ENSDARG00000094426,ENSDARG00000031720,ENSDARG00000061436,ENSDARG00000030367,ENSDARG00000021442,ENSDARG00000061454,ENSDARG00000100558,ENSDARG00000051875,ENSDARG00000105112,ENSDARG00000036422,ENSDARG00000099744,ENSDARG00000070047,ENSDARG00000098769,…
ENSDARG00000098652	728.223	-0.731899	0.0997301	-7.3388	2.1552e-13	5.47352e-11	ENSDARG00000098652				GO:BP	cell morphogenesis	GO:0000902	FALSE	1.18e-07	6.92754	553	1355	75	2.20091	21989	ENSDARG00000100095,ENSDARG00000056732,ENSDARG00000041895,ENSDARG00000062415,ENSDARG00000027041,ENSDARG00000052139,ENSDARG00000069981,ENSDARG00000014891,ENSDARG00000045930,ENSDARG00000094426,ENSDARG00000031720,ENSDARG00000061436,ENSDARG00000030547,ENSDARG00000030367,ENSDARG00000021442,ENSDARG00000061454,ENSDARG00000013963,ENSDARG00000058128,ENSDARG00000100558,ENSDARG00000051875,ENSDARG00000105112,…
ENSDARG00000086917	7144.68	-1.00796	0.137711	-7.31941	2.49057e-13	6.22642e-11	ENSDARG00000086917				GO:BP	visual perception	GO:0007601	TRUE	2.55e-07	6.59327	178	1355	36	3.28208	21989	ENSDARG00000076572,ENSDARG00000086658,ENSDARG00000087164,ENSDARG00000088823,ENSDARG00000109861,ENSDARG00000091148,ENSDARG00000116164,ENSDARG00000069792,ENSDARG00000074001,ENSDARG00000057460,ENSDARG00000087301,ENSDARG00000069801,ENSDARG00000086917,ENSDARG00000115701,ENSDARG00000069826,ENSDARG00000007576,ENSDARG00000069827,ENSDARG00000087324,ENSDARG00000002193,ENSDARG00000076790,ENSDARG00000053862,…
ENSDARG00000055192	1518.79	-0.948508	0.130407	-7.27346	3.50391e-13	8.62501e-11	ENSDARG00000055192				GO:BP	plasma membrane bounded cell projection morphogenesis	GO:0120039	FALSE	4.38e-07	6.35804	430	1355	62	2.33986	21989	ENSDARG00000056732,ENSDARG00000041895,ENSDARG00000062415,ENSDARG00000027041,ENSDARG00000052139,ENSDARG00000014891,ENSDARG00000045930,ENSDARG00000094426,ENSDARG00000031720,ENSDARG00000061436,ENSDARG00000030367,ENSDARG00000021442,ENSDARG00000061454,ENSDARG00000100558,ENSDARG00000051875,ENSDARG00000105112,ENSDARG00000036422,ENSDARG00000099744,ENSDARG00000070047,ENSDARG00000098769,ENSDARG00000075211,…
ENSDARG00000056732	663.617	0.970396	0.133581	7.26447	3.74505e-13	9.07891e-11	ENSDARG00000056732				GO:BP	sensory perception of light stimulus	GO:0050953	FALSE	7.84e-07	6.10586	185	1355	36	3.15789	21989	ENSDARG00000076572,ENSDARG00000086658,ENSDARG00000087164,ENSDARG00000088823,ENSDARG00000109861,ENSDARG00000091148,ENSDARG00000116164,ENSDARG00000069792,ENSDARG00000074001,ENSDARG00000057460,ENSDARG00000087301,ENSDARG00000069801,ENSDARG00000086917,ENSDARG00000115701,ENSDARG00000069826,ENSDARG00000007576,ENSDARG00000069827,ENSDARG00000087324,ENSDARG00000002193,ENSDARG00000076790,ENSDARG00000053862,…
ENSDARG00000045639	22276.8	-0.520729	0.0717673	-7.25579	3.99319e-13	9.53597e-11	ENSDARG00000045639				GO:BP	neuron projection morphogenesis	GO:0048812	FALSE	8.03e-07	6.09502	426	1355	61	2.32373	21989	ENSDARG00000056732,ENSDARG00000041895,ENSDARG00000062415,ENSDARG00000027041,ENSDARG00000052139,ENSDARG00000014891,ENSDARG00000045930,ENSDARG00000094426,ENSDARG00000031720,ENSDARG00000061436,ENSDARG00000030367,ENSDARG00000021442,ENSDARG00000061454,ENSDARG00000100558,ENSDARG00000051875,ENSDARG00000105112,ENSDARG00000036422,ENSDARG00000099744,ENSDARG00000070047,ENSDARG00000098769,ENSDARG00000075211,…
ENSDARG00000042904	801.343	-0.712232	0.0982505	-7.24915	4.19401e-13	9.86826e-11	ENSDARG00000042904				GO:BP	neuron projection development	GO:0031175	FALSE	3.28121e-06	5.48397	539	1355	70	2.10754	21989	ENSDARG00000056732,ENSDARG00000041895,ENSDARG00000062415,ENSDARG00000027041,ENSDARG00000052139,ENSDARG00000014891,ENSDARG00000045930,ENSDARG00000094426,ENSDARG00000031720,ENSDARG00000061436,ENSDARG00000004169,ENSDARG00000070080,ENSDARG00000087616,ENSDARG00000030367,ENSDARG00000021442,ENSDARG00000061454,ENSDARG00000103732,ENSDARG00000100558,ENSDARG00000051875,ENSDARG00000055455,ENSDARG00000105112,…
ENSDARG00000103937	1987.27	-0.547737	0.0756081	-7.24442	4.34292e-13	1.00705e-10	ENSDARG00000103937				GO:BP	mitotic nuclear division	GO:0140014	FALSE	3.0583e-05	4.51452	99	1355	23	3.77015	21989	ENSDARG00000078654,ENSDARG00000091150,ENSDARG00000014817,ENSDARG00000103996,ENSDARG00000051923,ENSDARG00000087238,ENSDARG00000005058,ENSDARG00000038882,ENSDARG00000074927,ENSDARG00000037640,ENSDARG00000034773,ENSDARG00000068759,ENSDARG00000071694,ENSDARG00000099194,ENSDARG00000070109,ENSDARG00000017744,ENSDARG00000001558,ENSDARG00000061468,ENSDARG00000039616,ENSDARG00000012485,ENSDARG00000010953,…
ENSDARG00000029689	744.945	-0.92095	0.127175	-7.2416	4.43428e-13	1.01355e-10	ENSDARG00000029689				GO:BP	axonogenesis	GO:0007409	FALSE	8.46255e-05	4.0725	372	1355	51	2.22481	21989	ENSDARG00000056732,ENSDARG00000027041,ENSDARG00000052139,ENSDARG00000014891,ENSDARG00000045930,ENSDARG00000094426,ENSDARG00000031720,ENSDARG00000061436,ENSDARG00000030367,ENSDARG00000021442,ENSDARG00000061454,ENSDARG00000100558,ENSDARG00000051875,ENSDARG00000105112,ENSDARG00000036422,ENSDARG00000099744,ENSDARG00000070047,ENSDARG00000098769,ENSDARG00000078755,ENSDARG00000028118,ENSDARG00000074723,…
ENSDARG00000053569	2714.4	0.522109	0.0725807	7.1935	6.31514e-13	1.42313e-10	ENSDARG00000053569				GO:BP	peripheral nervous system neuron differentiation	GO:0048934	FALSE	9.84069e-05	4.00697	12	1355	8	10.8187	21989	ENSDARG00000056732,ENSDARG00000052139,ENSDARG00000094426,ENSDARG00000075211,ENSDARG00000090035,ENSDARG00000044601,ENSDARG00000015427,ENSDARG00000052094
ENSDARG00000056292	1343.79	-0.879969	0.122522	-7.18211	6.86458e-13	1.52546e-10	ENSDARG00000056292				GO:BP	peripheral nervous system neuron development	GO:0048935	FALSE	9.84069e-05	4.00697	12	1355	8	10.8187	21989	ENSDARG00000056732,ENSDARG00000052139,ENSDARG00000094426,ENSDARG00000075211,ENSDARG00000090035,ENSDARG00000044601,ENSDARG00000015427,ENSDARG00000052094
ENSDARG00000041895	497.166	0.805375	0.112356	7.16807	7.60646e-13	1.66717e-10	ENSDARG00000041895				GO:BP	head development	GO:0060322	FALSE	9.92544e-05	4.00325	342	1355	48	2.27762	21989	ENSDARG00000018259,ENSDARG00000103937,ENSDARG00000013615,ENSDARG00000052139,ENSDARG00000032614,ENSDARG00000105083,ENSDARG00000100494,ENSDARG00000060298,ENSDARG00000056029,ENSDARG00000017007,ENSDARG00000032963,ENSDARG00000027749,ENSDARG00000015059,ENSDARG00000045776,ENSDARG00000020708,ENSDARG00000095896,ENSDARG00000009823,ENSDARG00000054562,ENSDARG00000100558,ENSDARG00000105112,ENSDARG00000055158,…
ENSDARG00000001993	131.588	-1.71475	0.239735	-7.15268	8.50968e-13	1.83993e-10	ENSDARG00000001993				GO:BP	cellular component organization	GO:0016043	FALSE	0.000112623	3.94837	4309	1355	342	1.288	21989	ENSDARG00000073699,ENSDARG00000104682,ENSDARG00000100095,ENSDARG00000099959,ENSDARG00000030215,ENSDARG00000088984,ENSDARG00000012405,ENSDARG00000055192,ENSDARG00000056732,ENSDARG00000103937,ENSDARG00000041895,ENSDARG00000020007,ENSDARG00000079564,ENSDARG00000056186,ENSDARG00000062415,ENSDARG00000000503,ENSDARG00000016301,ENSDARG00000027041,ENSDARG00000052139,ENSDARG00000005162,ENSDARG00000069981,…
ENSDARG00000010591	1308.18	0.668488	0.0938915	7.1198	1.08083e-12	2.30578e-10	ENSDARG00000010591				GO:BP	axon development	GO:0061564	FALSE	0.000113813	3.94381	397	1355	53	2.16646	21989	ENSDARG00000056732,ENSDARG00000027041,ENSDARG00000052139,ENSDARG00000014891,ENSDARG00000045930,ENSDARG00000094426,ENSDARG00000031720,ENSDARG00000061436,ENSDARG00000030367,ENSDARG00000021442,ENSDARG00000061454,ENSDARG00000103732,ENSDARG00000100558,ENSDARG00000051875,ENSDARG00000105112,ENSDARG00000036422,ENSDARG00000099744,ENSDARG00000070047,ENSDARG00000098769,ENSDARG00000078755,ENSDARG00000028118,…
ENSDARG00000019566	1725.26	-0.634365	0.089132	-7.11715	1.10184e-12	2.31965e-10	ENSDARG00000019566				GO:BP	cell morphogenesis involved in neuron differentiation	GO:0048667	FALSE	0.000115082	3.93899	408	1355	54	2.14783	21989	ENSDARG00000056732,ENSDARG00000062415,ENSDARG00000027041,ENSDARG00000052139,ENSDARG00000014891,ENSDARG00000045930,ENSDARG00000094426,ENSDARG00000031720,ENSDARG00000061436,ENSDARG00000030367,ENSDARG00000021442,ENSDARG00000061454,ENSDARG00000100558,ENSDARG00000051875,ENSDARG00000105112,ENSDARG00000036422,ENSDARG00000099744,ENSDARG00000070047,ENSDARG00000098769,ENSDARG00000078755,ENSDARG00000028118,…
ENSDARG00000079376	197.037	3.44477	0.484941	7.10349	1.21641e-12	2.5276e-10	ENSDARG00000079376				GO:BP	modulation of chemical synaptic transmission	GO:0050804	FALSE	0.000120148	3.92028	131	1355	26	3.22083	21989	ENSDARG00000076401,ENSDARG00000000503,ENSDARG00000069981,ENSDARG00000031720,ENSDARG00000070626,ENSDARG00000063144,ENSDARG00000101606,ENSDARG00000041062,ENSDARG00000002230,ENSDARG00000113771,ENSDARG00000060637,ENSDARG00000062376,ENSDARG00000070543,ENSDARG00000102690,ENSDARG00000071709,ENSDARG00000074680,ENSDARG00000099793,ENSDARG00000073883,ENSDARG00000113702,ENSDARG00000086207,ENSDARG00000020450,…
ENSDARG00000077428	861.636	-0.631745	0.0889829	-7.09962	1.25097e-12	2.56609e-10	ENSDARG00000077428				GO:BP	regulation of trans-synaptic signaling	GO:0099177	FALSE	0.000120148	3.92028	131	1355	26	3.22083	21989	ENSDARG00000076401,ENSDARG00000000503,ENSDARG00000069981,ENSDARG00000031720,ENSDARG00000070626,ENSDARG00000063144,ENSDARG00000101606,ENSDARG00000041062,ENSDARG00000002230,ENSDARG00000113771,ENSDARG00000060637,ENSDARG00000062376,ENSDARG00000070543,ENSDARG00000102690,ENSDARG00000071709,ENSDARG00000074680,ENSDARG00000099793,ENSDARG00000073883,ENSDARG00000113702,ENSDARG00000086207,ENSDARG00000020450,…
ENSDARG00000020219	734.025	0.789371	0.111301	7.09222	1.31975e-12	2.67291e-10	ENSDARG00000020219				GO:BP	cellular component organization or biogenesis	GO:0071840	FALSE	0.000122097	3.9133	4475	1355	353	1.28011	21989	ENSDARG00000073699,ENSDARG00000104682,ENSDARG00000100095,ENSDARG00000099959,ENSDARG00000030215,ENSDARG00000088984,ENSDARG00000012405,ENSDARG00000055192,ENSDARG00000056732,ENSDARG00000103937,ENSDARG00000041895,ENSDARG00000020007,ENSDARG00000079564,ENSDARG00000056186,ENSDARG00000062415,ENSDARG00000000503,ENSDARG00000016301,ENSDARG00000027041,ENSDARG00000052139,ENSDARG00000005162,ENSDARG00000069981,…
ENSDARG00000115701	5177.97	-0.89655	0.126733	-7.07432	1.50179e-12	3.00358e-10	ENSDARG00000115701				GO:BP	brain development	GO:0007420	FALSE	0.000225373	3.6471	330	1355	46	2.26209	21989	ENSDARG00000018259,ENSDARG00000103937,ENSDARG00000013615,ENSDARG00000052139,ENSDARG00000032614,ENSDARG00000100494,ENSDARG00000060298,ENSDARG00000056029,ENSDARG00000017007,ENSDARG00000032963,ENSDARG00000027749,ENSDARG00000015059,ENSDARG00000020708,ENSDARG00000095896,ENSDARG00000009823,ENSDARG00000054562,ENSDARG00000100558,ENSDARG00000105112,ENSDARG00000055158,ENSDARG00000006514,ENSDARG00000075813,…
ENSDARG00000054378	418.639	-1.08014	0.153379	-7.04233	1.89058e-12	3.73448e-10	ENSDARG00000054378				GO:BP	cell-cell adhesion via plasma-membrane adhesion molecules	GO:0098742	TRUE	0.00022721	3.64357	228	1355	36	2.56232	21989	ENSDARG00000098652,ENSDARG00000027041,ENSDARG00000006467,ENSDARG00000060610,ENSDARG00000031720,ENSDARG00000021442,ENSDARG00000015002,ENSDARG00000061909,ENSDARG00000078898,ENSDARG00000031049,ENSDARG00000104497,ENSDARG00000063264,ENSDARG00000060637,ENSDARG00000028118,ENSDARG00000014215,ENSDARG00000089562,ENSDARG00000024865,ENSDARG00000058259,ENSDARG00000009387,ENSDARG00000005479,ENSDARG00000043864,…
ENSDARG00000069826	2797.77	-1.16272	0.165535	-7.02398	2.15629e-12	4.20739e-10	ENSDARG00000069826				GO:BP	mitotic sister chromatid segregation	GO:0000070	FALSE	0.000243287	3.61388	71	1355	18	4.11415	21989	ENSDARG00000078654,ENSDARG00000103996,ENSDARG00000051923,ENSDARG00000087238,ENSDARG00000005058,ENSDARG00000038882,ENSDARG00000074927,ENSDARG00000037640,ENSDARG00000034773,ENSDARG00000071694,ENSDARG00000099194,ENSDARG00000070109,ENSDARG00000017744,ENSDARG00000001558,ENSDARG00000061468,ENSDARG00000039616,ENSDARG00000015538,ENSDARG00000100918
ENSDARG00000037539	5466.75	0.440498	0.062757	7.01911	2.23284e-12	4.30427e-10	ENSDARG00000037539				GO:BP	embryo development	GO:0009790	FALSE	0.000318915	3.49632	784	1355	85	1.75942	21989	ENSDARG00000056732,ENSDARG00000042904,ENSDARG00000103937,ENSDARG00000079564,ENSDARG00000013615,ENSDARG00000007739,ENSDARG00000019335,ENSDARG00000052139,ENSDARG00000060115,ENSDARG00000105083,ENSDARG00000100494,ENSDARG00000060298,ENSDARG00000078052,ENSDARG00000032963,ENSDARG00000055618,ENSDARG00000007430,ENSDARG00000070107,ENSDARG00000045776,ENSDARG00000031756,ENSDARG00000078416,ENSDARG00000014013,…
ENSDARG00000028335	35752	0.339703	0.0484697	7.00855	2.40804e-12	4.58675e-10	ENSDARG00000028335				GO:BP	regulation of nervous system development	GO:0051960	FALSE	0.000354054	3.45093	138	1355	26	3.05746	21989	ENSDARG00000056732,ENSDARG00000019335,ENSDARG00000052139,ENSDARG00000014891,ENSDARG00000094426,ENSDARG00000031720,ENSDARG00000032963,ENSDARG00000030367,ENSDARG00000054560,ENSDARG00000038205,ENSDARG00000054562,ENSDARG00000060637,ENSDARG00000098769,ENSDARG00000006514,ENSDARG00000016363,ENSDARG00000044062,ENSDARG00000040764,ENSDARG00000079781,ENSDARG00000015240,ENSDARG00000073883,ENSDARG00000015427,…
ENSDARG00000007576	4541.45	-0.586674	0.084994	-6.90254	5.10808e-12	9.61522e-10	ENSDARG00000007576				GO:BP	cell morphogenesis involved in differentiation	GO:0000904	FALSE	0.000371343	3.43023	434	1355	55	2.05655	21989	ENSDARG00000056732,ENSDARG00000062415,ENSDARG00000027041,ENSDARG00000052139,ENSDARG00000014891,ENSDARG00000045930,ENSDARG00000094426,ENSDARG00000031720,ENSDARG00000061436,ENSDARG00000030367,ENSDARG00000021442,ENSDARG00000061454,ENSDARG00000013963,ENSDARG00000100558,ENSDARG00000051875,ENSDARG00000105112,ENSDARG00000036422,ENSDARG00000099744,ENSDARG00000070047,ENSDARG00000098769,ENSDARG00000078755,…
ENSDARG00000038056	524.124	-1.34015	0.195331	-6.86092	6.8417e-12	1.27287e-09	ENSDARG00000038056				GO:BP	chromosome organization	GO:0051276	FALSE	0.000376814	3.42387	273	1355	40	2.37774	21989	ENSDARG00000100095,ENSDARG00000078654,ENSDARG00000019507,ENSDARG00000103996,ENSDARG00000039208,ENSDARG00000051923,ENSDARG00000087238,ENSDARG00000099298,ENSDARG00000005058,ENSDARG00000102798,ENSDARG00000038882,ENSDARG00000074927,ENSDARG00000037640,ENSDARG00000034773,ENSDARG00000040041,ENSDARG00000071694,ENSDARG00000024204,ENSDARG00000099194,ENSDARG00000070109,ENSDARG00000017744,ENSDARG00000093597,…
ENSDARG00000001910	378.754	-0.935277	0.136879	-6.83288	8.32269e-12	1.53061e-09	ENSDARG00000001910				GO:BP	chromosome segregation	GO:0007059	FALSE	0.000533851	3.27258	187	1355	31	2.69021	21989	ENSDARG00000078654,ENSDARG00000091150,ENSDARG00000005462,ENSDARG00000103996,ENSDARG00000051923,ENSDARG00000087238,ENSDARG00000005058,ENSDARG00000038882,ENSDARG00000074927,ENSDARG00000041361,ENSDARG00000037640,ENSDARG00000034773,ENSDARG00000078433,ENSDARG00000055133,ENSDARG00000068759,ENSDARG00000071694,ENSDARG00000099194,ENSDARG00000070109,ENSDARG00000017744,ENSDARG00000093597,ENSDARG00000001558,…
ENSDARG00000037009	2900.13	0.399213	0.0585771	6.81518	9.41479e-12	1.71178e-09	ENSDARG00000037009				GO:BP	cell-cell adhesion	GO:0098609	FALSE	0.000579288	3.23711	440	1355	55	2.02851	21989	ENSDARG00000100095,ENSDARG00000098652,ENSDARG00000062415,ENSDARG00000027041,ENSDARG00000001760,ENSDARG00000092039,ENSDARG00000006467,ENSDARG00000060610,ENSDARG00000031720,ENSDARG00000021442,ENSDARG00000015002,ENSDARG00000061909,ENSDARG00000078898,ENSDARG00000002507,ENSDARG00000031049,ENSDARG00000104497,ENSDARG00000033845,ENSDARG00000063264,ENSDARG00000075806,ENSDARG00000060637,ENSDARG00000028118,…
ENSDARG00000025106	312.642	-0.796847	0.117411	-6.7868	1.14651e-11	2.06114e-09	ENSDARG00000025106				GO:BP	homophilic cell adhesion via plasma membrane adhesion molecules	GO:0007156	FALSE	0.000630004	3.20066	198	1355	32	2.62271	21989	ENSDARG00000098652,ENSDARG00000027041,ENSDARG00000006467,ENSDARG00000060610,ENSDARG00000031720,ENSDARG00000021442,ENSDARG00000015002,ENSDARG00000061909,ENSDARG00000078898,ENSDARG00000031049,ENSDARG00000104497,ENSDARG00000063264,ENSDARG00000060637,ENSDARG00000028118,ENSDARG00000014215,ENSDARG00000089562,ENSDARG00000024865,ENSDARG00000058259,ENSDARG00000009387,ENSDARG00000005479,ENSDARG00000043864,…
ENSDARG00000020007	18994.9	-0.280498	0.0414129	-6.77321	1.25953e-11	2.23917e-09	ENSDARG00000020007				GO:BP	cell division	GO:0051301	TRUE	0.000649857	3.18718	208	1355	33	2.57464	21989	ENSDARG00000052139,ENSDARG00000103996,ENSDARG00000009942,ENSDARG00000002403,ENSDARG00000058471,ENSDARG00000020708,ENSDARG00000043137,ENSDARG00000037640,ENSDARG00000102340,ENSDARG00000043720,ENSDARG00000034773,ENSDARG00000078433,ENSDARG00000007971,ENSDARG00000102349,ENSDARG00000068759,ENSDARG00000007278,ENSDARG00000099194,ENSDARG00000093597,ENSDARG00000017500,ENSDARG00000100741,ENSDARG00000061468,…
ENSDARG00000093156	1353.21	1.11045	0.164306	6.75843	1.39492e-11	2.45261e-09	ENSDARG00000093156				GO:BP	sister chromatid segregation	GO:0000819	FALSE	0.000768843	3.11416	84	1355	19	3.67063	21989	ENSDARG00000078654,ENSDARG00000103996,ENSDARG00000051923,ENSDARG00000087238,ENSDARG00000005058,ENSDARG00000038882,ENSDARG00000074927,ENSDARG00000037640,ENSDARG00000034773,ENSDARG00000071694,ENSDARG00000099194,ENSDARG00000070109,ENSDARG00000017744,ENSDARG00000001558,ENSDARG00000061468,ENSDARG00000039616,ENSDARG00000077815,ENSDARG00000015538,ENSDARG00000100918
ENSDARG00000076401	122.106	-1.18643	0.175632	-6.75522	1.42619e-11	2.48034e-09	ENSDARG00000076401				GO:BP	regulation of developmental process	GO:0050793	FALSE	0.000802757	3.09542	631	1355	71	1.82598	21989	ENSDARG00000040123,ENSDARG00000100095,ENSDARG00000103554,ENSDARG00000056732,ENSDARG00000019335,ENSDARG00000052139,ENSDARG00000011989,ENSDARG00000014891,ENSDARG00000045930,ENSDARG00000094426,ENSDARG00000075133,ENSDARG00000031720,ENSDARG00000030547,ENSDARG00000032963,ENSDARG00000030367,ENSDARG00000005485,ENSDARG00000054560,ENSDARG00000015002,ENSDARG00000038205,ENSDARG00000020708,ENSDARG00000043923,…
ENSDARG00000092191	29.6404	3.71724	0.554405	6.70492	2.01514e-11	3.46691e-09	ENSDARG00000092191				GO:BP	animal organ morphogenesis	GO:0009887	FALSE	0.000846346	3.07245	549	1355	64	1.89179	21989	ENSDARG00000042245,ENSDARG00000103937,ENSDARG00000013615,ENSDARG00000007739,ENSDARG00000027041,ENSDARG00000011989,ENSDARG00000105083,ENSDARG00000100494,ENSDARG00000056029,ENSDARG00000078052,ENSDARG00000070107,ENSDARG00000045776,ENSDARG00000015002,ENSDARG00000076055,ENSDARG00000043923,ENSDARG00000013963,ENSDARG00000010844,ENSDARG00000007715,ENSDARG00000100558,ENSDARG00000105112,ENSDARG00000036422,…
ENSDARG00000016999	453.448	0.975053	0.146592	6.65147	2.90185e-11	4.93932e-09	ENSDARG00000016999				GO:BP	nuclear chromosome segregation	GO:0098813	FALSE	0.000906428	3.04267	118	1355	23	3.16309	21989	ENSDARG00000078654,ENSDARG00000005462,ENSDARG00000103996,ENSDARG00000051923,ENSDARG00000087238,ENSDARG00000005058,ENSDARG00000038882,ENSDARG00000074927,ENSDARG00000037640,ENSDARG00000034773,ENSDARG00000055133,ENSDARG00000071694,ENSDARG00000099194,ENSDARG00000070109,ENSDARG00000017744,ENSDARG00000001558,ENSDARG00000061468,ENSDARG00000039616,ENSDARG00000053574,ENSDARG00000077815,ENSDARG00000092651,…
ENSDARG00000079564	767.584	-0.624094	0.09389	-6.64707	2.98989e-11	5.0356e-09	ENSDARG00000079564				GO:BP	cytoskeleton organization	GO:0007010	FALSE	0.000958285	3.01851	1019	1355	102	1.6244	21989	ENSDARG00000104682,ENSDARG00000100095,ENSDARG00000099959,ENSDARG00000055192,ENSDARG00000079564,ENSDARG00000016301,ENSDARG00000005162,ENSDARG00000078654,ENSDARG00000011998,ENSDARG00000014817,ENSDARG00000115956,ENSDARG00000005462,ENSDARG00000060298,ENSDARG00000058243,ENSDARG00000031720,ENSDARG00000030547,ENSDARG00000004169,ENSDARG00000087616,ENSDARG00000002403,ENSDARG00000015059,ENSDARG00000033234,…
ENSDARG00000056186	4214.86	0.364039	0.0548244	6.64009	3.1349e-11	5.22483e-09	ENSDARG00000056186				GO:BP	regulation of synaptic plasticity	GO:0048167	FALSE	0.00104662	2.98021	30	1355	11	5.95028	21989	ENSDARG00000063144,ENSDARG00000101606,ENSDARG00000041062,ENSDARG00000002230,ENSDARG00000070543,ENSDARG00000102690,ENSDARG00000074680,ENSDARG00000113702,ENSDARG00000086207,ENSDARG00000075565,ENSDARG00000009941
ENSDARG00000062415	648.08	-0.584512	0.08809	-6.6354	3.23626e-11	5.33816e-09	ENSDARG00000062415				GO:BP	circulatory system development	GO:0072359	FALSE	0.0011828	2.92709	686	1355	75	1.7742	21989	ENSDARG00000042245,ENSDARG00000040123,ENSDARG00000100095,ENSDARG00000099959,ENSDARG00000103554,ENSDARG00000103937,ENSDARG00000041895,ENSDARG00000079564,ENSDARG00000052139,ENSDARG00000100494,ENSDARG00000077053,ENSDARG00000056029,ENSDARG00000075133,ENSDARG00000055618,ENSDARG00000031756,ENSDARG00000043923,ENSDARG00000058128,ENSDARG00000098753,ENSDARG00000010844,ENSDARG00000105112,ENSDARG00000038153,…
ENSDARG00000007824	2075.86	-0.581495	0.0876935	-6.63099	3.33436e-11	5.38886e-09	ENSDARG00000007824				GO:BP	epithelium development	GO:0060429	FALSE	0.00120724	2.91821	638	1355	71	1.80594	21989	ENSDARG00000100095,ENSDARG00000055192,ENSDARG00000056732,ENSDARG00000103937,ENSDARG00000079564,ENSDARG00000019335,ENSDARG00000052139,ENSDARG00000060298,ENSDARG00000004861,ENSDARG00000032963,ENSDARG00000055618,ENSDARG00000031756,ENSDARG00000078416,ENSDARG00000043923,ENSDARG00000013963,ENSDARG00000058128,ENSDARG00000054562,ENSDARG00000105112,ENSDARG00000035559,ENSDARG00000057698,ENSDARG00000004588,…
ENSDARG00000068370	91.7136	-1.48309	0.22361	-6.63248	3.30099e-11	5.38886e-09	ENSDARG00000068370				GO:BP	muscle cell differentiation	GO:0042692	FALSE	0.00121376	2.91587	194	1355	31	2.59314	21989	ENSDARG00000099959,ENSDARG00000079564,ENSDARG00000005162,ENSDARG00000045930,ENSDARG00000056029,ENSDARG00000045560,ENSDARG00000055618,ENSDARG00000031756,ENSDARG00000068457,ENSDARG00000024141,ENSDARG00000103969,ENSDARG00000055158,ENSDARG00000015536,ENSDARG00000055518,ENSDARG00000055678,ENSDARG00000032242,ENSDARG00000058656,ENSDARG00000041864,ENSDARG00000011821,ENSDARG00000079578,ENSDARG00000040237,…
ENSDARG00000054155	5193.2	0.484382	0.0731671	6.62022	3.58665e-11	5.73865e-09	ENSDARG00000054155				GO:BP	retina development in camera-type eye	GO:0060041	FALSE	0.00122506	2.91184	156	1355	27	2.8087	21989	ENSDARG00000041895,ENSDARG00000027041,ENSDARG00000070107,ENSDARG00000021442,ENSDARG00000102798,ENSDARG00000015002,ENSDARG00000058471,ENSDARG00000076055,ENSDARG00000043923,ENSDARG00000011094,ENSDARG00000100558,ENSDARG00000057698,ENSDARG00000070864,ENSDARG00000055283,ENSDARG00000075211,ENSDARG00000053364,ENSDARG00000079397,ENSDARG00000059279,ENSDARG00000070769,ENSDARG00000015427,ENSDARG00000042894,…
ENSDARG00000013615	6384.01	-0.448111	0.0678818	-6.60135	4.07443e-11	6.45455e-09	ENSDARG00000013615				GO:BP	synapse organization	GO:0050808	FALSE	0.00122506	2.91184	156	1355	27	2.8087	21989	ENSDARG00000062415,ENSDARG00000077053,ENSDARG00000034423,ENSDARG00000031720,ENSDARG00000070080,ENSDARG00000098880,ENSDARG00000111110,ENSDARG00000075806,ENSDARG00000060637,ENSDARG00000098769,ENSDARG00000062376,ENSDARG00000079161,ENSDARG00000062174,ENSDARG00000044062,ENSDARG00000079781,ENSDARG00000077151,ENSDARG00000073883,ENSDARG00000100851,ENSDARG00000057296,ENSDARG00000004753,ENSDARG00000063069,…
ENSDARG00000059945	2116.26	-0.537071	0.0817448	-6.57009	5.02852e-11	7.88788e-09	ENSDARG00000059945				GO:BP	synaptic signaling	GO:0099536	FALSE	0.00129475	2.88781	406	1355	51	2.0385	21989	ENSDARG00000076401,ENSDARG00000059945,ENSDARG00000000503,ENSDARG00000069981,ENSDARG00000030614,ENSDARG00000077053,ENSDARG00000034423,ENSDARG00000031720,ENSDARG00000070626,ENSDARG00000063144,ENSDARG00000101606,ENSDARG00000041062,ENSDARG00000070567,ENSDARG00000006923,ENSDARG00000061454,ENSDARG00000016667,ENSDARG00000002230,ENSDARG00000001994,ENSDARG00000113771,ENSDARG00000060637,ENSDARG00000067964,…
ENSDARG00000092945	463.925	-1.97919	0.301534	-6.56373	5.24766e-11	8.1517e-09	ENSDARG00000092945				GO:BP	nuclear division	GO:0000280	FALSE	0.00144225	2.84096	148	1355	26	2.85087	21989	ENSDARG00000078654,ENSDARG00000091150,ENSDARG00000014817,ENSDARG00000103996,ENSDARG00000051923,ENSDARG00000087238,ENSDARG00000005058,ENSDARG00000038882,ENSDARG00000074927,ENSDARG00000037640,ENSDARG00000034773,ENSDARG00000068759,ENSDARG00000071694,ENSDARG00000099194,ENSDARG00000070109,ENSDARG00000017744,ENSDARG00000001558,ENSDARG00000061468,ENSDARG00000041411,ENSDARG00000039616,ENSDARG00000053574,…
ENSDARG00000095744	193.018	1.4659	0.223468	6.55976	5.38961e-11	8.29171e-09	ENSDARG00000095744				GO:BP	anterior/posterior pattern specification	GO:0009952	TRUE	0.00146905	2.83296	139	1355	25	2.91871	21989	ENSDARG00000056732,ENSDARG00000019335,ENSDARG00000060298,ENSDARG00000094426,ENSDARG00000032963,ENSDARG00000054560,ENSDARG00000038205,ENSDARG00000031756,ENSDARG00000078416,ENSDARG00000054562,ENSDARG00000062338,ENSDARG00000075211,ENSDARG00000006514,ENSDARG00000059337,ENSDARG00000116139,ENSDARG00000016363,ENSDARG00000115868,ENSDARG00000045936,ENSDARG00000015427,ENSDARG00000067990,ENSDARG00000033307,…
ENSDARG00000093628	312.165	-1.08747	0.165878	-6.55586	5.5321e-11	8.42987e-09	ENSDARG00000093628				GO:BP	trans-synaptic signaling	GO:0099537	FALSE	0.00152487	2.81677	397	1355	50	2.04383	21989	ENSDARG00000076401,ENSDARG00000059945,ENSDARG00000000503,ENSDARG00000069981,ENSDARG00000030614,ENSDARG00000077053,ENSDARG00000034423,ENSDARG00000031720,ENSDARG00000070626,ENSDARG00000063144,ENSDARG00000101606,ENSDARG00000041062,ENSDARG00000070567,ENSDARG00000006923,ENSDARG00000061454,ENSDARG00000016667,ENSDARG00000002230,ENSDARG00000001994,ENSDARG00000113771,ENSDARG00000060637,ENSDARG00000067964,…
ENSDARG00000077341	1999.05	-0.766958	0.117127	-6.54807	5.82848e-11	8.7977e-09	ENSDARG00000077341				GO:BP	tissue development	GO:0009888	FALSE	0.00153449	2.81404	1120	1355	109	1.57934	21989	ENSDARG00000042245,ENSDARG00000100095,ENSDARG00000030215,ENSDARG00000012405,ENSDARG00000055192,ENSDARG00000056732,ENSDARG00000103937,ENSDARG00000079564,ENSDARG00000019335,ENSDARG00000052139,ENSDARG00000060298,ENSDARG00000091293,ENSDARG00000077847,ENSDARG00000056029,ENSDARG00000004861,ENSDARG00000045560,ENSDARG00000032963,ENSDARG00000010192,ENSDARG00000055618,ENSDARG00000089086,ENSDARG00000045776,…
ENSDARG00000011640	463.609	-1.15103	0.175911	-6.54325	6.01944e-11	9.00103e-09	ENSDARG00000011640				GO:BP	peripheral nervous system neuron axonogenesis	GO:0048936	FALSE	0.00166082	2.77968	8	1355	6	12.171	21989	ENSDARG00000056732,ENSDARG00000052139,ENSDARG00000094426,ENSDARG00000090035,ENSDARG00000044601,ENSDARG00000052094
ENSDARG00000007739	921.274	-0.628492	0.0972131	-6.4651	1.0123e-10	1.49971e-08	ENSDARG00000007739				GO:BP	embryonic organ development	GO:0048568	FALSE	0.00197669	2.70406	367	1355	47	2.07825	21989	ENSDARG00000042904,ENSDARG00000103937,ENSDARG00000079564,ENSDARG00000013615,ENSDARG00000007739,ENSDARG00000105083,ENSDARG00000100494,ENSDARG00000078052,ENSDARG00000055618,ENSDARG00000007430,ENSDARG00000070107,ENSDARG00000045776,ENSDARG00000043923,ENSDARG00000010844,ENSDARG00000105112,ENSDARG00000024141,ENSDARG00000004588,ENSDARG00000042337,ENSDARG00000075211,ENSDARG00000055154,ENSDARG00000054321,…
ENSDARG00000019335	1629.41	0.476299	0.0740097	6.43563	1.22958e-10	1.80489e-08	ENSDARG00000019335				GO:BP	muscle structure development	GO:0061061	FALSE	0.00209661	2.67848	313	1355	42	2.17757	21989	ENSDARG00000042245,ENSDARG00000099959,ENSDARG00000079564,ENSDARG00000005162,ENSDARG00000045930,ENSDARG00000056029,ENSDARG00000061436,ENSDARG00000045560,ENSDARG00000055618,ENSDARG00000031756,ENSDARG00000068457,ENSDARG00000024141,ENSDARG00000057698,ENSDARG00000103969,ENSDARG00000019316,ENSDARG00000055158,ENSDARG00000055154,ENSDARG00000014248,ENSDARG00000015536,ENSDARG00000055518,ENSDARG00000055678,…
ENSDARG00000009018	869.726	-0.723853	0.113008	-6.4053	1.50074e-10	2.14992e-08	ENSDARG00000009018				GO:BP	muscle cell development	GO:0055001	FALSE	0.00213567	2.67047	151	1355	26	2.79423	21989	ENSDARG00000099959,ENSDARG00000079564,ENSDARG00000005162,ENSDARG00000056029,ENSDARG00000045560,ENSDARG00000055618,ENSDARG00000031756,ENSDARG00000068457,ENSDARG00000024141,ENSDARG00000103969,ENSDARG00000055158,ENSDARG00000055518,ENSDARG00000055678,ENSDARG00000032242,ENSDARG00000058656,ENSDARG00000041864,ENSDARG00000011821,ENSDARG00000040237,ENSDARG00000079782,ENSDARG00000025641,ENSDARG00000032630,…
ENSDARG00000094559	1549.44	1.69101	0.263929	6.40707	1.48342e-10	2.14992e-08	ENSDARG00000094559				GO:BP	plasma membrane bounded cell projection organization	GO:0120036	FALSE	0.00226332	2.64525	822	1355	85	1.67808	21989	ENSDARG00000088984,ENSDARG00000056732,ENSDARG00000041895,ENSDARG00000062415,ENSDARG00000027041,ENSDARG00000052139,ENSDARG00000014891,ENSDARG00000045930,ENSDARG00000094426,ENSDARG00000031720,ENSDARG00000061436,ENSDARG00000004169,ENSDARG00000070080,ENSDARG00000087616,ENSDARG00000030367,ENSDARG00000052575,ENSDARG00000021442,ENSDARG00000102798,ENSDARG00000061454,ENSDARG00000103732,ENSDARG00000076055,…
ENSDARG00000103648	2303.31	-0.524299	0.0818595	-6.40487	1.50495e-10	2.14992e-08	ENSDARG00000103648				GO:BP	cell projection organization	GO:0030030	FALSE	0.0023602	2.62705	848	1355	87	1.66491	21989	ENSDARG00000088984,ENSDARG00000056732,ENSDARG00000041895,ENSDARG00000062415,ENSDARG00000027041,ENSDARG00000052139,ENSDARG00000069981,ENSDARG00000014891,ENSDARG00000045930,ENSDARG00000094426,ENSDARG00000031720,ENSDARG00000061436,ENSDARG00000004169,ENSDARG00000070080,ENSDARG00000087616,ENSDARG00000030367,ENSDARG00000052575,ENSDARG00000021442,ENSDARG00000102798,ENSDARG00000061454,ENSDARG00000103732,…
ENSDARG00000071658	1991.57	-0.41876	0.0655443	-6.38895	1.67023e-10	2.36493e-08	ENSDARG00000071658				GO:BP	non-membrane-bounded organelle assembly	GO:0140694	FALSE	0.00237031	2.62519	210	1355	32	2.47284	21989	ENSDARG00000099959,ENSDARG00000079564,ENSDARG00000005162,ENSDARG00000078654,ENSDARG00000087238,ENSDARG00000031756,ENSDARG00000068457,ENSDARG00000024141,ENSDARG00000103969,ENSDARG00000055158,ENSDARG00000061338,ENSDARG00000075725,ENSDARG00000001558,ENSDARG00000032242,ENSDARG00000016594,ENSDARG00000058656,ENSDARG00000039887,ENSDARG00000041864,ENSDARG00000039616,ENSDARG00000037109,ENSDARG00000003219,…
ENSDARG00000039929	1126.07	-0.62087	0.097257	-6.38381	1.7274e-10	2.42442e-08	ENSDARG00000039929				GO:BP	organelle fission	GO:0048285	FALSE	0.00260793	2.5837	162	1355	27	2.70467	21989	ENSDARG00000078654,ENSDARG00000091150,ENSDARG00000014817,ENSDARG00000103996,ENSDARG00000051923,ENSDARG00000087238,ENSDARG00000005058,ENSDARG00000038882,ENSDARG00000074927,ENSDARG00000032552,ENSDARG00000037640,ENSDARG00000034773,ENSDARG00000068759,ENSDARG00000071694,ENSDARG00000099194,ENSDARG00000070109,ENSDARG00000017744,ENSDARG00000001558,ENSDARG00000061468,ENSDARG00000041411,ENSDARG00000039616,…
ENSDARG00000040503	550.261	0.866548	0.136006	6.37139	1.87318e-10	2.60616e-08	ENSDARG00000040503				GO:BP	negative regulation of RNA metabolic process	GO:0051253	TRUE	0.00284322	2.54619	383	1355	48	2.0338	21989	ENSDARG00000040123,ENSDARG00000042904,ENSDARG00000019335,ENSDARG00000105083,ENSDARG00000060354,ENSDARG00000015566,ENSDARG00000021405,ENSDARG00000007430,ENSDARG00000045776,ENSDARG00000038205,ENSDARG00000078416,ENSDARG00000043923,ENSDARG00000005453,ENSDARG00000057863,ENSDARG00000003165,ENSDARG00000103409,ENSDARG00000055283,ENSDARG00000024276,ENSDARG00000003680,ENSDARG00000015495,ENSDARG00000100560,…
ENSDARG00000088741	571.197	-0.687873	0.108039	-6.36692	1.9286e-10	2.66013e-08	ENSDARG00000088741				GO:BP	chemical synaptic transmission	GO:0007268	FALSE	0.0030001	2.52286	395	1355	49	2.0131	21989	ENSDARG00000076401,ENSDARG00000059945,ENSDARG00000000503,ENSDARG00000069981,ENSDARG00000030614,ENSDARG00000077053,ENSDARG00000034423,ENSDARG00000031720,ENSDARG00000070626,ENSDARG00000063144,ENSDARG00000101606,ENSDARG00000041062,ENSDARG00000070567,ENSDARG00000006923,ENSDARG00000061454,ENSDARG00000016667,ENSDARG00000002230,ENSDARG00000001994,ENSDARG00000113771,ENSDARG00000060637,ENSDARG00000067964,…
ENSDARG00000061478	8515.4	0.274564	0.0432553	6.34751	2.18826e-10	2.99249e-08	ENSDARG00000061478				GO:BP	anterograde trans-synaptic signaling	GO:0098916	FALSE	0.0030001	2.52286	395	1355	49	2.0131	21989	ENSDARG00000076401,ENSDARG00000059945,ENSDARG00000000503,ENSDARG00000069981,ENSDARG00000030614,ENSDARG00000077053,ENSDARG00000034423,ENSDARG00000031720,ENSDARG00000070626,ENSDARG00000063144,ENSDARG00000101606,ENSDARG00000041062,ENSDARG00000070567,ENSDARG00000006923,ENSDARG00000061454,ENSDARG00000016667,ENSDARG00000002230,ENSDARG00000001994,ENSDARG00000113771,ENSDARG00000060637,ENSDARG00000067964,…
ENSDARG00000000503	7237.59	-0.44512	0.0701419	-6.346	2.20986e-10	2.99642e-08	ENSDARG00000000503				GO:BP	synapse assembly	GO:0007416	FALSE	0.00379195	2.42114	61	1355	15	3.9905	21989	ENSDARG00000031720,ENSDARG00000070080,ENSDARG00000098880,ENSDARG00000111110,ENSDARG00000075806,ENSDARG00000060637,ENSDARG00000098769,ENSDARG00000079161,ENSDARG00000044062,ENSDARG00000079781,ENSDARG00000073883,ENSDARG00000004753,ENSDARG00000090624,ENSDARG00000077710,ENSDARG00000103359
ENSDARG00000010792	682.965	0.604129	0.0953516	6.3358	2.36109e-10	3.17458e-08	ENSDARG00000010792				GO:BP	heart development	GO:0007507	FALSE	0.00388036	2.41113	376	1355	47	2.02851	21989	ENSDARG00000042245,ENSDARG00000040123,ENSDARG00000099959,ENSDARG00000103937,ENSDARG00000079564,ENSDARG00000056029,ENSDARG00000055618,ENSDARG00000031756,ENSDARG00000043923,ENSDARG00000010844,ENSDARG00000105112,ENSDARG00000079111,ENSDARG00000075211,ENSDARG00000103969,ENSDARG00000019316,ENSDARG00000055154,ENSDARG00000069737,ENSDARG00000014248,ENSDARG00000035957,ENSDARG00000011648,ENSDARG00000100560,…
ENSDARG00000069827	308.999	-2.58419	0.408106	-6.33216	2.4176e-10	3.22346e-08	ENSDARG00000069827				GO:BP	negative regulation of transcription by RNA polymerase II	GO:0000122	FALSE	0.00496893	2.30374	197	1355	30	2.47128	21989	ENSDARG00000040123,ENSDARG00000042904,ENSDARG00000105083,ENSDARG00000021405,ENSDARG00000007430,ENSDARG00000038205,ENSDARG00000078416,ENSDARG00000043923,ENSDARG00000005453,ENSDARG00000057863,ENSDARG00000003165,ENSDARG00000103409,ENSDARG00000055283,ENSDARG00000015495,ENSDARG00000100560,ENSDARG00000054442,ENSDARG00000016363,ENSDARG00000040764,ENSDARG00000060862,ENSDARG00000061345,ENSDARG00000074526,…
ENSDARG00000016301	648.498	-0.665884	0.105264	-6.32584	2.51863e-10	3.33042e-08	ENSDARG00000016301				GO:BP	organelle organization	GO:0006996	FALSE	0.00570759	2.24355	2052	1355	175	1.38397	21989	ENSDARG00000104682,ENSDARG00000100095,ENSDARG00000099959,ENSDARG00000088984,ENSDARG00000055192,ENSDARG00000079564,ENSDARG00000000503,ENSDARG00000016301,ENSDARG00000005162,ENSDARG00000078654,ENSDARG00000091150,ENSDARG00000011998,ENSDARG00000019507,ENSDARG00000014817,ENSDARG00000115956,ENSDARG00000005462,ENSDARG00000103996,ENSDARG00000060298,ENSDARG00000039208,ENSDARG00000042285,ENSDARG00000091293,…
ENSDARG00000008209	813.509	-0.697636	0.110754	-6.29898	2.99601e-10	3.92919e-08	ENSDARG00000008209				GO:BP	cell adhesion	GO:0007155	FALSE	0.00667453	2.17558	769	1355	79	1.66712	21989	ENSDARG00000100095,ENSDARG00000098652,ENSDARG00000062415,ENSDARG00000027041,ENSDARG00000001760,ENSDARG00000092039,ENSDARG00000006467,ENSDARG00000060610,ENSDARG00000031720,ENSDARG00000021442,ENSDARG00000015002,ENSDARG00000061909,ENSDARG00000078898,ENSDARG00000002507,ENSDARG00000043806,ENSDARG00000031049,ENSDARG00000105341,ENSDARG00000112049,ENSDARG00000104497,ENSDARG00000012593,ENSDARG00000033845,…
ENSDARG00000069469	224.843	-0.997139	0.160061	-6.22974	4.67224e-10	6.07771e-08	ENSDARG00000069469				GO:BP	actomyosin structure organization	GO:0031032	FALSE	0.00769432	2.11383	133	1355	23	2.80635	21989	ENSDARG00000099959,ENSDARG00000079564,ENSDARG00000005162,ENSDARG00000031756,ENSDARG00000068457,ENSDARG00000024141,ENSDARG00000103969,ENSDARG00000055158,ENSDARG00000007278,ENSDARG00000017500,ENSDARG00000020795,ENSDARG00000032242,ENSDARG00000058656,ENSDARG00000041864,ENSDARG00000088130,ENSDARG00000029019,ENSDARG00000040237,ENSDARG00000060917,ENSDARG00000079782,ENSDARG00000032630,ENSDARG00000100729,…
ENSDARG00000105441	350.236	-0.954943	0.15338	-6.22599	4.78529e-10	6.17457e-08	ENSDARG00000105441				GO:BP	regulation of RNA metabolic process	GO:0051252	FALSE	0.00771085	2.1129	2962	1355	238	1.30394	21989	ENSDARG00000014746,ENSDARG00000040123,ENSDARG00000010083,ENSDARG00000062510,ENSDARG00000031768,ENSDARG00000103554,ENSDARG00000056732,ENSDARG00000042904,ENSDARG00000053569,ENSDARG00000056292,ENSDARG00000010591,ENSDARG00000019566,ENSDARG00000077428,ENSDARG00000054378,ENSDARG00000028335,ENSDARG00000001910,ENSDARG00000007824,ENSDARG00000013615,ENSDARG00000019335,ENSDARG00000103648,ENSDARG00000040503,…
ENSDARG00000087324	5643.99	-0.667859	0.107391	-6.21896	5.00466e-10	6.40596e-08	ENSDARG00000087324				GO:BP	negative regulation of nucleobase-containing compound metabolic process	GO:0045934	FALSE	0.00795825	2.09918	409	1355	49	1.94419	21989	ENSDARG00000040123,ENSDARG00000042904,ENSDARG00000019335,ENSDARG00000105083,ENSDARG00000060354,ENSDARG00000015566,ENSDARG00000021405,ENSDARG00000007430,ENSDARG00000045776,ENSDARG00000038205,ENSDARG00000078416,ENSDARG00000043923,ENSDARG00000005453,ENSDARG00000057863,ENSDARG00000003165,ENSDARG00000103409,ENSDARG00000055283,ENSDARG00000024276,ENSDARG00000035957,ENSDARG00000003680,ENSDARG00000015495,…
ENSDARG00000056745	357.005	-0.775425	0.125034	-6.2017	5.58581e-10	7.09309e-08	ENSDARG00000056745				GO:BP	negative regulation of cellular metabolic process	GO:0031324	FALSE	0.00803249	2.09515	587	1355	64	1.76933	21989	ENSDARG00000040123,ENSDARG00000042904,ENSDARG00000019335,ENSDARG00000040503,ENSDARG00000105083,ENSDARG00000010878,ENSDARG00000060354,ENSDARG00000052816,ENSDARG00000015566,ENSDARG00000021405,ENSDARG00000007430,ENSDARG00000100499,ENSDARG00000045776,ENSDARG00000038205,ENSDARG00000078416,ENSDARG00000063050,ENSDARG00000043923,ENSDARG00000005453,ENSDARG00000057863,ENSDARG00000003165,ENSDARG00000103409,…
ENSDARG00000002193	81.3185	-2.29049	0.369836	-6.19326	5.89313e-10	7.42442e-08	ENSDARG00000002193				GO:BP	cellular oxidant detoxification	GO:0098869	TRUE	0.00816752	2.08791	57	1355	14	3.98584	21989	ENSDARG00000058734,ENSDARG00000079305,ENSDARG00000115405,ENSDARG00000088330,ENSDARG00000087390,ENSDARG00000045143,ENSDARG00000033364,ENSDARG00000043342,ENSDARG00000003077,ENSDARG00000019236,ENSDARG00000100374,ENSDARG00000089475,ENSDARG00000089124,ENSDARG00000010276
ENSDARG00000027041	1284.36	-0.53266	0.086164	-6.18193	6.3322e-10	7.91525e-08	ENSDARG00000027041				GO:BP	sodium ion transmembrane transport	GO:0035725	TRUE	0.00832491	2.07962	143	1355	24	2.72359	21989	ENSDARG00000018259,ENSDARG00000007739,ENSDARG00000076833,ENSDARG00000099203,ENSDARG00000001870,ENSDARG00000027957,ENSDARG00000039647,ENSDARG00000067964,ENSDARG00000013730,ENSDARG00000099031,ENSDARG00000034588,ENSDARG00000055154,ENSDARG00000062744,ENSDARG00000035056,ENSDARG00000071235,ENSDARG00000037145,ENSDARG00000034424,ENSDARG00000039131,ENSDARG00000001354,ENSDARG00000075382,ENSDARG00000104387,…
ENSDARG00000027065	396.231	-0.807048	0.131055	-6.15808	7.36323e-10	9.13269e-08	ENSDARG00000027065				GO:BP	striated muscle cell differentiation	GO:0051146	FALSE	0.00913079	2.03949	163	1355	26	2.58852	21989	ENSDARG00000099959,ENSDARG00000079564,ENSDARG00000005162,ENSDARG00000056029,ENSDARG00000045560,ENSDARG00000055618,ENSDARG00000031756,ENSDARG00000068457,ENSDARG00000024141,ENSDARG00000103969,ENSDARG00000055158,ENSDARG00000055518,ENSDARG00000032242,ENSDARG00000058656,ENSDARG00000041864,ENSDARG00000011821,ENSDARG00000040237,ENSDARG00000079782,ENSDARG00000025641,ENSDARG00000032630,ENSDARG00000100729,…
ENSDARG00000052139	4399.44	0.469604	0.0764018	6.14651	7.92065e-10	9.74849e-08	ENSDARG00000052139				GO:BP	regulation of cellular metabolic process	GO:0031323	FALSE	0.00939637	2.02704	3585	1355	280	1.26746	21989	ENSDARG00000014746,ENSDARG00000040123,ENSDARG00000100095,ENSDARG00000010083,ENSDARG00000062510,ENSDARG00000031768,ENSDARG00000103554,ENSDARG00000056732,ENSDARG00000042904,ENSDARG00000053569,ENSDARG00000056292,ENSDARG00000010591,ENSDARG00000019566,ENSDARG00000077428,ENSDARG00000054378,ENSDARG00000028335,ENSDARG00000001910,ENSDARG00000056186,ENSDARG00000007824,ENSDARG00000054155,ENSDARG00000013615,…
ENSDARG00000001760	94.8339	-2.12697	0.346324	-6.14155	8.17214e-10	9.98124e-08	ENSDARG00000001760				GO:BP	striated muscle cell development	GO:0055002	FALSE	0.00971441	2.01258	90	1355	18	3.24561	21989	ENSDARG00000099959,ENSDARG00000079564,ENSDARG00000005162,ENSDARG00000031756,ENSDARG00000068457,ENSDARG00000024141,ENSDARG00000103969,ENSDARG00000055158,ENSDARG00000032242,ENSDARG00000058656,ENSDARG00000041864,ENSDARG00000040237,ENSDARG00000079782,ENSDARG00000025641,ENSDARG00000032630,ENSDARG00000100729,ENSDARG00000091253,ENSDARG00000061904
ENSDARG00000005162	5509.61	0.282033	0.0459707	6.13505	8.51337e-10	1.03192e-07	ENSDARG00000005162				GO:BP	sodium ion export across plasma membrane	GO:0036376	FALSE	0.0101724	1.99258	19	1355	8	6.83286	21989	ENSDARG00000018259,ENSDARG00000007739,ENSDARG00000076833,ENSDARG00000099203,ENSDARG00000001870,ENSDARG00000034424,ENSDARG00000039131,ENSDARG00000019856
ENSDARG00000074253	213.583	1.10764	0.181044	6.11811	9.46931e-10	1.13916e-07	ENSDARG00000074253				GO:BP	intracellular potassium ion homeostasis	GO:0030007	TRUE	0.0101724	1.99258	19	1355	8	6.83286	21989	ENSDARG00000018259,ENSDARG00000007739,ENSDARG00000076833,ENSDARG00000099203,ENSDARG00000001870,ENSDARG00000034424,ENSDARG00000039131,ENSDARG00000019856
ENSDARG00000076790	3051.61	-1.34231	0.219667	-6.11064	9.92295e-10	1.18483e-07	ENSDARG00000076790				GO:BP	negative regulation of macromolecule biosynthetic process	GO:0010558	FALSE	0.0110881	1.95514	449	1355	52	1.87942	21989	ENSDARG00000040123,ENSDARG00000042904,ENSDARG00000019335,ENSDARG00000040503,ENSDARG00000105083,ENSDARG00000060354,ENSDARG00000052816,ENSDARG00000015566,ENSDARG00000021405,ENSDARG00000007430,ENSDARG00000100499,ENSDARG00000045776,ENSDARG00000038205,ENSDARG00000078416,ENSDARG00000063050,ENSDARG00000043923,ENSDARG00000005453,ENSDARG00000057863,ENSDARG00000003165,ENSDARG00000103409,ENSDARG00000055283,…
ENSDARG00000053862	4042.44	-0.477434	0.0782195	-6.10377	1.03593e-09	1.22777e-07	ENSDARG00000053862				GO:BP	regulation of multicellular organismal development	GO:2000026	FALSE	0.0112615	1.9484	301	1355	39	2.10264	21989	ENSDARG00000100095,ENSDARG00000056732,ENSDARG00000019335,ENSDARG00000052139,ENSDARG00000014891,ENSDARG00000094426,ENSDARG00000075133,ENSDARG00000031720,ENSDARG00000032963,ENSDARG00000030367,ENSDARG00000054560,ENSDARG00000038205,ENSDARG00000043923,ENSDARG00000098753,ENSDARG00000054562,ENSDARG00000105112,ENSDARG00000060637,ENSDARG00000010785,ENSDARG00000098769,ENSDARG00000006514,ENSDARG00000015536,…
ENSDARG00000074656	73.0815	2.16706	0.356996	6.07026	1.27705e-09	1.50241e-07	ENSDARG00000074656				GO:BP	negative regulation of cellular biosynthetic process	GO:0031327	FALSE	0.0118048	1.92794	450	1355	52	1.87524	21989	ENSDARG00000040123,ENSDARG00000042904,ENSDARG00000019335,ENSDARG00000040503,ENSDARG00000105083,ENSDARG00000060354,ENSDARG00000052816,ENSDARG00000015566,ENSDARG00000021405,ENSDARG00000007430,ENSDARG00000100499,ENSDARG00000045776,ENSDARG00000038205,ENSDARG00000078416,ENSDARG00000063050,ENSDARG00000043923,ENSDARG00000005453,ENSDARG00000057863,ENSDARG00000003165,ENSDARG00000103409,ENSDARG00000055283,…
ENSDARG00000006487	5145	0.261689	0.0431356	6.06667	1.30592e-09	1.52517e-07	ENSDARG00000006487				GO:BP	neurotransmitter transport	GO:0006836	TRUE	0.0120122	1.92038	100	1355	19	3.08333	21989	ENSDARG00000059945,ENSDARG00000000503,ENSDARG00000030614,ENSDARG00000077053,ENSDARG00000101606,ENSDARG00000070567,ENSDARG00000039647,ENSDARG00000001994,ENSDARG00000059775,ENSDARG00000056036,ENSDARG00000060711,ENSDARG00000102690,ENSDARG00000025206,ENSDARG00000078060,ENSDARG00000074680,ENSDARG00000113702,ENSDARG00000105490,ENSDARG00000051981,ENSDARG00000061829
ENSDARG00000012671	243.354	-0.804698	0.132964	-6.05198	1.43074e-09	1.65882e-07	ENSDARG00000012671				GO:BP	response to toxic substance	GO:0009636	FALSE	0.0123531	1.90823	83	1355	17	3.32382	21989	ENSDARG00000058734,ENSDARG00000079305,ENSDARG00000115405,ENSDARG00000088330,ENSDARG00000087390,ENSDARG00000045143,ENSDARG00000033364,ENSDARG00000043342,ENSDARG00000003077,ENSDARG00000019236,ENSDARG00000104719,ENSDARG00000100374,ENSDARG00000089475,ENSDARG00000046012,ENSDARG00000089124,ENSDARG00000010276,ENSDARG00000010936
ENSDARG00000069981	5192.28	-0.432287	0.0714748	-6.04811	1.46555e-09	1.68696e-07	ENSDARG00000069981				GO:BP	DNA replication initiation	GO:0006270	FALSE	0.0126187	1.89898	25	1355	9	5.8421	21989	ENSDARG00000019507,ENSDARG00000009942,ENSDARG00000102798,ENSDARG00000045308,ENSDARG00000043720,ENSDARG00000040041,ENSDARG00000024204,ENSDARG00000101161,ENSDARG00000057683
ENSDARG00000027236	127.093	-1.77653	0.295145	-6.01917	1.75311e-09	2.00355e-07	ENSDARG00000027236				GO:BP	detoxification	GO:0098754	FALSE	0.0129752	1.88689	75	1355	16	3.46198	21989	ENSDARG00000058734,ENSDARG00000079305,ENSDARG00000115405,ENSDARG00000088330,ENSDARG00000087390,ENSDARG00000045143,ENSDARG00000033364,ENSDARG00000043342,ENSDARG00000003077,ENSDARG00000019236,ENSDARG00000104719,ENSDARG00000100374,ENSDARG00000089475,ENSDARG00000046012,ENSDARG00000089124,ENSDARG00000010276
ENSDARG00000060115	456.369	0.941737	0.156766	6.00727	1.88673e-09	2.14098e-07	ENSDARG00000060115				GO:BP	negative regulation of RNA biosynthetic process	GO:1902679	FALSE	0.0130906	1.88304	359	1355	44	1.98895	21989	ENSDARG00000040123,ENSDARG00000042904,ENSDARG00000019335,ENSDARG00000105083,ENSDARG00000060354,ENSDARG00000015566,ENSDARG00000021405,ENSDARG00000007430,ENSDARG00000045776,ENSDARG00000038205,ENSDARG00000078416,ENSDARG00000043923,ENSDARG00000005453,ENSDARG00000057863,ENSDARG00000003165,ENSDARG00000103409,ENSDARG00000055283,ENSDARG00000003680,ENSDARG00000015495,ENSDARG00000100560,ENSDARG00000054442,…
ENSDARG00000078654	3511.21	0.417305	0.0695099	6.00353	1.93071e-09	2.17545e-07	ENSDARG00000078654				GO:BP	negative regulation of nucleic acid-templated transcription	GO:1903507	FALSE	0.0130906	1.88304	359	1355	44	1.98895	21989	ENSDARG00000040123,ENSDARG00000042904,ENSDARG00000019335,ENSDARG00000105083,ENSDARG00000060354,ENSDARG00000015566,ENSDARG00000021405,ENSDARG00000007430,ENSDARG00000045776,ENSDARG00000038205,ENSDARG00000078416,ENSDARG00000043923,ENSDARG00000005453,ENSDARG00000057863,ENSDARG00000003165,ENSDARG00000103409,ENSDARG00000055283,ENSDARG00000003680,ENSDARG00000015495,ENSDARG00000100560,ENSDARG00000054442,…
ENSDARG00000030614	2922.15	-0.493974	0.0823079	-6.00154	1.95456e-09	2.1849e-07	ENSDARG00000030614				GO:BP	negative regulation of DNA-templated transcription	GO:0045892	FALSE	0.0130906	1.88304	359	1355	44	1.98895	21989	ENSDARG00000040123,ENSDARG00000042904,ENSDARG00000019335,ENSDARG00000105083,ENSDARG00000060354,ENSDARG00000015566,ENSDARG00000021405,ENSDARG00000007430,ENSDARG00000045776,ENSDARG00000038205,ENSDARG00000078416,ENSDARG00000043923,ENSDARG00000005453,ENSDARG00000057863,ENSDARG00000003165,ENSDARG00000103409,ENSDARG00000055283,ENSDARG00000003680,ENSDARG00000015495,ENSDARG00000100560,ENSDARG00000054442,…
ENSDARG00000091150	4622.97	0.367693	0.0612765	6.00056	1.96641e-09	2.1849e-07	ENSDARG00000091150				GO:BP	regulation of cell cycle process	GO:0010564	FALSE	0.0142275	1.84687	187	1355	28	2.42987	21989	ENSDARG00000100095,ENSDARG00000010792,ENSDARG00000078654,ENSDARG00000091150,ENSDARG00000014817,ENSDARG00000103996,ENSDARG00000009942,ENSDARG00000058471,ENSDARG00000074927,ENSDARG00000041361,ENSDARG00000037640,ENSDARG00000055283,ENSDARG00000055133,ENSDARG00000068759,ENSDARG00000007278,ENSDARG00000099194,ENSDARG00000014496,ENSDARG00000017500,ENSDARG00000104359,ENSDARG00000019741,ENSDARG00000053574,…
ENSDARG00000037588	162.422	-1.30989	0.218522	-5.99434	2.04316e-09	2.25452e-07	ENSDARG00000037588				GO:BP	developmental growth	GO:0048589	FALSE	0.0142691	1.8456	293	1355	38	2.10466	21989	ENSDARG00000100095,ENSDARG00000012405,ENSDARG00000103937,ENSDARG00000027041,ENSDARG00000012671,ENSDARG00000014891,ENSDARG00000021405,ENSDARG00000031720,ENSDARG00000089086,ENSDARG00000078416,ENSDARG00000105112,ENSDARG00000099744,ENSDARG00000062338,ENSDARG00000074723,ENSDARG00000077139,ENSDARG00000059337,ENSDARG00000042816,ENSDARG00000055678,ENSDARG00000104359,ENSDARG00000003655,ENSDARG00000012066,…
ENSDARG00000032614	2101.01	-0.396919	0.0662916	-5.98748	2.1312e-09	2.33557e-07	ENSDARG00000032614				GO:BP	regulation of cellular biosynthetic process	GO:0031326	FALSE	0.0146917	1.83293	2960	1355	236	1.29386	21989	ENSDARG00000040123,ENSDARG00000100095,ENSDARG00000062510,ENSDARG00000031768,ENSDARG00000103554,ENSDARG00000056732,ENSDARG00000042904,ENSDARG00000053569,ENSDARG00000056292,ENSDARG00000010591,ENSDARG00000019566,ENSDARG00000077428,ENSDARG00000028335,ENSDARG00000001910,ENSDARG00000056186,ENSDARG00000007824,ENSDARG00000013615,ENSDARG00000019335,ENSDARG00000103648,ENSDARG00000040503,ENSDARG00000061478,…
ENSDARG00000095715	1656.03	0.550453	0.0920057	5.98281	2.19321e-09	2.38717e-07	ENSDARG00000095715				GO:BP	regulation of nucleobase-containing compound metabolic process	GO:0019219	FALSE	0.0149003	1.82681	3048	1355	242	1.28845	21989	ENSDARG00000014746,ENSDARG00000040123,ENSDARG00000010083,ENSDARG00000062510,ENSDARG00000031768,ENSDARG00000103554,ENSDARG00000056732,ENSDARG00000042904,ENSDARG00000053569,ENSDARG00000056292,ENSDARG00000010591,ENSDARG00000019566,ENSDARG00000077428,ENSDARG00000054378,ENSDARG00000028335,ENSDARG00000001910,ENSDARG00000007824,ENSDARG00000054155,ENSDARG00000013615,ENSDARG00000019335,ENSDARG00000103648,…
ENSDARG00000002613	578.248	0.625901	0.104868	5.96845	2.39513e-09	2.58933e-07	ENSDARG00000002613				GO:BP	double-strand break repair via break-induced replication	GO:0000727	TRUE	0.0168088	1.77446	15	1355	7	7.57309	21989	ENSDARG00000102798,ENSDARG00000069326,ENSDARG00000043720,ENSDARG00000016044,ENSDARG00000040041,ENSDARG00000057683,ENSDARG00000023584
ENSDARG00000102453	3723.14	-0.433429	0.0726961	-5.9622	2.48868e-09	2.67241e-07	ENSDARG00000102453				GO:BP	system process	GO:0003008	FALSE	0.0178922	1.74734	906	1355	88	1.57623	21989	ENSDARG00000037921,ENSDARG00000076572,ENSDARG00000042245,ENSDARG00000086658,ENSDARG00000087164,ENSDARG00000104682,ENSDARG00000035958,ENSDARG00000088823,ENSDARG00000109861,ENSDARG00000091148,ENSDARG00000116164,ENSDARG00000099959,ENSDARG00000069792,ENSDARG00000074001,ENSDARG00000057460,ENSDARG00000087301,ENSDARG00000069801,ENSDARG00000086917,ENSDARG00000001993,ENSDARG00000115701,ENSDARG00000069826,…
ENSDARG00000070480	559.411	-0.664757	0.111814	-5.9452	2.7612e-09	2.94528e-07	ENSDARG00000070480				GO:BP	regulation of macromolecule biosynthetic process	GO:0010556	FALSE	0.0187924	1.72602	2956	1355	235	1.29012	21989	ENSDARG00000040123,ENSDARG00000062510,ENSDARG00000031768,ENSDARG00000103554,ENSDARG00000056732,ENSDARG00000042904,ENSDARG00000053569,ENSDARG00000056292,ENSDARG00000010591,ENSDARG00000019566,ENSDARG00000077428,ENSDARG00000028335,ENSDARG00000001910,ENSDARG00000056186,ENSDARG00000007824,ENSDARG00000013615,ENSDARG00000019335,ENSDARG00000103648,ENSDARG00000040503,ENSDARG00000061478,ENSDARG00000008209,…
ENSDARG00000011998	681.153	-0.820983	0.138458	-5.92949	3.03884e-09	3.21996e-07	ENSDARG00000011998				GO:BP	sodium ion transport	GO:0006814	FALSE	0.0195845	1.70809	180	1355	27	2.43421	21989	ENSDARG00000018259,ENSDARG00000007739,ENSDARG00000076833,ENSDARG00000099203,ENSDARG00000001870,ENSDARG00000027957,ENSDARG00000039647,ENSDARG00000067964,ENSDARG00000013730,ENSDARG00000099031,ENSDARG00000034588,ENSDARG00000055154,ENSDARG00000062744,ENSDARG00000004243,ENSDARG00000035056,ENSDARG00000059053,ENSDARG00000071235,ENSDARG00000037145,ENSDARG00000034424,ENSDARG00000039131,ENSDARG00000001354,…
ENSDARG00000087663	153.877	-1.42493	0.240775	-5.91809	3.25707e-09	3.4285e-07	ENSDARG00000087663				GO:BP	DNA metabolic process	GO:0006259	FALSE	0.022759	1.64285	533	1355	58	1.7659	21989	ENSDARG00000054155,ENSDARG00000002613,ENSDARG00000019507,ENSDARG00000015566,ENSDARG00000009942,ENSDARG00000061836,ENSDARG00000099298,ENSDARG00000102798,ENSDARG00000018891,ENSDARG00000069326,ENSDARG00000057863,ENSDARG00000045308,ENSDARG00000014274,ENSDARG00000014017,ENSDARG00000043720,ENSDARG00000016044,ENSDARG00000027689,ENSDARG00000015070,ENSDARG00000058533,ENSDARG00000040041,ENSDARG00000035957,…
ENSDARG00000100244	9719.02	-0.266546	0.0450583	-5.91557	3.30723e-09	3.45854e-07	ENSDARG00000100244				GO:BP	myofibril assembly	GO:0030239	FALSE	0.023737	1.62457	87	1355	17	3.171	21989	ENSDARG00000099959,ENSDARG00000079564,ENSDARG00000005162,ENSDARG00000031756,ENSDARG00000068457,ENSDARG00000024141,ENSDARG00000103969,ENSDARG00000055158,ENSDARG00000032242,ENSDARG00000058656,ENSDARG00000041864,ENSDARG00000040237,ENSDARG00000079782,ENSDARG00000032630,ENSDARG00000100729,ENSDARG00000091253,ENSDARG00000061904
ENSDARG00000011989	1366.93	-0.661187	0.111819	-5.91299	3.35945e-09	3.49034e-07	ENSDARG00000011989				GO:BP	negative regulation of biosynthetic process	GO:0009890	FALSE	0.0244857	1.61109	462	1355	52	1.82653	21989	ENSDARG00000040123,ENSDARG00000042904,ENSDARG00000019335,ENSDARG00000040503,ENSDARG00000105083,ENSDARG00000060354,ENSDARG00000052816,ENSDARG00000015566,ENSDARG00000021405,ENSDARG00000007430,ENSDARG00000100499,ENSDARG00000045776,ENSDARG00000038205,ENSDARG00000078416,ENSDARG00000063050,ENSDARG00000043923,ENSDARG00000005453,ENSDARG00000057863,ENSDARG00000003165,ENSDARG00000103409,ENSDARG00000055283,…
ENSDARG00000102908	209.898	-0.916952	0.155225	-5.90723	3.47908e-09	3.59131e-07	ENSDARG00000102908				GO:BP	intracellular sodium ion homeostasis	GO:0006883	TRUE	0.024508	1.61069	21	1355	8	6.18211	21989	ENSDARG00000018259,ENSDARG00000007739,ENSDARG00000076833,ENSDARG00000099203,ENSDARG00000001870,ENSDARG00000034424,ENSDARG00000039131,ENSDARG00000019856
ENSDARG00000019507	1640	0.562053	0.0952593	5.90024	3.6298e-09	3.72288e-07	ENSDARG00000019507				GO:BP	regulation of biosynthetic process	GO:0009889	FALSE	0.0246537	1.60812	2997	1355	237	1.2833	21989	ENSDARG00000040123,ENSDARG00000100095,ENSDARG00000062510,ENSDARG00000031768,ENSDARG00000103554,ENSDARG00000056732,ENSDARG00000042904,ENSDARG00000053569,ENSDARG00000056292,ENSDARG00000010591,ENSDARG00000019566,ENSDARG00000077428,ENSDARG00000028335,ENSDARG00000001910,ENSDARG00000056186,ENSDARG00000007824,ENSDARG00000013615,ENSDARG00000019335,ENSDARG00000103648,ENSDARG00000040503,ENSDARG00000061478,…
ENSDARG00000099517	1862.82	-0.457849	0.0776442	-5.89676	3.70708e-09	3.77792e-07	ENSDARG00000099517				GO:BP	regulation of primary metabolic process	GO:0080090	FALSE	0.0286923	1.54223	3667	1355	282	1.24797	21989	ENSDARG00000014746,ENSDARG00000040123,ENSDARG00000100095,ENSDARG00000010083,ENSDARG00000062510,ENSDARG00000031768,ENSDARG00000103554,ENSDARG00000056732,ENSDARG00000042904,ENSDARG00000053569,ENSDARG00000056292,ENSDARG00000010591,ENSDARG00000019566,ENSDARG00000077428,ENSDARG00000054378,ENSDARG00000028335,ENSDARG00000001910,ENSDARG00000056186,ENSDARG00000007824,ENSDARG00000054155,ENSDARG00000013615,…
ENSDARG00000060123	491.654	-0.558028	0.094875	-5.88172	4.06029e-09	4.11169e-07	ENSDARG00000060123				GO:BP	sarcomere organization	GO:0045214	FALSE	0.0304794	1.51599	48	1355	12	4.05701	21989	ENSDARG00000099959,ENSDARG00000079564,ENSDARG00000068457,ENSDARG00000024141,ENSDARG00000103969,ENSDARG00000032242,ENSDARG00000058656,ENSDARG00000041864,ENSDARG00000079782,ENSDARG00000100729,ENSDARG00000091253,ENSDARG00000061904
ENSDARG00000031495	6511.99	0.327818	0.0557542	5.87969	4.11028e-09	4.13613e-07	ENSDARG00000031495				GO:BP	ionotropic glutamate receptor signaling pathway	GO:0035235	TRUE	0.0312207	1.50556	34	1355	10	4.77295	21989	ENSDARG00000052765,ENSDARG00000113771,ENSDARG00000027828,ENSDARG00000037496,ENSDARG00000070543,ENSDARG00000021352,ENSDARG00000055302,ENSDARG00000086207,ENSDARG00000032565,ENSDARG00000037498
ENSDARG00000098392	418.383	-0.718194	0.122279	-5.87341	4.26927e-09	4.26927e-07	ENSDARG00000098392				GO:BP	ligand-gated ion channel signaling pathway	GO:1990806	FALSE	0.0312207	1.50556	34	1355	10	4.77295	21989	ENSDARG00000052765,ENSDARG00000113771,ENSDARG00000027828,ENSDARG00000037496,ENSDARG00000070543,ENSDARG00000021352,ENSDARG00000055302,ENSDARG00000086207,ENSDARG00000032565,ENSDARG00000037498
ENSDARG00000057789	1596.93	-0.763606	0.13047	-5.85271	4.83623e-09	4.80619e-07	ENSDARG00000057789				GO:BP	regeneration	GO:0031099	FALSE	0.0329316	1.48239	145	1355	23	2.5741	21989	ENSDARG00000100095,ENSDARG00000012405,ENSDARG00000012671,ENSDARG00000089086,ENSDARG00000043923,ENSDARG00000103409,ENSDARG00000099744,ENSDARG00000059337,ENSDARG00000042816,ENSDARG00000104359,ENSDARG00000099351,ENSDARG00000056929,ENSDARG00000023062,ENSDARG00000015427,ENSDARG00000052094,ENSDARG00000104773,ENSDARG00000094041,ENSDARG00000032083,ENSDARG00000033307,ENSDARG00000075570,ENSDARG00000036036,…
ENSDARG00000053301	1687.11	0.524059	0.0895997	5.84889	4.94854e-09	4.88744e-07	ENSDARG00000053301				GO:BP	axon guidance	GO:0007411	FALSE	0.0337203	1.47211	249	1355	33	2.1507	21989	ENSDARG00000027041,ENSDARG00000014891,ENSDARG00000045930,ENSDARG00000021442,ENSDARG00000061454,ENSDARG00000100558,ENSDARG00000051875,ENSDARG00000105112,ENSDARG00000036422,ENSDARG00000099744,ENSDARG00000028118,ENSDARG00000077139,ENSDARG00000090035,ENSDARG00000024865,ENSDARG00000069093,ENSDARG00000009387,ENSDARG00000005479,ENSDARG00000044601,ENSDARG00000043864,ENSDARG00000026784,ENSDARG00000011141,…
ENSDARG00000020794	284.389	-1.19913	0.205176	-5.84437	5.08483e-09	4.99124e-07	ENSDARG00000020794				GO:BP	sensory organ morphogenesis	GO:0090596	FALSE	0.0344301	1.46306	196	1355	28	2.31829	21989	ENSDARG00000007739,ENSDARG00000027041,ENSDARG00000011989,ENSDARG00000070107,ENSDARG00000015002,ENSDARG00000076055,ENSDARG00000043923,ENSDARG00000013963,ENSDARG00000007715,ENSDARG00000105112,ENSDARG00000004588,ENSDARG00000070864,ENSDARG00000055283,ENSDARG00000075211,ENSDARG00000079397,ENSDARG00000059279,ENSDARG00000034424,ENSDARG00000040606,ENSDARG00000045936,ENSDARG00000007025,ENSDARG00000070769,…
ENSDARG00000112959	2930.18	0.546568	0.0935922	5.83988	5.22375e-09	5.09634e-07	ENSDARG00000112959				GO:BP	DNA-templated DNA replication	GO:0006261	FALSE	0.0359417	1.4444	81	1355	16	3.20554	21989	ENSDARG00000019507,ENSDARG00000009942,ENSDARG00000102798,ENSDARG00000045308,ENSDARG00000014274,ENSDARG00000043720,ENSDARG00000016044,ENSDARG00000027689,ENSDARG00000040041,ENSDARG00000024204,ENSDARG00000074691,ENSDARG00000041411,ENSDARG00000101161,ENSDARG00000057683,ENSDARG00000033273,ENSDARG00000040163
ENSDARG00000069817	7332.88	-0.826293	0.141751	-5.82919	5.56978e-09	5.401e-07	ENSDARG00000069817				GO:BP	neuron projection guidance	GO:0097485	FALSE	0.0365978	1.43654	250	1355	33	2.1421	21989	ENSDARG00000027041,ENSDARG00000014891,ENSDARG00000045930,ENSDARG00000021442,ENSDARG00000061454,ENSDARG00000100558,ENSDARG00000051875,ENSDARG00000105112,ENSDARG00000036422,ENSDARG00000099744,ENSDARG00000028118,ENSDARG00000077139,ENSDARG00000090035,ENSDARG00000024865,ENSDARG00000069093,ENSDARG00000009387,ENSDARG00000005479,ENSDARG00000044601,ENSDARG00000043864,ENSDARG00000026784,ENSDARG00000011141,…
ENSDARG00000044125	1569.8	0.870788	0.149534	5.82335	5.76805e-09	5.55957e-07	ENSDARG00000044125				GO:BP	muscle contraction	GO:0006936	FALSE	0.036847	1.4336	146	1355	23	2.55647	21989	ENSDARG00000042245,ENSDARG00000104682,ENSDARG00000035958,ENSDARG00000099959,ENSDARG00000001993,ENSDARG00000037539,ENSDARG00000079564,ENSDARG00000005162,ENSDARG00000036671,ENSDARG00000068457,ENSDARG00000073766,ENSDARG00000099031,ENSDARG00000027310,ENSDARG00000103969,ENSDARG00000067997,ENSDARG00000017500,ENSDARG00000032242,ENSDARG00000058656,ENSDARG00000087402,ENSDARG00000067990,ENSDARG00000086391,…
ENSDARG00000025728	360.779	-0.889425	0.152969	-5.81441	6.08473e-09	5.82968e-07	ENSDARG00000025728				GO:BP	vesicle-mediated transport in synapse	GO:0099003	FALSE	0.0427543	1.36902	109	1355	19	2.82874	21989	ENSDARG00000000503,ENSDARG00000030614,ENSDARG00000091293,ENSDARG00000034423,ENSDARG00000101606,ENSDARG00000070567,ENSDARG00000059775,ENSDARG00000079891,ENSDARG00000015931,ENSDARG00000102690,ENSDARG00000025206,ENSDARG00000098809,ENSDARG00000074680,ENSDARG00000113702,ENSDARG00000000161,ENSDARG00000051981,ENSDARG00000063069,ENSDARG00000061829,ENSDARG00000077710
ENSDARG00000052765	518.346	-0.599121	0.103475	-5.78999	7.03909e-09	6.7039e-07	ENSDARG00000052765				GO:BP	synaptic vesicle cycle	GO:0099504	TRUE	0.0427543	1.36902	109	1355	19	2.82874	21989	ENSDARG00000000503,ENSDARG00000030614,ENSDARG00000091293,ENSDARG00000034423,ENSDARG00000101606,ENSDARG00000070567,ENSDARG00000059775,ENSDARG00000079891,ENSDARG00000015931,ENSDARG00000102690,ENSDARG00000025206,ENSDARG00000098809,ENSDARG00000074680,ENSDARG00000113702,ENSDARG00000000161,ENSDARG00000051981,ENSDARG00000063069,ENSDARG00000061829,ENSDARG00000077710
ENSDARG00000098529	555.7	0.641845	0.110876	5.78887	7.08627e-09	6.70889e-07	ENSDARG00000098529				GO:BP	cellular component assembly involved in morphogenesis	GO:0010927	FALSE	0.0436524	1.35999	91	1355	17	3.03161	21989	ENSDARG00000099959,ENSDARG00000079564,ENSDARG00000005162,ENSDARG00000031756,ENSDARG00000068457,ENSDARG00000024141,ENSDARG00000103969,ENSDARG00000055158,ENSDARG00000032242,ENSDARG00000058656,ENSDARG00000041864,ENSDARG00000040237,ENSDARG00000079782,ENSDARG00000032630,ENSDARG00000100729,ENSDARG00000091253,ENSDARG00000061904
ENSDARG00000022176	1040.26	-0.51185	0.0885103	-5.78294	7.34051e-09	6.90871e-07	ENSDARG00000022176				GO:BP	calcium ion-regulated exocytosis of neurotransmitter	GO:0048791	TRUE	0.0441932	1.35464	12	1355	6	8.11402	21989	ENSDARG00000030614,ENSDARG00000101606,ENSDARG00000102690,ENSDARG00000025206,ENSDARG00000074680,ENSDARG00000113702
ENSDARG00000014817	3091.04	0.381024	0.0659307	5.77917	7.50718e-09	7.02092e-07	ENSDARG00000014817				GO:BP	muscle system process	GO:0003012	FALSE	0.0459562	1.33766	148	1355	23	2.52193	21989	ENSDARG00000042245,ENSDARG00000104682,ENSDARG00000035958,ENSDARG00000099959,ENSDARG00000001993,ENSDARG00000037539,ENSDARG00000079564,ENSDARG00000005162,ENSDARG00000036671,ENSDARG00000068457,ENSDARG00000073766,ENSDARG00000099031,ENSDARG00000027310,ENSDARG00000103969,ENSDARG00000067997,ENSDARG00000017500,ENSDARG00000032242,ENSDARG00000058656,ENSDARG00000087402,ENSDARG00000067990,ENSDARG00000086391,…
ENSDARG00000092039	463.623	-0.634415	0.109793	-5.77826	7.54749e-09	7.02092e-07	ENSDARG00000092039				GO:BP	neurotransmitter secretion	GO:0007269	FALSE	0.0460656	1.33662	74	1355	15	3.28947	21989	ENSDARG00000000503,ENSDARG00000030614,ENSDARG00000077053,ENSDARG00000101606,ENSDARG00000070567,ENSDARG00000001994,ENSDARG00000056036,ENSDARG00000102690,ENSDARG00000025206,ENSDARG00000078060,ENSDARG00000074680,ENSDARG00000113702,ENSDARG00000105490,ENSDARG00000051981,ENSDARG00000061829
ENSDARG00000115956	708.888	-0.727489	0.126013	-5.77311	7.78236e-09	7.19756e-07	ENSDARG00000115956				GO:BP	signal release from synapse	GO:0099643	FALSE	0.0460656	1.33662	74	1355	15	3.28947	21989	ENSDARG00000000503,ENSDARG00000030614,ENSDARG00000077053,ENSDARG00000101606,ENSDARG00000070567,ENSDARG00000001994,ENSDARG00000056036,ENSDARG00000102690,ENSDARG00000025206,ENSDARG00000078060,ENSDARG00000074680,ENSDARG00000113702,ENSDARG00000105490,ENSDARG00000051981,ENSDARG00000061829
ENSDARG00000013968	5792.87	0.573687	0.0996027	5.75976	8.42345e-09	7.70144e-07	ENSDARG00000013968				GO:BP	cellular response to toxic substance	GO:0097237	FALSE	0.0488162	1.31144	66	1355	14	3.44231	21989	ENSDARG00000058734,ENSDARG00000079305,ENSDARG00000115405,ENSDARG00000088330,ENSDARG00000087390,ENSDARG00000045143,ENSDARG00000033364,ENSDARG00000043342,ENSDARG00000003077,ENSDARG00000019236,ENSDARG00000100374,ENSDARG00000089475,ENSDARG00000089124,ENSDARG00000010276
ENSDARG00000034007	73.4491	-1.34165	0.232931	-5.75985	8.41874e-09	7.70144e-07	ENSDARG00000034007				GO:BP	cellular detoxification	GO:1990748	FALSE	0.0488162	1.31144	66	1355	14	3.44231	21989	ENSDARG00000058734,ENSDARG00000079305,ENSDARG00000115405,ENSDARG00000088330,ENSDARG00000087390,ENSDARG00000045143,ENSDARG00000033364,ENSDARG00000043342,ENSDARG00000003077,ENSDARG00000019236,ENSDARG00000100374,ENSDARG00000089475,ENSDARG00000089124,ENSDARG00000010276
ENSDARG00000005462	1041.6	0.56779	0.0986022	5.75839	8.49189e-09	7.7199e-07	ENSDARG00000005462				GO:BP	export across plasma membrane	GO:0140115	FALSE	0.0494282	1.30603	29	1355	9	5.03629	21989	ENSDARG00000018259,ENSDARG00000007739,ENSDARG00000076833,ENSDARG00000099203,ENSDARG00000001870,ENSDARG00000046012,ENSDARG00000034424,ENSDARG00000039131,ENSDARG00000019856
ENSDARG00000105083	352.678	-0.899218	0.156752	-5.73656	9.66163e-09	8.73368e-07	ENSDARG00000105083				GO:CC	synapse	GO:0045202	TRUE	9.69e-15	14.0138	727	1232	104	2.40799	20738	ENSDARG00000076401,ENSDARG00000062415,ENSDARG00000059945,ENSDARG00000000503,ENSDARG00000069981,ENSDARG00000030614,ENSDARG00000052765,ENSDARG00000077053,ENSDARG00000077847,ENSDARG00000056877,ENSDARG00000034423,ENSDARG00000075133,ENSDARG00000031720,ENSDARG00000070626,ENSDARG00000014871,ENSDARG00000063144,ENSDARG00000101606,ENSDARG00000041062,ENSDARG00000100499,ENSDARG00000071493,ENSDARG00000098880,…
ENSDARG00000040048	159.89	-1.03502	0.180485	-5.73464	9.7721e-09	8.78391e-07	ENSDARG00000040048				GO:CC	cell junction	GO:0030054	FALSE	1.49e-11	10.8275	1091	1232	128	1.97488	20738	ENSDARG00000076401,ENSDARG00000062415,ENSDARG00000059945,ENSDARG00000000503,ENSDARG00000069981,ENSDARG00000030614,ENSDARG00000052765,ENSDARG00000077053,ENSDARG00000077847,ENSDARG00000056877,ENSDARG00000034423,ENSDARG00000075133,ENSDARG00000031720,ENSDARG00000070626,ENSDARG00000014871,ENSDARG00000063144,ENSDARG00000101606,ENSDARG00000041062,ENSDARG00000021442,ENSDARG00000100499,ENSDARG00000071493,…
ENSDARG00000041433	58.7281	2.35684	0.411699	5.72466	1.03642e-08	9.26405e-07	ENSDARG00000041433				GO:CC	cytoskeleton	GO:0005856	FALSE	1.93e-09	8.71432	1218	1232	132	1.82424	20738	ENSDARG00000042245,ENSDARG00000104682,ENSDARG00000035958,ENSDARG00000099959,ENSDARG00000056248,ENSDARG00000055192,ENSDARG00000001993,ENSDARG00000037539,ENSDARG00000079564,ENSDARG00000016301,ENSDARG00000005162,ENSDARG00000078654,ENSDARG00000011998,ENSDARG00000098529,ENSDARG00000014817,ENSDARG00000115956,ENSDARG00000005462,ENSDARG00000060298,ENSDARG00000051923,ENSDARG00000036671,ENSDARG00000030547,…
ENSDARG00000076833	896.722	-0.686466	0.120257	-5.70831	1.14104e-08	1.01426e-06	ENSDARG00000076833				GO:CC	supramolecular complex	GO:0099080	TRUE	8.41e-09	8.0753	640	1232	82	2.1567	20738	ENSDARG00000042245,ENSDARG00000104682,ENSDARG00000035958,ENSDARG00000099959,ENSDARG00000056248,ENSDARG00000055192,ENSDARG00000001993,ENSDARG00000037539,ENSDARG00000020007,ENSDARG00000079564,ENSDARG00000016301,ENSDARG00000005162,ENSDARG00000078654,ENSDARG00000011998,ENSDARG00000115956,ENSDARG00000103996,ENSDARG00000034624,ENSDARG00000036671,ENSDARG00000087616,ENSDARG00000087238,ENSDARG00000013343,…
ENSDARG00000097897	1412.24	-0.484437	0.0849153	-5.70494	1.16386e-08	1.02883e-06	ENSDARG00000097897				GO:CC	supramolecular fiber	GO:0099512	FALSE	1.72e-08	7.76367	504	1232	69	2.30449	20738	ENSDARG00000042245,ENSDARG00000104682,ENSDARG00000035958,ENSDARG00000099959,ENSDARG00000056248,ENSDARG00000055192,ENSDARG00000001993,ENSDARG00000037539,ENSDARG00000020007,ENSDARG00000079564,ENSDARG00000016301,ENSDARG00000005162,ENSDARG00000078654,ENSDARG00000011998,ENSDARG00000115956,ENSDARG00000036671,ENSDARG00000087616,ENSDARG00000013343,ENSDARG00000005841,ENSDARG00000002403,ENSDARG00000045014,…
ENSDARG00000010878	1129.27	0.433235	0.0759769	5.7022	1.18273e-08	1.03977e-06	ENSDARG00000010878				GO:CC	supramolecular polymer	GO:0099081	FALSE	2.25e-08	7.64797	507	1232	69	2.29085	20738	ENSDARG00000042245,ENSDARG00000104682,ENSDARG00000035958,ENSDARG00000099959,ENSDARG00000056248,ENSDARG00000055192,ENSDARG00000001993,ENSDARG00000037539,ENSDARG00000020007,ENSDARG00000079564,ENSDARG00000016301,ENSDARG00000005162,ENSDARG00000078654,ENSDARG00000011998,ENSDARG00000115956,ENSDARG00000036671,ENSDARG00000087616,ENSDARG00000013343,ENSDARG00000005841,ENSDARG00000002403,ENSDARG00000045014,…
ENSDARG00000100494	3824.58	-0.38659	0.0680041	-5.6848	1.30963e-08	1.14503e-06	ENSDARG00000100494				GO:CC	presynapse	GO:0098793	FALSE	1.71e-07	6.76634	248	1232	42	2.85071	20738	ENSDARG00000059945,ENSDARG00000000503,ENSDARG00000030614,ENSDARG00000077053,ENSDARG00000056877,ENSDARG00000034423,ENSDARG00000014871,ENSDARG00000101606,ENSDARG00000041062,ENSDARG00000098880,ENSDARG00000111110,ENSDARG00000002230,ENSDARG00000001994,ENSDARG00000113771,ENSDARG00000062323,ENSDARG00000059775,ENSDARG00000056036,ENSDARG00000079891,ENSDARG00000015931,ENSDARG00000079161,ENSDARG00000060711,…
ENSDARG00000006467	131.797	-1.25611	0.223567	-5.6185	1.92624e-08	1.66594e-06	ENSDARG00000006467				GO:CC	chromosome	GO:0005694	TRUE	2.52e-07	6.59884	674	1232	81	2.02293	20738	ENSDARG00000077946,ENSDARG00000028335,ENSDARG00000091150,ENSDARG00000002613,ENSDARG00000031495,ENSDARG00000105083,ENSDARG00000103996,ENSDARG00000034624,ENSDARG00000021405,ENSDARG00000020504,ENSDARG00000087238,ENSDARG00000099298,ENSDARG00000093022,ENSDARG00000038882,ENSDARG00000038205,ENSDARG00000069326,ENSDARG00000043137,ENSDARG00000037640,ENSDARG00000103409,ENSDARG00000045308,ENSDARG00000014274,…
ENSDARG00000060354	120.764	-1.15518	0.205593	-5.61879	1.92302e-08	1.66594e-06	ENSDARG00000060354				GO:CC	chromosomal region	GO:0098687	FALSE	5.37542e-06	5.26959	94	1232	22	3.93959	20738	ENSDARG00000103996,ENSDARG00000034624,ENSDARG00000087238,ENSDARG00000043137,ENSDARG00000034773,ENSDARG00000088924,ENSDARG00000078433,ENSDARG00000055133,ENSDARG00000071694,ENSDARG00000026454,ENSDARG00000054442,ENSDARG00000093597,ENSDARG00000039616,ENSDARG00000044135,ENSDARG00000062650,ENSDARG00000103922,ENSDARG00000103977,ENSDARG00000061187,ENSDARG00000054473,ENSDARG00000092651,ENSDARG00000015538,…
ENSDARG00000001721	123.775	1.5377	0.273737	5.61744	1.93806e-08	1.66715e-06	ENSDARG00000001721				GO:CC	axon	GO:0030424	TRUE	1.57024e-05	4.80403	217	1232	35	2.71497	20738	ENSDARG00000045639,ENSDARG00000061478,ENSDARG00000030614,ENSDARG00000034423,ENSDARG00000031720,ENSDARG00000041062,ENSDARG00000098880,ENSDARG00000039647,ENSDARG00000055455,ENSDARG00000061817,ENSDARG00000037747,ENSDARG00000099744,ENSDARG00000028118,ENSDARG00000055154,ENSDARG00000074723,ENSDARG00000062744,ENSDARG00000024785,ENSDARG00000025206,ENSDARG00000035056,ENSDARG00000024865,ENSDARG00000009387,…
ENSDARG00000077053	1420.91	-0.439896	0.0784223	-5.60933	2.03111e-08	1.73784e-06	ENSDARG00000077053				GO:CC	presynaptic active zone	GO:0048786	FALSE	1.65789e-05	4.78044	42	1232	14	5.61093	20738	ENSDARG00000000503,ENSDARG00000077053,ENSDARG00000101606,ENSDARG00000098880,ENSDARG00000111110,ENSDARG00000002230,ENSDARG00000079161,ENSDARG00000102690,ENSDARG00000036577,ENSDARG00000105178,ENSDARG00000074680,ENSDARG00000113702,ENSDARG00000051981,ENSDARG00000009941
ENSDARG00000099203	1937.02	-0.356849	0.0636586	-5.60566	2.0746e-08	1.76562e-06	ENSDARG00000099203				GO:CC	chromosome, centromeric region	GO:0000775	FALSE	1.95877e-05	4.70802	77	1232	19	4.15355	20738	ENSDARG00000103996,ENSDARG00000034624,ENSDARG00000087238,ENSDARG00000043137,ENSDARG00000034773,ENSDARG00000088924,ENSDARG00000078433,ENSDARG00000055133,ENSDARG00000071694,ENSDARG00000026454,ENSDARG00000054442,ENSDARG00000093597,ENSDARG00000039616,ENSDARG00000044135,ENSDARG00000103922,ENSDARG00000061187,ENSDARG00000092651,ENSDARG00000015538,ENSDARG00000003860
ENSDARG00000103996	1135.87	0.479773	0.0856016	5.60471	2.08599e-08	1.76592e-06	ENSDARG00000103996				GO:CC	neurotransmitter receptor complex	GO:0098878	FALSE	2.39308e-05	4.62104	37	1232	13	5.91422	20738	ENSDARG00000076401,ENSDARG00000052765,ENSDARG00000070626,ENSDARG00000063144,ENSDARG00000113771,ENSDARG00000027828,ENSDARG00000037496,ENSDARG00000070543,ENSDARG00000021352,ENSDARG00000086207,ENSDARG00000020450,ENSDARG00000032565,ENSDARG00000037498
ENSDARG00000052816	605.124	0.687599	0.122917	5.59401	2.21885e-08	1.86851e-06	ENSDARG00000052816				GO:CC	ionotropic glutamate receptor complex	GO:0008328	TRUE	2.39308e-05	4.62104	37	1232	13	5.91422	20738	ENSDARG00000076401,ENSDARG00000052765,ENSDARG00000070626,ENSDARG00000063144,ENSDARG00000113771,ENSDARG00000027828,ENSDARG00000037496,ENSDARG00000070543,ENSDARG00000021352,ENSDARG00000086207,ENSDARG00000020450,ENSDARG00000032565,ENSDARG00000037498
ENSDARG00000004232	1084.06	0.678994	0.121471	5.58975	2.27398e-08	1.89997e-06	ENSDARG00000004232				GO:CC	synaptic membrane	GO:0097060	FALSE	3.13431e-05	4.50386	223	1232	35	2.64192	20738	ENSDARG00000076401,ENSDARG00000000503,ENSDARG00000052765,ENSDARG00000031720,ENSDARG00000070626,ENSDARG00000063144,ENSDARG00000101606,ENSDARG00000079840,ENSDARG00000113771,ENSDARG00000062323,ENSDARG00000060637,ENSDARG00000027828,ENSDARG00000068989,ENSDARG00000070543,ENSDARG00000015931,ENSDARG00000021352,ENSDARG00000055302,ENSDARG00000102690,ENSDARG00000098809,ENSDARG00000074680,ENSDARG00000062956,…
ENSDARG00000060298	297.01	0.730836	0.130756	5.58929	2.27997e-08	1.89997e-06	ENSDARG00000060298				GO:CC	postsynapse	GO:0098794	FALSE	3.57013e-05	4.44732	318	1232	44	2.32907	20738	ENSDARG00000076401,ENSDARG00000062415,ENSDARG00000052765,ENSDARG00000075133,ENSDARG00000031720,ENSDARG00000070626,ENSDARG00000063144,ENSDARG00000079840,ENSDARG00000113771,ENSDARG00000054177,ENSDARG00000060637,ENSDARG00000099744,ENSDARG00000074581,ENSDARG00000027828,ENSDARG00000068989,ENSDARG00000037496,ENSDARG00000070543,ENSDARG00000055154,ENSDARG00000079891,ENSDARG00000059832,ENSDARG00000021352,…
ENSDARG00000033501	156.9	-1.30956	0.234391	-5.58707	2.30933e-08	1.9046e-06	ENSDARG00000033501				GO:CC	neuron projection	GO:0043005	FALSE	4.71917e-05	4.32613	671	1232	74	1.85637	20738	ENSDARG00000045639,ENSDARG00000059945,ENSDARG00000061478,ENSDARG00000030614,ENSDARG00000052765,ENSDARG00000034423,ENSDARG00000075133,ENSDARG00000031720,ENSDARG00000004169,ENSDARG00000087616,ENSDARG00000063144,ENSDARG00000041062,ENSDARG00000100499,ENSDARG00000098880,ENSDARG00000039647,ENSDARG00000076055,ENSDARG00000002230,ENSDARG00000101984,ENSDARG00000055455,ENSDARG00000061817,ENSDARG00000037747,…
ENSDARG00000039208	2071.84	0.457337	0.0818442	5.5879	2.29833e-08	1.9046e-06	ENSDARG00000039208				GO:CC	plasma membrane region	GO:0098590	FALSE	0.000151982	3.81821	496	1232	58	1.96835	20738	ENSDARG00000100095,ENSDARG00000076401,ENSDARG00000000503,ENSDARG00000052765,ENSDARG00000034007,ENSDARG00000097897,ENSDARG00000056877,ENSDARG00000031720,ENSDARG00000070626,ENSDARG00000063144,ENSDARG00000052575,ENSDARG00000101606,ENSDARG00000079840,ENSDARG00000113771,ENSDARG00000101984,ENSDARG00000062323,ENSDARG00000037747,ENSDARG00000070074,ENSDARG00000024141,ENSDARG00000060637,ENSDARG00000099744,…
ENSDARG00000037845	1128.86	-0.450911	0.0813842	-5.54052	3.01581e-08	2.47451e-06	ENSDARG00000037845				GO:CC	cell projection	GO:0042995	FALSE	0.000255593	3.59245	1065	1232	102	1.61215	20738	ENSDARG00000100095,ENSDARG00000088984,ENSDARG00000045639,ENSDARG00000059945,ENSDARG00000061478,ENSDARG00000030614,ENSDARG00000052765,ENSDARG00000034007,ENSDARG00000060298,ENSDARG00000034423,ENSDARG00000075133,ENSDARG00000075295,ENSDARG00000031720,ENSDARG00000030547,ENSDARG00000004169,ENSDARG00000087616,ENSDARG00000063144,ENSDARG00000052575,ENSDARG00000041062,ENSDARG00000100499,ENSDARG00000098880,…
ENSDARG00000035809	19506.3	-0.282622	0.051198	-5.52017	3.38678e-08	2.76472e-06	ENSDARG00000035809				GO:CC	presynaptic cytoskeleton	GO:0099569	FALSE	0.000261116	3.58317	8	1232	6	12.6246	20738	ENSDARG00000101606,ENSDARG00000098880,ENSDARG00000102690,ENSDARG00000074680,ENSDARG00000113702,ENSDARG00000009941
ENSDARG00000014891	2279.54	-0.407168	0.0737939	-5.51764	3.43587e-08	2.79055e-06	ENSDARG00000014891				GO:CC	cytoskeleton of presynaptic active zone	GO:0048788	FALSE	0.000261116	3.58317	8	1232	6	12.6246	20738	ENSDARG00000101606,ENSDARG00000098880,ENSDARG00000102690,ENSDARG00000074680,ENSDARG00000113702,ENSDARG00000009941
ENSDARG00000101458	2382.85	-0.415965	0.0755353	-5.5069	3.65212e-08	2.95121e-06	ENSDARG00000101458				GO:CC	plasma membrane bounded cell projection	GO:0120025	FALSE	0.000426092	3.3705	997	1232	96	1.62081	20738	ENSDARG00000100095,ENSDARG00000088984,ENSDARG00000045639,ENSDARG00000059945,ENSDARG00000061478,ENSDARG00000030614,ENSDARG00000052765,ENSDARG00000034007,ENSDARG00000060298,ENSDARG00000034423,ENSDARG00000075133,ENSDARG00000075295,ENSDARG00000031720,ENSDARG00000004169,ENSDARG00000087616,ENSDARG00000063144,ENSDARG00000052575,ENSDARG00000041062,ENSDARG00000100499,ENSDARG00000098880,ENSDARG00000039647,…
ENSDARG00000016793	9924.01	-0.463148	0.0841421	-5.50435	3.70525e-08	2.96601e-06	ENSDARG00000016793				GO:CC	polymeric cytoskeletal fiber	GO:0099513	FALSE	0.000578718	3.23753	363	1232	45	2.08671	20738	ENSDARG00000104682,ENSDARG00000056248,ENSDARG00000055192,ENSDARG00000016301,ENSDARG00000005162,ENSDARG00000078654,ENSDARG00000011998,ENSDARG00000115956,ENSDARG00000087616,ENSDARG00000013343,ENSDARG00000002403,ENSDARG00000045014,ENSDARG00000007715,ENSDARG00000061817,ENSDARG00000006260,ENSDARG00000104436,ENSDARG00000074073,ENSDARG00000014248,ENSDARG00000058462,ENSDARG00000054321,ENSDARG00000036840,…
ENSDARG00000052242	580.571	-0.676784	0.122957	-5.50425	3.70751e-08	2.96601e-06	ENSDARG00000052242				GO:CC	myosin II complex	GO:0016460	FALSE	0.000688816	3.1619	41	1232	12	4.92667	20738	ENSDARG00000042245,ENSDARG00000099959,ENSDARG00000001993,ENSDARG00000079564,ENSDARG00000017441,ENSDARG00000011519,ENSDARG00000103969,ENSDARG00000067997,ENSDARG00000073732,ENSDARG00000067990,ENSDARG00000079782,ENSDARG00000012944
ENSDARG00000101081	240.651	-0.856553	0.155821	-5.49702	3.86256e-08	3.07467e-06	ENSDARG00000101081				GO:CC	postsynaptic specialization	GO:0099572	FALSE	0.00103185	2.98638	107	1232	20	3.14632	20738	ENSDARG00000076401,ENSDARG00000062415,ENSDARG00000075133,ENSDARG00000070626,ENSDARG00000063144,ENSDARG00000054177,ENSDARG00000099744,ENSDARG00000074581,ENSDARG00000070543,ENSDARG00000079891,ENSDARG00000071709,ENSDARG00000044601,ENSDARG00000100851,ENSDARG00000032799,ENSDARG00000086207,ENSDARG00000020450,ENSDARG00000032565,ENSDARG00000077710,ENSDARG00000069438,ENSDARG00000063538
ENSDARG00000036816	2445.53	0.584775	0.106538	5.48891	4.04425e-08	3.20336e-06	ENSDARG00000036816				GO:CC	actin cytoskeleton	GO:0015629	FALSE	0.00111315	2.95345	372	1232	45	2.03622	20738	ENSDARG00000042245,ENSDARG00000104682,ENSDARG00000035958,ENSDARG00000099959,ENSDARG00000001993,ENSDARG00000037539,ENSDARG00000079564,ENSDARG00000005162,ENSDARG00000036671,ENSDARG00000055618,ENSDARG00000005841,ENSDARG00000015059,ENSDARG00000076075,ENSDARG00000017441,ENSDARG00000068457,ENSDARG00000007715,ENSDARG00000073766,ENSDARG00000037747,ENSDARG00000079111,ENSDARG00000011519,ENSDARG00000103969,…
ENSDARG00000060610	1093.81	-0.537994	0.0981359	-5.48214	4.20218e-08	3.31206e-06	ENSDARG00000060610				GO:CC	growth cone	GO:0030426	TRUE	0.00123532	2.90822	24	1232	9	6.3123	20738	ENSDARG00000045639,ENSDARG00000061478,ENSDARG00000055455,ENSDARG00000037747,ENSDARG00000099744,ENSDARG00000074723,ENSDARG00000035056,ENSDARG00000071011,ENSDARG00000004621
ENSDARG00000021149	340.411	0.755335	0.137885	5.478	4.30168e-08	3.37387e-06	ENSDARG00000021149				GO:CC	haptoglobin-hemoglobin complex	GO:0031838	TRUE	0.00144961	2.83875	14	1232	7	8.4164	20738	ENSDARG00000079305,ENSDARG00000115405,ENSDARG00000088330,ENSDARG00000087390,ENSDARG00000045143,ENSDARG00000089475,ENSDARG00000089124
ENSDARG00000015566	1391.97	-0.490612	0.0896396	-5.47315	4.42095e-08	3.4505e-06	ENSDARG00000015566				GO:CC	nucleus	GO:0005634	TRUE	0.00162355	2.78953	5488	1232	393	1.20541	20738	ENSDARG00000014746,ENSDARG00000101637,ENSDARG00000040123,ENSDARG00000077946,ENSDARG00000100095,ENSDARG00000010083,ENSDARG00000062510,ENSDARG00000031768,ENSDARG00000103554,ENSDARG00000042904,ENSDARG00000056292,ENSDARG00000077428,ENSDARG00000054378,ENSDARG00000028335,ENSDARG00000001910,ENSDARG00000016999,ENSDARG00000062415,ENSDARG00000013615,ENSDARG00000103648,ENSDARG00000040503,ENSDARG00000061478,…
ENSDARG00000054929	542.441	0.686015	0.125559	5.4637	4.66314e-08	3.62186e-06	ENSDARG00000054929				GO:CC	presynaptic active zone cytoplasmic component	GO:0098831	FALSE	0.00176538	2.75316	10	1232	6	10.0997	20738	ENSDARG00000101606,ENSDARG00000098880,ENSDARG00000102690,ENSDARG00000074680,ENSDARG00000113702,ENSDARG00000009941
ENSDARG00000034624	1024.33	0.582371	0.106776	5.45416	4.92039e-08	3.8032e-06	ENSDARG00000034624				GO:CC	postsynaptic density	GO:0014069	FALSE	0.00252237	2.59819	95	1232	18	3.18937	20738	ENSDARG00000076401,ENSDARG00000062415,ENSDARG00000075133,ENSDARG00000070626,ENSDARG00000063144,ENSDARG00000054177,ENSDARG00000099744,ENSDARG00000074581,ENSDARG00000070543,ENSDARG00000079891,ENSDARG00000071709,ENSDARG00000044601,ENSDARG00000032799,ENSDARG00000086207,ENSDARG00000020450,ENSDARG00000032565,ENSDARG00000069438,ENSDARG00000063538
ENSDARG00000042285	541.3	0.547378	0.1005	5.44653	5.13625e-08	3.95096e-06	ENSDARG00000042285				GO:CC	secretory vesicle	GO:0099503	FALSE	0.00268917	2.57038	183	1232	27	2.48353	20738	ENSDARG00000059945,ENSDARG00000000503,ENSDARG00000030614,ENSDARG00000056877,ENSDARG00000014871,ENSDARG00000002230,ENSDARG00000001994,ENSDARG00000059775,ENSDARG00000058646,ENSDARG00000056036,ENSDARG00000015931,ENSDARG00000060711,ENSDARG00000036577,ENSDARG00000104413,ENSDARG00000025206,ENSDARG00000098809,ENSDARG00000078060,ENSDARG00000010434,ENSDARG00000042114,ENSDARG00000060639,ENSDARG00000105490,…
ENSDARG00000045930	622.046	-0.679663	0.125034	-5.43583	5.45416e-08	4.17543e-06	ENSDARG00000045930				GO:CC	synaptic vesicle	GO:0008021	FALSE	0.00299532	2.52356	124	1232	21	2.85071	20738	ENSDARG00000059945,ENSDARG00000000503,ENSDARG00000030614,ENSDARG00000056877,ENSDARG00000014871,ENSDARG00000002230,ENSDARG00000059775,ENSDARG00000015931,ENSDARG00000060711,ENSDARG00000036577,ENSDARG00000104413,ENSDARG00000025206,ENSDARG00000098809,ENSDARG00000078060,ENSDARG00000042114,ENSDARG00000060639,ENSDARG00000105490,ENSDARG00000051981,ENSDARG00000025034,ENSDARG00000017140,ENSDARG00000068787
ENSDARG00000010770	833.064	0.481792	0.0888084	5.42508	5.79286e-08	4.41361e-06	ENSDARG00000010770				GO:CC	asymmetric synapse	GO:0032279	FALSE	0.00340532	2.46784	97	1232	18	3.12361	20738	ENSDARG00000076401,ENSDARG00000062415,ENSDARG00000075133,ENSDARG00000070626,ENSDARG00000063144,ENSDARG00000054177,ENSDARG00000099744,ENSDARG00000074581,ENSDARG00000070543,ENSDARG00000079891,ENSDARG00000071709,ENSDARG00000044601,ENSDARG00000032799,ENSDARG00000086207,ENSDARG00000020450,ENSDARG00000032565,ENSDARG00000069438,ENSDARG00000063538
ENSDARG00000036140	36.4764	-2.53375	0.467287	-5.42226	5.88498e-08	4.46254e-06	ENSDARG00000036140				GO:CC	neuron to neuron synapse	GO:0098984	FALSE	0.00340532	2.46784	97	1232	18	3.12361	20738	ENSDARG00000076401,ENSDARG00000062415,ENSDARG00000075133,ENSDARG00000070626,ENSDARG00000063144,ENSDARG00000054177,ENSDARG00000099744,ENSDARG00000074581,ENSDARG00000070543,ENSDARG00000079891,ENSDARG00000071709,ENSDARG00000044601,ENSDARG00000032799,ENSDARG00000086207,ENSDARG00000020450,ENSDARG00000032565,ENSDARG00000069438,ENSDARG00000063538
ENSDARG00000116806	681.744	-0.7046	0.130495	-5.39945	6.68462e-08	5.04499e-06	ENSDARG00000116806				GO:CC	AMPA glutamate receptor complex	GO:0032281	FALSE	0.00376516	2.42422	27	1232	9	5.61093	20738	ENSDARG00000076401,ENSDARG00000052765,ENSDARG00000070626,ENSDARG00000063144,ENSDARG00000037496,ENSDARG00000021352,ENSDARG00000020450,ENSDARG00000032565,ENSDARG00000037498
ENSDARG00000036584	606.397	-0.603904	0.111865	-5.39849	6.72037e-08	5.04816e-06	ENSDARG00000036584				GO:CC	myosin filament	GO:0032982	FALSE	0.00376516	2.42422	27	1232	9	5.61093	20738	ENSDARG00000099959,ENSDARG00000001993,ENSDARG00000079564,ENSDARG00000103969,ENSDARG00000067997,ENSDARG00000073732,ENSDARG00000067990,ENSDARG00000079782,ENSDARG00000012944
ENSDARG00000091293	852.398	-0.459845	0.0854299	-5.38272	7.33676e-08	5.48543e-06	ENSDARG00000091293				GO:CC	exocytic vesicle	GO:0070382	FALSE	0.00633648	2.19815	140	1232	22	2.64515	20738	ENSDARG00000059945,ENSDARG00000000503,ENSDARG00000030614,ENSDARG00000056877,ENSDARG00000014871,ENSDARG00000002230,ENSDARG00000059775,ENSDARG00000015931,ENSDARG00000060711,ENSDARG00000036577,ENSDARG00000104413,ENSDARG00000025206,ENSDARG00000098809,ENSDARG00000078060,ENSDARG00000042114,ENSDARG00000060639,ENSDARG00000105490,ENSDARG00000051981,ENSDARG00000076730,ENSDARG00000025034,ENSDARG00000017140,…
ENSDARG00000057026	8199.86	0.252593	0.046975	5.37719	7.56582e-08	5.60431e-06	ENSDARG00000057026				GO:CC	outer kinetochore	GO:0000940	TRUE	0.00841477	2.07496	8	1232	5	10.5205	20738	ENSDARG00000103996,ENSDARG00000034624,ENSDARG00000078433,ENSDARG00000071694,ENSDARG00000103922
ENSDARG00000058243	322.545	-0.675677	0.125646	-5.37761	7.54815e-08	5.60431e-06	ENSDARG00000058243				GO:CC	replisome	GO:0030894	FALSE	0.00841477	2.07496	8	1232	5	10.5205	20738	ENSDARG00000002613,ENSDARG00000045308,ENSDARG00000027689,ENSDARG00000076169,ENSDARG00000040163
ENSDARG00000015793	1006.08	-0.537468	0.100033	-5.37289	7.74857e-08	5.71323e-06	ENSDARG00000015793				GO:CC	nuclear replisome	GO:0043601	FALSE	0.00841477	2.07496	8	1232	5	10.5205	20738	ENSDARG00000002613,ENSDARG00000045308,ENSDARG00000027689,ENSDARG00000076169,ENSDARG00000040163
ENSDARG00000077847	256.192	-0.796392	0.148277	-5.37096	7.8317e-08	5.74804e-06	ENSDARG00000077847				GO:CC	replication fork	GO:0005657	FALSE	0.00977597	2.00984	30	1232	9	5.04984	20738	ENSDARG00000002613,ENSDARG00000069326,ENSDARG00000103409,ENSDARG00000045308,ENSDARG00000014274,ENSDARG00000027689,ENSDARG00000054799,ENSDARG00000076169,ENSDARG00000040163
ENSDARG00000056877	2367.66	-0.537875	0.100198	-5.36815	7.95501e-08	5.78546e-06	ENSDARG00000056877				GO:CC	site of polarized growth	GO:0030427	FALSE	0.0130526	1.8843	31	1232	9	4.88694	20738	ENSDARG00000045639,ENSDARG00000061478,ENSDARG00000055455,ENSDARG00000037747,ENSDARG00000099744,ENSDARG00000074723,ENSDARG00000035056,ENSDARG00000071011,ENSDARG00000004621
ENSDARG00000086288	598.77	-0.565157	0.105269	-5.36868	7.93149e-08	5.78546e-06	ENSDARG00000086288				GO:CC	presynaptic membrane	GO:0042734	FALSE	0.0143841	1.84212	46	1232	11	4.02523	20738	ENSDARG00000000503,ENSDARG00000101606,ENSDARG00000113771,ENSDARG00000062323,ENSDARG00000015931,ENSDARG00000102690,ENSDARG00000098809,ENSDARG00000074680,ENSDARG00000113702,ENSDARG00000051981,ENSDARG00000057013
ENSDARG00000063433	522.428	-0.667292	0.124456	-5.36167	8.24583e-08	5.96983e-06	ENSDARG00000063433				GO:CC	postsynaptic membrane	GO:0045211	FALSE	0.018742	1.72718	182	1232	25	2.3122	20738	ENSDARG00000076401,ENSDARG00000052765,ENSDARG00000031720,ENSDARG00000070626,ENSDARG00000063144,ENSDARG00000079840,ENSDARG00000113771,ENSDARG00000060637,ENSDARG00000027828,ENSDARG00000068989,ENSDARG00000070543,ENSDARG00000021352,ENSDARG00000055302,ENSDARG00000062956,ENSDARG00000073883,ENSDARG00000100851,ENSDARG00000032799,ENSDARG00000105490,ENSDARG00000086207,ENSDARG00000020450,ENSDARG00000032565,…
ENSDARG00000043448	760.178	-0.488038	0.0910441	-5.36046	8.3011e-08	5.97636e-06	ENSDARG00000043448				GO:CC	myosin complex	GO:0016459	FALSE	0.0272394	1.5648	103	1232	17	2.77823	20738	ENSDARG00000042245,ENSDARG00000099959,ENSDARG00000001993,ENSDARG00000079564,ENSDARG00000076075,ENSDARG00000017441,ENSDARG00000011519,ENSDARG00000103969,ENSDARG00000074723,ENSDARG00000067997,ENSDARG00000061635,ENSDARG00000073732,ENSDARG00000067990,ENSDARG00000002589,ENSDARG00000061810,ENSDARG00000079782,ENSDARG00000012944
ENSDARG00000052648	202.245	-0.905943	0.169024	-5.35984	8.32956e-08	5.97636e-06	ENSDARG00000052648				GO:CC	nuclear replication fork	GO:0043596	FALSE	0.0324963	1.48817	15	1232	6	6.73312	20738	ENSDARG00000002613,ENSDARG00000069326,ENSDARG00000045308,ENSDARG00000027689,ENSDARG00000076169,ENSDARG00000040163
ENSDARG00000021405	379.988	-0.767289	0.143482	-5.34765	8.91032e-08	6.36452e-06	ENSDARG00000021405				GO:CC	hemoglobin complex	GO:0005833	TRUE	0.0339819	1.46875	21	1232	7	5.61093	20738	ENSDARG00000079305,ENSDARG00000115405,ENSDARG00000088330,ENSDARG00000087390,ENSDARG00000045143,ENSDARG00000089475,ENSDARG00000089124
ENSDARG00000056029	544.042	0.642892	0.12037	5.34096	9.24578e-08	6.57478e-06	ENSDARG00000056029				GO:CC	Ndc80 complex	GO:0031262	FALSE	0.0498066	1.30271	3	1232	3	16.8328	20738	ENSDARG00000034624,ENSDARG00000078433,ENSDARG00000071694
ENSDARG00000105046	340.165	0.622804	0.116649	5.33912	9.34007e-08	6.61244e-06	ENSDARG00000105046				KEGG	DNA replication	KEGG:03030	FALSE	1.29e-10	9.89038	30	474	18	6.83797	5402	ENSDARG00000054155,ENSDARG00000002613,ENSDARG00000019507,ENSDARG00000102798,ENSDARG00000018891,ENSDARG00000045308,ENSDARG00000014274,ENSDARG00000027689,ENSDARG00000015070,ENSDARG00000011404,ENSDARG00000040041,ENSDARG00000003938,ENSDARG00000024204,ENSDARG00000089637,ENSDARG00000057683,ENSDARG00000054799,ENSDARG00000076169,ENSDARG00000040163
ENSDARG00000034423	1132.08	0.502388	0.0942019	5.3331	9.65488e-08	6.8052e-06	ENSDARG00000034423				KEGG	Cell cycle	KEGG:04110	FALSE	3.38e-07	6.47068	153	474	37	2.75605	5402	ENSDARG00000101637,ENSDARG00000054155,ENSDARG00000010792,ENSDARG00000019507,ENSDARG00000098529,ENSDARG00000010878,ENSDARG00000051923,ENSDARG00000102798,ENSDARG00000074927,ENSDARG00000016725,ENSDARG00000041361,ENSDARG00000011094,ENSDARG00000037640,ENSDARG00000067626,ENSDARG00000043720,ENSDARG00000104903,ENSDARG00000014685,ENSDARG00000045605,ENSDARG00000040041,ENSDARG00000071694,ENSDARG00000024204,…
ENSDARG00000101628	538.949	0.652855	0.122464	5.33101	9.76682e-08	6.85391e-06	ENSDARG00000101628				KEGG	Notch signaling pathway	KEGG:04330	FALSE	4.75441e-06	5.3229	55	474	19	3.93702	5402	ENSDARG00000010791,ENSDARG00000037879,ENSDARG00000103554,ENSDARG00000020219,ENSDARG00000052139,ENSDARG00000004232,ENSDARG00000094426,ENSDARG00000032963,ENSDARG00000054560,ENSDARG00000038205,ENSDARG00000054562,ENSDARG00000009822,ENSDARG00000044062,ENSDARG00000060862,ENSDARG00000030289,ENSDARG00000015427,ENSDARG00000052094,ENSDARG00000042484,ENSDARG00000069006
ENSDARG00000051923	666.718	0.54977	0.103256	5.32432	1.0133e-07	7.07984e-06	ENSDARG00000051923				KEGG	Cardiac muscle contraction	KEGG:04260	FALSE	7.99965e-05	4.09693	122	474	28	2.61562	5402	ENSDARG00000035458,ENSDARG00000104682,ENSDARG00000018259,ENSDARG00000037539,ENSDARG00000076401,ENSDARG00000079564,ENSDARG00000007739,ENSDARG00000005162,ENSDARG00000076833,ENSDARG00000099203,ENSDARG00000001870,ENSDARG00000070626,ENSDARG00000011519,ENSDARG00000055154,ENSDARG00000062174,ENSDARG00000032242,ENSDARG00000078760,ENSDARG00000087402,ENSDARG00000037145,ENSDARG00000039131,ENSDARG00000002840,…
ENSDARG00000094426	165.429	1.00537	0.188941	5.32111	1.03137e-07	7.17476e-06	ENSDARG00000094426				KEGG	Adrenergic signaling in cardiomyocytes	KEGG:04261	FALSE	0.000344551	3.46275	198	474	37	2.12967	5402	ENSDARG00000035458,ENSDARG00000104682,ENSDARG00000018259,ENSDARG00000037539,ENSDARG00000076401,ENSDARG00000079564,ENSDARG00000007739,ENSDARG00000005162,ENSDARG00000076833,ENSDARG00000099203,ENSDARG00000015793,ENSDARG00000063433,ENSDARG00000001870,ENSDARG00000070626,ENSDARG00000021811,ENSDARG00000011519,ENSDARG00000099031,ENSDARG00000055154,ENSDARG00000062174,ENSDARG00000014273,ENSDARG00000056797,…
ENSDARG00000036671	2035.53	0.482752	0.0909824	5.306	1.12058e-07	7.7616e-06	ENSDARG00000036671				KEGG	Mismatch repair	KEGG:03430	FALSE	0.0125014	1.90304	16	474	7	4.98602	5402	ENSDARG00000054155,ENSDARG00000002613,ENSDARG00000014274,ENSDARG00000027689,ENSDARG00000003938,ENSDARG00000054799,ENSDARG00000076169
ENSDARG00000075133	850.35	-0.443841	0.0836645	-5.30501	1.12668e-07	7.77019e-06	ENSDARG00000075133				KEGG	Nucleotide excision repair	KEGG:03420	FALSE	0.0126191	1.89897	37	474	11	3.38819	5402	ENSDARG00000054155,ENSDARG00000002613,ENSDARG00000014274,ENSDARG00000027689,ENSDARG00000003938,ENSDARG00000021550,ENSDARG00000038030,ENSDARG00000067560,ENSDARG00000054799,ENSDARG00000031680,ENSDARG00000076169
ENSDARG00000079939	3038.89	-0.335942	0.0634451	-5.295	1.19019e-07	8.17298e-06	ENSDARG00000079939				REAC	Cell Cycle	REAC:R-DRE-1640170	FALSE	1.06e-15	14.9764	467	604	96	2.49812	7340	ENSDARG00000101637,ENSDARG00000037009,ENSDARG00000054155,ENSDARG00000071658,ENSDARG00000010792,ENSDARG00000016301,ENSDARG00000078654,ENSDARG00000002613,ENSDARG00000019507,ENSDARG00000098529,ENSDARG00000010878,ENSDARG00000034624,ENSDARG00000051923,ENSDARG00000009942,ENSDARG00000087238,ENSDARG00000005058,ENSDARG00000102798,ENSDARG00000038882,ENSDARG00000003920,ENSDARG00000058471,ENSDARG00000011094,…
ENSDARG00000098435	583.4	-0.613481	0.116111	-5.28356	1.26694e-07	8.66285e-06	ENSDARG00000098435				REAC	Cell Cycle, Mitotic	REAC:R-DRE-69278	FALSE	1.25e-15	14.904	415	604	89	2.60616	7340	ENSDARG00000101637,ENSDARG00000037009,ENSDARG00000054155,ENSDARG00000071658,ENSDARG00000010792,ENSDARG00000016301,ENSDARG00000078654,ENSDARG00000002613,ENSDARG00000019507,ENSDARG00000098529,ENSDARG00000010878,ENSDARG00000034624,ENSDARG00000051923,ENSDARG00000009942,ENSDARG00000087238,ENSDARG00000005058,ENSDARG00000102798,ENSDARG00000038882,ENSDARG00000003920,ENSDARG00000058471,ENSDARG00000011094,…
ENSDARG00000075295	325	-0.99399	0.188294	-5.27892	1.2995e-07	8.84767e-06	ENSDARG00000075295				REAC	S Phase	REAC:R-DRE-69242	FALSE	4.37e-09	8.35989	145	604	39	3.26855	7340	ENSDARG00000101637,ENSDARG00000054155,ENSDARG00000010792,ENSDARG00000002613,ENSDARG00000019507,ENSDARG00000098529,ENSDARG00000009942,ENSDARG00000102798,ENSDARG00000011094,ENSDARG00000045308,ENSDARG00000014274,ENSDARG00000027689,ENSDARG00000015070,ENSDARG00000058533,ENSDARG00000014685,ENSDARG00000011404,ENSDARG00000040041,ENSDARG00000007971,ENSDARG00000004937,ENSDARG00000003938,ENSDARG00000060041,…
ENSDARG00000043729	24.5682	-2.5703	0.487432	-5.27314	1.34112e-07	9.05395e-06	ENSDARG00000043729				REAC	DNA Replication	REAC:R-DRE-69306	FALSE	5.28e-08	7.27725	124	604	34	3.33209	7340	ENSDARG00000054155,ENSDARG00000002613,ENSDARG00000019507,ENSDARG00000098529,ENSDARG00000009942,ENSDARG00000102798,ENSDARG00000011094,ENSDARG00000045308,ENSDARG00000014274,ENSDARG00000043720,ENSDARG00000027689,ENSDARG00000015070,ENSDARG00000058533,ENSDARG00000011404,ENSDARG00000040041,ENSDARG00000035957,ENSDARG00000004937,ENSDARG00000003938,ENSDARG00000060041,ENSDARG00000024204,ENSDARG00000063100,…
ENSDARG00000078052	42.497	-2.65271	0.503026	-5.27351	1.33841e-07	9.05395e-06	ENSDARG00000078052				REAC	Synthesis of DNA	REAC:R-DRE-69239	FALSE	8.69e-07	6.06098	117	604	31	3.21984	7340	ENSDARG00000054155,ENSDARG00000002613,ENSDARG00000019507,ENSDARG00000098529,ENSDARG00000009942,ENSDARG00000102798,ENSDARG00000011094,ENSDARG00000045308,ENSDARG00000014274,ENSDARG00000027689,ENSDARG00000015070,ENSDARG00000058533,ENSDARG00000011404,ENSDARG00000040041,ENSDARG00000004937,ENSDARG00000003938,ENSDARG00000060041,ENSDARG00000024204,ENSDARG00000063100,ENSDARG00000038030,ENSDARG00000037962,…
ENSDARG00000031720	5108.84	-0.348735	0.0663212	-5.25827	1.45413e-07	9.7757e-06	ENSDARG00000031720				REAC	Cell Cycle Checkpoints	REAC:R-DRE-69620	FALSE	1.07495e-06	5.96861	246	604	49	2.42058	7340	ENSDARG00000071658,ENSDARG00000010792,ENSDARG00000002613,ENSDARG00000019507,ENSDARG00000098529,ENSDARG00000034624,ENSDARG00000051923,ENSDARG00000009942,ENSDARG00000087238,ENSDARG00000102798,ENSDARG00000058471,ENSDARG00000011094,ENSDARG00000002479,ENSDARG00000014274,ENSDARG00000067626,ENSDARG00000035559,ENSDARG00000043720,ENSDARG00000074955,ENSDARG00000088924,ENSDARG00000078433,ENSDARG00000055133,…
ENSDARG00000059939	1144.52	-0.528282	0.100492	-5.25696	1.46452e-07	9.80433e-06	ENSDARG00000059939				REAC	Mitotic G1 phase and G1/S transition	REAC:R-DRE-453279	FALSE	1.07689e-06	5.96783	131	604	33	3.06127	7340	ENSDARG00000101637,ENSDARG00000010792,ENSDARG00000002613,ENSDARG00000019507,ENSDARG00000098529,ENSDARG00000010878,ENSDARG00000009942,ENSDARG00000102798,ENSDARG00000011094,ENSDARG00000045308,ENSDARG00000043720,ENSDARG00000015070,ENSDARG00000058533,ENSDARG00000040041,ENSDARG00000007971,ENSDARG00000035957,ENSDARG00000004937,ENSDARG00000003938,ENSDARG00000024204,ENSDARG00000042835,ENSDARG00000063100,…
ENSDARG00000004861	446.66	-0.756433	0.144058	-5.25089	1.5137e-07	1.00913e-05	ENSDARG00000004861				REAC	G1/S Transition	REAC:R-DRE-69206	FALSE	1.19144e-06	5.92393	112	604	30	3.25509	7340	ENSDARG00000101637,ENSDARG00000010792,ENSDARG00000002613,ENSDARG00000019507,ENSDARG00000098529,ENSDARG00000009942,ENSDARG00000102798,ENSDARG00000011094,ENSDARG00000045308,ENSDARG00000043720,ENSDARG00000015070,ENSDARG00000058533,ENSDARG00000040041,ENSDARG00000007971,ENSDARG00000035957,ENSDARG00000004937,ENSDARG00000003938,ENSDARG00000024204,ENSDARG00000063100,ENSDARG00000093864,ENSDARG00000037962,…
ENSDARG00000046107	633.429	-0.565352	0.107892	-5.23998	1.60596e-07	1.0662e-05	ENSDARG00000046107				REAC	Activation of the pre-replicative complex	REAC:R-DRE-68962	FALSE	2.32711e-06	5.63318	32	604	15	5.6964	7340	ENSDARG00000002613,ENSDARG00000019507,ENSDARG00000009942,ENSDARG00000102798,ENSDARG00000045308,ENSDARG00000043720,ENSDARG00000015070,ENSDARG00000058533,ENSDARG00000040041,ENSDARG00000035957,ENSDARG00000003938,ENSDARG00000024204,ENSDARG00000101161,ENSDARG00000023584,ENSDARG00000040163
ENSDARG00000009942	194.616	0.765893	0.146533	5.22676	1.72505e-07	1.14053e-05	ENSDARG00000009942				REAC	Extension of Telomeres	REAC:R-DRE-180786	FALSE	9.06938e-06	5.04242	26	604	13	6.07616	7340	ENSDARG00000054155,ENSDARG00000002613,ENSDARG00000045308,ENSDARG00000014274,ENSDARG00000027689,ENSDARG00000015070,ENSDARG00000058533,ENSDARG00000011404,ENSDARG00000003938,ENSDARG00000060041,ENSDARG00000016484,ENSDARG00000076169,ENSDARG00000040163
ENSDARG00000017007	211.729	-0.782359	0.149735	-5.22496	1.74189e-07	1.14692e-05	ENSDARG00000017007				REAC	Processive synthesis on the lagging strand	REAC:R-DRE-69183	FALSE	9.26341e-06	5.03323	15	604	10	8.10155	7340	ENSDARG00000054155,ENSDARG00000002613,ENSDARG00000045308,ENSDARG00000027689,ENSDARG00000015070,ENSDARG00000011404,ENSDARG00000003938,ENSDARG00000060041,ENSDARG00000076169,ENSDARG00000040163
ENSDARG00000061436	770.863	-0.459594	0.0879887	-5.22333	1.7573e-07	1.15233e-05	ENSDARG00000061436				REAC	Chromosome Maintenance	REAC:R-DRE-73886	FALSE	1.04673e-05	4.98017	66	604	21	3.86665	7340	ENSDARG00000054155,ENSDARG00000002613,ENSDARG00000087238,ENSDARG00000045308,ENSDARG00000014274,ENSDARG00000027689,ENSDARG00000088924,ENSDARG00000015070,ENSDARG00000058533,ENSDARG00000011404,ENSDARG00000116491,ENSDARG00000003938,ENSDARG00000060041,ENSDARG00000093597,ENSDARG00000042563,ENSDARG00000039616,ENSDARG00000044135,ENSDARG00000052348,ENSDARG00000016484,ENSDARG00000076169,ENSDARG00000040163
ENSDARG00000020298	2090.58	0.515219	0.0986688	5.2217	1.77283e-07	1.15777e-05	ENSDARG00000020298				REAC	DNA strand elongation	REAC:R-DRE-69190	FALSE	1.71148e-05	4.76663	23	604	12	6.34034	7340	ENSDARG00000054155,ENSDARG00000002613,ENSDARG00000045308,ENSDARG00000014274,ENSDARG00000027689,ENSDARG00000015070,ENSDARG00000011404,ENSDARG00000003938,ENSDARG00000060041,ENSDARG00000038847,ENSDARG00000076169,ENSDARG00000040163
ENSDARG00000030547	195.704	-0.840429	0.161023	-5.21931	1.79588e-07	1.16463e-05	ENSDARG00000030547				REAC	Collagen degradation	REAC:R-DRE-1442490	FALSE	2.71323e-05	4.56651	42	604	16	4.62945	7340	ENSDARG00000039173,ENSDARG00000089806,ENSDARG00000054753,ENSDARG00000089750,ENSDARG00000012405,ENSDARG00000079376,ENSDARG00000035809,ENSDARG00000061436,ENSDARG00000074908,ENSDARG00000012593,ENSDARG00000057698,ENSDARG00000077139,ENSDARG00000042816,ENSDARG00000042993,ENSDARG00000002235,ENSDARG00000078322
ENSDARG00000045560	87.0105	-1.42623	0.273271	-5.2191	1.7979e-07	1.16463e-05	ENSDARG00000045560				REAC	Mitotic Prometaphase	REAC:R-DRE-68877	FALSE	2.83487e-05	4.54747	170	604	36	2.57343	7340	ENSDARG00000071658,ENSDARG00000016301,ENSDARG00000034624,ENSDARG00000051923,ENSDARG00000087238,ENSDARG00000005058,ENSDARG00000038882,ENSDARG00000058471,ENSDARG00000002479,ENSDARG00000067626,ENSDARG00000104436,ENSDARG00000074955,ENSDARG00000088924,ENSDARG00000078433,ENSDARG00000055133,ENSDARG00000071694,ENSDARG00000075725,ENSDARG00000099194,ENSDARG00000070109,ENSDARG00000017744,ENSDARG00000026454,…
ENSDARG00000001870	1891.69	-0.435065	0.0834922	-5.21085	1.87975e-07	1.2086e-05	ENSDARG00000001870				REAC	Lagging Strand Synthesis	REAC:R-DRE-69186	FALSE	3.07918e-05	4.51156	20	604	11	6.68377	7340	ENSDARG00000054155,ENSDARG00000002613,ENSDARG00000045308,ENSDARG00000014274,ENSDARG00000027689,ENSDARG00000015070,ENSDARG00000011404,ENSDARG00000003938,ENSDARG00000060041,ENSDARG00000076169,ENSDARG00000040163
ENSDARG00000030411	29825	-0.441624	0.0847526	-5.21074	1.88089e-07	1.2086e-05	ENSDARG00000030411				REAC	Muscle contraction	REAC:R-DRE-397014	FALSE	3.87595e-05	4.41162	172	604	36	2.54351	7340	ENSDARG00000062592,ENSDARG00000042245,ENSDARG00000104682,ENSDARG00000035958,ENSDARG00000018259,ENSDARG00000001993,ENSDARG00000076401,ENSDARG00000079564,ENSDARG00000007739,ENSDARG00000005162,ENSDARG00000076833,ENSDARG00000063433,ENSDARG00000001870,ENSDARG00000027957,ENSDARG00000055618,ENSDARG00000005841,ENSDARG00000017441,ENSDARG00000068457,ENSDARG00000011519,ENSDARG00000099031,ENSDARG00000023445,…
ENSDARG00000070337	262.64	0.72893	0.139945	5.20868	1.90194e-07	1.21724e-05	ENSDARG00000070337				REAC	Telomere C-strand (Lagging Strand) Synthesis	REAC:R-DRE-174417	FALSE	5.64147e-05	4.24861	25	604	12	5.83311	7340	ENSDARG00000054155,ENSDARG00000002613,ENSDARG00000045308,ENSDARG00000014274,ENSDARG00000027689,ENSDARG00000015070,ENSDARG00000058533,ENSDARG00000011404,ENSDARG00000003938,ENSDARG00000060041,ENSDARG00000076169,ENSDARG00000040163
ENSDARG00000027957	315.649	-0.714399	0.137562	-5.19329	2.06611e-07	1.31618e-05	ENSDARG00000027957				REAC	Assembly of collagen fibrils and other multimeric structures	REAC:R-DRE-2022090	FALSE	7.4074e-05	4.13033	50	604	17	4.13179	7340	ENSDARG00000039173,ENSDARG00000089806,ENSDARG00000054753,ENSDARG00000089750,ENSDARG00000012405,ENSDARG00000079376,ENSDARG00000074656,ENSDARG00000035809,ENSDARG00000061436,ENSDARG00000074908,ENSDARG00000012593,ENSDARG00000077139,ENSDARG00000042816,ENSDARG00000054451,ENSDARG00000025089,ENSDARG00000079011,ENSDARG00000078322
ENSDARG00000061836	225.034	-1.15617	0.222654	-5.19267	2.07298e-07	1.31618e-05	ENSDARG00000061836				REAC	Removal of the Flap Intermediate	REAC:R-DRE-69166	FALSE	7.63542e-05	4.11717	14	604	9	7.8122	7340	ENSDARG00000054155,ENSDARG00000002613,ENSDARG00000045308,ENSDARG00000027689,ENSDARG00000015070,ENSDARG00000011404,ENSDARG00000003938,ENSDARG00000076169,ENSDARG00000040163
ENSDARG00000004169	3958.29	0.416865	0.080435	5.18262	2.18785e-07	1.38362e-05	ENSDARG00000004169				REAC	Collagen formation	REAC:R-DRE-1474290	FALSE	0.000121656	3.91487	75	604	21	3.40265	7340	ENSDARG00000039173,ENSDARG00000089806,ENSDARG00000054753,ENSDARG00000089750,ENSDARG00000012405,ENSDARG00000079376,ENSDARG00000074656,ENSDARG00000035809,ENSDARG00000061436,ENSDARG00000074908,ENSDARG00000012593,ENSDARG00000075930,ENSDARG00000077139,ENSDARG00000042816,ENSDARG00000054451,ENSDARG00000011821,ENSDARG00000105274,ENSDARG00000025089,ENSDARG00000018010,ENSDARG00000079011,ENSDARG00000078322
ENSDARG00000024433	7199.42	0.330558	0.0638268	5.17898	2.23105e-07	1.40538e-05	ENSDARG00000024433				REAC	Striated Muscle Contraction	REAC:R-DRE-390522	FALSE	0.000165737	3.78058	47	604	16	4.13696	7340	ENSDARG00000042245,ENSDARG00000104682,ENSDARG00000035958,ENSDARG00000001993,ENSDARG00000079564,ENSDARG00000005162,ENSDARG00000055618,ENSDARG00000005841,ENSDARG00000017441,ENSDARG00000068457,ENSDARG00000011519,ENSDARG00000067997,ENSDARG00000007344,ENSDARG00000079782,ENSDARG00000032630,ENSDARG00000012944
ENSDARG00000070080	1680.53	-0.324503	0.062668	-5.17813	2.24122e-07	1.40626e-05	ENSDARG00000070080				REAC	DNA Replication Pre-Initiation	REAC:R-DRE-69002	FALSE	0.000228771	3.6406	84	604	22	3.18275	7340	ENSDARG00000002613,ENSDARG00000019507,ENSDARG00000009942,ENSDARG00000102798,ENSDARG00000045308,ENSDARG00000043720,ENSDARG00000015070,ENSDARG00000058533,ENSDARG00000040041,ENSDARG00000035957,ENSDARG00000003938,ENSDARG00000024204,ENSDARG00000063100,ENSDARG00000037962,ENSDARG00000006300,ENSDARG00000002240,ENSDARG00000101161,ENSDARG00000023584,ENSDARG00000005134,ENSDARG00000013938,ENSDARG00000040163,…
ENSDARG00000032963	438.324	0.852799	0.164738	5.17669	2.25859e-07	1.41162e-05	ENSDARG00000032963				REAC	Generic Transcription Pathway	REAC:R-DRE-212436	FALSE	0.000547046	3.26198	561	604	78	1.68963	7340	ENSDARG00000039173,ENSDARG00000089806,ENSDARG00000101637,ENSDARG00000089750,ENSDARG00000077946,ENSDARG00000031768,ENSDARG00000042904,ENSDARG00000079376,ENSDARG00000001910,ENSDARG00000054155,ENSDARG00000071658,ENSDARG00000010792,ENSDARG00000078654,ENSDARG00000002613,ENSDARG00000098529,ENSDARG00000021405,ENSDARG00000051923,ENSDARG00000004861,ENSDARG00000020298,ENSDARG00000020504,ENSDARG00000099640,…
ENSDARG00000020504	12829.9	0.278034	0.0538489	5.16322	2.4274e-07	1.50537e-05	ENSDARG00000020504				REAC	M Phase	REAC:R-DRE-68886	FALSE	0.000669945	3.17396	300	604	49	1.98488	7340	ENSDARG00000037009,ENSDARG00000071658,ENSDARG00000016301,ENSDARG00000034624,ENSDARG00000051923,ENSDARG00000087238,ENSDARG00000005058,ENSDARG00000038882,ENSDARG00000003920,ENSDARG00000058471,ENSDARG00000002479,ENSDARG00000067626,ENSDARG00000104436,ENSDARG00000074955,ENSDARG00000034773,ENSDARG00000088924,ENSDARG00000078433,ENSDARG00000055133,ENSDARG00000116491,ENSDARG00000071694,ENSDARG00000075725,…
ENSDARG00000101020	113.547	-1.07814	0.208797	-5.16361	2.42234e-07	1.50537e-05	ENSDARG00000101020				REAC	G2/M Checkpoints	REAC:R-DRE-69481	FALSE	0.0017581	2.75496	145	604	29	2.43046	7340	ENSDARG00000071658,ENSDARG00000010792,ENSDARG00000002613,ENSDARG00000019507,ENSDARG00000051923,ENSDARG00000009942,ENSDARG00000102798,ENSDARG00000014274,ENSDARG00000067626,ENSDARG00000035559,ENSDARG00000043720,ENSDARG00000040041,ENSDARG00000003938,ENSDARG00000024204,ENSDARG00000063100,ENSDARG00000093864,ENSDARG00000028198,ENSDARG00000026225,ENSDARG00000037962,ENSDARG00000006300,ENSDARG00000002240,…
ENSDARG00000079305	60541	-1.00191	0.194306	-5.15637	2.51788e-07	1.55544e-05	ENSDARG00000079305				REAC	Processive synthesis on the C-strand of the telomere	REAC:R-DRE-174414	FALSE	0.00206768	2.68452	11	604	7	7.73329	7340	ENSDARG00000054155,ENSDARG00000002613,ENSDARG00000027689,ENSDARG00000011404,ENSDARG00000003938,ENSDARG00000060041,ENSDARG00000076169
ENSDARG00000070626	255.877	-0.689164	0.133803	-5.1506	2.59656e-07	1.59788e-05	ENSDARG00000070626				REAC	Ion transport by P-type ATPases	REAC:R-DRE-936837	FALSE	0.00259138	2.58647	39	604	13	4.05077	7340	ENSDARG00000018259,ENSDARG00000007739,ENSDARG00000076833,ENSDARG00000042285,ENSDARG00000063433,ENSDARG00000001870,ENSDARG00000023445,ENSDARG00000008413,ENSDARG00000077492,ENSDARG00000034424,ENSDARG00000039131,ENSDARG00000019856,ENSDARG00000060978
ENSDARG00000010478	1412.81	0.690304	0.13408	5.14844	2.62659e-07	1.61017e-05	ENSDARG00000010478				REAC	Activation of ATR in response to replication stress	REAC:R-DRE-176187	FALSE	0.00297604	2.52636	34	604	12	4.28905	7340	ENSDARG00000010792,ENSDARG00000002613,ENSDARG00000019507,ENSDARG00000009942,ENSDARG00000102798,ENSDARG00000014274,ENSDARG00000043720,ENSDARG00000040041,ENSDARG00000003938,ENSDARG00000024204,ENSDARG00000101161,ENSDARG00000023584
ENSDARG00000010192	554.624	0.539584	0.10483	5.14725	2.6433e-07	1.61423e-05	ENSDARG00000010192				REAC	RNA Polymerase II Transcription	REAC:R-DRE-73857	FALSE	0.0032529	2.48773	656	604	85	1.57461	7340	ENSDARG00000039173,ENSDARG00000089806,ENSDARG00000101637,ENSDARG00000089750,ENSDARG00000077946,ENSDARG00000031768,ENSDARG00000042904,ENSDARG00000079376,ENSDARG00000001910,ENSDARG00000054155,ENSDARG00000071658,ENSDARG00000010792,ENSDARG00000078654,ENSDARG00000002613,ENSDARG00000098529,ENSDARG00000021405,ENSDARG00000051923,ENSDARG00000004861,ENSDARG00000020298,ENSDARG00000020504,ENSDARG00000099640,…
ENSDARG00000055618	26074	-0.635702	0.123523	-5.14643	2.65486e-07	1.61512e-05	ENSDARG00000055618				REAC	PCNA-Dependent Long Patch Base Excision Repair	REAC:R-DRE-5651801	FALSE	0.00407393	2.38999	20	604	9	5.46854	7340	ENSDARG00000054155,ENSDARG00000002613,ENSDARG00000014274,ENSDARG00000027689,ENSDARG00000058533,ENSDARG00000011404,ENSDARG00000003938,ENSDARG00000060041,ENSDARG00000076169
ENSDARG00000103316	395.904	0.639117	0.124315	5.1411	2.73137e-07	1.65537e-05	ENSDARG00000103316				REAC	Resolution of AP sites via the multiple-nucleotide patch replacement pathway	REAC:R-DRE-110373	FALSE	0.00471136	2.32685	25	604	10	4.86093	7340	ENSDARG00000054155,ENSDARG00000002613,ENSDARG00000014274,ENSDARG00000027689,ENSDARG00000058533,ENSDARG00000011404,ENSDARG00000003938,ENSDARG00000079202,ENSDARG00000060041,ENSDARG00000076169
ENSDARG00000014287	809.619	-0.4503	0.0876533	-5.13728	2.78739e-07	1.677e-05	ENSDARG00000014287				REAC	Telomere Maintenance	REAC:R-DRE-157579	FALSE	0.00506619	2.29532	47	604	14	3.61984	7340	ENSDARG00000054155,ENSDARG00000002613,ENSDARG00000045308,ENSDARG00000014274,ENSDARG00000027689,ENSDARG00000015070,ENSDARG00000058533,ENSDARG00000011404,ENSDARG00000116491,ENSDARG00000003938,ENSDARG00000060041,ENSDARG00000016484,ENSDARG00000076169,ENSDARG00000040163
ENSDARG00000062420	2872.51	-0.529406	0.103053	-5.13724	2.78802e-07	1.677e-05	ENSDARG00000062420				REAC	Collagen chain trimerization	REAC:R-DRE-8948216	FALSE	0.00661275	2.17962	21	604	9	5.20814	7340	ENSDARG00000054753,ENSDARG00000012405,ENSDARG00000035809,ENSDARG00000061436,ENSDARG00000074908,ENSDARG00000012593,ENSDARG00000077139,ENSDARG00000079011,ENSDARG00000078322
ENSDARG00000014871	973.625	-0.551797	0.107605	-5.12799	2.92854e-07	1.74188e-05	ENSDARG00000014871				REAC	Condensation of Prometaphase Chromosomes	REAC:R-DRE-2514853	FALSE	0.00697899	2.15621	9	604	6	8.10155	7340	ENSDARG00000005058,ENSDARG00000038882,ENSDARG00000070109,ENSDARG00000017744,ENSDARG00000061468,ENSDARG00000014222
ENSDARG00000087616	4154.49	-0.423848	0.0826461	-5.12847	2.92101e-07	1.74188e-05	ENSDARG00000087616				REAC	Gene expression (Transcription)	REAC:R-DRE-74160	FALSE	0.00727364	2.13825	750	604	93	1.50689	7340	ENSDARG00000039173,ENSDARG00000089806,ENSDARG00000101637,ENSDARG00000089750,ENSDARG00000077946,ENSDARG00000031768,ENSDARG00000042904,ENSDARG00000079376,ENSDARG00000001910,ENSDARG00000054155,ENSDARG00000071658,ENSDARG00000010792,ENSDARG00000078654,ENSDARG00000002613,ENSDARG00000098529,ENSDARG00000015566,ENSDARG00000057026,ENSDARG00000021405,ENSDARG00000051923,ENSDARG00000004861,ENSDARG00000020298,…
ENSDARG00000090185	97.7891	-1.34061	0.261406	-5.12847	2.92102e-07	1.74188e-05	ENSDARG00000090185				REAC	GABA synthesis, release, reuptake and degradation	REAC:R-DRE-888590	FALSE	0.0142073	1.84749	18	604	8	5.40103	7340	ENSDARG00000030614,ENSDARG00000056877,ENSDARG00000015537,ENSDARG00000039647,ENSDARG00000001994,ENSDARG00000059775,ENSDARG00000074680,ENSDARG00000020609
ENSDARG00000088805	1010.25	0.551836	0.10763	5.12717	2.94129e-07	1.74299e-05	ENSDARG00000088805				REAC	Resolution of Sister Chromatid Cohesion	REAC:R-DRE-2500257	FALSE	0.0154864	1.81005	107	604	22	2.49861	7340	ENSDARG00000016301,ENSDARG00000034624,ENSDARG00000051923,ENSDARG00000087238,ENSDARG00000058471,ENSDARG00000002479,ENSDARG00000104436,ENSDARG00000074955,ENSDARG00000088924,ENSDARG00000078433,ENSDARG00000055133,ENSDARG00000071694,ENSDARG00000099194,ENSDARG00000026454,ENSDARG00000094191,ENSDARG00000042708,ENSDARG00000063385,ENSDARG00000039616,ENSDARG00000055754,ENSDARG00000044135,ENSDARG00000092651,…
ENSDARG00000030367	635.418	0.662833	0.129367	5.12366	2.99654e-07	1.76917e-05	ENSDARG00000030367				REAC	Removal of the Flap Intermediate from the C-strand	REAC:R-DRE-174437	FALSE	0.0162334	1.78959	10	604	6	7.29139	7340	ENSDARG00000054155,ENSDARG00000002613,ENSDARG00000027689,ENSDARG00000011404,ENSDARG00000003938,ENSDARG00000076169
ENSDARG00000063144	404.215	-0.672155	0.131721	-5.10288	3.34524e-07	1.96779e-05	ENSDARG00000063144				REAC	Polymerase switching	REAC:R-DRE-69091	FALSE	0.0172504	1.7632	14	604	7	6.07616	7340	ENSDARG00000054155,ENSDARG00000045308,ENSDARG00000014274,ENSDARG00000027689,ENSDARG00000015070,ENSDARG00000076169,ENSDARG00000040163
ENSDARG00000087238	1472.52	0.470623	0.0926023	5.08219	3.731e-07	2.18667e-05	ENSDARG00000087238				REAC	Leading Strand Synthesis	REAC:R-DRE-69109	FALSE	0.0172504	1.7632	14	604	7	6.07616	7340	ENSDARG00000054155,ENSDARG00000045308,ENSDARG00000014274,ENSDARG00000027689,ENSDARG00000015070,ENSDARG00000076169,ENSDARG00000040163
ENSDARG00000052575	104.838	-1.42257	0.280149	-5.07791	3.81606e-07	2.22836e-05	ENSDARG00000052575				REAC	Polymerase switching on the C-strand of the telomere	REAC:R-DRE-174411	FALSE	0.0172504	1.7632	14	604	7	6.07616	7340	ENSDARG00000054155,ENSDARG00000045308,ENSDARG00000014274,ENSDARG00000027689,ENSDARG00000015070,ENSDARG00000076169,ENSDARG00000040163
ENSDARG00000101251	2066.81	-0.430963	0.085172	-5.05992	4.19435e-07	2.44035e-05	ENSDARG00000101251				REAC	Mitotic Anaphase	REAC:R-DRE-68882	FALSE	0.0175928	1.75467	171	604	30	2.13199	7340	ENSDARG00000037009,ENSDARG00000016301,ENSDARG00000034624,ENSDARG00000087238,ENSDARG00000058471,ENSDARG00000002479,ENSDARG00000104436,ENSDARG00000074955,ENSDARG00000088924,ENSDARG00000078433,ENSDARG00000055133,ENSDARG00000071694,ENSDARG00000099194,ENSDARG00000026454,ENSDARG00000094191,ENSDARG00000063100,ENSDARG00000042708,ENSDARG00000063385,ENSDARG00000039616,ENSDARG00000055754,ENSDARG00000037962,…
ENSDARG00000007430	232.128	0.671582	0.132795	5.05729	4.2525e-07	2.46522e-05	ENSDARG00000007430				REAC	Mitotic Metaphase and Anaphase	REAC:R-DRE-2555396	FALSE	0.0175928	1.75467	171	604	30	2.13199	7340	ENSDARG00000037009,ENSDARG00000016301,ENSDARG00000034624,ENSDARG00000087238,ENSDARG00000058471,ENSDARG00000002479,ENSDARG00000104436,ENSDARG00000074955,ENSDARG00000088924,ENSDARG00000078433,ENSDARG00000055133,ENSDARG00000071694,ENSDARG00000099194,ENSDARG00000026454,ENSDARG00000094191,ENSDARG00000063100,ENSDARG00000042708,ENSDARG00000063385,ENSDARG00000039616,ENSDARG00000055754,ENSDARG00000037962,…
ENSDARG00000099298	359.707	0.63548	0.125802	5.05145	4.38465e-07	2.53265e-05	ENSDARG00000099298				REAC	Resolution of Abasic Sites (AP sites)	REAC:R-DRE-73933	FALSE	0.017983	1.74514	34	604	11	3.93163	7340	ENSDARG00000054155,ENSDARG00000002613,ENSDARG00000014274,ENSDARG00000027689,ENSDARG00000058533,ENSDARG00000011404,ENSDARG00000003938,ENSDARG00000079202,ENSDARG00000060041,ENSDARG00000076169,ENSDARG00000100455
ENSDARG00000024548	13284	-0.461394	0.0913654	-5.04998	4.41857e-07	2.53394e-05	ENSDARG00000024548				REAC	Collagen biosynthesis and modifying enzymes	REAC:R-DRE-1650814	FALSE	0.0242397	1.61547	47	604	13	3.36128	7340	ENSDARG00000054753,ENSDARG00000012405,ENSDARG00000035809,ENSDARG00000061436,ENSDARG00000074908,ENSDARG00000012593,ENSDARG00000075930,ENSDARG00000077139,ENSDARG00000011821,ENSDARG00000105274,ENSDARG00000018010,ENSDARG00000079011,ENSDARG00000078322
ENSDARG00000041295	407.012	-0.782266	0.154901	-5.05011	4.41549e-07	2.53394e-05	ENSDARG00000041295				REAC	Separation of Sister Chromatids	REAC:R-DRE-2467813	FALSE	0.0316292	1.49991	168	604	29	2.09772	7340	ENSDARG00000016301,ENSDARG00000034624,ENSDARG00000087238,ENSDARG00000058471,ENSDARG00000002479,ENSDARG00000104436,ENSDARG00000074955,ENSDARG00000088924,ENSDARG00000078433,ENSDARG00000055133,ENSDARG00000071694,ENSDARG00000099194,ENSDARG00000026454,ENSDARG00000094191,ENSDARG00000063100,ENSDARG00000042708,ENSDARG00000063385,ENSDARG00000039616,ENSDARG00000055754,ENSDARG00000037962,ENSDARG00000006300,…
ENSDARG00000101606	772.613	-0.627752	0.124565	-5.03956	4.66598e-07	2.66627e-05	ENSDARG00000101606				REAC	mRNA Splicing - Minor Pathway	REAC:R-DRE-72165	FALSE	0.0485617	1.31371	50	604	13	3.1596	7340	ENSDARG00000033175,ENSDARG00000099966,ENSDARG00000011648,ENSDARG00000011125,ENSDARG00000105037,ENSDARG00000016783,ENSDARG00000040440,ENSDARG00000099667,ENSDARG00000076509,ENSDARG00000038505,ENSDARG00000023160,ENSDARG00000014898,ENSDARG00000018574
ENSDARG00000117786	455.555	0.646914	0.128417	5.03761	4.71389e-07	2.68406e-05	ENSDARG00000117786				TF	Factor: c-Myc:Max; motif: GCCAYGYGSN; match class: 1	TF:M00322_1	FALSE	0.000525522	3.27941	532	1724	65	1.76921	24964	ENSDARG00000010791,ENSDARG00000006747,ENSDARG00000088823,ENSDARG00000027495,ENSDARG00000103937,ENSDARG00000019566,ENSDARG00000054378,ENSDARG00000007576,ENSDARG00000056186,ENSDARG00000061478,ENSDARG00000031495,ENSDARG00000034007,ENSDARG00000086288,ENSDARG00000101628,ENSDARG00000063144,ENSDARG00000038386,ENSDARG00000101362,ENSDARG00000003920,ENSDARG00000032929,ENSDARG00000009823,ENSDARG00000016725,…
[truncated: 1,503 more rows]

## Sheet: PFAS 10
	baseMean	log2FoldChange	lfcSE	stat	pvalue	padj	names				source	term_name	term_id	highlighted	adjusted_p_value	negative_log10_of_adjusted_p_value	term_size	query_size	intersection_size	Fold_Enrichment	effective_domain_size	intersections
[truncated: 3,288 more rows]

## Sheet: PFAS 11
	baseMean	log2FoldChange	lfcSE	stat	pvalue	padj	names				source	term_name	term_id	highlighted	adjusted_p_value	negative_log10_of_adjusted_p_value	term_size	query_size	intersection_size	Fold_Enrichment	effective_domain_size	intersections
[truncated: 3,289 more rows]

[truncated: 3 more sheets: PFAS 12, PFAS 13, 192 overlapping DEGs-PFAS 7-13]
