# Supplementary material for: Diverse PFAS produce unique transcriptomic changes linked to developmental toxicity in zebrafish
Source: Front Toxicol. 2024 Jul 22;6:1425537. doi: 10.3389/ftox.2024.1425537 (PMC11298493; doi:10.3389/ftox.2024.1425537)
Supplement: Supplementary file 1 [file DataSheet1.zip › Proofs and Raw Data FINAL Submission/15_PFAS_Normalized_Counts.xlsx]

## Sheet: Sheet1
	Control-Round1_r1	Control-Round1_r2	Control-Round1_r3	Control-Round1_r4	Control-Round1_r5	Control-Round1_r6	14_r1	14_r2	14_r3	14_r4	10_r1	10_r2	10_r3	10_r4	11_r1	11_r2	11_r3	11_r4	3_r1	3_r2	3_r3	3_r4	5_r2	5_r3	5_r4	6_r1	6_r2	6_r3	6_r4	2_r1	2_r2	2_r3	2_r4	13_r1	13_r2	13_r3	13_r4	15_r1	15_r2	15_r3	15_r4	8_r1	8_r2	8_r3	8_r4	7_r1	7_r2	7_r3	7_r4
ENSDARG00000000001	6.80797	6.89084	6.74369	7.15653	6.67535	6.76096	7.07026	6.83115	6.68808	7.14249	7.20073	6.87741	6.98363	6.7794	6.53441	7.08195	6.53441	6.53441	6.97887	6.87464	6.79737	6.86147	6.9532	6.53441	6.97218	6.92163	6.72782	6.93354	6.74	6.53441	6.86029	7.01611	7.07296	6.8182	6.73639	6.87895	7.10203	7.04238	6.72748	6.67724	6.95603	6.80632	6.99031	6.95416	6.79157	6.89616	7.13659	6.53441	7.28418
ENSDARG00000000002	8.62293	8.8267	8.77595	8.41133	8.80357	8.71537	8.75174	8.77918	8.35069	8.64158	9.25444	9.06392	9.06346	9.02963	9.03112	8.68332	9.1507	8.84703	8.95201	8.66503	8.47037	8.73456	8.69629	8.65375	8.60507	9.2395	8.94125	8.75509	8.66021	9.20597	9.12297	8.76839	8.75718	9.08449	8.4835	8.80644	8.43079	9.07963	8.89657	8.72237	8.65061	9.0451	8.88742	8.70626	8.45046	8.93943	8.8909	8.97542	9.04634
ENSDARG00000000018	9.78705	9.93312	9.68587	9.84831	9.71746	9.78123	9.94224	10.0522	9.97493	9.93488	10.0959	10.1133	10.1609	10.0574	9.92427	9.76864	10.0121	9.88149	9.76756	9.75388	9.92361	9.75349	9.8307	9.71764	9.81297	9.84995	9.8404	9.63182	9.89523	9.93769	9.91142	9.6636	9.91202	9.82392	9.7872	9.83316	9.70304	9.95416	9.82293	9.84667	9.88936	9.87512	9.62357	9.67991	9.85977	9.93553	9.73434	9.75776	9.69237
ENSDARG00000000019	9.98621	9.80268	9.6038	9.96768	9.94532	9.95604	9.75857	9.86687	9.66286	9.62259	10.0384	9.92397	9.82148	9.81909	9.78494	9.52727	9.72038	9.78436	9.9406	9.85793	9.92669	9.87733	9.81805	10.0118	9.95317	9.8797	9.90901	10.0354	10.1226	9.76123	9.79781	9.70212	9.91202	9.62369	9.86749	9.89462	9.70813	9.59444	10.0848	9.79239	9.64243	9.55757	9.70013	9.51582	9.55317	9.74253	9.97704	9.98853	9.82367
ENSDARG00000000068	7.94636	8.26147	8.03349	8.29373	8.20602	8.09286	8.09227	8.03216	8.06007	7.95405	8.17335	8.0677	8.0446	8.38287	8.07729	8.02517	7.82637	8.12437	8.10176	8.37165	8.41525	8.58131	7.95608	8.3317	8.2051	8.0632	8.09396	8.11339	8.0152	8.40307	8.17826	8.39383	8.27676	8.21802	7.98521	8.25205	8.26266	8.33134	7.93718	7.98475	8.23023	8.07666	8.07569	8.0245	8.32661	8.2973	8.41102	8.20384	8.27707
ENSDARG00000000069	9.92498	9.83935	10.0329	9.87164	9.60728	9.87844	9.88761	9.98182	9.83927	9.94838	9.95562	9.68376	9.75211	10.1129	9.93817	9.79246	10.0676	10.2667	9.93928	9.80264	9.90965	9.89756	10.0474	10.0215	9.77256	10.0369	9.83642	9.89154	10.0273	10.1242	9.9705	9.85277	9.8284	10.3155	10.2658	10.3939	10.3741	10.1933	9.84549	9.97062	9.90761	10.3671	10.0553	10.1606	9.96247	10.261	9.83622	9.89058	9.76703
ENSDARG00000000086	8.61318	8.78567	8.71393	8.66459	8.76107	8.8637	8.73038	8.84835	8.76163	8.51999	8.85169	8.79794	9.137	8.81032	8.44733	8.68955	8.76168	8.38727	8.83165	8.80894	8.65805	8.69572	8.7609	8.65375	8.87836	8.43143	8.75641	8.99456	8.99385	8.13009	8.60515	9.16486	8.77732	8.60044	8.796	8.82773	8.46948	8.27327	8.7502	8.65198	8.67061	8.40984	8.47015	8.66247	8.68866	8.54067	8.70035	8.45089	8.90437
ENSDARG00000000103	11.6292	11.6261	11.7894	11.58	11.7911	11.8162	11.6872	11.662	11.8214	11.6724	11.7673	11.9122	11.9499	12.0021	11.6967	11.7871	11.883	12.0629	11.623	11.7441	11.8429	11.7425	11.6636	11.7047	11.6747	11.8558	11.8759	11.8513	11.8087	11.6545	11.6472	11.8106	11.8013	11.8329	11.855	11.8456	11.8518	11.5622	11.6431	11.7351	11.8263	11.7056	11.7625	11.9452	11.7831	11.5702	11.6899	11.6537	11.5936
ENSDARG00000000142	6.53441	6.72528	6.89625	6.90431	6.81596	6.53441	6.53441	6.53441	6.75163	6.53441	7.05707	7.14172	6.83794	6.92108	6.9668	6.80941	6.91217	6.53441	6.53441	6.67358	6.53441	6.86147	6.53441	7.19689	6.90479	6.53441	6.72782	6.93354	6.67985	6.76689	7.09649	6.86248	7.00997	6.53441	6.88368	6.80154	6.71495	6.53441	6.91968	6.88356	7.12859	6.53441	6.92364	6.98752	6.71637	7.0624	6.97173	6.93914	7.03191
ENSDARG00000000151	7.8697	8.08503	8.04572	8.08723	8.09011	8.04394	8.16709	8.04449	8.00707	8.06166	8.26906	7.92502	7.98125	8.26439	7.88023	8.01981	8.24862	8.00945	8.23095	7.93255	8.0885	7.9435	8.04773	8.06295	8.03305	8.0354	8.17562	8.06344	8.14606	8.09708	8.29847	8.23074	8.10982	8.04681	7.91097	8.35805	7.98412	8.05453	7.94854	8.45108	8.17978	7.86215	8.04439	7.85297	7.85083	8.11118	8.16228	8.19383	8.33263
ENSDARG00000000161	8.53589	8.65122	8.62259	8.52609	8.4759	8.21603	8.38707	8.48872	8.50289	8.32735	8.25169	8.27334	8.77047	8.29174	8.24513	8.25711	8.04588	8.15753	8.89178	8.17263	8.31247	8.65569	8.45648	8.58316	8.40708	8.30967	8.3561	8.36969	8.37077	8.23668	8.37244	8.49053	8.12678	8.17877	8.05476	7.99266	7.87347	8.18969	8.37695	8.20664	8.35099	8.42488	8.2782	8.28509	8.2973	8.56802	8.73686	8.54119	8.43672
ENSDARG00000000175	8.80679	8.8821	8.81573	8.86231	8.74867	8.71537	8.67702	8.96799	9.03867	8.77385	9.17372	8.97578	8.98572	9.15013	9.27582	9.26396	9.15546	9.06061	8.90848	8.91483	8.70005	8.78052	9.04159	8.81656	8.7766	8.97461	8.93361	8.78393	8.81717	8.51294	8.67061	8.78222	8.60678	9.07955	8.97216	8.75167	8.83698	8.80799	8.77336	8.86745	8.65564	8.78122	8.95554	8.99331	9.20495	8.86604	9.04888	9.04702	8.90089
ENSDARG00000000183	9.21999	9.17995	9.06528	9.10938	9.25804	9.19874	9.28419	9.17449	9.28355	9.31471	9.08794	9.03434	9.04734	9.2183	8.86469	8.87206	8.70648	8.65949	9.11331	9.17921	9.01904	9.0135	9.14222	9.25632	9.28481	9.02036	9.1909	9.17365	9.07938	9.24371	9.20156	9.33047	9.17996	9.02664	9.03817	9.11777	9.06507	8.99987	9.3427	9.33498	9.14173	9.15242	9.12125	9.22007	9.09319	9.10935	9.11729	9.1798	9.40541
ENSDARG00000000189	9.34469	9.28568	9.25962	9.57421	9.57536	9.328	9.07047	9.33382	9.49572	9.40325	9.53051	9.38036	9.68063	9.59453	9.20292	9.03496	9.48145	9.42022	9.5056	9.38559	9.43848	9.20017	9.29813	9.62142	9.24352	9.63245	9.42538	9.34284	9.38257	9.61307	9.49698	9.61056	9.53432	9.43467	9.40254	9.29333	9.52975	9.38293	9.41256	9.42919	9.11709	9.4317	9.47951	9.4999	9.71095	9.29425	9.50219	9.41411	9.13138
ENSDARG00000000212	10.0564	9.96304	9.57033	10.0624	10.1484	10.3171	10.1682	10.0333	10.1043	10.3204	11.8453	10.9619	10.4253	11.3158	11.2693	10.9811	10.2904	10.3169	9.85812	10.3964	10.0002	10.1092	9.97881	10.2848	10.2294	10.7686	10.5573	9.91507	10.0623	10.5928	10.0404	10.2048	9.88096	10.6287	10.2987	10.2783	10.0472	10.3863	10.3097	10.0588	10.1531	10.5601	10.2307	10.1936	10.2216	10.5551	10.2811	10.7301	10.5763
ENSDARG00000000229	10.2651	10.1892	10.2442	10.1601	10.4605	10.4382	10.2862	10.3729	10.3217	10.1485	9.47398	9.9895	9.87615	9.76846	10.0562	9.8695	9.97431	9.80102	10.3027	10.2312	10.4491	10.4025	10.3717	10.2604	10.2054	10.1783	10.249	10.1434	10.0521	10.3158	10.4313	10.5331	10.2844	9.92445	10.0346	9.99501	9.93937	10.2926	10.2114	10.2724	10.3624	10.1375	10.0908	10.2386	10.2518	9.97479	10.2674	10.1118	10.2715
ENSDARG00000000241	10.5882	10.5991	10.4415	10.5705	10.2762	10.6325	10.448	10.4504	10.4657	10.5812	10.2612	10.6803	10.5547	10.5769	10.4877	10.885	10.5595	10.629	10.5661	10.6801	10.6554	10.4077	10.6322	10.487	10.7209	10.3562	10.4577	10.5536	10.8087	10.1956	10.3847	10.712	10.6712	10.6812	10.83	10.7506	10.754	10.2378	10.4964	10.4067	10.5057	10.4404	10.5524	10.7009	10.5953	10.3511	10.6857	10.3043	10.5486
ENSDARG00000000324	7.6292	7.54238	7.73834	7.66157	7.45404	7.60877	7.32389	7.4914	7.78152	7.55766	7.57466	7.81599	7.49711	7.6065	7.45622	7.78655	7.35809	7.64671	7.58563	7.62221	7.68156	7.51241	7.48465	7.52002	7.73156	7.51804	7.43767	7.79169	7.52299	7.14559	7.38603	7.69578	7.57961	7.29106	7.75964	7.36868	7.59434	7.28569	7.78385	7.6243	7.62755	7.37285	7.62932	7.62287	7.43035	7.71215	7.86256	7.52008	7.6964
ENSDARG00000000349	6.53441	6.86452	6.92508	6.92969	7.1119	6.89206	6.53441	6.86603	6.75163	6.79526	6.88784	6.97653	7.51478	6.70775	6.82327	6.53441	6.53441	6.53441	6.67546	6.73115	7.0361	6.6982	7.01141	6.81269	6.53441	6.88806	7.04384	7.18279	6.85907	6.66873	7.18211	7.13042	6.71485	6.85157	6.53441	6.53441	7.01022	6.86793	6.96484	7.13626	6.77841	6.8383	6.72947	6.53441	7.10645	6.53441	7.0095	7.00842	6.80785
ENSDARG00000000369	7.7395	7.39681	7.55997	7.55282	7.49351	7.65148	7.33547	7.6482	7.30901	7.40686	7.21866	7.25618	7.45123	7.37226	7.4126	7.5088	7.58271	7.20288	7.71503	7.45274	7.73459	7.47332	7.32198	7.59851	7.33769	7.50611	7.43767	7.7436	7.26836	7.83981	7.44301	7.46716	7.20398	7.78213	7.2953	7.67085	7.33213	7.73518	7.5365	7.13626	7.41811	7.44278	7.57214	7.53179	7.39483	7.67569	7.46353	7.50049	7.53864
ENSDARG00000000370	8.05468	7.87607	7.90311	7.97694	8.00766	7.95477	7.83867	7.74235	7.74738	7.89057	7.87596	8.03509	7.63702	8.08561	8.05449	7.83239	7.98755	7.78244	7.93191	7.69255	7.96469	7.97569	7.80212	7.88503	7.96938	7.97765	7.93948	7.98803	8.03315	7.4948	7.9897	8.02651	7.97381	7.86471	8.01472	7.68028	8.201	7.3747	7.87246	7.78846	7.77673	7.92705	7.55511	7.95555	8.20486	7.47716	7.8568	7.96066	7.66693
ENSDARG00000000380	7.14251	6.76809	7.08523	7.36408	6.93196	7.10879	6.73105	7.17695	6.90994	6.53441	7.34697	7.10931	6.96288	7.05195	6.8879	6.53441	6.53441	7.04164	6.53441	6.90176	6.90578	6.89988	7.02924	7.05303	7.19306	6.98109	6.96559	7.09709	6.7861	6.93622	6.97089	6.99738	6.53441	6.8817	6.67729	6.94169	7.12935	6.98517	7.09419	7.29505	6.70705	6.98416	6.72947	6.77732	6.79157	7.09608	7.28624	6.85477	6.69244
ENSDARG00000000394	11.9539	11.9043	12.0266	11.8729	11.9329	11.9856	11.9257	11.8553	11.8974	11.6507	11.5083	11.7747	11.6452	11.7847	11.673	11.8806	11.62	11.6652	11.9317	11.9414	11.9308	11.7833	11.8989	11.9822	11.9391	12.0807	11.917	11.7467	11.9077	11.7912	11.8312	11.7405	11.8077	11.996	11.9337	11.7089	11.7372	11.6895	11.8182	11.8555	11.8237	11.7982	11.8689	12.079	11.8136	11.8259	11.999	11.8833	11.7539
ENSDARG00000000423	6.89589	6.93827	7.19109	6.95351	6.93196	6.95716	7.08762	6.83115	6.75163	7.28738	7.18227	6.95401	6.53441	7.07962	6.99	6.96824	6.9624	6.97425	7.0777	7.22393	7.05817	6.86147	7.04643	6.73133	6.76905	6.69289	7.0064	6.89896	6.91823	6.66873	6.91967	7.05147	6.78943	6.90938	6.81982	7.06641	7.04275	6.98517	6.89493	7.2134	6.87907	7.28403	6.89864	7.0476	6.71637	6.94429	6.95152	7.08705	7.05594
ENSDARG00000000442	8.5565	8.27402	8.2963	8.43906	8.167	8.51468	8.15251	8.59037	8.38068	8.57613	8.56411	8.40122	8.13344	9.02197	8.37039	8.36607	8.18487	8.09023	7.98564	8.41966	7.8171	8.70445	7.99263	8.2073	8.46765	8.50011	8.16162	8.41395	8.55298	8.61405	8.28408	8.26433	8.43644	8.71571	8.35528	8.62247	8.77331	8.55328	8.6935	8.18176	8.33168	8.56281	8.33322	8.60687	8.56914	8.65628	7.8568	8.74088	8.03848
ENSDARG00000000460	6.72799	6.53441	6.86487	6.92969	6.97853	7.06329	6.81229	6.68298	6.53441	6.90281	6.53441	6.87741	6.53441	7.07962	6.85723	7.11473	6.91217	7.1008	6.95623	6.84512	6.53441	6.53441	6.53441	6.53441	7.03025	6.92163	6.94362	7.20241	6.67985	6.53441	6.6804	6.72409	6.71485	7.18029	7.02716	6.99578	6.93706	6.86793	6.67098	6.88356	6.91952	7.00399	7.01041	6.70628	6.53441	6.53441	6.82987	6.67792	6.84999
ENSDARG00000000472	7.99642	8.17431	8.34915	8.16345	8.04137	7.77837	7.73617	7.93503	8.15918	8.33478	7.51742	8.3304	8.28474	8.10951	8.04872	7.90057	7.95719	7.82753	7.95012	8.26517	7.74316	7.97569	7.9454	8.15464	8.40142	7.43075	8.03785	8.42477	8.36182	7.70395	7.68979	8.35985	8.2391	7.50089	8.09343	7.99957	8.07587	7.59361	7.98739	8.13558	8.12706	7.5071	7.83527	8.11287	8.04177	7.7473	7.92939	7.78679	8.18247
ENSDARG00000000474	6.53441	6.53441	6.53441	6.53441	6.53441	6.53441	6.53441	6.53441	6.53441	6.53441	6.53441	6.53441	6.53441	6.53441	6.53441	6.67207	6.53441	6.71455	6.53441	6.53441	7.01297	6.53441	6.53441	6.53441	6.53441	6.53441	6.53441	6.53441	6.53441	6.53441	6.53441	6.53441	6.53441	6.53441	6.53441	6.53441	6.78956	6.53441	6.53441	6.53441	6.53441	6.53441	6.53441	6.53441	6.53441	6.53441	6.72147	6.53441	6.53441
ENSDARG00000000476	7.41876	7.3766	7.00074	7.49775	7.42312	7.10879	7.26297	7.38854	7.57675	7.32941	7.48116	7.38717	7.40259	7.65639	7.45622	7.24282	7.46784	7.54889	7.39159	7.34725	7.49029	7.07477	7.10988	7.19689	7.23227	7.41748	7.3226	7.0486	6.96925	7.39252	7.05812	6.95734	7.10173	7.25169	7.3567	7.36868	7.50547	7.49132	7.51912	6.98444	7.23959	7.25995	7.3405	7.12596	7.43035	7.30085	7.25197	7.40608	7.52707
ENSDARG00000000489	10.4931	10.1451	10.4777	10.1366	10.1186	10.2587	10.3802	10.1673	10.2075	9.95953	10.4903	10.4689	10.249	10.5655	10.5166	10.6504	10.3806	10.3985	10.3596	10.3444	10.3543	10.2782	10.2097	10.1343	10.2249	10.3512	10.2096	10.3077	10.2211	10.2016	10.3514	10.2741	10.1702	10.8493	10.4979	10.5281	10.4663	10.1725	10.169	9.88361	10.0783	10.2322	10.4213	10.5296	10.3827	10.4359	10.3973	10.1106	10.5496
ENSDARG00000000503	12.9166	13.0792	12.9812	13.056	13.3047	13.0356	12.8339	12.8765	12.9186	12.9445	12.7505	12.8319	12.8136	12.8162	12.348	12.2752	12.4151	12.412	13.0757	12.8954	13.0364	12.9832	12.9993	12.9891	13.1062	12.8754	12.9782	12.9015	12.8909	12.7465	12.9403	13.1015	13.1309	12.2905	12.5945	12.5429	12.4216	12.718	12.9926	13.0139	13.0084	12.6588	12.7984	12.7092	12.7897	12.7158	13.0775	12.8809	13.0189
ENSDARG00000000516	7.00682	6.89084	6.79061	6.92969	6.53441	6.53441	6.53441	6.86603	6.96763	6.79526	6.92138	6.84765	7.05823	6.92108	6.91606	6.77266	6.53441	6.53441	6.67546	6.81242	6.53441	6.53441	6.85926	6.7755	6.97218	6.85089	6.67122	6.93354	6.53441	6.97831	7.03778	6.53441	7.00997	6.8817	6.73639	6.68878	6.78956	6.67082	6.67098	6.53441	6.98955	6.89371	6.87175	6.70628	6.79157	6.77159	6.53441	6.53441	6.92053
ENSDARG00000000529	8.44617	8.36223	8.33496	8.11833	8.4912	8.45539	8.49864	8.37353	8.36077	8.2741	8.05541	8.50972	8.16621	8.31184	8.27411	8.38201	8.60656	8.51551	8.37703	8.39589	8.41054	8.66019	8.53064	8.08916	8.3843	8.16178	8.34809	8.41395	8.37965	8.18015	8.29847	8.35601	8.32047	8.49709	8.57084	8.61006	8.83219	8.12409	8.2229	8.45108	8.35099	8.40984	8.54565	8.50476	8.07808	8.48412	8.47372	8.19885	8.37007
ENSDARG00000000540	8.60336	8.58813	8.59581	8.62119	8.66841	8.67765	8.51328	8.57859	8.24503	8.36402	8.25751	8.25066	8.20258	8.19317	8.29304	8.55542	8.25813	8.35996	8.4221	8.46966	8.51886	8.43974	8.47714	8.42517	8.42389	8.56525	8.59187	8.20078	8.16737	8.61405	8.60515	8.40125	8.65155	8.49709	8.44761	8.4078	8.45028	8.40216	8.49976	8.49075	8.55114	8.29908	8.07053	8.42984	8.43729	8.37071	8.46348	8.57115	8.45161
ENSDARG00000000542	8.21352	8.22304	8.01489	8.08723	8.22033	8.2404	8.31667	8.26688	8.16511	8.29721	7.99879	8.29561	8.17082	8.16344	8.22043	8.19409	8.14386	8.57505	8.3389	8.41966	8.41054	8.26161	8.08618	8.34012	8.47836	8.36941	8.60832	8.38648	8.20376	8.41046	8.37244	8.31303	8.38322	8.44208	8.20222	8.04681	8.34259	8.41736	8.14012	8.50242	8.2854	8.40984	8.45898	8.36273	8.2973	8.35877	8.19261	8.17355	8.19471
ENSDARG00000000551	9.97418	9.80136	9.92008	10.7132	9.88251	10.0564	9.94351	9.84988	10.0819	10.0118	11.793	11.2512	11.1844	11.2403	10.8247	11.0644	11.1519	11.0413	9.97947	10.1585	9.90497	9.80121	9.88868	9.65789	10.1246	10.1671	9.85885	9.95401	10.1312	9.62355	9.87799	10.2389	9.9595	11.1175	10.8451	11.3265	11.5371	9.79189	9.71161	10.0538	10.2177	10.1428	10.2781	10.113	10.4191	9.49011	9.91133	9.85058	9.60519
ENSDARG00000000563	16.2838	16.2794	16.2792	16.2194	16.2796	16.173	16.2633	16.1547	16.1679	16.0978	16.386	16.4669	16.3693	16.2377	16.2622	16.226	16.0181	16.092	16.2423	16.2797	16.1646	16.2324	16.2468	16.2966	16.4002	16.1343	16.1949	16.2162	16.231	16.0812	16.1766	16.2417	16.2751	15.9568	16.1498	16.1145	15.8942	15.934	16.2116	16.2902	16.2013	15.8329	16.1358	16.2874	16.1191	16.0939	16.1867	16.1619	16.4302
ENSDARG00000000567	9.96812	9.89635	9.79264	10.0624	9.9635	10.0232	9.95494	9.78144	10.1332	10.014	9.87989	10.023	10.0042	10.0881	10.0383	10.0771	10.103	10.195	9.93137	10.0432	10.0462	10.0694	10.0002	9.93673	9.85805	9.86578	9.80685	9.86576	10.0115	9.70608	9.68272	10.0919	10.0499	9.88343	10.0584	9.99954	10.1155	9.99494	9.93232	10.1581	9.8975	9.98949	9.95816	9.9695	9.90758	9.62819	9.76869	9.56041	9.9372
ENSDARG00000000568	9.74219	9.60658	9.63469	9.51585	9.61391	9.7544	9.6901	9.73502	9.744	9.7518	10.2848	10.1167	9.98309	9.98807	9.67603	9.60556	9.52027	9.84067	9.70379	9.5933	9.68916	9.75349	9.61769	9.66725	9.66837	9.82138	9.70112	9.77362	9.82578	9.5934	9.75995	9.51742	9.78346	9.87229	9.80065	9.91559	9.78949	9.44546	9.60485	9.67387	9.73192	9.75905	9.62357	9.83316	9.69542	9.54206	9.78426	9.66503	9.66458
ENSDARG00000000588	7.68226	7.56708	7.58902	7.62946	7.66774	7.59777	7.48139	7.41257	7.53411	7.6313	7.25307	7.90036	7.30639	7.54001	7.1601	7.33864	7.43649	7.47168	7.61971	7.59753	7.47897	7.96774	7.51022	7.54697	7.8663	7.62911	7.67389	7.38692	7.43969	7.54569	7.55593	7.40145	7.63512	7.4405	7.4134	7.25143	7.45731	7.67813	7.55354	7.55334	7.5632	7.48014	7.58885	7.44527	7.72203	7.56532	7.51476	7.51034	7.34523
ENSDARG00000000606	7.12732	7.24197	7.02329	7.35277	7.20457	7.32622	7.20992	7.22494	6.90994	7.02078	7.2858	7.18717	7.37188	6.92108	7.23621	7.39264	7.25695	7.47168	7.29833	6.95063	7.1914	6.93455	7.10988	7.38123	7.00215	7.33266	7.40796	6.89896	7.01475	7.23842	7.24276	7.27361	7.18003	7.13308	7.18393	7.25143	7.07324	6.96435	7.36506	7.32023	7.35186	6.98416	7.162	7.3983	7.39483	7.43912	7.20332	7.41713	7.50345
ENSDARG00000000631	8.78123	8.33485	8.57241	8.31558	8.43681	8.65621	8.71491	8.70976	8.54691	8.68717	8.62607	8.66675	8.5268	8.54724	8.56969	8.43621	8.43833	8.53966	8.6464	8.26071	8.61464	8.30416	8.317	8.37729	8.60507	8.49533	8.68754	8.52816	8.66375	8.65115	8.57876	8.61521	8.4494	8.73503	8.20222	8.47887	8.57891	8.54306	8.52434	8.51014	8.88104	8.87684	8.38982	8.55414	8.62743	8.87678	8.59048	8.49094	8.62644
ENSDARG00000000638	6.53441	6.53441	6.53441	6.67455	6.53441	6.53441	6.53441	6.53441	6.68808	6.85367	6.53441	6.53441	6.53441	6.53441	6.53441	6.53441	6.78211	6.53441	6.53441	6.53441	6.53441	6.53441	6.53441	6.53441	6.53441	6.53441	6.53441	6.53441	6.53441	6.53441	6.53441	6.53441	6.53441	6.53441	6.53441	6.53441	6.53441	6.53441	6.53441	6.53441	6.53441	6.67052	6.53441	6.53441	6.53441	6.67145	6.53441	6.53441	6.53441
ENSDARG00000000651	7.50386	7.70267	7.67968	7.63759	7.74394	7.3997	7.50949	7.43589	7.50068	7.44284	7.46871	7.45	7.32888	7.78148	7.83186	7.70273	7.55539	7.60608	7.34643	7.51911	7.69956	7.4462	7.54316	7.64727	7.65664	7.58632	7.38751	7.4576	7.39459	7.28599	7.40932	7.36125	7.42309	7.74564	7.73715	7.67085	7.52093	7.56913	7.26238	7.55334	7.58949	7.49821	7.44516	7.69433	7.73445	7.45836	7.523	7.6462	7.38788
ENSDARG00000000656	6.80797	6.66942	7.06542	6.95351	6.9559	6.81173	6.53441	6.95333	7.27929	6.985	6.75827	6.67471	6.53441	6.95773	6.94224	7.13042	7.02801	6.93618	6.87923	6.81242	6.79737	6.86147	6.76435	6.53441	6.53441	6.88806	6.83987	6.53441	6.67985	6.97831	7.07766	6.53441	6.53441	6.53441	6.88368	6.53441	6.53441	6.80693	6.83933	6.73632	7.17545	6.80632	6.84248	6.83174	6.53441	6.77159	6.79877	6.67792	6.53441
ENSDARG00000000666	7.46713	7.21671	7.73834	7.63759	7.42312	7.81436	7.87067	7.99433	7.88519	7.72547	7.43019	7.29437	7.5981	7.49755	8.08853	7.84512	7.61789	7.61982	7.77373	7.67737	7.51249	7.72656	7.72555	7.7233	7.87528	7.58632	7.62044	7.62864	7.54259	7.60924	7.63855	7.46716	7.68749	8.00113	7.7447	7.943	7.7965	7.9694	7.63417	7.73676	7.50813	7.78642	7.71985	7.57197	8.03251	7.66071	7.70769	7.71121	7.40158
ENSDARG00000000690	7.76013	7.7166	7.3977	7.73007	7.56734	7.86608	7.55435	7.82828	7.55569	7.57288	8.03451	7.85578	7.77846	7.86354	7.89365	7.80645	7.80525	7.57794	7.79487	7.69255	7.635	7.81335	7.82039	7.64727	7.41512	7.5298	7.58027	7.7237	7.79526	7.45909	7.46471	7.69578	7.55052	7.46113	7.93628	7.82817	7.80786	7.69271	7.33244	7.68219	7.47921	7.42342	7.82883	7.50393	7.95549	7.88884	7.6805	7.71121	7.40158
ENSDARG00000000729	9.37465	9.52009	9.68934	9.20038	9.41909	9.18425	9.78163	9.52449	9.41424	9.2536	9.52384	9.32504	9.16704	9.3392	9.22842	9.40092	9.31225	8.97319	9.54093	9.40819	9.29875	9.24457	9.37691	9.31158	8.89006	9.78297	9.25689	9.53181	9.29244	9.76258	9.90566	9.12281	9.33075	9.81958	9.55941	9.47119	9.53263	9.57706	9.35397	9.26261	9.33954	9.74086	9.64853	9.64427	9.33885	9.69761	9.18441	9.51701	9.31053
ENSDARG00000000730	7.58935	7.70267	7.56976	7.57042	7.56734	7.84054	7.73617	7.51261	7.68463	7.79953	7.38971	7.70154	8.01338	7.6065	7.46677	7.5698	7.15378	7.7939	7.36935	7.62221	7.53413	7.45987	7.69864	7.53808	7.80116	7.41748	7.7726	7.59468	7.76516	7.61688	7.53648	7.60041	7.40567	7.55724	7.61608	7.43351	7.35132	7.71418	7.61073	7.75181	7.49379	7.71164	7.4549	7.19465	7.61643	7.64548	7.48096	7.36021	7.33045
ENSDARG00000000747	7.38825	7.10372	7.25256	6.92969	6.81596	7.17067	6.97276	7.00237	7.44184	7.30871	6.88784	6.67471	7.07521	7.05195	7.12673	7.09859	7.35809	7.45535	7.44454	7.07052	7.09963	7.12123	7.09472	7.34801	7.23227	7.2701	7.18524	6.93354	7.0944	7.10085	7.18211	7.28518	7.3509	7.06322	7.11973	6.9696	7.20433	7.07706	7.35435	7.29505	7.21893	7.23499	7.17653	7.01853	6.94022	7.0624	7.38006	7.31132	6.97982
ENSDARG00000000760	8.27064	8.10441	8.32061	8.18296	8.44866	8.38781	8.39908	8.27697	8.23394	8.33478	8.61304	8.26432	8.40788	8.59584	8.58465	8.58944	8.55167	8.44015	8.43809	8.51047	8.42926	8.11002	8.33628	8.21197	8.44596	8.33718	8.23002	8.2515	8.30199	8.52645	8.14077	8.24765	8.3764	8.83059	8.43542	8.67095	8.57307	8.35937	8.34525	8.2549	8.37627	8.65337	8.38586	8.48786	8.61598	8.41732	8.42875	8.53358	8.22478
ENSDARG00000000767	7.56457	7.56708	7.51967	7.40766	7.39095	7.84912	7.69952	7.40065	7.67532	7.51035	7.91587	8.05693	7.81087	7.68037	7.75857	7.49973	7.65177	7.64671	7.5133	7.34725	7.44403	7.58562	7.4402	7.27664	7.48558	7.72822	7.76587	7.70338	7.40611	7.5035	7.62973	7.32963	7.31201	7.79637	7.53501	7.66132	7.55103	7.65583	7.66454	7.55334	7.61504	7.67566	7.82235	7.69433	7.51285	7.73339	7.63096	7.63775	7.68668
ENSDARG00000000779	9.45909	9.52979	9.49096	9.60416	9.5479	9.5372	9.4781	9.55164	9.38213	9.40983	9.53934	9.2269	9.1085	9.32388	9.48547	9.36746	9.32279	9.42022	9.37045	9.2626	9.65224	9.21513	9.52692	9.48487	9.34731	9.45449	9.39838	9.48874	9.50006	9.4355	9.27589	9.41936	9.3073	9.34188	9.48131	9.55434	9.51235	9.40648	9.44271	9.50646	9.50724	9.41046	9.36125	9.53676	9.40444	9.43615	9.50219	9.5225	9.33867
ENSDARG00000000796	8.30865	8.27817	8.33496	8.02237	8.15703	8.17852	8.12779	8.62888	8.82254	8.85519	8.86976	8.6402	8.53707	8.54172	8.22043	8.13725	8.34052	8.56336	8.72811	8.75265	8.29705	8.96789	8.86116	8.83947	8.75097	8.44647	8.93616	8.98408	8.96033	8.93998	8.71935	8.35601	8.74187	8.15356	8.09885	8.02006	8.09335	8.68532	8.6406	8.51398	8.73357	8.37531	8.36588	8.28509	8.39694	8.43247	8.38211	8.65359	8.44667
ENSDARG00000000804	8.37342	8.32691	8.54456	8.47383	8.60043	8.62115	8.8253	8.6477	8.4939	8.28185	8.53661	8.7024	8.1936	8.45003	8.75517	8.61931	8.68643	8.72847	8.4578	8.53935	8.69251	8.51754	8.37395	8.55875	8.44048	8.77807	8.56512	8.24528	8.33457	8.65723	8.72616	8.13774	8.38322	8.73183	8.42722	8.42715	8.79323	8.85457	8.40785	8.42665	8.48981	8.8203	8.53161	8.62736	8.61598	8.61454	8.55592	8.4345	8.4267
ENSDARG00000000830	8.05983	7.90521	7.62636	7.89884	8.05785	7.9928	8.21443	7.61149	7.99342	7.82305	7.97679	7.69393	8.00277	7.93041	7.98317	7.79986	8.09046	7.88125	7.85581	7.64625	7.91533	7.88476	7.77093	7.83391	7.61101	7.6898	7.85008	7.94831	7.68564	7.95445	7.80717	7.75663	7.70014	7.95349	7.76703	8.09214	7.86281	7.90092	7.75705	8.03158	7.73322	7.99903	7.6681	7.89143	7.8726	7.76101	7.94013	7.91014	7.725
ENSDARG00000000837	7.18581	6.98058	6.95187	7.2008	7.05908	7.15077	7.13658	7.32489	6.80033	6.94602	7.05707	7.21568	7.51478	6.70775	7.03308	7.0093	7.2966	6.93618	7.32278	6.95063	7.05817	7.04989	7.23086	7.07103	7.25101	6.98109	7.18524	7.18279	7.19537	7.05204	7.03778	7.3715	6.78943	6.90938	7.57196	7.39527	6.97521	6.96435	7.04295	7.29505	7.12859	7.10827	7.09991	7.17263	7.16024	7.23969	6.90775	7.17127	6.95126
ENSDARG00000000853	10.1933	9.99235	10.2709	9.97908	10.1996	10.3783	9.91648	10.0908	10.2255	10.2978	10.4653	10.5061	10.3713	10.6219	10.1474	10.1599	10.0848	10.4682	10.1366	10.3053	10.0715	10.2036	10.1425	9.93416	10.0988	10.2786	10.3451	10.1721	10.4287	10.1986	10.1441	10.1979	10.1424	10.4595	10.3122	10.2162	10.3962	10.0754	10.2584	10.2671	10.1429	10.3931	10.3143	10.1095	10.1908	10.1251	10.3162	10.2074	10.0742
ENSDARG00000000857	8.71054	8.70253	8.848	8.61779	8.57576	8.90729	8.97154	8.89564	8.81903	8.71488	8.76136	8.87025	8.26791	8.69281	8.71543	8.68332	8.9033	9.08458	8.626	8.79142	8.92094	8.75983	8.96385	8.93005	8.73796	8.84564	8.66272	8.85532	8.97159	8.89008	9.03419	8.99061	8.52446	9.11131	8.85636	8.86589	8.76323	9.09774	8.69045	8.86158	8.79815	8.83941	8.92191	8.80752	8.87584	8.78838	8.6628	8.91699	8.80313
ENSDARG00000000861	10.5724	10.5793	10.6337	10.5862	10.6504	10.6563	10.5868	10.6883	10.5797	10.6567	10.4175	10.6307	10.6579	10.6692	10.5313	10.7881	10.5639	10.6157	10.5804	10.6594	10.5401	10.5229	10.5165	10.4948	10.5559	10.4897	10.5906	10.5786	10.7322	10.3204	10.5407	10.5417	10.666	10.5579	10.6532	10.6471	10.6012	10.3002	10.7162	10.7595	10.5942	10.4794	10.5108	10.7972	10.5842	10.3995	10.6545	10.5199	10.7557
ENSDARG00000000887	7.95204	8.04019	8.06382	8.37886	7.80781	7.96248	8.36268	8.19913	7.83067	7.94373	7.97679	8.25978	8.01864	8.1784	8.1537	8.25711	8.16966	8.15753	7.75937	7.83274	7.92966	7.92704	8.11879	8.1448	8.08595	7.97765	7.96211	8.09934	8.14067	8.11134	8.08502	8.11916	7.88335	8.15356	8.15168	8.35296	8.13594	8.45458	8.09145	8.13558	8.03901	7.94971	8.06535	7.81304	8.28238	8.07113	8.08517	7.95447	8.18861
ENSDARG00000000906	7.28849	7.52551	7.34821	7.52572	7.56734	7.45381	7.26297	7.37623	7.48925	7.30871	7.52917	7.66285	7.33987	7.42158	7.63727	7.24282	7.04796	7.43868	7.31066	7.32426	7.46748	7.49958	7.41231	7.23798	7.47197	7.23654	7.33382	7.37198	7.43969	7.20033	7.52659	7.23766	7.31201	7.41933	7.56286	7.43351	7.52093	7.50032	7.5103	7.44523	7.49379	7.35164	7.20459	7.34829	7.3576	7.42933	7.40888	7.40608	7.37393
ENSDARG00000000935	8.43121	8.3661	8.32061	8.33704	8.58992	8.19116	8.24195	8.38278	8.33542	8.59431	8.1671	8.2823	8.0948	7.90226	8.32091	8.20788	8.1949	8.00011	8.05345	8.34276	8.14274	8.39062	8.37395	8.45228	8.19169	8.36941	8.37196	8.09225	8.15143	8.40307	8.18352	8.21789	8.36265	8.45009	8.2881	8.37819	8.18507	8.41358	8.62783	8.34159	8.27184	8.43604	8.32907	8.27165	8.38319	8.10625	8.1221	8.459	8.60038
ENSDARG00000000943	8.74636	8.8186	8.77595	8.55143	9.05101	8.68189	8.66414	8.92019	8.93656	8.92717	9.19928	8.90636	8.97842	8.81928	8.96867	8.77379	8.84188	8.85645	8.84041	8.78553	8.63455	8.887	8.79873	8.65702	8.7766	8.8853	8.82739	9.04913	9.02386	8.74235	8.93628	8.70284	8.81671	8.89162	9.08129	8.7329	8.91137	8.50489	8.71167	8.69267	8.69031	8.7233	8.67505	8.86813	8.68321	8.75951	8.89336	9.04444	9.01142
ENSDARG00000000966	11.3548	11.3991	11.4007	11.345	11.3798	11.1393	11.3333	11.3828	11.3166	11.3269	11.422	11.3709	11.4909	11.4184	11.5016	11.4449	11.1709	11.3516	11.4539	11.4567	11.3078	11.311	11.3187	11.247	11.3436	11.3964	11.345	11.4222	11.2581	11.2568	11.4041	11.403	11.3303	11.2365	11.384	11.3259	11.219	11.2538	11.4451	11.3841	11.2735	11.1891	11.4212	11.5269	11.2645	11.3415	11.4289	11.366	11.3381
ENSDARG00000001014	10.4583	10.5793	10.6139	10.8066	10.2521	10.576	10.6126	10.5984	10.7662	10.5566	10.4653	10.8713	10.7727	10.6083	10.7413	10.8908	10.6479	10.6383	10.5064	10.7324	10.5015	10.5287	10.683	10.3283	10.55	10.3832	10.6308	10.6954	10.6497	10.1553	10.6267	10.7696	10.7081	10.3608	10.8372	10.7291	10.693	10.038	10.5504	10.7835	10.503	9.9812	10.2235	10.5257	10.2882	10.0456	10.5117	10.267	10.6312
ENSDARG00000001015	9.39852	9.50705	9.25254	9.54362	9.53572	9.33062	9.31446	9.32932	9.37048	9.4614	9.49913	9.32705	9.57243	9.47547	9.52311	9.53563	9.40042	9.57573	9.33247	9.31751	9.42973	9.36978	9.53316	9.42331	9.45419	9.44272	9.41284	9.48143	9.26103	9.3125	9.36139	9.30826	9.40826	9.18874	9.42606	9.38511	9.13967	9.33647	9.56685	9.10041	9.45819	9.37616	9.5292	9.3685	9.37203	9.56004	9.35415	9.50409	9.30015
ENSDARG00000001057	9.83187	9.68227	9.69795	9.63508	9.88796	9.94931	9.73661	9.77162	9.68919	9.67516	9.6392	9.72068	9.64648	9.75269	9.85412	10.018	9.92868	9.79152	9.98965	9.87945	9.92206	9.91751	9.83698	9.71012	9.50222	9.66911	9.75568	9.70867	9.71393	10.02	9.72433	9.8865	9.90762	9.70943	9.85323	9.92517	10.021	9.852	9.70726	9.90587	9.88117	9.80151	9.87113	9.84782	9.76892	9.7468	9.71955	9.76394	9.89014
ENSDARG00000001127	7.62137	7.59112	7.26706	7.30574	7.51257	7.41358	7.39078	7.38854	7.33753	7.52641	7.46871	7.74602	7.31772	7.43736	7.19168	7.73146	7.47803	7.40426	7.55021	7.64625	7.596	7.63129	7.43101	7.5291	7.89301	7.6395	7.31119	7.54731	7.58052	7.5121	7.49622	7.68172	7.60779	7.18029	7.49642	7.26721	7.50547	7.39537	7.61861	7.64121	7.40207	7.15359	7.30601	7.65928	7.6707	7.28905	7.75352	7.32386	7.75279
ENSDARG00000001129	11.6687	11.7447	11.6061	11.9197	11.9085	11.896	11.7669	11.8492	11.8818	11.8966	11.7246	11.71	11.7016	11.5964	11.7667	11.6996	11.5176	11.6471	11.8225	11.7302	11.7902	11.855	11.7283	11.7733	11.8117	11.722	11.8217	11.7255	11.8685	11.7899	11.8705	11.838	11.912	11.6623	11.8041	11.7047	11.6524	11.6382	11.8331	11.8734	11.8695	11.6698	11.8636	11.9442	11.6686	11.6167	11.8449	11.7649	11.8078
ENSDARG00000001154	7.94636	7.83387	7.90311	7.71526	7.7217	8.00765	7.77843	7.87229	7.61746	8.25053	7.7824	7.78858	7.73814	7.64417	7.26428	7.54418	7.38132	7.36825	7.80183	7.779	7.635	7.99144	8.02302	7.55577	7.75195	7.76518	7.98976	7.79169	7.67732	7.88136	7.79229	7.64564	7.76105	7.70775	8.04346	7.63213	7.31241	8.01809	7.70834	7.75181	8.08788	7.67566	8.0122	7.92854	7.57351	7.65312	7.84517	7.87731	8.18247
ENSDARG00000001162	10.8576	10.8239	10.8875	10.7018	10.798	10.6501	10.9284	10.6674	10.6926	10.6333	10.8708	10.6106	10.6719	10.6366	10.7302	10.6321	10.6756	10.6643	10.8689	10.8868	10.7639	10.6063	10.6351	10.7268	10.6727	10.9267	10.8109	10.7057	10.6179	10.672	10.9918	10.644	10.6556	10.8992	10.7172	10.557	10.6307	10.7652	10.6608	10.6243	10.6741	10.9343	10.8696	10.96	10.4667	10.9424	10.6925	10.8385	10.5093
ENSDARG00000001169	7.88185	8.46608	8.02113	8.10805	8.52866	8.03678	7.88321	8.28698	8.13519	8.10736	8.0894	7.88782	8.32179	8.10951	8.28834	8.24389	8.13863	8.06394	8.30839	8.12349	7.87862	7.67481	8.16824	8.36502	8.07854	7.99966	7.96211	8.05613	7.97841	8.18459	7.93879	8.50765	7.96412	7.7	7.81727	8.01327	7.55103	8.01809	7.94854	7.87802	8.06371	8.06662	7.97905	7.68279	8.03251	8.15936	7.99231	7.92299	8.36479
ENSDARG00000001210	10.0076	9.95353	9.97903	9.93161	10.2094	10.0704	10.143	9.91071	9.98404	10.0726	9.38587	9.62811	9.72111	9.82341	9.88461	10.0496	10.1352	9.8081	9.90603	10.1431	10.0839	9.96705	10.0158	10.0008	9.90174	10.2588	10.1469	9.89336	9.87197	10.1325	10.0495	9.91945	10.0299	10.2126	10.1132	9.97518	10.1567	10.1063	9.93108	9.88641	9.96099	10.0931	10.1614	10.1854	10.0359	10.0741	9.82498	9.98722	9.92391
ENSDARG00000001220	11.9349	11.9757	11.9701	12.0256	12.1768	12.1089	11.992	11.9677	11.9926	11.9998	11.6908	12.0283	11.9853	11.9056	12.0242	11.8673	11.9219	11.7873	12.0583	12.0227	11.9996	12.0208	12.0433	12.0349	11.8974	11.8783	11.9803	11.9242	11.9886	11.9722	11.9503	12.0958	11.9309	11.6936	11.9004	11.8191	11.7628	11.9024	11.9748	12.0385	12.1279	11.7474	11.926	11.9968	12.0334	11.9224	12.0442	11.9743	12.0913
ENSDARG00000001234	7.36722	7.2037	7.34821	7.14101	7.51257	6.98612	7.18165	7.5333	7.42954	7.40686	7.37573	7.30664	7.04065	7.43736	6.85723	7.34976	7.28364	7.20288	7.11234	7.31249	7.4075	7.18441	7.19316	7.43359	7.32119	7.30208	7.41799	7.20241	7.16362	7.27441	7.14938	7.15907	7.48923	7.18029	7.25571	6.75262	7.33213	7.3747	7.06061	7.22773	7.41811	7.48923	7.23144	7.07504	7.25521	7.1863	7.21584	7.27232	7.28418
ENSDARG00000001241	10.6512	10.4149	10.4905	10.4157	10.8073	10.6817	10.544	10.6391	10.642	10.7388	10.3207	10.5677	10.4764	10.6439	10.5762	10.6212	10.5873	10.5432	10.5248	10.5054	10.7018	10.6736	10.742	10.457	10.6486	10.5121	10.5717	10.6554	10.6004	10.6402	10.4233	10.4656	10.6967	10.7688	10.725	10.764	10.9622	10.6749	10.6444	10.5594	10.6177	10.7132	10.7614	10.5976	10.855	10.4385	10.3382	10.4832	10.5104
ENSDARG00000001244	12.1854	12.2238	12.2891	12.2595	12.2857	12.2648	12.3748	12.2844	12.3006	12.2709	12.3106	12.2812	12.3043	12.2548	12.1544	12.2303	12.3053	12.2602	12.3137	12.3317	12.2951	12.3236	12.2086	12.263	12.1817	12.2884	12.2603	12.2344	12.2196	12.3462	12.4035	12.2824	12.2035	12.3547	12.2782	12.2094	12.3474	12.3045	12.2381	12.3859	12.3362	12.2736	12.2587	12.3772	12.2693	12.1919	12.2808	12.226	12.3375
ENSDARG00000001249	7.96889	7.99877	8.25637	8.1386	7.81467	8.22217	7.85799	8.09837	8.04705	8.15132	8.23997	7.89411	8.07998	7.93963	8.06595	8.22602	8.20979	7.98118	7.90086	8.09811	7.82499	7.93531	7.84426	8.06825	8.31333	8.07004	8.16162	8.06344	8.06244	8.34233	8.1516	7.80151	8.26184	8.50858	8.26954	8.26856	8.14428	8.08984	8.01964	8.21645	7.96147	8.31553	8.15038	8.06552	8.07808	8.21467	7.60889	8.2187	7.92857
ENSDARG00000001259	7.17172	7.10372	7.14061	6.92969	6.97853	7.10879	7.2501	6.92644	6.96763	6.985	6.9808	7.05673	7.54906	6.7794	7.10928	7.08195	6.88429	6.71455	6.67546	7.16731	7.07931	6.86147	6.83106	7.18257	6.97218	6.98109	6.96559	7.09709	6.8899	6.83433	7.07766	7.06824	7.3696	6.95924	7.24198	6.80154	7.18036	6.96435	7.07767	7.02699	7.15249	6.80632	7.02966	6.87753	7.04672	6.72814	7.02727	7.10494	6.92053
ENSDARG00000001303	6.53441	6.86452	6.53441	6.73252	6.84907	6.76096	6.53441	6.53441	6.53441	6.53441	6.53441	6.53441	6.53441	6.53441	6.53441	6.53441	6.73674	6.53441	6.77852	6.53441	6.53441	6.53441	6.53441	6.53441	6.82162	6.53441	6.72782	6.76534	6.53441	6.91337	6.99431	6.53441	6.53441	6.78028	6.53441	6.53441	6.53441	6.72726	6.86831	6.53441	6.70705	6.80632	6.89864	6.53441	6.53441	6.72814	6.53441	6.53441	6.53441
ENSDARG00000001313	9.79256	9.64419	9.68414	9.80902	9.98272	10.0055	9.70376	9.69224	9.78984	9.93262	9.81262	9.81892	9.87615	9.64925	9.83936	9.96733	9.88856	9.90146	9.56515	9.7799	9.72868	9.81095	9.70294	9.6374	10.0955	9.57131	10.0902	9.55286	9.91954	9.80516	9.69951	9.8078	9.87196	10.117	10.0584	10.1127	10.2183	9.69297	9.94711	9.73126	9.79876	9.676	10.2327	9.81409	10.127	9.57779	9.7713	9.72647	9.75392
ENSDARG00000001354	7.23917	7.30122	7.32218	7.24213	7.27243	7.27829	7.03364	7.06727	6.9937	7.30871	7.21866	7.3187	7.28316	7.24239	7.01205	7.24282	6.98537	7.00919	7.47471	7.73672	7.1192	7.0985	7.19316	7.10525	7.19306	7.25353	7.27584	6.9948	7.32153	7.1871	7.21316	7.54461	7.29174	7.20982	7.18393	7.42097	7.01022	7.22367	7.18411	6.98444	7.12859	7.12379	7.08323	6.87753	6.79157	7.33511	7.33985	7.13907	6.95126
ENSDARG00000001414	7.35648	7.26629	7.58902	7.25534	7.31008	7.29463	7.53668	7.31146	7.53411	7.6313	7.12319	7.66285	7.68167	7.38906	7.75857	7.6806	7.71608	7.65988	7.32278	7.55483	7.25597	7.5375	7.36348	7.37032	7.72121	7.44381	7.56368	7.53506	7.65191	7.46816	7.19783	7.64564	7.56518	7.36375	7.51593	7.57081	7.64905	7.02408	7.56194	7.69017	7.40207	7.45228	7.20459	7.47512	7.3576	7.22676	7.31889	7.48043	7.4413
ENSDARG00000001431	11.6731	11.5306	11.4937	11.4513	11.44	11.3599	11.5166	11.539	11.3893	11.2407	11.6089	11.464	11.2808	11.5494	11.2628	11.0639	11.3161	11.1937	11.4815	11.515	11.4108	11.5755	11.3333	11.4549	11.3477	11.6749	11.6268	11.4697	11.412	11.8019	11.5788	11.2486	11.3006	11.3553	11.1161	11.1932	11.1328	11.701	11.4842	11.3477	11.3883	11.4458	11.5304	11.2838	11.4725	11.8608	11.4464	11.6064	11.5161
ENSDARG00000001437	7.12732	7.10372	7.43283	7.24213	7.35736	6.76096	7.36915	7.025	6.90994	7.16911	7.03299	7.33057	7.16719	7.05195	7.01205	7.13042	6.93809	7.40426	6.95623	7.22393	7.15641	7.22313	7.09472	6.7755	7.26924	6.53441	6.92036	7.09709	6.96925	6.66873	7.11469	7.10023	7.31201	6.90938	7.15272	7.14757	6.84671	7.12511	7.22444	7.06604	7.02069	7.00399	7.066	6.70628	7.51285	6.77159	7.22811	7.00842	6.95126
ENSDARG00000001442	7.31188	7.36629	7.37336	7.14101	7.37992	7.46679	6.99398	7.17695	7.33753	7.28738	7.21866	7.41921	7.38225	7.468	7.19168	6.96824	7.21479	7.00919	7.32278	7.41225	7.24042	7.40371	7.32198	7.4536	7.21297	7.23654	7.31119	7.22142	7.34669	7.28599	6.99431	7.13042	7.40567	7.27819	7.2953	7.08788	6.93706	7.4155	7.30986	7.2134	7.07745	7.25995	7.09991	7.0476	6.89761	7.23969	7.25197	7.27232	7.29994
ENSDARG00000001447	8.99288	8.88468	8.98137	8.7717	8.89309	8.83382	8.92189	8.88006	8.60609	8.63576	8.79216	8.97578	8.74457	9.04103	8.77781	8.94063	9.09233	9.02383	8.94664	8.91751	8.90816	9.05762	8.91104	9.03959	8.76811	8.8235	8.8107	8.82407	8.90548	8.80614	8.95644	8.94999	8.82155	8.80961	8.8445	8.77752	8.74285	8.59334	8.82953	8.87037	8.89367	8.8821	8.76355	9.03508	8.98018	8.63397	8.96289	8.87656	8.96895
ENSDARG00000001452	8.39298	8.33089	8.43979	8.01118	8.36741	8.07909	8.17671	8.3262	8.28841	8.3855	8.68519	8.58189	8.51297	8.43809	8.67097	8.48817	8.63139	8.50325	8.24032	8.18222	8.2496	8.30416	8.3887	8.2931	8.44596	8.23506	8.37196	8.04876	8.58346	8.08747	8.39025	8.17404	8.43644	8.41364	8.35963	8.38317	8.64145	8.21226	8.24925	8.34598	8.35736	8.35571	8.38189	8.25807	8.27485	8.45856	8.46005	8.53358	8.73766
ENSDARG00000001463	9.32947	9.29334	9.32847	9.32649	9.44545	9.27719	9.2657	9.46447	9.38213	9.37324	9.22438	8.999	9.18391	9.22824	9.07036	8.94576	9.10962	8.88431	9.34859	9.39128	9.20398	9.59072	9.16676	9.57405	9.35285	9.3499	9.39291	9.50324	9.26103	9.41315	9.22052	9.31941	9.29712	9.34799	9.09865	8.99925	9.1624	9.34025	9.39452	9.15585	9.33954	9.30297	9.11672	8.85538	8.9448	9.45553	9.19824	9.51148	9.50551
ENSDARG00000001470	8.16295	8.01967	8.24617	8.06602	8.37161	7.82316	7.67684	8.20448	8.2171	8.07095	7.63882	7.92502	8.1239	8.20776	7.92	7.98704	8.00537	7.59212	8.12259	8.1134	8.16027	8.067	8.23249	8.12488	8.31333	8.07004	7.91636	8.16125	8.19863	7.99185	8.11879	8.01117	8.42991	8.24663	8.34214	7.88331	8.09335	7.78252	8.15902	8.21156	8.08788	7.9719	8.25194	8.29175	8.18873	8.019	8.02742	8.21377	8.5328
ENSDARG00000001498	7.83235	7.91094	7.67968	7.70022	7.75849	7.85763	7.66142	7.73416	7.66592	7.61704	7.72748	7.7955	8.08494	7.80262	7.61103	7.70273	7.73151	7.94231	8.06436	7.78587	7.99863	7.52505	7.71219	7.7233	7.45813	7.69955	7.83757	7.81031	7.66893	7.697	7.69807	7.68877	7.68749	7.65208	7.86517	7.66132	7.72555	7.81501	7.90237	7.76663	7.68769	7.75988	7.56367	7.70573	7.81729	7.53113	7.874	7.67926	7.77982
ENSDARG00000001549	7.87579	8.18332	7.99598	8.02792	8.00195	7.9928	8.02322	7.96178	7.92979	7.89057	8.02036	8.16522	7.98125	8.4852	8.14309	8.31699	8.24383	8.42058	8.15315	8.10833	7.95777	7.74651	7.55917	7.83391	7.95287	7.94761	7.89274	8.20078	8.40159	7.58593	7.66452	8.04666	7.96412	7.78213	8.2267	7.91357	8.15255	7.56082	7.94854	7.92326	8.00522	7.68297	7.90358	8.07355	8.18058	7.67569	8.18403	7.74972	7.78867
ENSDARG00000001557	8.32106	8.23599	8.46574	8.40329	8.18178	8.47546	8.24195	8.27194	8.11069	8.13394	8.21015	8.14034	8.23787	7.95783	8.12158	8.11768	8.0171	8.13275	8.30839	8.19173	8.06984	8.48183	8.3401	8.36502	8.40142	8.32075	8.32374	8.26998	8.14067	8.3306	8.27925	8.35601	8.29881	8.23717	8.31991	8.29021	8.25512	8.29433	8.09641	8.19177	8.37627	8.18631	8.23411	8.31805	8.15579	8.34673	8.31447	8.23337	8.17009
ENSDARG00000001558	9.17149	8.82131	9.02956	9.18933	9.03351	9.00049	8.9404	9.19699	9.21719	9.40983	8.93627	8.91728	9.29463	8.91824	9.37637	9.58156	9.59308	9.5363	8.87204	8.8433	9.09381	9.14492	9.18489	9.05419	9.06807	9.06461	9.35967	9.21572	9.196	9.18364	8.95071	9.03232	8.9765	9.67286	9.42994	9.46459	9.55545	9.25874	9.02848	9.08059	8.99842	9.22364	9.20457	9.28387	9.22697	9.19649	9.16038	9.22362	9.13138
ENSDARG00000001559	8.06496	8.22737	7.98318	8.04441	8.03582	8.05813	7.98986	8.00072	8.13519	8.21838	7.62843	8.14034	8.08988	7.86354	7.75093	7.95898	7.76906	7.7939	7.95012	7.81957	8.05086	7.95164	8.11419	8.10971	8.24442	8.04242	7.92798	8.02637	7.92735	7.82149	7.86461	8.23923	7.98341	7.63555	8.10961	7.75263	8.01244	7.47301	8.05098	8.31937	7.93436	7.86821	7.7552	8.19493	7.91485	7.81407	8.08047	7.99707	8.03148
ENSDARG00000001572	6.67134	6.53441	6.53441	6.53441	6.67535	6.69469	6.53441	6.53441	6.53441	6.53441	6.85068	6.53441	6.53441	6.53441	6.53441	6.72901	6.67754	6.53441	6.53441	6.53441	6.53441	6.53441	6.66726	6.53441	6.53441	6.53441	6.96559	6.53441	6.82491	6.53441	6.53441	6.53441	6.53441	6.53441	6.53441	6.53441	6.53441	6.53441	6.53441	6.53441	6.53441	6.67052	6.53441	6.53441	6.53441	6.53441	6.53441	6.53441	6.53441
ENSDARG00000001578	9.21167	9.18409	9.28063	9.12574	9.17441	9.32274	9.16044	9.41875	9.19876	8.9731	9.06018	9.20728	9.20265	9.24138	9.35558	9.06811	9.06978	9.13894	9.2468	9.13439	9.17528	9.20617	9.17485	8.90865	9.19786	9.15776	9.2907	9.31559	9.16473	9.26317	9.15544	9.23154	9.18366	9.17729	9.10848	9.02075	9.12816	9.39022	9.16164	9.02973	9.16935	9.40689	9.05167	9.1937	9.10916	9.22779	9.08778	9.01831	8.91823
ENSDARG00000001621	8.74046	8.91779	9.02956	8.87915	9.07318	8.90729	8.82816	8.82895	9.01461	8.92717	8.97	9.23338	9.15425	9.1982	9.11099	9.38801	9.19981	9.22737	8.69604	8.98019	8.82879	8.71312	8.88134	8.77845	8.90551	8.73103	8.8384	8.82407	9.21724	8.92768	8.69521	8.92056	8.91485	9.18874	8.9141	8.9774	9.13584	8.7393	8.71468	8.59567	8.72883	9.00975	8.97078	9.02381	9.09319	8.89007	8.76967	8.99704	9.08344
ENSDARG00000001634	10.3154	10.4515	10.4697	10.5325	10.5238	10.4322	10.3575	10.3512	10.3252	10.5507	10.2638	10.3037	10.4664	10.1356	10.1851	10.1854	10.3269	10.1025	10.3078	10.3453	10.2243	10.3517	10.4208	10.2807	10.4555	10.4795	10.3764	10.3872	10.4027	10.4544	10.4658	10.4965	10.3696	10.1345	10.2871	10.3005	10.4055	10.3908	10.5064	10.5489	10.3178	10.1938	10.3841	10.3815	10.209	10.1817	10.2929	10.1927	10.133
ENSDARG00000001656	6.53441	6.66942	6.53441	6.95351	6.53441	6.53441	6.53441	6.53441	6.53441	6.85367	6.53441	6.53441	6.53441	6.53441	6.53441	6.72901	7.08561	6.93618	6.53441	6.53441	6.53441	6.53441	6.76435	6.53441	6.53441	6.53441	6.77119	6.53441	6.7861	6.53441	6.53441	6.53441	6.53441	6.53441	6.53441	6.53441	6.53441	6.53441	6.80724	6.73632	6.53441	6.53441	6.53441	6.53441	6.53441	6.53441	6.53441	6.53441	6.69244
ENSDARG00000001676	8.27064	7.70267	8.31579	8.03894	8.31597	8.07909	8.14268	7.95516	7.79817	7.68625	8.11589	8.24607	8.07998	8.04462	8.12158	8.45874	8.13863	8.15753	7.76658	8.11846	8.10078	8.48699	7.98231	8.34848	7.87528	7.97022	7.98976	8.06344	8.091	8.03311	7.89218	7.75663	7.87281	8.42183	8.20222	7.95024	8.41099	8.02337	8.2449	8.00254	7.96147	8.03073	8.49582	8.21635	8.21284	8.15936	8.13565	7.98506	7.66693
ENSDARG00000001686	6.77141	6.76809	6.79061	6.99738	6.9559	6.53441	6.73105	7.025	6.90994	6.90281	6.69278	6.73275	6.53441	6.53441	7.07259	6.67207	7.15378	6.84602	6.53441	6.77527	6.53441	6.89988	6.83106	6.53441	6.76905	6.85089	7.04384	6.93354	6.94456	6.80276	6.53441	6.76664	6.53441	6.8817	6.85338	6.84272	6.53441	6.80693	6.67098	6.93725	6.53441	6.67052	6.77322	6.98752	6.97866	6.72814	6.85795	6.88521	6.69244
ENSDARG00000001710	9.30241	9.21476	9.20929	9.22654	9.39995	9.29075	9.24487	9.43972	9.16386	9.24623	9.22161	9.21385	9.36808	9.29273	9.20292	8.9432	8.97292	9.42641	9.32026	9.29134	9.31314	9.39874	9.22043	9.26049	9.21325	9.25312	9.33325	9.17974	9.11517	9.28045	9.30498	9.02086	9.44546	9.13524	9.1255	9.18153	9.10876	9.32318	9.28692	9.17462	9.32741	9.28356	9.26084	9.28075	9.12101	9.30209	9.20998	9.18448	9.21143
ENSDARG00000001712	7.09566	7.08788	7.23773	7.12506	7.14445	7.10879	7.18165	7.19336	6.96763	6.85367	7.31704	7.47966	7.39249	7.15496	7.30432	7.32736	7.18505	7.72308	7.21924	7.26331	7.07931	7.4462	7.20598	7.05303	7.48558	7.12357	7.494	7.07342	7.21064	7.1871	6.99431	6.86248	7.07296	7.29106	7.33276	7.14757	7.18036	7.10956	6.77078	7.08448	7.3857	7.3408	7.26975	7.12596	7.18538	7.38888	7.17752	7.18673	7.10082
ENSDARG00000001721	7.78034	7.80264	7.9896	7.78021	7.72917	7.75052	8.13278	7.85782	7.86217	7.86855	8.01321	7.96099	7.81087	8.13293	8.05449	8.27884	8.45054	8.1818	7.88818	7.99615	7.87862	8.05967	7.71219	8.03068	7.8481	8.14911	7.84384	7.75341	8.02122	7.91006	8.21969	7.58482	7.71263	9.23804	8.47561	8.95838	8.91589	7.91845	7.5785	7.91691	7.5361	8.5254	8.18365	8.72997	8.43066	8.10625	7.84517	7.73449	7.95897
ENSDARG00000001729	11.0759	11.1067	11.1248	11.0203	11.0337	10.9116	11.1715	11.084	10.987	11.0394	11.4108	11.0483	11.1783	11.128	10.9431	11.0033	11.0163	11.0293	11.1422	10.988	11.0524	11.0933	11.1089	11.2521	11.1034	11.2327	11.0713	10.9756	11.0178	11.0355	11.165	11.0409	11.0761	10.9625	11.3015	11.1479	11.0351	11.0535	10.9752	11.1886	11.0981	11.1866	11.0644	11.1654	11.0069	11.1339	11.0966	11.218	11.2358
ENSDARG00000001733	8.8291	8.9501	8.89189	8.82797	8.99264	8.90371	8.59093	8.88631	8.92364	9.1063	8.69342	9.01679	8.99779	8.99482	8.67791	8.98115	8.52904	8.74389	8.93585	8.8905	8.73709	8.96074	8.95203	8.67645	8.95081	8.52376	9.11267	8.71706	8.86358	8.68721	8.78596	9.08821	9.07605	8.60398	8.78671	8.7442	8.83219	8.5999	8.9973	8.63813	8.88948	8.40984	8.52454	8.83817	8.63312	8.54067	8.82262	8.64662	8.88332
ENSDARG00000001734	8.80397	8.6966	8.46574	8.80457	8.52496	8.60775	8.8253	8.76559	8.80136	8.88926	9.02866	8.79794	8.76761	9.07469	8.56214	8.9199	8.9033	8.80381	8.60875	8.68749	8.70754	8.59085	8.88883	8.7665	9.19786	8.29285	8.65328	8.93768	8.95466	8.43597	8.78921	9.04594	8.87831	8.45805	9.3766	8.84868	9.19581	8.48357	8.76472	8.59567	8.88104	8.63449	8.61032	8.58078	8.85204	8.63075	8.84577	9.00239	9.10161
ENSDARG00000001754	8.93026	8.81044	8.97559	9.02944	9.10935	9.0656	8.99192	8.62888	9.09415	9.03488	8.99964	8.87867	8.8533	8.95909	9.16737	9.07744	9.05964	9.08458	8.93855	8.71581	9.05406	8.98913	8.9895	8.8869	8.91317	8.83461	8.80789	8.97704	9.09227	8.81693	9.1179	8.9081	9.08004	9.23584	9.35427	9.37337	9.44662	8.83559	8.93777	9.03231	8.84677	9.08182	8.88742	9.24274	9.08109	8.95716	8.83553	8.91699	8.99199
ENSDARG00000001760	8.3852	8.02998	7.99598	8.15853	8.33336	8.34432	8.13774	8.09251	8.04705	7.92278	7.18227	7.54504	7.48813	7.3375	7.30432	7.36071	7.16962	6.894	8.47334	8.08261	7.97839	8.28611	8.01298	8.34012	8.54582	8.0354	8.03261	7.98803	7.67732	7.82149	8.00207	8.39754	8.49373	7.08156	7.36838	6.68878	7.07324	7.9068	8.37695	8.15633	8.33168	7.3408	7.32918	7.72814	7.20952	7.97546	8.02247	7.94199	8.32719
ENSDARG00000001767	8.23139	8.02484	8.03349	8.10805	8.22506	8.13977	8.0011	8.08662	8.08566	8.33478	8.23406	8.55351	8.18454	8.27129	8.42221	8.5623	8.736	8.49088	8.06436	8.2198	8.19457	7.91872	8.00285	7.92181	7.82958	8.37996	8.1137	8.56726	8.23907	7.86966	7.67302	7.35086	8.00236	8.71895	8.32885	8.69842	8.68511	8.12409	8.06123	8.05988	8.44917	8.49749	8.62353	8.59128	8.46349	8.43247	7.92939	8.23337	8.01022
ENSDARG00000001769	7.68961	7.91094	7.55997	7.80778	7.62723	8.00025	7.65361	7.70069	7.7731	7.95405	7.55221	8.17013	8.11428	7.51194	7.61103	7.83239	7.46784	7.64671	7.63628	7.73672	7.68156	7.76606	7.98748	7.25112	7.85724	7.50611	7.88675	7.85541	7.9142	7.31962	7.59359	7.76966	7.95435	7.48125	7.50623	7.64196	7.52093	7.42538	7.86026	7.79564	7.62755	7.6683	7.76899	7.92854	7.75882	7.71215	7.6382	7.82255	7.94388
ENSDARG00000001771	6.53441	6.53441	6.53441	6.53441	6.53441	6.53441	6.53441	6.53441	6.53441	6.79526	6.53441	6.73275	6.86679	6.53441	6.53441	6.53441	6.53441	6.97425	6.53441	6.53441	6.53441	6.6982	6.53441	6.53441	6.70042	6.53441	6.77119	6.86064	6.53441	6.66873	6.53441	6.53441	6.53441	6.53441	6.53441	6.53441	6.53441	6.53441	6.53441	6.53441	6.53441	6.67052	6.67239	6.53441	6.53441	6.53441	6.53441	6.53441	6.53441
ENSDARG00000001776	7.52165	7.49074	7.42129	7.63759	7.48382	7.3997	7.20992	7.31146	7.18126	7.16911	7.2858	7.33057	7.24676	7.35509	7.58402	7.40299	7.53669	7.12807	7.63628	7.45274	7.49029	7.27717	7.36348	7.34801	7.73156	7.31753	7.52954	7.58307	7.37102	7.22597	7.68144	7.41117	7.70014	7.25169	7.50623	7.50495	7.42355	7.39537	7.56194	7.58061	7.47921	7.58324	7.4549	7.42992	7.25521	7.39919	7.56308	7.48043	7.53864
ENSDARG00000001777	7.57291	7.51695	7.4442	7.29348	7.42312	7.44062	7.41183	7.29778	7.32341	7.46024	7.08005	7.22946	7.15286	7.31949	7.65436	7.53547	7.28364	7.33042	7.32278	7.50995	7.3288	7.5375	7.38339	7.38123	7.49898	7.25353	7.38751	7.23988	7.66045	7.44063	7.46471	7.43966	7.56518	7.31612	7.62466	7.59172	7.73774	7.42538	7.26238	7.3796	7.40207	7.30728	7.31769	7.10111	7.25521	7.04468	7.48954	7.24503	7.23458
ENSDARG00000001781	7.1573	7.13409	7.45541	7.17165	7.12841	7.22673	6.95042	7.29778	6.80033	7.19459	6.85068	7.536	7.29487	6.88046	7.3544	7.22983	7.04796	7.1008	7.19059	7.19627	7.05817	6.89988	7.1667	6.87496	7.51216	7.20115	7.11121	7.20241	7.07563	7.22597	7.1323	7.43028	6.97498	6.93511	7.02716	7.12838	7.20433	6.53441	7.06061	7.33249	7.17545	6.96339	7.24446	6.91781	7.04672	6.98722	7.25197	7.36021	7.28418
ENSDARG00000001782	7.54765	7.75724	7.58902	7.5791	6.9559	7.45381	7.47181	7.63003	7.26394	7.36913	7.87596	7.75324	7.98125	7.77074	7.98929	8.03052	7.9196	7.93237	7.59427	7.48184	7.13811	7.49958	7.84426	7.34801	7.63411	7.5298	7.36649	7.70338	7.74197	7.81531	7.50647	7.42078	7.31201	7.85807	7.51593	7.90609	7.7965	7.90092	7.51912	7.54406	7.41811	7.91554	7.74823	7.68279	7.52841	7.66823	7.6382	7.58535	7.28418
ENSDARG00000001785	9.42735	9.2876	9.36165	9.31843	9.58045	9.25523	9.33034	9.43972	9.45888	9.14264	9.61228	9.44654	9.39892	9.43341	9.33447	9.10732	9.34778	9.57016	9.42837	9.40632	9.33913	9.14805	9.3594	9.46345	9.2224	9.51636	9.43072	9.43675	9.25421	9.30877	9.25309	9.57558	9.42077	9.21809	9.18462	9.3448	9.1624	9.32318	9.30447	9.2227	9.18971	9.49017	9.59817	9.54712	9.57318	9.54206	9.36464	9.5921	9.25785
ENSDARG00000001788	11.6727	11.8335	11.5073	11.7026	11.8663	11.7462	11.6693	11.8271	11.7277	11.6677	11.5943	11.4622	11.5528	11.4268	11.5736	11.3959	11.4342	11.3588	11.7707	11.7972	11.6241	11.7073	11.7689	11.7106	11.5903	11.7339	11.7258	11.6601	11.6593	11.9751	11.673	11.605	11.7066	11.7722	11.631	11.4588	11.5775	11.9669	11.6929	11.7675	11.6866	11.6941	11.6995	11.5353	11.8354	11.8402	11.6707	11.6566	11.6275
ENSDARG00000001803	7.09566	6.98058	7.28125	7.03733	6.97853	6.69469	6.67351	7.1063	6.93984	7.16911	7.14356	6.84765	7.27124	7.17801	6.9668	6.92273	6.9624	7.26966	6.84931	6.9942	6.93535	6.93455	6.9532	6.95102	7.03025	6.75842	6.80772	6.9948	6.82491	6.88903	7.09649	6.834	7.07296	7.31612	6.78168	6.87895	7.18036	7.10956	7.14091	6.88356	6.91952	7.19563	7.08323	7.07504	7.04672	7.04468	6.95152	7.12227	6.95126
ENSDARG00000001804	7.44813	7.27813	7.46648	7.22865	7.32219	7.66186	7.38004	7.65715	7.26394	7.42505	7.57466	7.43987	7.38225	7.81303	7.61103	7.56134	7.45752	7.47168	7.48452	7.21025	7.49029	7.49958	7.5512	7.53808	7.25101	7.5414	7.494	7.53506	7.30861	7.28599	7.362	7.86828	7.22705	7.84467	7.46627	7.64196	7.74977	7.68545	7.49237	7.29505	7.19757	7.63827	7.35164	7.42992	7.60234	7.67569	7.36023	7.50049	7.29994
ENSDARG00000001807	8.71356	8.74333	8.52837	8.67765	8.92619	8.71949	8.72112	8.65516	8.4939	8.82527	8.7807	8.72144	7.99206	8.29848	8.63927	8.72329	8.39251	8.41399	8.74072	8.38383	8.50582	8.69572	8.55014	8.75444	8.39004	8.54236	8.56849	8.6867	8.72931	8.75085	8.65993	8.48362	8.41675	8.42591	8.37688	8.50622	8.88396	8.74516	8.60518	8.70264	8.56198	8.66271	8.63335	8.47647	8.39694	8.60471	8.51384	8.71794	8.72974
ENSDARG00000001817	7.22624	7.22947	7.25256	7.37521	7.23257	7.34151	7.20992	7.1248	7.16332	7.05402	7.03299	7.24296	6.67035	6.88046	7.09126	6.84175	7.12074	7.07207	7.21924	7.39119	7.28603	6.93455	7.19316	7.37032	7.00215	7.10241	7.17116	7.22142	6.85907	7.10085	7.29827	6.88864	7.42309	6.98204	7.13646	7.54941	7.04275	6.94244	7.15566	7.08448	7.12859	7.09231	7.17653	7.382	7.04672	6.77159	7.26359	7.12227	7.25153
ENSDARG00000001818	7.53907	7.78988	7.81653	7.73007	7.20457	7.57537	7.51865	7.75853	7.88519	7.71257	7.70848	7.84925	7.46989	7.66845	8.03122	7.9759	7.76906	7.534	7.64446	7.92057	7.8406	7.71643	7.75817	7.86615	8.16442	7.8182	7.36649	8.14778	7.74976	7.80909	7.89897	7.61573	8.03933	7.73818	7.54439	8.18365	7.78502	7.73518	7.93718	7.56253	7.93436	7.62288	7.67566	7.61041	7.95549	7.38888	7.49803	7.37194	7.725
ENSDARG00000001825	7.25184	7.26629	7.74644	7.44894	7.41254	7.58664	7.45231	7.37623	7.36498	7.49398	7.48116	7.75324	7.55742	7.49755	7.42373	7.34976	7.44707	7.56353	7.42378	7.47225	7.56561	7.37405	7.27794	7.264	7.71074	7.5298	7.57201	7.32528	7.42865	7.37241	7.21316	7.528	7.48923	7.4405	7.42425	7.53851	7.38829	6.91925	7.23733	7.50591	7.43382	7.54177	7.46452	7.57197	7.44753	7.30085	7.42751	7.55797	7.59432
ENSDARG00000001829	9.77597	9.86624	9.86163	10.0576	9.95053	9.68905	9.79018	9.81209	9.89832	9.74148	10.015	10.0736	9.87742	9.88459	9.99775	9.97467	9.97563	9.70559	9.84694	9.84977	9.87654	9.77157	9.78202	9.99216	9.97643	9.67713	9.83509	9.79917	9.96143	9.57654	9.67085	9.75865	9.94456	9.77085	9.8446	9.91399	9.87095	9.51862	9.95688	9.91961	9.80093	9.69213	9.77838	9.86233	10.1232	9.47638	9.84119	9.80194	10.0346
ENSDARG00000001835	7.85739	8.31088	8.21506	8.07668	8.28941	7.9853	8.00667	8.13294	8.02055	8.2741	8.1289	7.94316	8.06998	8.01071	8.2597	8.00899	7.95101	7.72308	8.33026	7.9677	8.17755	8.05229	8.01801	8.08397	8.37854	7.99238	8.17098	8.2515	7.79526	7.66142	7.84344	8.31303	8.17624	7.65208	7.89808	8.0534	7.97451	7.86496	8.06123	8.04299	8.33815	7.88621	7.86062	8.15089	8.08698	7.71928	8.12663	8.03232	8.37007
ENSDARG00000001857	10.0147	10.2544	10.1723	10.0372	10.0266	10.2257	10.2153	10.2353	10.267	10.226	10.5126	10.4973	10.5665	10.3607	10.0814	10.1896	10.1222	10.129	10.0936	10.1803	10.1045	10.1404	10.224	10.203	10.0045	9.90713	10.3377	10.1796	10.2096	9.87547	10.1416	10.0704	10.0359	9.80499	10.2167	10.1606	10.0231	9.99139	10.0293	10.1593	10.0995	9.94143	10.1298	10.2211	10.2412	10.082	10.2554	10.1522	10.1936
ENSDARG00000001859	7.96889	7.75058	7.74644	7.66942	7.66774	7.44062	7.28798	7.96178	7.42954	7.93331	7.46871	7.80921	7.44173	7.79211	8.04872	8.08767	8.13863	7.90199	7.73004	7.69255	7.57585	7.57384	7.72555	7.76622	7.59923	7.44381	7.8056	7.67207	7.95954	7.68999	7.68144	7.17289	7.52042	7.64385	7.58987	7.82817	7.92517	7.70707	7.91991	7.47613	7.66409	7.86215	7.93323	7.31297	8.03251	8.06603	7.6382	7.73449	7.77089
ENSDARG00000001870	10.7217	10.8413	10.6031	10.8743	10.9167	10.8653	10.7936	10.7987	10.6852	10.7297	11.7594	11.5455	11.5127	11.4861	11.4496	11.3062	11.3	11.4947	11.021	10.8378	10.883	10.8777	10.8727	10.8086	10.8488	10.9965	11.0774	11.1194	10.9234	10.6048	10.7792	10.8938	10.8906	11.1888	11.4755	11.461	11.475	10.847	10.7908	10.8634	10.6659	11.255	11.1746	11.0372	10.9975	10.9264	11.0399	10.9236	11.1242
ENSDARG00000001873	10.1735	9.95711	10.1833	10.4506	10.0254	10.2327	10.6433	10.1142	10.1945	10.3561	11.5083	10.6749	10.8663	10.9318	10.6274	10.9914	10.8919	10.8265	10.1894	10.0923	10.0603	10.087	10.1015	10.1848	10.0028	10.5308	10.1522	10.0486	9.93785	10.3959	10.3344	10.4697	9.96796	12.014	11.3047	11.7712	11.7286	10.5052	10.1447	10.1924	10.0585	10.4464	10.5491	10.5283	10.4238	10.3511	10.1793	10.2164	9.81829
ENSDARG00000001879	8.90698	9.07884	9.18714	9.04926	8.94244	9.05603	8.9664	9.01131	9.21195	9.50501	9.39322	9.24411	9.31193	9.24138	9.16496	9.61977	9.42796	9.49279	9.03757	9.15024	9.24969	9.182	9.08962	8.95633	9.04057	9.00745	8.82185	9.19184	9.23354	8.92273	9.26226	9.30453	9.25215	9.48897	9.63506	9.18424	9.58069	8.90218	9.12016	9.10777	8.96307	9.09758	9.19389	9.32077	8.95374	9.08208	9.34181	9.15139	9.2818
ENSDARG00000001880	7.94636	7.62981	7.89616	7.75903	7.5935	8.02957	7.68446	7.90063	7.7646	7.78756	7.93911	7.7091	7.92551	7.77074	7.66279	7.6806	7.78369	7.92234	8.05892	7.75809	7.57585	7.86736	7.88474	7.98045	8.07108	7.5298	7.79909	7.9802	7.99081	7.89867	7.92568	8.0566	7.77279	7.59288	7.53501	7.97165	7.67524	8.05453	7.98193	7.94827	7.49379	7.59131	7.69062	7.51797	7.78262	7.83327	7.92398	7.68734	7.68668
ENSDARG00000001881	7.19958	7.26629	7.29516	7.29348	7.23257	7.08653	7.26297	6.92644	7.26394	6.985	7.00764	7.24296	7.13817	7.13096	6.9668	6.80941	6.88429	7.07207	7.31066	7.15229	7.1914	7.18441	6.99285	7.37032	7.33769	6.75842	7.27584	7.09709	7.26836	6.86284	7.38603	7.21254	7.04248	6.93511	7.25571	6.75262	7.10203	6.86793	7.17005	6.91138	7.15249	7.05884	7.066	7.19465	6.71637	6.67145	7.16419	6.98655	7.31536
ENSDARG00000001882	7.44813	7.4165	7.43283	7.55282	7.39095	7.13017	7.34686	7.42432	7.57675	7.34954	7.10205	7.398	7.38225	7.5805	7.20687	7.14567	7.3698	7.33042	7.44454	7.55483	7.2245	7.27717	7.45827	7.53808	7.42972	7.41748	7.3978	7.27533	7.33422	7.57005	7.51659	7.36125	7.38785	7.47125	7.11973	7.25143	7.22741	7.29744	7.27456	7.26892	7.17545	7.67566	7.3405	7.50393	7.46435	7.40937	7.31889	7.43879	7.59432
ENSDARG00000001888	9.03623	8.89496	9.02956	8.89579	8.88749	8.62115	9.12653	8.96799	8.7653	9.02622	8.89817	8.88704	8.94134	8.80581	9.07036	8.8882	8.6523	9.01135	9.03254	8.86015	9.01904	9.18504	8.98718	8.92206	8.75527	9.27995	8.75056	8.79206	8.80134	9.15468	8.97912	9.09694	8.76729	9.07955	8.75524	8.66299	8.75817	9.17849	9.00456	8.96877	8.91446	8.98078	8.7665	8.8511	8.90385	9.06824	8.87602	8.88533	8.86551
ENSDARG00000001889	13.5262	13.385	13.6501	13.2169	13.362	13.5195	13.6511	13.2417	13.2802	13.2867	12.7523	12.7916	12.8968	13.0722	13.1185	13.0772	13.2938	13.1601	13.5695	13.3817	13.5133	13.3873	13.4161	13.3542	13.0609	13.5293	13.5674	13.2169	12.9721	13.6179	13.7339	13.4133	13.093	13.3704	12.912	13.0245	12.9028	13.6698	13.3074	13.2724	13.2652	13.5815	13.4727	13.3132	13.1483	13.5818	13.3168	13.4015	13.301
ENSDARG00000001890	10.1544	10.1983	10.2925	10.2463	10.0547	10.1086	10.2289	10.1077	10.1748	10.115	9.99282	10.0712	9.67475	10.0371	10.1148	10.0771	9.91635	10.0076	10.2242	10.2457	10.2105	10.0449	10.2193	10.1554	10.0541	10.0856	9.96475	10.1555	9.98734	9.87422	10.1908	10.2137	10.0439	9.96432	10.0854	9.86505	9.82264	9.71476	10.0692	10.2423	10.1394	9.97643	10.0749	10.2606	10.0881	9.85489	10.2902	9.84332	10.1755
ENSDARG00000001891	7.61347	7.61453	7.5093	7.69261	8.04137	7.97014	7.52771	7.52302	7.70298	7.47728	7.31704	7.60585	7.81087	7.35509	7.43471	7.65794	7.38132	7.24815	7.33471	7.60583	7.61571	7.66412	7.82641	7.6313	7.90177	7.2701	7.33382	7.65061	7.62578	7.23842	7.43194	7.69578	7.29174	7.25169	7.4134	7.64196	7.48972	7.39537	7.5103	7.60708	7.43382	7.66088	7.82235	7.44527	7.16024	7.65312	7.7471	7.8155	7.86506
ENSDARG00000001897	7.9633	7.69563	7.6534	8.11833	8.00195	7.83189	7.88321	8.1665	7.7646	7.9944	8.10272	8.3304	8.07499	8.26439	7.99538	8.41712	8.45458	8.18977	8.0144	7.82617	7.6539	7.81335	7.79596	8.26666	7.87528	8.1363	7.86245	8.2515	8.03315	7.78382	8.10203	7.75663	7.93454	7.92262	7.78887	7.79529	8.20888	7.91845	8.01433	8.18176	7.84864	8.14463	8.0122	7.80281	7.91485	7.94735	7.9613	7.83651	7.74361
ENSDARG00000001898	7.6292	7.48182	7.56976	7.70777	7.5031	7.54068	7.36915	7.73416	7.52311	7.55766	7.31704	7.40868	7.47906	7.37226	7.50766	7.88241	7.81234	7.36825	7.21924	7.68499	7.57585	7.74651	7.85598	7.51085	7.28699	7.6395	7.36649	7.65061	7.62578	7.59377	7.66452	7.5528	7.63512	7.48125	7.58987	7.23526	7.83019	7.8086	7.77054	7.66601	7.63989	7.48014	7.61335	7.36533	7.43035	7.69773	7.31889	7.71121	7.33045
ENSDARG00000001906	6.98688	7.1904	6.79061	7.01778	7.05908	6.53441	6.77515	6.86603	6.93984	6.94602	6.9808	6.90475	6.86679	7.02264	6.53441	7.08195	6.53441	6.78901	6.67546	7.01446	6.79737	6.53441	6.85926	6.90211	7.05679	6.75842	6.92036	6.9948	6.85907	6.83433	6.6804	6.99738	6.71485	6.67648	6.67729	6.87895	7.04275	6.86793	6.72748	7.10229	6.83307	7.00399	6.67239	6.98752	6.53441	7.0263	7.02727	6.96352	7.19929
ENSDARG00000001909	6.77141	7.00025	6.92508	7.14101	6.81596	6.69469	7.08762	6.89752	6.87738	6.79526	7.00764	6.95401	7.1231	7.13096	6.94224	7.13042	6.91217	6.97425	7.33471	7.01446	6.87358	7.0985	6.93185	6.97339	7.08199	6.88806	7.07862	6.81709	6.94456	6.80276	7.07766	7.22522	6.97498	6.98204	7.19896	7.23526	7.18036	7.07706	7.04295	6.85327	6.83307	6.98416	6.87175	7.41427	6.89761	7.09608	7.0095	6.93914	7.00661
ENSDARG00000001910	9.339	9.32169	9.34847	9.3305	9.32472	9.13982	9.1402	9.32028	9.25077	9.23882	8.8148	8.94685	8.78745	8.70747	8.53536	8.55542	8.86267	8.56922	9.47119	9.29134	8.98004	9.32655	9.23401	9.54382	9.35838	8.80476	9.2729	9.21572	9.17443	9.12722	9.26682	9.21966	9.33738	8.30189	8.4395	8.42715	8.17702	8.98774	9.33514	9.30776	9.21969	8.49396	8.7337	8.52695	8.74192	8.96469	9.34711	9.32214	9.32339
ENSDARG00000001912	8.15351	8.14685	8.1391	8.12343	8.05238	8.33878	8.29517	8.11001	8.26691	8.44781	8.32522	8.29119	8.08494	8.57985	8.21543	8.17545	7.81938	8.08154	8.17802	8.10833	8.02505	8.22391	8.3092	8.18365	8.18493	8.16806	8.34809	8.41938	8.17789	8.34233	8.31268	8.63075	8.29151	8.20346	8.45969	8.32199	8.35657	7.60956	7.97643	8.22618	8.37627	8.41738	8.35779	8.5159	8.28986	8.09633	8.11298	8.25744	8.14494
ENSDARG00000001913	9.29654	9.32543	9.46482	9.28572	9.38055	9.73491	9.43668	9.3066	9.22241	9.28988	8.95324	9.321	9.04037	9.29588	9.04957	9.1717	9.15546	9.25212	9.43214	9.41564	9.68551	9.53986	9.28517	9.16122	9.5047	9.33721	9.33896	9.69405	9.38465	9.55948	9.60637	9.6837	9.47272	9.11372	9.21439	9.32297	9.07312	9.35151	9.31989	9.3014	9.37238	9.55113	9.39316	9.40325	9.49737	9.38554	9.3524	9.25059	9.7119
ENSDARG00000001929	8.1908	8.0351	8.17226	7.60463	7.56734	8.15283	8.26441	8.11001	8.04705	8.17692	8.29184	7.83608	7.95929	8.1016	8.16944	8.06722	8.36245	7.94231	8.0912	8.14832	7.8171	8.15827	8.01298	7.90358	7.96115	8.19899	8.22112	7.9802	7.70207	8.31079	8.03837	8.16056	7.74916	8.46595	8.01472	8.14791	8.16892	8.23002	7.68669	7.71375	7.96147	8.24403	8.00126	8.1877	8.04177	8.30985	8.01251	8.07766	8.23071
ENSDARG00000001930	8.53589	8.84543	8.46574	8.62119	8.74867	9.00714	8.90042	8.58646	8.72445	8.65886	8.47004	8.5854	8.55738	8.4852	8.47195	8.5623	8.58852	8.35996	8.72494	8.53935	8.67348	8.6329	8.69629	8.37729	8.68461	8.2872	8.88156	8.46193	8.58722	8.64197	8.6635	8.72314	8.54853	8.38874	8.49134	8.40291	8.46948	8.64489	8.91217	8.59207	8.48981	8.62175	8.56986	8.57019	8.67224	8.56802	8.48387	8.64662	8.50946
ENSDARG00000001933	6.72799	7.03721	7.26706	7.281	7.29775	6.85447	7.43233	7.20935	7.35138	7.21906	7.44323	7.29437	7.55742	7.38906	7.29123	7.25556	6.93809	6.97425	7.05948	7.51911	7.15641	7.0237	7.04643	7.50158	7.28699	7.36201	7.1268	6.9948	7.2544	6.9578	7.01655	7.03412	6.93685	7.16497	7.26917	6.9696	7.07324	7.27374	7.18411	7.19873	7.29798	7.42342	7.44516	7.41427	7.16024	7.1722	7.04439	6.88521	6.92053
ENSDARG00000001937	7.94065	7.92796	7.83886	8.01679	7.87439	7.90731	8.07671	8.02594	8.02055	7.71257	7.91587	8.16522	8.07499	8.08561	7.95834	8.05685	7.86062	7.95216	7.88179	8.34693	7.79305	8.31605	7.85598	8.28435	8.1575	8.1363	8.07893	8.22641	7.95954	7.73802	8.17826	7.93105	7.74916	7.90366	8.14651	7.99266	7.84118	8.02862	8.06632	7.89765	8.12706	7.86215	8.11612	8.20211	8.18058	8.17343	7.96653	8.01483	8.11924
ENSDARG00000001939	8.64857	8.79949	8.7993	8.6744	8.88749	8.94257	9.02438	9.05329	8.87067	8.82022	8.59546	8.80091	8.58067	8.62725	8.7053	8.80831	8.70648	8.79401	9.01987	8.90946	8.92728	8.8794	9.05706	8.84514	9.0475	8.60103	8.88156	8.65561	8.80134	8.98573	8.95358	8.90058	9.02304	8.76662	8.73599	9.14308	9.01156	8.95816	8.96538	8.92468	9.092	8.63766	9.06116	8.88913	8.62172	8.60471	8.82521	8.71132	8.95896
ENSDARG00000001940	10.0182	9.9807	10.0796	9.71792	9.89611	9.9013	9.95873	9.9733	9.87238	9.95953	10.004	9.7537	9.72253	9.89896	9.83193	9.70359	9.69647	10.0014	9.7631	9.84704	9.90809	9.83978	9.92801	9.99586	9.90734	9.97994	9.8404	10.0222	9.93785	9.97072	10.0599	10.0919	9.92295	10.0095	9.93403	9.98131	9.88893	9.8856	9.69851	9.84235	10.0049	10.0428	10.0118	10.1505	10.1347	10.1316	9.9486	9.9404	10.0253
ENSDARG00000001950	13.4193	13.2826	13.2013	13.0331	13.1459	13.322	13.4221	13.473	13.2215	13.1026	13.4142	13.3525	13.3552	13.3342	13.4467	13.3528	13.5225	13.437	13.347	13.2195	13.3575	13.2402	13.2376	13.3037	13.0532	13.3697	13.3591	13.3579	13.0742	13.4037	13.197	13.2542	13.1926	13.4846	13.3841	13.3945	13.2008	13.5767	13.1901	13.2054	13.1823	13.3687	13.4972	13.5633	13.402	13.3706	13.2712	13.4483	13.4368
ENSDARG00000001953	7.68226	7.55069	7.70525	7.91123	7.65978	7.5524	7.88942	7.88655	7.7646	8.06166	8.92254	8.36006	8.17541	8.72198	8.2003	7.95328	8.19989	8.34607	7.78082	8.00176	8.05722	7.75633	7.96664	8.3061	8.00167	8.07004	8.00063	8.08512	8.04496	7.88716	7.76956	7.82015	7.94449	7.61019	8.04346	8.11726	8.18507	8.11926	7.68669	8.05988	8.16496	7.80589	7.93323	7.92854	7.95549	8.0609	8.25102	8.15811	8.11924
ENSDARG00000001968	7.7255	7.81525	7.74644	7.80778	7.62723	7.58664	7.66916	7.73416	7.95141	7.58784	7.74613	7.78858	7.95374	7.38906	7.92	7.95328	7.9196	8.05504	7.87535	7.66969	7.6539	7.78524	7.54316	8.03068	7.8663	7.62911	7.68862	7.91546	7.98462	7.48602	7.5655	7.75005	7.94449	8.01273	7.95489	7.88331	7.89445	7.15497	7.64948	7.90411	7.77673	7.47096	7.78933	7.51797	7.82859	7.47716	7.79732	7.53923	7.95897
ENSDARG00000001969	8.40072	8.6966	8.54053	8.27148	8.20121	8.46546	8.32093	8.47596	8.30952	8.28955	8.40489	8.64689	8.47413	8.54724	8.59945	8.66127	8.59937	8.67574	8.4772	8.45449	8.48822	8.36247	8.42127	8.34848	8.28872	8.45144	8.23885	8.33542	8.52963	8.28251	8.32673	8.3826	8.21591	8.56812	8.46768	8.44621	8.45671	8.37119	8.52434	8.52162	8.20887	8.45443	8.52098	8.42389	8.5143	8.28463	8.34876	8.4053	8.56478
ENSDARG00000001971	6.53441	6.53441	6.53441	6.53441	6.53441	6.76096	6.67351	6.53441	6.68808	6.53441	6.53441	6.53441	6.53441	6.53441	6.53441	6.53441	6.53441	6.53441	6.53441	6.53441	6.53441	6.53441	6.53441	6.53441	6.53441	6.53441	6.53441	6.53441	6.53441	6.80276	6.78705	6.53441	6.53441	6.53441	6.67729	6.53441	6.53441	6.53441	6.86831	6.53441	6.53441	6.53441	6.53441	6.53441	6.53441	6.53441	6.53441	6.53441	6.53441
ENSDARG00000001975	9.19279	9.07884	9.29905	9.13501	9.11173	9.18425	9.15373	9.46037	9.38445	9.19349	9.25714	9.32302	9.11293	9.1003	8.60312	8.73535	8.95378	8.93392	9.35857	9.27705	9.40763	9.34292	9.45146	9.35891	9.23752	9.1808	9.52346	9.35359	9.20784	9.48412	9.43185	9.21367	9.39881	8.70267	9.03301	8.96792	8.42422	9.37927	9.21644	9.17229	9.40734	8.94368	9.0325	8.96998	8.9448	9.06127	9.17045	9.27922	9.20865
ENSDARG00000001976	7.78034	7.58318	7.43283	7.73007	7.42312	7.83189	7.63779	7.52302	7.56628	7.32941	7.33216	7.398	7.00344	7.51194	7.73549	7.14567	7.45752	7.59212	7.72256	7.5807	7.66321	7.7947	7.51022	7.87877	7.82019	7.33266	7.3226	7.69305	7.53284	7.68999	7.57496	7.44893	7.59381	7.45088	7.26917	7.34112	7.38829	7.84651	7.5103	7.48617	7.5632	7.20902	7.26975	7.44527	7.6967	7.73339	7.26359	7.77213	7.56133
ENSDARG00000001993	8.61644	8.81589	8.40881	8.24423	8.28042	8.37708	8.31667	7.97492	8.25602	8.23456	7.41693	7.97853	7.68892	7.69214	7.55616	7.36071	7.3698	7.59212	8.61568	8.46966	8.17755	8.10296	8.38503	8.47129	8.3843	8.2643	8.1088	8.00353	8.17264	8.26189	8.17826	8.28078	8.55447	7.3037	7.48649	7.32694	7.29213	8.0494	8.30859	8.11978	8.31206	7.9553	7.87925	7.9732	7.88332	8.2761	8.63015	7.96066	8.25989
ENSDARG00000001994	12.7381	12.7551	12.6371	12.8365	12.9433	12.7948	12.7105	12.6993	12.8115	12.8022	12.4115	12.6076	12.6526	12.7315	12.1781	12.2026	12.3421	12.3267	12.7798	12.7726	12.803	12.8817	12.7233	12.7726	12.9763	12.5891	12.7847	12.8069	12.7135	12.6165	12.5547	13.0255	12.9265	12.0737	12.3998	12.3555	12.2045	12.6742	12.7406	12.7641	12.7605	12.4182	12.4815	12.5158	12.5806	12.4857	12.7828	12.6786	12.8603
ENSDARG00000001999	8.3003	8.3388	8.42218	8.28488	8.43283	8.409	8.39509	8.28198	8.13519	8.30482	7.8921	8.16522	7.92551	8.31847	8.27887	8.16127	8.45054	8.15753	8.52998	8.71581	8.28144	8.62829	8.30135	8.35678	8.55086	8.49052	8.5239	8.36969	8.44013	8.39191	8.37244	8.04166	8.3764	8.11204	8.19229	8.31149	8.34259	8.32321	8.4747	8.25016	8.52918	8.24835	8.50666	8.23042	8.53285	8.36674	8.48723	8.28103	8.34881
ENSDARG00000002002	8.00724	7.68854	7.6968	7.52572	7.72917	7.61963	7.83867	7.69214	7.54496	7.57288	7.6693	7.45	7.50599	7.68037	7.58402	7.49055	7.47803	7.26966	7.92577	7.75809	7.635	7.66412	7.75817	7.7732	7.28699	7.89292	7.92219	7.44396	7.50293	7.93802	8.06775	7.56092	7.81845	7.69217	7.53501	7.18417	7.74977	7.76922	7.70834	7.72148	7.44923	7.94409	7.72702	7.54539	7.74671	7.66071	7.61631	7.92299	7.99582
ENSDARG00000002006	8.42744	8.58813	8.65252	8.53338	8.35475	8.39845	8.56673	8.45439	8.39052	8.52635	8.55501	8.35586	8.4003	8.59053	8.85262	8.54851	8.70648	8.76417	8.41403	8.72202	8.45681	8.49213	8.45995	8.6439	8.52029	8.29848	8.53779	8.30017	8.31139	8.32666	8.51233	8.34444	8.47492	8.11731	8.2881	8.04018	8.29964	8.53277	8.59206	8.38485	8.27864	8.20437	8.48488	8.29838	8.58101	8.40583	8.43227	8.32687	8.50946
ENSDARG00000002013	9.18005	9.14211	9.18466	8.9365	9.12356	9.29881	9.11273	8.88631	9.06523	9.30057	9.46936	9.21822	9.24741	9.35133	9.10095	9.06108	9.15546	9.45395	9.36452	9.23959	9.37608	9.11644	9.14428	9.06864	9.17916	9.27729	8.93106	9.07234	9.07159	9.0572	9.06882	9.20967	9.26962	9.26852	9.23239	9.35439	9.27075	8.9853	9.2019	9.11995	9.14869	9.0451	8.98835	9.18032	9.20864	8.99195	9.14821	9.04702	9.14602
ENSDARG00000002016	8.36551	8.44816	8.28148	8.46619	8.59343	8.50985	8.40703	8.13294	8.32513	8.48769	8.36835	8.43713	8.43036	8.44407	8.72214	8.53457	8.43833	8.30344	8.50387	8.48092	8.40582	8.43437	8.45648	8.44844	8.58562	8.3534	8.4813	8.37531	8.39723	8.52309	8.40782	8.54452	8.36265	8.41364	8.79291	8.57637	8.50084	8.51192	8.55865	8.73212	8.75234	8.46895	8.49945	8.39979	8.74713	8.61127	8.07101	8.25266	8.39613
ENSDARG00000002020	8.55309	8.50808	8.73493	8.50023	8.54698	8.80326	8.53135	8.53853	8.54691	8.79466	8.63038	8.72773	8.5199	8.54172	8.39657	8.50262	8.53284	8.67574	8.59829	8.54647	8.56972	8.31605	8.59451	8.58316	8.72922	8.47113	8.45208	8.67789	8.54524	8.59827	8.42514	8.15149	8.92384	8.4054	8.33772	8.44621	8.66891	8.43238	8.73551	8.62765	8.77086	8.41738	8.54565	8.58604	8.62743	8.52676	8.47031	8.54874	8.4417
ENSDARG00000002021	7.58117	7.44514	7.40958	7.32964	7.41254	7.5524	7.58866	7.45855	7.47765	7.55766	7.18227	7.46989	7.05823	7.30101	7.22171	7.4624	7.43649	7.73524	7.46478	7.13687	7.76006	7.56189	7.47595	7.3366	7.62263	7.43075	7.43767	7.41596	7.39459	7.43124	7.50647	7.38162	7.50497	7.22408	7.42425	7.51628	7.48972	7.53541	7.38604	7.4021	7.35186	6.98416	7.50193	7.46033	7.65742	7.33511	7.40888	7.38349	7.71556
ENSDARG00000002026	8.76681	8.91022	8.73839	9.01439	9.21024	8.78771	9.07285	8.91104	8.85709	8.91779	8.78453	9.05659	9.16066	9.0258	8.97974	8.7854	8.83287	8.81354	8.82872	8.88503	8.71499	9.11963	8.9987	8.9327	9.05439	8.92726	8.93106	8.7634	9.06637	8.79799	8.60141	9.11209	8.90581	8.51238	8.64223	8.52412	8.33554	8.75681	8.76472	8.96334	8.69031	8.52885	8.66236	8.58604	8.59861	8.90586	8.99064	8.68785	8.89389
ENSDARG00000002031	9.3967	9.3713	9.42363	9.45127	9.7388	9.65623	9.52692	9.40602	9.42554	9.59698	9.05706	9.22257	9.27907	9.08205	9.03378	9.2207	9.14354	9.39516	9.44901	9.36455	9.50236	9.57014	9.35587	9.40092	9.24052	9.61167	9.59156	9.34284	9.47889	9.38513	9.49505	9.32126	9.47571	9.46489	9.41631	9.14586	9.04064	9.21198	9.64944	9.51195	9.69493	9.66564	9.56575	9.52371	8.79813	9.33302	9.42097	9.30727	9.47829
ENSDARG00000002037	7.0443	6.91531	7.38563	7.3413	7.25941	7.26154	7.08762	7.025	7.06401	6.94602	7.46871	7.18717	7.13817	7.49755	7.42373	7.25556	7.39267	6.93618	7.16053	7.10471	7.01297	7.29426	7.02924	6.84541	7.17248	7.14395	6.94362	7.09709	7.1797	7.25063	7.14938	7.24986	7.31201	6.98204	7.11973	7.1085	7.10203	7.06002	7.24997	7.25547	6.98955	7.20902	7.066	7.25644	7.23277	7.46781	7.16419	7.25881	7.05594
ENSDARG00000002060	7.49483	7.28977	7.42129	7.46881	7.27243	7.18993	7.32389	7.14271	7.30901	7.40686	7.31704	7.05673	7.41256	7.28202	7.57483	7.3715	7.35809	7.24815	7.29833	7.26331	7.25597	7.4462	7.15301	7.34801	7.26924	7.23654	7.35576	7.27533	7.32153	7.43124	7.34969	7.32963	7.15509	7.20982	7.2953	7.56018	7.10203	7.34258	7.38604	7.08448	7.35186	7.53323	7.28205	7.14977	7.41279	7.20008	7.04439	7.17127	7.34523
ENSDARG00000002071	8.13442	8.27817	7.97024	8.41533	8.1059	7.89101	8.18626	8.07474	8.25602	8.0893	8.05541	8.11492	8.27214	7.5805	8.0194	8.09272	7.80525	8.15753	8.3389	8.35936	8.48822	8.09586	8.06712	8.36913	8.41271	8.19899	7.97879	8.22641	8.34372	8.01267	8.34062	8.14234	8.05737	7.66832	8.03205	7.82817	7.83019	7.78252	8.18682	8.20664	8.11155	7.65341	7.6681	8.07355	8.11327	8.019	8.12663	7.88395	8.21883
ENSDARG00000002077	7.73253	7.75724	8.1558	7.88631	7.85486	8.00025	7.91994	8.15542	7.90027	8.02372	7.95434	7.73142	7.70324	7.80262	7.99538	8.00355	7.96333	7.73524	7.84258	7.85859	8.04446	7.92704	7.85014	7.88503	8.0933	7.98504	7.99521	8.12035	7.81727	8.08263	8.00207	7.43966	7.5356	8.27458	7.87846	8.0534	7.93522	7.83403	7.87851	7.70595	7.62755	7.84373	7.71985	8.14338	7.72203	7.69044	7.91854	7.83651	7.95145
ENSDARG00000002082	10.9435	10.967	11.1261	10.8491	10.9475	10.9295	10.758	10.9336	10.9605	10.9479	10.8402	10.837	10.7782	10.9995	11.1242	10.9943	10.9684	10.9017	11.1563	11.0398	10.8901	10.9993	10.8896	10.9806	10.9203	10.9367	10.8727	11.0277	11.0046	10.9191	10.9999	10.858	11.0267	10.9599	10.9873	10.8389	10.9716	10.8734	10.9645	10.8427	11.0928	10.7961	10.9117	11.1062	10.9104	10.8458	10.785	10.914	10.8856
ENSDARG00000002084	8.28344	8.32691	8.58417	8.26247	8.71715	8.31634	8.58061	8.16097	8.33028	8.39258	8.36835	8.36006	8.66366	8.29174	8.22043	8.32531	8.34934	8.11593	8.43012	8.41966	8.18325	8.31012	8.52737	8.42125	8.41831	8.2758	8.38763	8.30611	8.56067	8.4251	8.39907	8.47667	8.55447	8.26069	8.54863	8.3324	8.32844	8.35142	8.25359	8.34159	8.43134	8.23533	8.2782	8.53243	8.31204	8.15936	8.25509	8.18374	8.40128
ENSDARG00000002097	6.53441	6.53441	6.53441	6.53441	6.53441	6.53441	6.53441	6.68298	6.53441	6.85367	6.53441	6.53441	6.53441	6.53441	6.78467	6.53441	6.53441	6.53441	6.53441	6.53441	6.53441	6.53441	6.53441	6.53441	6.53441	6.53441	6.53441	6.53441	6.53441	6.53441	6.53441	6.53441	6.53441	6.53441	6.53441	6.53441	6.53441	6.53441	6.53441	6.53441	6.53441	6.53441	6.77322	6.53441	6.53441	6.84037	6.53441	6.53441	6.92053
ENSDARG00000002127	9.6357	9.65307	9.6614	9.61726	9.48951	9.68702	9.78163	9.79927	9.81562	9.6505	9.6836	9.65859	9.53714	9.57923	9.6217	9.58156	9.57216	9.67229	9.71924	9.73478	9.71265	9.89939	9.8692	9.80207	9.66395	9.57131	9.64284	9.42153	9.62249	9.73668	9.84225	9.7654	9.54575	9.56406	9.68762	9.47995	9.54694	9.83225	9.75298	9.68037	9.72505	9.68482	9.75851	9.88685	9.80066	9.74964	9.80858	9.88776	9.601
ENSDARG00000002128	8.3003	8.50463	8.50783	8.64807	8.60043	8.62115	8.67702	8.57464	8.64675	8.37838	8.37364	8.63684	8.49546	8.53062	8.62493	8.70499	8.74246	8.73363	8.3389	8.35523	8.75162	8.30416	8.47714	8.41732	8.54075	8.53309	8.60505	8.55273	8.59097	8.46098	8.40345	8.55766	8.47492	8.55717	8.36828	8.38317	8.64699	8.50841	8.58213	8.61708	8.59396	8.53228	8.50306	8.49352	8.40376	8.37466	8.52041	8.28103	8.35416
ENSDARG00000002131	12.5438	12.6778	12.6121	12.8987	12.9738	12.9154	12.4424	12.4845	12.7152	12.7244	12.5841	12.7896	12.8495	12.7856	12.2728	12.4839	12.3797	12.4856	12.5807	12.6464	12.7462	12.6444	12.6909	12.7321	12.8904	12.4245	12.6574	12.8074	12.8622	12.3357	12.6828	12.9968	12.9943	12.0512	12.4344	12.4756	12.4104	12.1629	12.7561	12.7455	12.758	12.4323	12.6175	12.7701	12.9619	12.2905	12.6986	12.5253	12.8494
ENSDARG00000002165	7.37781	7.66694	7.34821	7.5962	7.61891	7.15077	7.43233	7.35101	7.36498	7.38823	7.31704	7.15726	7.05823	6.88046	7.84591	7.57817	7.25695	7.47168	7.52268	7.38044	7.80113	7.47332	7.4402	7.4922	7.41512	7.43075	7.41799	7.29237	7.29545	7.55388	7.62973	7.72329	7.5356	7.29106	7.19896	7.53851	7.20433	7.52677	7.45531	7.72915	7.46436	7.49821	7.31769	7.17263	7.13398	7.67569	7.58628	7.63775	7.53864
ENSDARG00000002167	7.83235	7.81525	7.97673	8.18296	7.82824	7.95477	7.88942	7.79013	8.15323	7.79953	7.90008	8.29119	8.03946	7.95783	7.85287	7.91843	7.93227	7.71077	7.78082	7.7927	8.06355	7.85855	8.03791	7.75212	7.99369	7.71876	7.73848	7.89865	8.03907	7.68999	7.88536	8.13312	7.66166	7.79637	8.0263	7.86004	7.7965	7.87104	8.10627	7.80276	8.05554	7.86215	7.82883	8.06552	7.46435	7.71928	7.82153	7.89056	7.91304
ENSDARG00000002168	10.1881	10.1039	10.094	10.1309	10.5281	10.1977	10.0156	10.071	10.247	10.0394	10.1004	10.2597	10.2173	10.2212	9.96285	10.1843	10.1896	10.1986	10.0662	10.0761	10.2404	10.0514	10.1941	10.3087	10.2631	10.1909	10.295	10.2408	9.95038	10.1776	10.0179	9.80257	9.92513	10.0593	10.2112	10.1633	10.4055	9.98426	10.1606	10.1278	10.0512	10.1225	10.2701	10.0762	10.0842	10.0571	10.1154	10.1464	9.82725
ENSDARG00000002172	9.83587	9.64716	9.63649	9.80189	9.98908	9.66863	9.46562	9.26001	9.79503	9.78485	9.6392	9.86764	10.1878	9.99953	9.72028	9.70507	9.66559	9.74798	9.50381	9.68357	9.56346	9.59978	9.54401	9.73108	9.72249	9.86578	9.83109	9.72107	9.75752	9.37091	9.1179	9.59546	9.59881	10.0532	9.9053	9.97518	9.8156	9.50864	9.64185	9.73905	9.71816	9.71096	9.93942	9.43435	9.90982	9.28042	10.058	9.62649	9.9189
ENSDARG00000002174	8.00184	7.84001	7.80137	7.81456	7.93701	8.10645	8.0011	7.67481	8.11687	7.71257	7.96936	7.96099	7.71032	7.77074	7.98929	8.00355	8.32269	7.89167	7.73004	7.90846	7.87862	7.99923	7.83834	7.80737	7.66771	7.89292	7.94518	7.88156	7.84589	7.91006	7.76187	7.6081	8.07512	8.17877	7.66638	7.84422	8.11058	8.10464	7.90825	7.69017	7.77673	8.06156	8.10615	8.07355	7.83977	7.85833	7.6805	7.92936	7.86506
ENSDARG00000002184	8.57007	8.70549	8.53649	8.56569	8.73615	8.72361	8.7905	8.72394	8.68618	8.67592	8.53197	8.70559	8.1476	8.42602	8.52371	8.70499	8.41355	8.38727	8.73758	8.46966	8.62662	8.60502	8.78265	8.70821	8.73796	8.55157	8.52041	8.57685	8.54524	8.56286	8.58636	8.70284	8.72638	8.43806	8.50687	8.71769	8.60201	8.52238	8.5654	8.72563	8.68541	8.61855	8.58687	8.50476	8.69408	8.69058	8.45317	8.40951	8.85471
ENSDARG00000002190	9.64642	9.62175	9.65787	9.60909	9.54443	9.60982	9.80009	9.57639	9.65906	9.68599	9.6935	9.44839	9.65098	9.73673	9.59726	9.71831	9.59999	9.68005	9.44901	9.75242	9.67082	9.5839	9.39593	9.65476	9.47715	9.77554	9.56116	9.64927	9.51714	9.94839	9.7325	9.21966	9.58227	9.98125	9.55765	9.79879	9.61636	9.76154	9.66449	9.6004	9.68317	9.89799	9.75421	9.68926	9.7212	9.8562	9.71006	9.93359	9.83615
ENSDARG00000002192	7.30028	7.54238	7.54005	7.62126	7.34583	7.47956	7.44238	7.40065	7.57675	7.79953	7.03299	7.54504	7.39249	7.45282	7.26428	7.22983	7.43649	7.38647	7.44454	7.46255	7.49029	7.49958	7.24295	7.50158	7.56297	7.39025	7.75227	7.60614	7.40611	7.66864	7.28481	7.57692	7.64848	7.29106	7.16853	7.32694	7.01022	7.66332	7.45531	7.63279	7.35186	7.25995	7.19072	7.33085	7.48083	7.60628	7.65959	7.58535	7.46672
ENSDARG00000002193	8.22249	7.93358	7.92369	8.20691	7.86792	7.9313	7.94962	8.23088	7.48925	7.78756	7.52917	7.73875	7.84228	7.74892	7.4126	7.4528	7.39267	7.57794	7.95012	7.83274	7.82499	8.00697	7.71889	8.28873	8.12228	7.82677	7.93375	8.21366	7.61691	8.25773	7.84344	7.95299	7.92449	6.90938	6.93739	6.9696	6.53441	8.02862	7.81638	7.63279	8.05554	7.86821	7.46452	7.61041	7.54371	7.88884	8.17538	7.53923	7.92857
ENSDARG00000002194	8.42366	8.31892	8.46574	8.20691	7.78697	8.29348	8.14268	8.30675	8.20574	8.03333	8.69342	8.45276	8.65123	8.68293	7.80318	8.44753	8.30002	8.48465	7.95612	8.26071	8.01191	8.40721	8.16824	8.35263	8.19841	7.90883	8.22558	8.17458	8.38847	8.71071	8.13531	8.37128	8.13517	8.22764	8.54489	8.48805	8.02172	8.2985	8.25791	8.39754	8.11155	8.65024	8.25194	8.65254	8.28986	8.64038	8.18403	8.27165	8.41151
ENSDARG00000002196	8.8124	8.74333	8.52429	8.63805	8.37995	8.71123	8.63138	8.70619	8.50289	8.73663	9.56768	9.13517	9.0427	8.85018	9.23529	8.95851	9.17898	8.97748	8.60179	8.63887	8.54454	8.887	8.736	8.80203	8.68461	8.4857	8.55834	8.80013	8.68829	8.79799	8.65993	8.46617	8.50611	8.89729	8.97486	9.16244	9.23557	8.85187	8.66577	8.84979	8.65564	9.01213	8.75169	9.01246	8.95818	9.19438	9.00657	9.06498	8.99199
ENSDARG00000002197	8.80115	8.69362	9.18962	8.98119	7.78697	9.24132	8.80802	8.6477	8.93334	8.83532	8.59988	8.86744	8.18454	8.86321	8.03708	8.00355	8.29084	8.14933	8.84622	8.8685	9.36234	8.83286	8.81461	9.12723	8.89006	9.14609	8.40693	8.87449	8.73602	8.7223	9.02878	8.78222	8.77232	9.49081	9.05099	9.3921	9.1243	8.84376	8.90179	9.12721	9.02147	9.20514	8.93754	8.99331	9.08513	9.19438	9.26536	9.1704	8.5
ENSDARG00000002204	7.68226	7.42616	7.38563	7.40766	7.33411	7.15077	7.33547	7.75047	7.33753	7.55766	7.67925	7.64692	7.84228	7.24239	7.65436	7.83878	7.9448	7.33042	7.65257	7.81957	7.58598	7.52505	7.95075	8.05764	7.65664	7.55285	7.81851	7.89014	7.78782	7.88136	8.0324	7.84449	7.3509	8.12256	8.02052	7.74387	7.48972	7.78252	7.72951	7.4021	7.68769	7.84991	7.82883	8.00766	7.49699	7.7945	8.58737	8.16843	7.95897
ENSDARG00000002210	7.71843	7.49957	7.43283	7.62126	7.58486	7.42721	7.73617	7.20935	7.48925	7.34954	7.59655	7.40868	7.35069	7.31949	7.19168	7.32736	7.2432	7.36825	7.57691	7.47225	7.36918	7.69585	7.56707	7.69361	7.49898	7.69955	7.34487	7.49722	7.41746	7.43124	7.73049	7.70273	7.48923	7.06322	7.2953	7.25143	7.04275	7.74208	7.30986	7.3796	7.68769	7.48014	7.49273	7.29464	7.79431	7.70497	7.33985	7.37194	7.33045
ENSDARG00000002213	7.67487	7.59899	8.00232	7.61298	7.74394	7.61963	7.75752	7.74235	7.86217	7.6313	8.66018	7.86871	7.78503	8.12518	8.02533	7.93599	7.68447	8.06394	7.82917	7.49131	7.57585	7.57384	7.61305	7.87877	7.51216	7.72822	7.51196	7.49722	7.51302	8.15311	7.78477	7.32963	7.71263	8.46595	7.97921	7.89096	8.46948	7.84651	7.48326	7.67413	7.41811	7.91554	7.87308	7.8332	7.78262	8.06603	7.50643	7.68734	7.47915
ENSDARG00000002215	9.82785	9.68516	9.91419	9.97655	9.97122	9.7544	9.53376	9.8374	10.0287	9.86542	9.72086	9.92002	9.92015	9.66622	9.73792	10.0215	9.80623	10.0198	9.78086	9.97993	9.58324	10.114	10.0366	10.0502	9.73938	9.99758	9.91782	9.90426	10.026	9.78403	9.87062	9.51582	9.90762	10.0921	10.2067	10.0543	10.0611	9.82959	9.97622	9.84523	9.70194	10.0964	9.96312	9.92681	10.0861	9.94421	9.80985	9.79894	9.74637
ENSDARG00000002216	9.40579	9.49224	9.77811	9.47494	9.79224	9.41943	9.46562	9.57827	9.58479	9.75694	9.82525	9.7903	9.92755	9.77294	9.81694	9.80353	9.93684	9.82215	9.74813	9.52973	9.74628	9.37774	9.58058	9.69038	9.7054	9.36497	9.54816	9.75565	9.91243	9.33102	9.53503	9.49314	9.70437	9.23584	9.7902	9.62891	9.60821	9.46454	9.62193	9.47118	9.58282	9.15242	9.30307	9.67285	9.55317	9.50201	9.85844	9.81686	9.62183
ENSDARG00000002217	10.7834	10.856	10.9538	11.0343	10.9953	10.9388	11.0044	11.0094	10.9833	10.9534	10.7881	10.6498	10.7849	10.7603	10.7954	10.6768	10.8808	10.6144	10.9154	10.7636	10.9485	10.8741	11.0284	11.037	10.9529	10.9474	10.8982	10.9252	10.8485	10.8577	10.9952	10.7875	11.0287	10.5759	10.7807	10.6062	10.6133	11.0076	10.9487	10.9065	11.0197	10.6887	10.8458	10.5488	10.7646	10.8071	11.0945	10.9988	10.831
ENSDARG00000002219	6.98688	6.95997	6.68246	7.05611	7.00003	7.03893	6.53441	6.89752	6.96763	6.85367	6.95217	7.05673	6.7697	6.95773	6.99	6.94613	7.00719	7.04164	7.11234	6.9942	7.1192	6.6982	7.06304	6.99464	6.76905	6.98109	6.96559	6.69779	6.96925	6.83433	6.89125	6.97782	7.10173	6.8182	6.73639	6.80154	6.97521	6.86793	7.24997	6.91138	6.87907	7.05884	6.53441	7.01853	6.84916	6.86945	7.07695	6.93914	6.84999
ENSDARG00000002220	9.73075	10.0724	10.0042	9.72095	10.0217	10.0055	9.87696	9.93139	9.94105	9.81959	9.93083	9.80325	9.69956	9.72522	9.82894	9.49674	9.52027	9.6005	10.0614	9.92929	9.88449	9.85303	9.61329	10.0142	9.86958	9.61585	9.75568	9.8166	10.043	9.87921	9.98966	9.69506	9.94242	9.989	10.0447	9.79356	9.74322	9.57228	9.93973	9.6755	9.87087	9.84404	9.93059	10.1656	9.61237	9.75106	9.84984	9.93222	9.97311
ENSDARG00000002230	10.2778	10.3532	10	10.1974	10.4227	10.2654	10.2822	10.3447	10.2744	10.31	9.80352	9.80468	9.92509	9.80388	9.59549	9.163	9.64739	9.55051	10.5888	9.98366	10.2997	9.9929	10.4642	10.2696	10.2718	9.97994	10.2066	10.154	10.1457	10.2551	10.1157	10.1869	10.3584	9.41737	9.66977	9.57896	9.51818	10.2635	10.4123	10.3573	10.3462	9.8136	9.71643	9.94248	10.1289	10.02	10.234	10.1357	10.4214
ENSDARG00000002231	6.53441	6.66942	6.74369	6.99738	6.90643	6.89206	6.53441	6.53441	6.53441	6.79526	6.53441	6.87741	6.53441	6.7794	6.53441	6.53441	6.78211	6.53441	6.53441	6.53441	6.53441	6.53441	6.83106	6.53441	6.53441	6.53441	6.53441	6.76534	6.74	6.53441	6.53441	6.66858	6.53441	6.53441	6.53441	6.80154	6.71495	6.53441	6.53441	6.7816	6.83307	6.53441	6.67239	6.70628	6.89761	6.72814	6.85795	6.73727	6.53441
ENSDARG00000002235	9.28868	9.45195	9.3747	9.50175	9.25162	9.36683	9.04154	9.28583	9.44785	9.32871	9.24631	9.39577	9.58818	9.4727	9.34296	9.33317	9.48333	9.38564	9.39971	9.2226	9.31552	9.31553	9.34344	9.16346	9.36388	9.34484	9.26492	9.35091	9.51336	9.08608	9.12802	9.4734	9.19103	9.01113	9.23463	9.07746	9.17363	9.06819	9.2019	9.30776	9.04789	9.19684	9.10761	9.25234	9.13666	9.26243	9.26723	9.31153	9.19467
ENSDARG00000002240	11.2063	11.0749	11.1474	11.0606	11.0034	10.9877	11.4434	11.0918	11.0458	11.0937	10.8682	10.7064	10.8464	10.8543	11.0067	11.0169	11.0316	11.0253	11.0837	11.1684	11.1681	11.1651	11.0886	11.1436	10.7787	11.1318	11.1322	10.9654	10.8914	11.3826	11.1987	11.0885	10.84	11.4017	10.886	11.0273	11.1253	11.4562	11.0303	11.1613	11.0795	11.1722	11.192	11.1562	10.9913	11.3964	11.1709	11.0869	11.1335
ENSDARG00000002241	6.94398	6.80414	6.53441	6.877	6.53441	6.53441	6.81229	6.95333	6.53441	6.94602	6.69278	7.07485	6.53441	6.53441	6.53441	6.53441	6.53441	6.53441	6.81618	6.67358	6.79737	6.53441	6.72223	6.53441	6.70042	6.53441	6.53441	6.53441	6.53441	6.53441	6.53441	7.23766	6.53441	6.53441	6.53441	6.53441	6.53441	6.83899	6.89493	6.7816	6.53441	6.53441	6.53441	6.70628	6.53441	6.89616	6.72147	6.53441	6.69244
ENSDARG00000002249	7.42867	7.79628	7.61716	7.62126	7.36872	7.24437	7.44238	7.22494	7.21563	6.90281	7.54077	7.54504	7.58205	7.48291	7.22171	7.26806	7.54609	7.26966	7.47471	7.59753	7.49029	7.43229	7.61305	7.52002	7.33769	7.6898	7.46632	7.54731	7.3829	7.31962	7.37411	7.06824	7.45684	7.53886	7.19896	7.20167	7.31241	7.36414	7.58667	7.28211	7.43382	7.31863	7.1471	7.19465	7.55873	7.45836	7.51476	7.5943	7.21718
ENSDARG00000002255	8.72857	8.74619	8.68539	8.73489	8.65843	8.73993	8.8253	8.67362	8.77259	8.7843	8.81853	8.44887	8.88243	8.69771	8.25487	8.34993	8.52523	8.32494	8.91675	8.57107	8.46587	8.82096	8.69341	8.98974	8.88227	8.65291	8.73286	8.67346	8.76254	8.82229	8.7564	8.68519	8.83118	8.39292	8.62826	8.52856	8.13594	8.6512	8.76472	8.68933	9.05905	8.68424	8.59362	8.4179	8.25965	8.79124	8.51384	8.87656	8.99199
ENSDARG00000002259	7.28849	7.32356	7.02329	6.53441	6.84907	7.17067	6.95042	6.74442	6.87738	7.08517	6.69278	6.53441	7.02241	6.92108	6.99	7.0093	6.78211	6.53441	7.0777	7.16731	6.90578	6.99596	6.83106	6.7755	7.03025	7.20115	7.09516	6.96529	6.67985	7.11616	6.97089	6.88864	6.8946	7.11644	7.13646	6.75262	7.12935	6.67082	7.26238	7.16831	7.04988	7.10827	7.21816	7.19465	7.25521	7.0263	7.04439	7.0493	7.29994
ENSDARG00000002264	8.90437	8.72309	8.89189	8.87076	8.89866	8.5574	8.88409	8.82569	8.60195	8.77909	8.76913	8.49478	8.56407	8.61687	8.57345	8.67706	8.92597	8.81837	8.91675	8.64874	9.03374	8.68693	8.8637	8.4446	8.56089	8.78958	8.65012	8.65111	8.59097	8.85922	8.74305	8.36748	8.62375	8.80052	8.65947	8.5152	8.58473	9.01907	8.70565	8.61353	8.86402	8.93361	8.81846	8.70626	8.73144	8.73594	8.60894	8.87363	8.78801
ENSDARG00000002267	8.56669	8.74619	8.57634	8.72238	8.66509	8.64753	8.52415	8.58253	8.75428	8.69276	8.52731	8.48346	8.10944	8.51941	8.72548	8.57255	8.67289	8.78908	8.90848	8.7677	8.47932	8.68693	8.6789	8.68606	8.45142	8.57429	8.62456	8.34695	8.51382	8.42874	8.74305	8.59631	8.49993	8.92805	8.93651	8.46498	8.80307	8.79115	8.60518	8.59926	8.68541	8.66581	8.84924	8.76703	9.01466	8.79976	8.60588	8.69796	8.55118
ENSDARG00000002271	10.6369	10.4872	10.4597	10.3462	10.4786	10.3721	10.5532	10.4916	10.5505	10.74	10.9481	10.4716	10.819	10.8129	10.3609	10.339	10.5769	10.5696	10.5196	10.5889	10.5619	10.6152	10.5495	10.7437	10.4769	10.3636	10.5314	10.4831	10.4386	10.4643	10.6267	10.6826	10.3536	10.4191	10.5673	10.5793	10.64	10.5579	10.5375	10.4498	10.5436	10.4038	10.5458	10.622	10.5447	10.6143	10.7249	10.9372	10.7686
ENSDARG00000002285	8.73155	8.84543	8.83518	9.10702	8.66177	9.09702	9.15821	8.99127	8.76895	8.65313	9.22714	9.17395	9.09515	8.74581	9.0755	9.12539	9.33117	9.07265	8.78697	8.75265	8.84235	8.89456	8.9544	9.00238	8.65244	9.05838	8.83015	8.7634	8.98555	8.98573	8.82753	9.03915	8.85966	8.88593	8.92535	8.89297	8.80307	8.86262	8.76183	9.12721	8.89367	9.26783	9.00076	8.90981	9.01891	8.76533	8.70603	8.61123	8.51416
ENSDARG00000002293	6.53441	6.53441	6.53441	6.53441	6.53441	6.53441	6.53441	6.53441	6.53441	6.53441	6.53441	6.53441	6.53441	6.53441	6.53441	6.53441	6.73674	6.53441	6.53441	6.53441	6.53441	6.53441	6.53441	6.53441	6.53441	6.53441	6.53441	6.53441	6.53441	6.53441	6.53441	6.53441	6.53441	6.53441	6.53441	6.53441	6.53441	6.53441	6.53441	6.53441	6.53441	6.8383	6.53441	6.53441	6.71637	6.72814	6.53441	6.53441	6.53441
ENSDARG00000002295	6.94398	7.17682	7.22256	7.2008	6.87897	7.3106	6.95042	6.95333	6.75163	6.94602	6.85068	7.20158	6.53441	6.83428	7.01205	7.14567	7.2432	7.1008	6.95623	7.12102	6.96284	6.86147	6.79983	6.90211	7.10603	7.0804	7.18524	6.86064	7.0359	6.76689	7.11469	6.80247	6.93685	7.06322	7.19896	7.06641	7.24968	6.72726	7.04295	6.93725	6.83307	6.8383	6.84248	7.31297	6.84916	6.53441	6.88376	6.78276	7.07886
ENSDARG00000002298	7.80667	7.56708	7.7937	7.81456	7.82148	7.95477	7.83867	7.86508	8.00707	7.81136	8.05541	8.0015	8.3379	8.08561	7.97702	7.63473	8.08499	7.68566	7.69208	7.99615	7.99863	7.72656	7.80825	7.90358	8.08595	8.02835	7.93948	8.33542	7.83881	8.2743	8.09638	7.91991	7.8514	7.87785	7.71413	7.71713	8.03093	7.83403	7.73647	8.12507	8.03066	7.76658	7.6681	7.63517	8.06007	7.75418	7.90205	7.95447	7.65689
ENSDARG00000002299	6.53441	6.66942	6.53441	6.77694	6.67535	6.53441	6.53441	6.53441	6.53441	7.19459	6.69278	6.84765	6.53441	6.53441	6.73884	6.53441	6.78211	6.71455	6.90671	6.53441	6.74921	6.6982	6.85926	6.53441	6.53441	6.53441	6.72782	6.76534	6.53441	6.53441	6.74078	6.53441	6.53441	6.67648	6.53441	6.68878	6.53441	6.53441	6.83933	6.85327	7.07745	6.53441	6.72947	6.53441	6.53441	6.67145	6.93026	6.73727	6.69244
ENSDARG00000002300	7.1573	7.33448	7.22256	7.3413	6.87897	7.24437	7.38004	7.025	7.36498	6.90281	7.08005	7.12575	7.02241	7.05195	7.25039	7.17504	7.51758	7.26966	7.39159	7.41225	7.1914	7.1641	7.32198	7.35925	7.15117	7.36201	7.22563	6.53441	7.26836	7.26263	7.01655	7.21254	7.04248	7.04418	7.18393	7.18417	7.15541	6.77051	7.18411	7.11954	7.15249	7.16793	7.02966	7.0476	7.01394	7.1722	7.39939	7.21655	7.41504
ENSDARG00000002304	8.15351	8.26567	8.29138	8.36646	8.47974	8.33321	8.21906	8.50971	8.28307	8.28185	7.7824	7.97853	7.90239	8.09363	8.52761	8.34178	8.49432	8.34607	8.36023	8.09811	8.17755	8.24291	7.95075	8.0523	8.14354	8.49052	8.24324	8.29419	8.18311	8.33843	8.26464	8.22647	7.8514	8.72541	8.55236	8.68671	8.59051	8.24751	8.30859	8.18176	8.37627	8.32772	8.49582	8.20211	8.37626	8.2281	8.23049	7.96066	8.18247
ENSDARG00000002305	9.68403	9.67793	9.56656	9.70266	9.77465	9.65208	9.64515	9.64092	9.73681	9.77981	9.55685	9.71307	9.65248	9.70192	9.52682	9.31375	9.62389	9.52195	9.57539	9.5851	9.65411	9.91931	9.58659	9.80207	9.81098	9.82318	9.73725	9.55053	9.63295	9.70608	9.58661	9.76	9.42698	9.81522	9.45491	9.54604	9.49473	9.75735	9.7572	9.59697	9.40158	9.71384	9.49339	9.38308	9.45477	9.78052	9.69088	9.66006	9.79655
ENSDARG00000002311	9.70758	9.84837	9.54947	9.45677	9.40764	9.45821	9.584	9.54587	9.7077	9.27909	8.81105	8.80091	8.70922	8.72198	9.1407	8.50979	8.90615	8.51551	9.74662	9.4845	9.66527	9.27053	9.63805	9.88039	9.31072	9.64068	9.19933	9.53416	9.0585	10.0144	9.57024	9.57712	9.71954	9.65829	9.40649	9.24763	9.23201	9.98426	9.5195	9.29501	9.51525	9.20928	9.16354	9.1114	9.20864	9.69171	9.38539	9.4873	9.2362
ENSDARG00000002330	7.54765	7.4728	7.15792	7.55282	7.45404	7.08653	7.79212	7.71757	7.65643	7.72547	7.46871	7.45	7.52348	7.17801	7.22171	7.33864	7.38132	7.54889	7.62803	7.50068	7.35596	7.35877	7.32198	7.66297	7.71074	7.55285	7.43767	7.41596	7.86685	7.65414	7.32444	7.51957	7.55052	7.35213	7.53501	7.59172	7.55103	7.64066	7.35435	7.48617	7.50813	7.44278	7.69801	7.53179	7.54371	7.53981	7.44572	7.71121	7.53864
ENSDARG00000002332	9.6187	9.50049	9.54181	9.47132	9.31041	9.25246	9.35383	9.3867	9.50425	9.46456	9.64941	9.48119	9.41674	9.48373	9.23757	9.4336	9.06218	9.69288	9.23162	9.25009	9.36694	9.49924	9.29444	9.41775	9.34174	9.2666	9.62441	9.42408	9.31662	9.28426	9.16773	9.33414	9.46369	9.58307	9.51089	9.62104	9.65115	9.13762	9.30641	9.21593	9.29659	9.42818	9.32469	9.49456	9.38833	9.52551	9.26723	9.48166	9.53
ENSDARG00000002333	7.11172	7.66694	7.64447	7.83462	7.61052	7.57537	7.47181	7.71757	7.69385	7.26538	7.50551	7.7955	7.56571	7.61923	7.58402	7.69541	7.89379	7.36825	7.52268	7.50995	7.69956	7.71643	7.61305	7.65515	7.72121	7.45665	7.62827	7.37198	7.70207	7.39252	7.62083	7.5528	7.31201	7.22408	7.3567	7.21869	7.52093	7.4055	7.70117	7.50591	7.60236	7.36232	7.1318	7.70573	7.60234	7.56532	7.59388	7.28557	7.14224
ENSDARG00000002336	8.58015	8.65429	8.50783	8.91222	8.74555	8.38781	8.28209	8.57464	8.68618	8.82527	8.99638	9.09525	9.10406	8.86321	9.27804	9.06811	8.95928	9.10033	8.3128	8.53219	8.80125	8.46096	8.53064	8.67966	8.6755	8.25851	8.50278	8.72986	8.7756	8.32666	8.56344	8.75723	8.68415	8.73183	9.22117	9.18424	9.39044	8.47278	8.60191	8.76727	8.757	8.53228	8.90345	8.9139	9.20864	8.11118	8.5591	9.16567	8.57377
ENSDARG00000002339	8.80115	8.93529	9.18962	8.96819	9.02846	9.27174	9.05849	8.69542	9.04165	8.99104	9.04766	9.23338	9.44306	9.24465	8.87665	9.03974	9.25828	9.32715	8.79603	9.04982	8.977	9.09061	8.98718	8.70507	8.74664	8.98784	8.92593	9.0558	8.92885	8.90273	8.91287	8.85188	8.97219	8.97424	9.00425	9.18694	8.87469	8.8052	8.87814	9.07057	9.03286	8.86891	9.09615	8.80308	9.15213	8.68131	8.8381	8.80118	9.18337
ENSDARG00000002344	13.438	13.3686	13.2776	13.2709	13.3968	13.5041	13.3725	13.6327	13.4255	13.4907	13.4209	13.7578	13.5603	13.8897	13.4744	14.0056	13.6266	13.7229	13.118	13.5683	13.0958	13.1942	13.3927	13.154	12.8578	13.4131	13.3958	13.3046	13.2254	13.269	13.2975	13.4928	13.4513	13.5728	13.2618	13.4244	13.6225	13.5144	13.6682	13.3915	13.1298	13.3226	13.2244	13.0535	13.2204	13.0373	13.4157	13.0972	13.2377
ENSDARG00000002347	6.9207	7.03721	7.04481	7.0917	6.67535	6.53441	6.67351	6.53441	7.01832	6.85367	7.08005	7.07485	6.53441	6.53441	6.99	6.87096	6.9624	7.1008	6.53441	6.67358	6.53441	6.8178	6.83106	6.92735	6.53441	6.75842	6.53441	6.76534	6.7861	6.66873	6.89125	6.66858	7.00997	6.85157	6.78168	6.53441	6.71495	6.80693	6.72748	6.73632	6.53441	6.53441	6.84248	6.53441	6.53441	6.67145	6.72147	6.53441	6.53441
ENSDARG00000002353	6.84014	6.53441	6.53441	7.12506	6.81596	6.926	6.53441	6.68298	6.68808	6.79526	7.20073	6.84765	6.94104	6.92108	6.99	6.94613	6.98537	7.04164	7.0953	6.95063	6.83791	6.6982	6.53441	6.53441	6.53441	6.88806	6.80772	6.86064	6.96925	6.76689	6.9461	6.53441	6.53441	6.98204	6.81982	6.84272	7.04275	6.86793	6.89493	6.96151	6.77841	6.53441	6.53441	6.53441	6.97866	6.72814	6.76343	6.67792	6.53441
ENSDARG00000002355	6.96598	7.05467	6.92508	6.53441	6.77834	6.81173	6.73105	6.79151	6.68808	6.71899	7.10205	7.12575	6.86679	7.02264	6.85723	7.14567	7.06714	6.71455	7.12886	6.92697	6.93535	7.04989	6.53441	6.53441	7.00215	7.2701	6.77119	7.02247	6.7861	7.03466	6.82601	6.99738	6.71485	6.8817	6.53441	6.9696	6.93706	6.89452	6.86831	7.08448	6.98955	6.80632	7.01041	6.83174	6.71637	6.67145	6.90775	6.96352	6.53441
ENSDARG00000002362	9.52047	8.9936	9.13145	9.21788	9.0974	8.98033	8.95346	9.16437	9.09415	9.18579	9.2077	9.10001	8.96371	9.1982	9.02847	8.8168	9.06978	8.91159	9.15081	9.28319	8.89849	9.13549	9.07018	9.05661	9.13451	8.98124	8.99597	8.99803	8.88469	9.13996	9.04762	8.87773	9.13475	9.16574	9.07126	9.04492	8.94266	9.07963	9.22057	9.06553	9.10997	9.19476	9.09845	9.001	9.08109	9.26444	9.02454	9.20993	9.04006
ENSDARG00000002365	7.53907	7.72349	7.63546	7.83462	7.14445	7.70227	7.35809	7.87229	7.55569	7.61704	7.75532	7.81599	7.81087	7.73782	7.58402	7.63473	7.98154	7.45535	7.71503	7.50068	7.28603	7.81335	7.47595	7.75212	7.71074	7.33266	7.59655	7.80104	7.90088	7.73802	7.59359	7.528	7.57961	7.70775	7.43496	7.84422	7.70072	7.64066	7.72951	7.43466	7.47921	7.97738	7.83527	7.55878	7.29797	7.47716	7.49803	7.6462	7.53864
ENSDARG00000002369	11.6081	11.5179	11.3786	11.4008	11.4772	11.5736	11.4987	11.4519	11.4421	11.6528	12.3383	11.4907	11.4826	11.673	11.6072	11.7244	11.5972	11.6767	11.636	11.5933	11.4458	11.3285	11.5542	11.427	11.4666	11.5585	11.2728	11.6322	11.4553	11.5871	11.4709	11.5716	11.4118	12.0728	11.7065	11.9004	11.9846	11.727	11.5292	11.4128	11.5157	11.8257	11.6	11.401	11.4963	12.0009	11.8955	11.795	11.7119
ENSDARG00000002377	7.85739	7.66694	7.51967	7.72269	8.03582	7.65148	7.64574	7.70069	7.85439	7.67281	8.10932	7.58029	7.99743	8.29848	7.72768	7.75939	7.76166	7.59212	7.59427	7.45274	7.54475	7.81335	7.76457	7.43359	7.83888	7.36201	7.45688	7.89865	7.42865	7.80283	7.55593	7.66745	7.59381	7.73066	7.91735	7.82005	7.97451	7.51804	7.62642	8.06546	7.46436	7.79944	7.95064	7.3983	7.75882	7.67569	7.39939	7.97901	7.46672
ENSDARG00000002385	8.02328	8.00403	7.90311	7.82798	7.82824	7.79653	8.0011	7.98789	7.91513	7.96428	7.83448	7.94913	7.86067	7.87335	8.28834	8.15651	8.04018	8.11593	8.05345	7.91453	7.88607	8.02986	8.05261	8.07351	8.0096	7.96273	7.88675	7.94831	7.99696	7.81531	8.25479	8.01117	8.0302	7.83791	7.97921	8.24092	8.12755	7.83403	8.02492	8.04865	7.8683	7.93844	8.00126	8.28509	8.20486	8.01365	8.06146	7.94824	8.07957
ENSDARG00000002391	7.17172	7.22947	7.20702	7.12506	7.09487	7.2086	7.33547	7.1248	7.5871	7.51035	7.38971	7.25618	7.27124	7.22165	7.71186	7.44308	7.5737	7.07207	7.60283	7.31249	7.3288	7.18441	7.20598	7.03435	7.23227	7.14395	7.19899	7.40158	7.19537	7.28599	7.29827	7.64564	7.10173	7.3752	7.11973	7.45802	7.31241	7.60162	7.23733	7.19873	7.19757	7.09231	7.30601	7.31297	7.52841	7.27704	7.24015	7.23094	7.64675
ENSDARG00000002394	6.53441	6.53441	6.53441	6.67455	6.53441	6.53441	6.53441	6.83115	6.53441	6.53441	6.53441	6.53441	6.53441	6.53441	6.53441	6.53441	6.53441	6.53441	6.53441	6.53441	6.53441	6.76592	6.53441	6.53441	6.53441	6.53441	6.67122	6.53441	6.53441	6.66873	6.53441	6.53441	6.53441	6.53441	6.53441	6.53441	6.53441	6.53441	6.53441	6.53441	6.53441	6.53441	6.53441	6.77732	6.71637	6.77159	6.79877	6.82107	6.53441
ENSDARG00000002396	7.44813	7.57516	7.14061	7.52572	7.48382	7.60877	7.53668	7.63003	7.64684	7.51035	7.49342	7.84925	7.28316	7.48291	7.61103	7.79986	7.84705	7.78244	7.32278	7.65413	7.17416	7.59726	7.4402	7.44365	7.44405	7.51804	7.55527	7.44396	7.47191	7.43124	7.54626	7.66745	7.27086	7.51054	7.13646	7.34112	7.86281	7.74894	7.34348	7.42396	7.65207	7.43316	7.69062	7.69433	7.07744	7.68309	7.24015	7.58535	7.65689
ENSDARG00000002401	9.18643	9.12926	9.13145	9.36999	9.28552	9.66863	9.51833	9.40388	9.33732	9.53834	9.50817	9.36282	9.16279	9.22824	9.58665	9.39724	9.51479	9.0362	9.23814	9.06907	9.36923	9.56089	9.39936	9.16122	9.38296	9.0984	9.61198	9.13966	9.14265	9.57191	9.4539	9.54916	9.42698	9.30883	9.48691	9.41058	9.60001	9.34025	9.34459	9.36778	9.45819	9.14811	9.62829	9.27762	9.45477	9.33302	9.28764	9.18681	9.7254
ENSDARG00000002402	8.81799	8.55206	8.56452	8.79568	8.64502	8.76005	8.69611	8.81586	8.54691	8.70387	8.59988	8.58189	8.60354	8.68788	8.44318	8.80831	8.909	8.75913	8.80502	8.74962	8.47932	8.92068	8.80139	9.03959	8.65709	8.60982	8.55494	8.66009	8.52175	8.84877	8.94784	8.58356	8.54255	8.63542	8.88842	8.61006	8.82738	8.70356	8.79329	8.74501	8.85972	8.86891	8.66555	8.65254	8.80312	8.78553	8.70035	8.74088	8.56478
ENSDARG00000002403	10.4427	10.3568	10.3801	10.6026	10.5411	10.2076	10.3537	10.409	10.4903	10.317	10.5606	10.4617	10.5046	10.6668	10.8629	11.0718	11.0125	11.0502	10.3159	10.5088	10.4459	10.3276	10.4714	10.3735	10.4505	10.6024	10.5525	10.4939	10.4572	10.3618	10.2453	10.343	10.4181	11.01	11.1668	11.1398	11.0775	10.1473	10.4771	10.398	10.2857	10.568	10.8989	10.9173	10.624	10.4174	10.4475	10.5732	10.4959
ENSDARG00000002405	7.40872	7.43571	7.52992	7.61298	7.51257	7.44062	7.50023	7.94178	7.57675	7.97441	8.16082	7.82273	7.40259	7.78148	7.80318	7.79322	8.09046	7.54889	7.21924	7.51911	7.7849	7.34317	7.44929	7.42339	7.65664	7.5298	7.65136	7.47102	7.56176	7.62445	7.80717	7.528	7.42309	7.55724	7.49642	7.54941	7.44061	7.54396	7.80349	7.54406	7.93436	7.48923	7.4549	7.59778	7.75882	7.7945	7.77252	7.80125	8.04543
ENSDARG00000002406	6.77141	6.72528	7.04481	7.03733	6.81596	7.18993	6.99398	6.79151	7.01832	7.30871	6.69278	6.73275	6.83794	6.88046	6.99	7.04696	6.82032	6.84602	7.00038	6.95063	6.83791	6.93455	6.66726	6.90211	6.53441	6.85089	6.72782	6.53441	6.67985	6.88903	6.6804	6.53441	6.71485	6.78028	6.73639	7.044	6.71495	7.00504	6.9429	6.73632	6.87907	6.89371	6.84248	6.98752	6.53441	6.94429	6.85795	6.78276	6.69244
ENSDARG00000002411	7.41876	7.63735	7.43283	7.43882	7.5031	7.51676	7.62171	7.42432	7.36498	7.44284	7.36149	7.45	7.67438	7.37226	7.25039	7.32736	7.2966	7.34958	7.5133	7.52818	7.25597	7.22313	7.52685	7.59012	7.47197	7.48175	7.41799	7.41596	7.60795	7.31962	7.38603	7.40145	7.48923	7.09929	7.64991	7.49346	7.10203	7.06002	7.41648	7.56253	7.17545	7.09231	7.74121	7.59778	7.27693	7.53113	7.55521	7.37194	7.23458
ENSDARG00000002445	8.94048	8.86912	9.12628	8.94183	8.95049	9.03018	8.71491	8.82569	8.82603	9.06895	8.70972	8.88426	8.96371	8.9631	8.8435	8.78828	8.82076	9.13512	8.93855	8.97251	8.66964	8.68251	8.87883	8.70192	9.13774	9.01069	9.0509	8.95929	8.67783	8.7843	8.6635	8.9081	8.65155	8.79747	8.73276	8.76281	8.74798	8.70054	8.79893	8.73212	8.64049	8.94368	8.79274	9.10076	9.06888	8.75365	9.13592	8.80428	8.74553
ENSDARG00000002463	7.50386	7.24197	7.00074	7.26829	7.00003	7.49214	7.44238	7.31146	7.30901	7.14249	7.43019	7.46001	7.73126	7.05195	7.3544	7.14567	7.2432	7.15407	7.42378	7.32426	6.83791	7.51241	7.26648	7.3366	7.08199	7.23654	7.25121	7.09709	7.19537	7.25063	7.28481	7.30775	7.29174	6.8182	7.18393	7.18417	7.35132	7.1971	7.46473	7.06604	7.25962	7.02298	7.37343	7.44527	6.94022	7.1863	7.35011	7.41713	7.35972
ENSDARG00000002467	7.96889	8.15607	8.23072	8.34973	8.05785	7.93918	8.1127	8.01969	8.09824	8.07095	8.42023	8.24607	8.07499	7.98459	7.98929	7.76625	8.28158	8.15753	8.05345	8.18698	7.88607	7.9836	8.2157	8.20261	8.12941	8.39043	8.14269	8.04135	8.06821	8.25773	8.14077	8.0955	8.15177	8.06897	8.4023	8.09847	8.37726	8.32321	7.93718	8.01425	8.38251	8.20437	8.13582	8.22341	8.09581	8.13069	8.2138	8.29034	8.10617
ENSDARG00000002479	8.60336	8.41524	8.57634	8.64807	8.55424	8.47546	8.41098	8.56272	8.67055	8.67592	8.05541	8.47204	8.56407	8.46774	8.6357	8.96358	8.77749	8.58664	8.63964	8.59862	8.75523	8.78052	8.55978	8.66353	8.50473	8.55614	8.36802	8.4355	8.67783	8.61091	8.69521	8.79045	8.67877	8.96621	9.2053	8.95838	9.27768	8.54306	8.71468	8.69933	8.52363	8.65649	8.73973	8.73466	8.67774	8.43998	8.5399	8.5525	8.27137
ENSDARG00000002483	6.84014	7.28977	6.86487	7.07421	7.04019	6.85447	6.53441	7.06727	7.10592	7.11457	7.20073	6.84765	6.86679	6.83428	6.94224	6.98925	7.25695	6.97425	7.12886	7.10471	6.53441	6.89988	6.83106	6.67371	6.86587	6.85089	6.92036	7.18279	6.8899	6.88903	6.74078	7.01611	6.93685	6.73524	6.78168	6.91165	6.84671	6.53441	6.83933	6.98444	6.53441	6.91838	6.67239	7.19465	6.84916	6.86945	7.07695	7.0493	6.69244
ENSDARG00000002487	8.68919	8.61373	8.88571	8.56569	8.72985	8.52908	8.85642	8.68819	8.58526	8.64158	8.52731	8.79496	8.76476	8.46774	9.04433	8.98115	8.80547	8.81837	8.73443	8.87679	8.65416	8.70879	8.87883	8.48629	8.76384	8.59661	8.68138	8.70413	8.72931	8.86959	8.631	8.73745	8.72638	8.83059	8.9883	8.72151	8.96022	8.76259	8.79046	8.56657	8.82929	8.70241	8.61363	8.91799	8.45699	8.72699	8.63615	8.61123	8.76501
ENSDARG00000002494	7.81315	7.79628	7.92369	7.75903	7.88721	7.81436	8.0011	7.58297	7.52311	8.09837	7.62843	7.86227	7.4224	7.84363	7.83186	7.83878	7.9003	7.91221	7.90086	7.6303	7.99863	8.02986	7.91274	7.92782	7.83888	7.92451	8.13311	7.96437	8.0152	7.99185	8.00207	7.76966	8.00236	7.91002	7.77436	7.76991	8.01244	8.03906	7.80996	7.90411	8.03066	7.79944	7.84166	7.70573	8.05096	8.05574	7.8683	7.79404	7.75279
ENSDARG00000002506	9.91745	9.97718	10.0571	9.70726	10.0167	9.90478	9.82248	9.94162	9.8951	10.1309	10.0322	10.1304	9.99371	10.0278	9.92427	9.97467	9.52573	10.0832	9.95887	9.91374	9.86372	9.55624	9.87288	9.93159	9.82881	9.92401	10.0031	9.93113	9.91243	10.0523	9.84225	10.093	9.66309	10.2634	9.8518	9.83485	9.79904	10.1355	10.1383	9.87658	10.053	10.0164	10.1121	9.91494	9.98597	10.3595	9.90067	9.98853	10.0191
ENSDARG00000002507	8.25335	8.25726	8.3302	8.12851	8.18178	8.05813	8.08192	8.24644	8.2395	8.15991	7.93142	7.90658	8.01338	7.85363	7.88696	7.4624	7.7004	7.81644	8.21197	8.10833	8.0885	8.24918	7.97189	8.21662	8.19841	8.24096	8.19404	8.15454	8.10222	7.91006	8.0264	8.06645	7.94449	7.7677	7.85846	7.7869	7.47367	8.35142	7.94288	8.26433	8.12706	8.05648	7.90358	8.16575	7.91485	7.96431	8.17971	8.03808	8.08628
ENSDARG00000002508	6.67134	6.66942	6.79061	6.73252	6.53441	6.76096	6.53441	7.00237	6.53441	6.53441	6.80845	6.73275	6.53441	6.7794	6.53441	6.53441	6.93809	6.53441	6.97887	6.90176	6.87358	6.89988	6.88516	6.53441	7.03025	6.80862	6.77119	6.76534	6.53441	6.80276	6.82601	6.66858	6.78943	6.90938	6.53441	6.53441	6.71495	6.72726	6.91968	6.7816	6.95603	6.96339	6.89864	6.70628	6.71637	6.84037	6.82987	6.91316	6.92053
ENSDARG00000002509	6.89589	7.26629	6.92508	6.92969	6.81596	6.85447	7.2236	7.17695	7.0417	7.11457	7.80877	7.14172	7.30639	7.49755	7.30432	7.26806	7.30933	7.00919	7.42378	7.25045	7.13811	7.18441	7.19316	7.07103	7.12906	7.0804	7.11121	7.20241	6.99258	7.01664	6.99431	6.99738	7.20398	7.14925	7.13646	7.26721	6.97521	6.94244	6.91968	7.02699	7.25962	7.15359	6.84248	7.07504	6.89761	7.69773	7.44572	8.14246	7.52707
ENSDARG00000002510	6.96598	7.30122	6.74369	7.03733	7.33411	7.03893	7.15199	7.06727	6.93984	7.08517	7.23609	7.18717	7.29487	7.02264	7.26428	7.17504	6.88429	7.15407	7.00038	6.9942	6.90578	6.93455	7.09472	6.81269	7.15117	7.36201	7.11121	6.96529	7.16362	7.25063	6.99431	6.72409	7.00997	7.18029	7.22796	7.14757	6.84671	6.98517	7.21128	7.11954	7.10362	6.98416	7.066	6.98752	7.16024	7.12777	7.12228	7.06852	6.80785
ENSDARG00000002523	9.61559	9.77319	9.61478	9.59093	9.74935	9.68295	9.82109	9.79604	9.56865	9.58834	9.36855	9.49553	9.66143	9.48921	9.69258	9.49502	9.57392	9.75533	9.63373	9.7333	9.67082	9.69147	9.67931	9.79499	9.63261	9.83752	9.65952	9.6729	9.53774	9.89036	9.89988	9.57096	9.63132	9.72504	9.39063	9.5626	9.45881	9.75735	9.66299	9.71555	9.71123	9.81092	9.54593	9.63461	9.56178	9.93677	9.59381	9.53344	9.5519
ENSDARG00000002533	6.53441	6.83587	6.977	6.81435	6.53441	6.53441	6.73105	6.83115	6.53441	6.53441	6.92138	6.95401	7.07521	6.95773	6.82327	6.87096	6.53441	6.53441	6.53441	7.12102	6.87358	6.53441	6.97349	6.81269	6.86587	6.53441	6.53441	6.53441	6.53441	6.93622	6.53441	6.72409	6.78943	6.53441	6.85338	6.87895	7.01022	7.04238	6.80724	6.88356	6.95603	7.10827	6.53441	6.70628	6.79157	6.53441	6.66673	6.67792	6.53441
ENSDARG00000002536	9.67061	9.73614	9.72687	9.70878	9.54617	9.82792	9.80431	9.54007	9.80365	9.84631	9.61437	9.68532	9.73105	9.75721	9.60953	9.75587	9.78978	9.92982	9.74512	9.52458	9.81625	9.87918	9.59852	9.59385	9.563	9.77367	9.6073	9.49601	9.7998	9.85538	9.54624	9.86535	9.8629	9.96038	9.5541	10.0485	9.94797	9.71188	9.57485	9.66899	9.70194	9.594	9.60934	9.88483	9.73645	9.64663	9.80858	9.58861	9.64235
ENSDARG00000002538	9.27879	9.14211	9.15958	9.03691	9.22344	9.13076	8.94825	8.87692	8.88076	8.95033	8.57764	9.18292	9.01451	9.07469	8.81886	9.2186	9.08735	8.87045	9.09175	8.95703	8.84235	8.67808	8.92565	8.98465	8.58071	9.03315	8.79945	8.95572	8.76254	9.06615	9.07669	9.2989	9.12321	9.21361	9.39063	8.99925	9.10484	9.21198	9.11127	9.13682	8.99842	8.86891	9.02281	8.19493	8.55715	8.70283	9.06197	8.91699	8.92853
ENSDARG00000002546	8.87531	8.81589	8.95809	9.32045	9.22782	9.07194	9.08941	8.96799	9.08554	9.27548	8.91562	8.99644	8.44878	9.12899	8.61043	8.35399	8.91751	8.73363	8.82578	9.05224	8.83219	8.81297	9.12978	9.13866	8.98743	8.79339	9.08099	9.18882	9.06113	8.7395	9.23458	8.65523	8.9372	8.71571	8.84152	8.95838	8.64145	9.11116	9.06128	8.87619	9.29659	8.81754	9.05167	8.56486	8.78809	8.74483	8.93932	9.02882	8.87977
ENSDARG00000002549	8.17231	7.77695	7.91687	7.78021	8.05238	8.04394	8.16225	8.2567	8.2171	8.09837	8.25751	7.80921	8.43776	7.93041	8.35709	8.15172	8.21962	8.22116	8.24962	7.81291	8.03156	7.99923	7.89603	7.85978	8.06358	7.93996	7.87467	8.08512	8.06821	7.949	7.83629	8.24765	8.0926	8.06897	8.01472	8.11103	8.27759	8.20778	8.00363	7.92956	7.95251	8.2133	8.08593	7.90083	7.86177	7.98651	8.15789	7.94824	7.75279
ENSDARG00000002552	10.088	10.0459	10.1698	10.1789	10.0882	10.1633	10.268	10.0908	10.3121	10.282	10.5423	10.7003	10.5681	10.4906	10.4075	10.4973	10.4756	10.4047	10.0853	10.2713	10.2588	10.0726	10.1922	10.1106	10.1578	10.1543	10.187	10.1825	10.4543	10.0468	10.1682	10.1627	10.2223	10.3638	10.5427	10.4423	10.5218	10.0664	10.2505	10.2778	10.3253	10.2812	10.2968	10.3815	10.2377	10.0398	10.2693	10.2051	10.3821
ENSDARG00000002564	7.85119	8.34274	8.26648	7.66157	7.86141	7.69232	7.86435	7.86508	7.75603	7.79953	8.04848	7.94316	7.62937	7.6065	7.64586	7.59469	7.58271	7.56353	8.11741	7.91453	7.92966	8.23027	7.63519	7.59012	8.56089	7.5753	7.95086	7.89014	7.77277	7.74469	7.83629	8.49053	8.021	7.5481	7.89808	7.53851	7.48972	7.44477	8.05098	7.80276	8.45506	7.55022	7.95064	7.75005	7.72203	7.95304	8.02247	8.15811	7.96644
ENSDARG00000002571	8.8833	9.32543	9.05712	9.19376	9.15843	8.91086	9.18039	9.01698	9.33732	9.33218	8.97332	9.06392	9.25936	9.39004	9.03378	9.19961	8.89469	8.95588	9.5479	9.22047	8.99517	9.09061	9.05706	8.87035	9.26432	8.84929	9.09918	9.16753	8.96315	8.94487	9.25539	9.21966	9.42077	8.71246	9.21891	9.00234	8.91137	8.66371	9.23491	9.19313	9.03663	8.96853	9.02281	9.09719	9.08109	8.81944	9.27654	9.08522	9.42697
ENSDARG00000002576	6.53441	7.13409	6.86487	6.73252	6.81596	7.06329	6.77515	6.53441	6.90994	6.53441	6.85068	6.77723	6.53441	6.70775	6.78467	6.72901	6.53441	6.53441	6.84931	6.81242	6.83791	6.89988	6.76435	6.73133	6.76905	6.69289	6.67122	6.53441	6.82491	7.08508	6.86029	6.53441	6.71485	7.06322	6.78168	6.53441	6.53441	6.53441	6.9429	6.53441	6.87907	6.72682	6.53441	6.83174	6.53441	6.84037	6.79877	6.73727	6.53441
ENSDARG00000002582	9.23031	9.23881	9.15705	9.20915	9.41909	9.1637	9.05608	9.15417	9.27355	9.21256	9.64941	9.56848	9.45172	9.65412	9.18407	9.13433	9.31436	9.19121	9.28297	9.29337	9.23209	9.49439	9.37168	9.26672	9.26727	9.47542	9.41104	9.39319	9.29907	9.34019	9.48731	9.17312	9.30391	9.33779	9.25457	9.2833	9.10876	9.29815	9.24507	9.19083	9.25226	9.20721	9.42072	9.51582	9.43297	9.17308	9.32936	9.36172	9.30794
ENSDARG00000002587	12.1014	11.9774	12.1824	12.041	12.0345	12.1297	12.0492	12.0179	11.9948	12.011	11.6824	11.8606	11.8636	12.003	11.7632	11.6659	11.7339	11.9236	11.9708	12.0266	12.0589	12.1234	12.1284	12.0373	11.9526	12.2725	12.0687	12.06	12.0023	12.193	12.0719	12.1632	11.957	11.8531	11.7654	11.7284	11.5546	12.1195	11.9805	12.1183	12.0341	12.101	12.0083	12.0331	11.9432	12.1441	12.0341	11.9894	11.9672
ENSDARG00000002589	14.6968	14.5898	14.3834	14.4048	14.6741	14.552	14.6253	14.6757	14.5294	14.4655	14.3901	14.3628	14.3211	14.3796	14.1991	13.8239	14.0662	13.9663	14.6583	14.464	14.5227	14.6073	14.4247	14.61	14.5065	14.6032	14.5727	14.5023	14.428	14.838	14.4922	14.4813	14.5708	14.2909	14.1639	14.0517	14.0142	14.9181	14.5364	14.5387	14.5224	14.3991	14.5036	14.2832	14.3708	14.6651	14.4935	14.5441	14.6268
ENSDARG00000002591	9.9669	10.1524	10.0343	9.94071	10.1529	10.3001	10.1319	10.1435	10.35	10.1328	9.59334	9.95132	10.0592	9.91522	10.1426	10.286	9.94765	9.95762	10.2264	10.2006	10.0826	10.2356	9.98108	10.0335	10.1856	9.84464	10.1723	10.1631	10.2528	9.92691	9.92997	10.1381	10.1973	9.89035	10.3339	10.0817	10.2236	9.71908	10.0012	10.2831	10.1716	9.78386	10.0165	10.2211	10.1944	9.73681	10.1266	9.92399	10.2101
ENSDARG00000002593	9.75354	9.68372	9.6166	9.64151	9.66425	9.94255	9.35963	9.75177	9.7314	9.38666	10.0181	10.1247	10.3422	10.3127	10.0664	9.95128	10.1575	10.1532	9.74058	9.76695	9.86533	9.97572	9.68071	9.77064	9.58659	10.1727	9.92284	10.0255	9.79516	9.63691	9.72104	9.64614	9.95098	9.84118	9.40452	9.71641	9.50943	9.81087	9.77392	9.5551	9.65212	9.93284	9.75708	9.57521	9.54451	9.7539	9.97027	9.93495	9.83438
ENSDARG00000002597	6.96598	6.76809	6.89625	6.53441	6.53441	6.53441	6.67351	6.68298	6.53441	7.02078	6.53441	6.81469	6.86679	6.53441	6.53441	6.89779	6.78211	7.00919	6.53441	6.84512	6.53441	6.53441	6.66726	6.90211	6.53441	6.80862	6.53441	6.53441	6.53441	6.53441	6.86029	6.53441	6.78943	6.53441	6.81982	7.14757	6.71495	6.53441	6.53441	6.53441	6.53441	6.80632	6.77322	6.91781	7.04672	6.67145	6.53441	6.88521	6.80785
ENSDARG00000002600	6.53441	6.80414	7.04481	6.92969	6.73365	6.95716	7.13658	6.95333	6.90994	7.02078	6.85068	6.87741	7.25911	6.70775	6.53441	7.08195	7.02801	6.53441	6.53441	6.90176	7.01297	6.76592	6.85926	6.84541	7.08199	6.95244	7.0064	6.86064	7.14709	6.53441	6.74078	7.14492	7.22705	6.8182	6.81982	6.99578	6.84671	6.53441	6.86831	6.96151	6.91952	6.80632	7.04816	6.87753	6.53441	6.80817	6.82987	6.73727	7.31536
ENSDARG00000002601	8.11988	8.07028	8.00862	7.91738	7.99042	7.86608	7.84515	7.89361	7.79817	7.82305	7.92367	7.85578	8.06998	8.01071	8.03122	7.73852	7.75421	7.68566	8.08588	8.1285	7.68156	7.75633	7.9454	8.36502	7.79151	7.80083	7.91636	7.81949	8.05082	7.74469	7.88536	8.006	7.96412	7.94738	7.79604	8.06646	7.66223	7.91845	7.93146	7.84449	7.97036	7.98826	8.11612	8.01611	8.09581	8.1013	7.77252	7.8155	8.03148
ENSDARG00000002607	8.46096	8.64813	8.84161	8.65139	8.70111	8.5243	8.34198	8.58646	8.27232	8.58828	8.43035	8.62672	8.5199	8.30518	8.41797	8.35399	8.49432	8.22116	8.3389	8.71581	8.61464	8.38504	8.58826	8.25772	8.61946	8.50962	8.70586	8.48268	8.48567	8.09708	8.40345	8.59631	8.81185	8.0299	8.38115	8.24092	8.01244	8.18513	8.51387	8.66227	8.46091	8.26975	8.3779	8.03283	8.25965	8.50917	8.60282	8.33584	8.60476
ENSDARG00000002609	8.97067	8.87692	9.16715	8.9365	9.03351	8.98708	9.24487	8.89564	8.98703	9.29702	8.96332	9.0418	8.9563	8.9631	8.96867	8.94063	8.9455	8.80868	9.11806	9.11835	9.14597	9.22403	9.00099	9.20743	9.00538	9.03315	8.94632	8.82801	9.00484	9.41834	9.24387	8.91559	9.1688	9.11613	9.17533	9.10351	9.22125	8.98774	9.11127	9.05285	8.9789	9.61726	9.32858	9.24914	9.32535	9.44675	9.08351	9.36582	9.24436
ENSDARG00000002613	9.3967	9.37311	9.56089	9.44391	9.37859	9.55738	9.63726	9.69744	9.52535	9.45823	8.90168	8.88982	8.96371	9.22824	9.50818	9.6539	9.65238	9.76992	9.42458	9.37416	9.4601	9.46737	9.51121	9.47241	9.1442	9.59481	9.61198	9.38798	9.47695	9.64721	9.5848	9.43647	9.42077	10.012	9.79319	9.73108	9.97554	9.67381	9.53437	9.71239	9.77903	9.65968	9.6639	9.63461	9.49437	9.73108	9.33649	9.35761	9.26588
ENSDARG00000002632	10.3585	10.2972	10.2063	10.4101	10.0988	10.5127	10.4453	10.3315	10.144	10.4362	10.2358	10.2239	10.3348	10.5107	10.2565	10.4323	10.437	10.4975	10.4162	10.3786	10.465	10.3477	10.4642	10.2284	10.2427	10.4013	10.3273	10.3226	10.2573	10.5327	10.3692	10.4458	10.2258	10.4418	10.2223	10.3579	10.3646	10.5346	10.4455	10.4638	10.2965	10.3895	10.3693	10.3671	10.4423	10.5217	10.3564	10.2735	10.1867
ENSDARG00000002634	7.17172	7.38677	6.977	7.07421	7.17526	7.3106	7.43233	7.26958	7.35138	7.40686	7.08005	7.46001	7.49711	7.468	7.14366	7.17504	7.3698	7.2905	7.0777	7.55483	7.15641	7.4462	7.32198	7.01492	7.3043	7.28628	7.22563	7.48423	7.35896	7.29738	7.48585	7.43028	7.29174	6.8817	7.24198	6.94169	6.89478	7.10956	7.19784	7.24175	7.33434	7.04124	7.17653	7.0476	7.13398	7.51352	7.37021	7.36021	7.23458
ENSDARG00000002635	7.64467	7.90521	7.5985	7.46881	7.60205	7.76917	7.77151	7.60209	7.62735	8.04285	7.63882	7.46001	7.58205	7.31949	7.25039	7.24282	7.30933	7.22591	7.80183	7.50995	7.55524	7.73658	7.5749	7.61505	7.67865	7.30208	7.40796	7.63969	7.58976	7.63942	7.55593	7.53635	7.64848	7.09929	7.6745	7.51628	7.20433	7.43513	7.61861	7.48617	7.47921	7.38323	7.44516	7.55878	7.52841	7.38888	7.36023	7.62922	7.75279
ENSDARG00000002642	8.10516	8.58489	8.29138	8.3623	8.28941	8.66052	8.51691	8.52214	8.73945	8.2741	8.3789	8.51713	8.06495	8.64778	8.37039	8.37804	8.40518	8.48465	8.55195	8.64217	8.05722	8.54737	8.44952	8.30178	8.36694	8.47601	8.45208	8.82801	8.37965	8.28251	8.30322	8.34055	8.44294	8.35903	8.46768	8.45092	8.38408	8.18969	8.33315	8.54803	8.17978	8.24835	8.41717	8.62227	8.09581	8.2973	8.57802	8.43037	8.58714
ENSDARG00000002644	8.44245	8.67259	8.73839	8.61438	8.97173	8.54332	8.53135	8.72041	8.73572	8.74738	8.32522	8.35586	8.26366	8.71233	8.26452	7.98149	8.32717	8.28889	8.91124	8.49209	8.74074	8.71744	8.50083	8.71758	8.92835	8.40596	8.41076	8.60986	8.4693	8.37307	8.61629	8.61208	9.0063	8.19364	8.46768	8.3324	8.13594	8.53964	8.77622	8.53301	8.59396	8.20884	8.32074	8.25121	8.37626	8.4135	8.53019	8.60404	8.4267
ENSDARG00000002656	9.32947	9.43997	9.40469	9.3345	9.53572	9.19296	9.00199	9.14389	9.5868	9.49578	8.97	9.24411	9.41497	9.39004	8.90609	8.96104	8.7585	9.08062	9.40549	9.23536	9.32973	9.38828	9.32368	9.28729	9.60749	9.30105	9.44485	9.25654	9.38672	9.15885	9.09229	9.23745	9.55991	8.96082	8.89704	9.10923	9.08112	9.09549	9.26914	9.39187	9.41595	9.15671	8.99829	9.13592	9.21967	9.19649	9.5457	9.27485	9.16626
ENSDARG00000002659	12.111	12.1348	11.9305	12.2051	12.3965	12.5473	12.2134	12.0779	12.2979	12.2762	11.2437	11.7035	11.6793	11.8236	12.1399	11.7055	12.2455	12.2435	12.2304	12.2583	12.4123	12.295	12.0314	11.9338	11.9346	11.9766	12.2615	11.9907	12.0082	11.958	12.0187	12.0522	12.2334	11.8457	11.8155	12.1312	12.2739	12.1267	12.206	12.2835	12.3062	11.8598	12.0187	12.09	11.7445	12.0733	12.1479	11.7736	11.9744
ENSDARG00000002663	8.32926	8.21433	8.3302	8.15853	8.20121	8.11319	8.15251	8.17748	8.41478	8.15991	8.88048	8.72773	8.66982	8.75522	8.74206	8.54851	8.41355	8.5094	8.00299	8.01288	8.44769	8.21107	8.19436	8.5048	8.31333	8.21716	8.1522	8.3412	8.22407	8.27841	8.20947	8.19617	8.06628	8.56083	8.38115	8.55486	8.48839	8.17594	8.18682	8.18678	8.34459	8.42488	8.17424	8.57019	8.32661	8.59481	8.43927	8.43862	8.54202
ENSDARG00000002666	7.25184	6.98058	7.22256	7.03733	7.16006	7.27829	7.03364	7.26958	6.93984	7.26538	6.75827	7.12575	7.36136	6.70775	7.12673	7.24282	6.93809	7.15407	7.19059	6.97297	7.3288	7.37405	7.15301	7.07103	7.28699	7.25353	7.23855	7.43008	6.94456	7.26263	6.89125	6.97782	7.10173	7.19523	7.08466	7.39527	7.18036	7.24917	7.15566	7.02699	6.91952	7.22214	7.25723	6.87753	7.33826	7.39919	7.13659	7.27232	7.07886
ENSDARG00000002670	8.1908	8.33485	8.2045	8.25794	8.29833	7.9928	7.96705	8.24127	8.18269	8.15991	8.37364	8.42527	8.6003	8.41385	8.42221	8.41712	8.24862	8.22888	8.06978	8.14832	7.97839	8.10296	8.09089	8.03068	8.06358	8.23506	8.04307	8.19428	8.42741	7.93802	8.04431	7.73005	8.36265	8.15864	8.14651	8.2465	8.25512	8.0494	8.2095	8.11978	7.96147	8.12562	8.27387	8.03283	8.11327	8.09633	8.2672	8.37539	8.28839
ENSDARG00000002682	8.58015	8.35447	8.57634	8.58678	8.35899	8.33321	8.62138	8.53445	8.68229	8.58222	8.83337	8.7371	8.68207	8.54172	8.59945	8.40553	8.64884	8.28155	8.40182	8.52138	8.73343	8.32195	8.62832	8.64719	8.62897	8.38521	8.47769	8.27608	8.3663	8.22816	8.39467	8.50083	8.49993	8.5535	8.71646	8.48805	8.41762	8.34743	8.61494	8.49854	8.46091	8.54594	8.41717	8.64253	8.02317	8.49849	8.42875	8.51824	8.84018
ENSDARG00000002685	6.53441	6.53441	6.53441	6.53441	6.53441	6.53441	6.53441	6.53441	6.53441	6.53441	6.53441	6.67471	6.83794	6.53441	6.53441	6.53441	6.53441	6.53441	6.53441	6.53441	6.53441	6.53441	6.53441	6.53441	6.53441	6.53441	6.53441	6.53441	6.53441	6.53441	6.53441	6.53441	6.53441	6.53441	6.53441	6.53441	6.53441	6.53441	6.53441	6.53441	6.53441	6.53441	6.53441	6.53441	6.53441	6.53441	6.53441	6.53441	6.53441
ENSDARG00000002690	8.15351	8.18332	8.29138	8.23963	8.02464	8.36626	7.88942	8.54259	8.05358	8.33478	8.04848	7.69393	7.52348	8.14829	7.93934	7.90057	8.13863	8.24417	7.9798	7.99615	8.2224	8.17834	8.19866	8.2931	7.96115	7.94761	8.11859	8.34695	8.41886	8.16219	8.38138	8.11447	8.1435	8.25134	7.99117	8.0534	8.07587	8.41358	8.26221	8.20171	8.23023	8.13991	8.28252	7.76083	8.06911	8.43247	8.07575	8.01483	8.13216
ENSDARG00000002696	7.12732	7.30122	7.06542	7.07421	6.97853	7.10879	7.18165	7.08715	7.06401	7.19459	7.31704	7.20158	6.53441	7.05195	7.14366	7.20304	7.16962	7.00919	6.93226	7.34725	6.74921	7.14306	6.93185	6.95102	7.17248	7.21909	7.31119	7.25784	7.14709	6.93622	7.07766	7.21254	7.3696	6.85157	7.28236	7.12838	7.18036	7.12511	7.11021	7.18371	7.04988	7.02298	6.72947	7.01853	6.84916	7.11215	7.02727	6.73727	6.69244
ENSDARG00000002701	7.31188	7.51695	7.34821	7.17165	7.54946	7.44062	7.58021	7.4914	7.36498	7.49398	7.03299	7.22946	7.52348	7.02264	7.19168	7.32736	7.35809	7.38647	7.43423	7.34725	7.50146	7.48656	7.5749	7.53808	7.32119	7.45665	7.47565	7.22142	7.47191	7.60924	7.28481	7.43966	7.40567	7.35213	7.22796	7.21869	7.01022	7.48222	7.40646	7.4131	7.36897	7.13888	7.01041	7.21592	7.07744	7.40937	7.47229	7.42804	7.19929
ENSDARG00000002707	6.96598	6.95997	6.83011	6.99738	6.53441	6.89206	6.73105	6.86603	6.90994	6.53441	7.31704	6.87741	7.13817	7.1059	6.99	7.0285	6.9624	6.78901	6.95623	6.67358	6.68637	6.96638	6.76435	7.10525	6.90479	6.80862	7.17116	7.09709	6.8899	7.08508	6.97089	6.66858	6.93685	6.98204	6.88368	6.87895	7.20433	7.00504	6.86831	6.73632	6.83307	6.53441	6.84248	6.98752	6.53441	7.04468	7.04439	7.06852	6.97982
ENSDARG00000002710	11.3662	11.433	11.5423	11.4281	11.4088	11.4961	11.5188	11.5428	11.5089	11.5305	11.2973	11.3497	11.4777	11.2209	11.4735	11.8346	11.5562	11.6014	11.3528	11.4874	11.4837	11.4601	11.3979	11.4101	11.4741	11.3451	11.356	11.402	11.4727	11.3922	11.6073	11.505	11.5608	11.8129	11.7268	11.65	11.8156	11.5386	11.5429	11.5761	11.5665	11.445	11.379	11.5365	11.5262	11.3138	11.4013	11.2801	11.4429
ENSDARG00000002720	8.95566	8.98645	8.93439	8.89579	9.00039	8.97013	9.1081	9.04222	8.99012	9.19349	8.84439	8.87025	8.86662	8.52503	8.92057	9.03015	9.36011	8.92057	9.08206	9.00547	9.03666	8.96074	8.95203	9.02976	8.79758	9.18365	9.04386	8.64205	8.94038	9.12936	9.14553	9.21567	8.98508	9.28563	9.07879	9.2163	9.08907	9.21198	8.96041	9.08059	9.15906	8.91068	9.06588	9.02004	9.12494	9.01625	8.82002	9.01567	8.87977
ENSDARG00000002722	6.53441	6.53441	6.53441	6.53441	6.77834	6.53441	6.67351	6.53441	6.53441	6.53441	6.53441	6.53441	6.53441	6.53441	6.53441	6.53441	6.53441	6.53441	6.53441	6.53441	6.53441	6.53441	6.53441	6.7755	6.70042	6.53441	6.8689	6.53441	6.53441	6.53441	6.53441	6.53441	6.53441	6.53441	6.53441	6.53441	6.53441	6.53441	6.53441	6.53441	6.53441	6.53441	6.53441	6.70628	6.53441	6.53441	6.53441	6.53441	6.53441
ENSDARG00000002728	6.8692	7.08788	6.89625	6.81435	6.53441	6.53441	6.67351	6.53441	6.84132	6.53441	6.53441	6.53441	6.96288	6.53441	6.53441	6.53441	6.53441	6.53441	6.73381	6.53441	6.53441	7.0237	6.72223	6.53441	6.53441	6.69289	6.53441	6.53441	6.53441	6.80276	6.53441	6.53441	6.53441	6.53441	6.73639	6.53441	6.78956	6.80693	6.53441	6.53441	6.53441	6.98416	6.81006	6.77732	6.53441	6.53441	6.53441	6.53441	6.53441
ENSDARG00000002731	9.29458	9.26049	9.38118	9.31843	9.46214	9.29344	9.23221	9.46037	9.41424	9.50501	9.37352	9.51501	9.59131	9.32388	9.57058	9.65543	9.45305	9.55051	9.43403	9.41005	9.48139	9.34563	9.31825	9.32157	9.55105	8.95789	9.06487	9.52235	9.61019	9.12295	9.28266	9.55073	9.56554	9.12332	9.58393	9.47119	9.43742	9.03329	9.26715	9.35965	9.53377	9.2933	9.28513	9.44272	9.40764	8.99928	9.29682	8.9727	9.476
ENSDARG00000002732	7.81959	7.68854	7.83886	7.5791	7.84164	7.65148	7.69952	7.40065	7.56628	7.38823	7.70848	7.37619	7.18118	7.45282	7.49763	7.11473	7.38132	7.17897	7.67647	7.7439	7.8171	8.05967	7.74525	7.90969	7.91907	7.5753	7.65893	7.7237	7.76516	7.62445	7.91906	7.76966	7.64848	7.13308	7.00637	7.25143	7.12935	7.60162	7.66454	7.82384	7.61504	7.52461	7.53774	7.3983	7.44753	7.74037	7.79118	7.45987	7.6365
ENSDARG00000002745	10.0891	9.61266	9.96345	10.2379	9.63524	9.65831	9.73661	10.1448	10.33	10.1367	11.6612	11.2297	11.2533	10.9719	10.6042	10.4438	10.3815	10.3765	9.62226	9.84977	9.70366	10.2669	10.008	10.3195	9.99931	9.80504	9.77942	10.1078	10.3281	9.9881	10.0586	9.49314	9.87421	10.4567	10.3692	10.4256	10.9674	9.92465	10.1362	9.75296	9.72276	10.147	10.2919	10.0709	10.5084	10.264	10.1327	10.0875	10.1797
ENSDARG00000002748	7.77365	7.89945	8.08752	7.49775	7.7217	7.7315	7.85799	7.85052	7.81455	7.38823	7.62843	7.89411	7.65961	7.75989	7.78112	7.83239	7.66826	7.72308	7.60283	7.71489	7.87113	7.59726	7.80212	7.90969	8.02529	7.82677	7.7726	7.92377	7.45057	7.77095	7.72248	7.66745	7.62155	7.60158	7.49642	7.60199	7.73774	7.81501	7.79699	7.83077	8.03901	7.45228	7.42533	7.93762	7.70945	7.77454	7.77252	7.86389	8.25989
ENSDARG00000002750	9.16288	8.95745	9.19703	8.82797	9.12591	8.77986	9.24276	9.03944	8.97771	8.85025	8.60428	8.68955	9.02161	8.84143	8.71543	8.94832	8.74569	8.70237	9.04509	9.01296	9.08821	8.96432	9.27771	9.1341	8.89006	9.0042	9.13265	9.12076	8.85749	9.10572	9.1026	8.85969	8.84074	9.16805	9.03042	9.09776	8.69047	8.78832	8.85135	8.87328	9.21969	9.07501	9.28914	9.25234	9.05656	8.97715	8.78845	8.98897	9.16339
ENSDARG00000002754	7.30028	7.6222	7.06542	7.48821	7.67564	7.27829	7.13658	7.31146	7.29431	7.47728	7.10205	6.97653	7.13817	7.15496	7.01205	7.40299	7.52719	7.24815	7.52268	7.56354	7.74316	7.24164	7.40279	7.264	7.21297	7.5298	7.09516	7.53506	7.43969	7.44063	7.61184	7.3715	7.27086	7.59288	7.34483	7.32694	7.48972	7.35344	7.15566	7.3796	7.50813	7.40359	7.162	7.67111	7.6707	7.31245	7.29729	7.41713	7.41504
ENSDARG00000002758	10.4075	10.4166	10.1979	10.3647	10.6975	10.4619	10.4524	10.5545	10.1695	10.3762	11.0787	10.7564	10.8567	10.8333	10.5376	10.3171	10.5967	10.5248	10.1193	10.4519	10.4513	10.414	10.5381	10.5535	10.5817	10.3274	10.5693	10.444	10.3387	10.3609	10.4918	10.3572	10.4901	10.5431	10.4487	10.668	10.4302	10.4139	10.4105	10.4814	10.3087	10.3163	10.4356	10.3758	10.4034	10.5159	10.5355	10.6111	10.6623
ENSDARG00000002760	6.67134	6.53441	6.53441	6.53441	6.84907	6.76096	6.67351	6.68298	6.53441	6.79526	6.53441	6.53441	6.53441	6.53441	6.78467	6.67207	6.85393	6.53441	6.53441	6.53441	6.53441	6.53441	6.53441	6.53441	6.86587	6.92163	6.72782	6.53441	6.53441	6.66873	6.53441	7.01611	6.53441	6.53441	6.53441	6.53441	6.53441	6.94244	6.9429	6.53441	6.53441	6.53441	6.67239	6.53441	6.53441	6.53441	6.53441	6.53441	6.53441
ENSDARG00000002764	7.1573	7.26629	7.17473	7.30574	7.04019	7.44062	7.12074	7.22494	7.10592	7.30871	7.41693	7.15726	7.1231	7.05195	7.63727	7.25556	7.2001	7.42166	7.53195	7.07052	7.25597	7.0237	7.06304	7.07103	6.76905	7.12357	7.04384	7.25784	7.37102	7.08508	7.19783	6.99738	7.20398	7.22408	7.25571	6.80154	7.18036	7.33156	7.07767	7.3796	6.98955	7.5751	7.01041	7.31297	7.23277	6.9663	7.07695	7.20182	7.38788
ENSDARG00000002768	16.9575	16.8554	16.6964	16.6581	16.8038	16.9417	16.7048	16.8348	16.7529	16.9167	16.6197	16.6696	16.5827	16.6782	16.6674	16.5593	16.7364	16.7741	16.8216	16.8467	16.7158	16.8358	16.6407	16.695	16.8694	16.7898	16.7185	16.7994	16.7646	16.9831	16.7337	16.7269	16.7994	16.6238	16.3214	16.4791	16.3719	17.0357	16.798	16.7744	16.8153	16.7357	16.7543	16.5438	16.7303	16.7835	16.6958	16.6776	16.748
ENSDARG00000002771	7.45768	7.28977	7.33531	7.05611	7.27243	7.37117	7.19595	7.38854	7.46588	7.19459	7.25307	7.10931	7.04065	7.38906	7.05323	7.24282	7.16962	7.36825	7.4132	7.18196	6.83791	7.45987	7.26648	7.30124	7.26924	7.18268	7.41799	7.41596	7.1797	7.10085	7.33718	7.27361	7.47319	7.23803	6.96166	7.35502	7.18036	7.35344	7.17005	7.02699	7.41811	7.36232	7.09991	7.12596	7.44753	7.21356	7.19056	7.23094	7.41504
ENSDARG00000002779	7.14251	7.27813	7.37336	7.05611	7.24612	7.22673	7.2236	7.33806	6.93984	7.28738	7.45607	7.1724	7.1076	7.28202	7.3664	7.24282	7.30933	7.36825	7.50382	7.18196	6.87358	7.57384	7.13899	7.21089	7.25101	7.30208	7.27584	7.52263	7.07563	7.01664	7.28481	7.31877	7.27086	7.27819	7.37988	7.26721	7.40612	7.14023	7.11021	7.33249	7.07745	7.2721	7.24446	7.19465	7.04672	7.38888	7.55521	7.38349	7.4413
ENSDARG00000002787	9.98741	9.74997	9.67544	9.68101	9.68011	10.0312	10.1296	10.067	9.87565	10.0246	10.1697	10.0473	10.2666	10.2048	9.84085	9.96855	10.0198	10.2004	9.84834	9.89934	9.92361	10.025	9.91739	9.9303	9.83863	10.1211	10.0207	9.97309	9.93645	10.2026	10.1441	10.0094	9.79304	10.3932	10.083	10.2671	10.1344	10.1767	9.98221	9.98896	10.0621	10.0496	10.2348	10.3156	10.2465	10.1327	9.7503	10.1627	10.0832
ENSDARG00000002790	10.9062	10.9355	10.631	10.6672	10.7549	10.832	10.9625	10.9167	10.72	10.7516	10.9563	10.6	10.8471	10.8438	10.928	10.5779	10.8425	10.8379	10.7651	10.7005	10.8398	10.7896	10.8612	10.9122	10.6868	10.7889	10.8028	10.582	10.7733	11.0936	10.8487	10.7482	10.778	10.8814	10.6919	10.7381	10.8776	11.0484	10.7758	10.8072	10.883	10.9022	10.7364	10.7723	10.7018	10.9711	10.9111	10.8679	10.8051
ENSDARG00000002791	11.7445	11.8759	11.7592	11.8015	11.7538	11.9654	11.7037	11.7737	11.7464	11.7566	12.1821	11.9976	12.1599	12.0738	11.9449	11.9173	11.9368	11.9686	11.8001	11.8243	11.9144	11.7176	11.9015	11.8941	11.6063	11.7268	11.8019	11.8508	11.764	11.6929	11.7451	11.8724	11.7511	11.9928	11.9799	12.1485	11.9463	11.7821	11.8429	11.8488	11.7615	11.9277	11.9454	11.8941	11.9247	11.7135	11.8797	11.7736	11.8073
ENSDARG00000002792	9.97176	9.73891	10.0518	9.91981	9.8866	9.73687	9.72326	9.71806	9.68359	9.66699	9.83599	9.8731	9.48753	9.49194	9.76788	9.58318	9.67378	9.56458	9.8013	9.68664	9.68368	9.80121	9.56242	9.65162	9.64613	9.84641	9.85623	9.93997	9.86462	9.82727	9.79937	10.0551	9.7494	10.1182	10.0951	10.3473	10.2975	9.85853	9.75298	9.66899	9.87706	9.9353	9.89469	9.83737	9.80548	9.94791	9.7907	9.88776	9.5366
ENSDARG00000002795	7.80667	7.64484	7.74644	7.84122	7.7217	7.57537	7.67684	7.80556	7.52311	7.71257	8.01321	7.84925	8.1239	7.93963	7.84591	8.22151	7.78369	7.82753	7.69208	7.83926	7.6539	7.90187	7.82641	7.78012	7.90177	7.6186	7.8056	8.04135	8.08534	7.68292	7.59359	7.85049	7.3509	7.87785	8.21697	8.16592	8.08464	7.42538	7.81638	7.46596	7.54976	7.83127	7.89755	7.94662	8.02317	7.83959	7.77878	7.8155	7.6365
ENSDARG00000002797	6.53441	6.53441	6.53441	6.53441	6.53441	6.53441	6.53441	6.53441	6.53441	6.53441	6.53441	6.53441	6.53441	6.53441	6.53441	6.77266	6.53441	6.53441	6.53441	6.53441	6.53441	6.53441	6.53441	6.53441	6.70042	6.53441	6.53441	6.53441	6.53441	6.53441	6.53441	6.53441	6.53441	6.53441	6.53441	6.87895	6.89478	6.53441	6.53441	6.53441	6.53441	6.53441	6.53441	6.53441	6.53441	6.67145	6.53441	6.53441	6.53441
ENSDARG00000002798	7.97445	7.93358	7.93046	8.03344	7.93091	7.97775	7.81233	8.00072	7.81455	7.89057	8.10932	8.01842	7.99206	7.78148	7.93293	7.77982	7.88065	8.00945	8.15816	7.82617	8.05722	7.67481	7.8618	7.745	7.63411	8.18053	7.89869	7.87292	7.85991	7.82149	7.89218	7.78252	7.96412	8.10674	7.87846	8.19533	8.05811	8.05964	7.90237	7.81686	8.00522	8.18631	7.87308	7.87237	7.80586	7.9008	8.0075	7.92936	8.31071
ENSDARG00000002816	7.17172	6.98058	7.23773	7.07421	6.87897	7.41358	7.167	7.19336	7.0417	7.24263	6.69278	6.93016	7.50599	7.24239	6.78467	6.53441	7.35809	7.07207	7.52268	7.15229	7.07931	7.24164	7.19316	7.37032	6.86587	7.30208	7.27584	7.11976	7.0944	6.97831	7.362	7.17289	7.04248	7.06322	7.18393	6.87895	7.31241	6.89452	7.26238	7.34455	6.91952	7.20902	7.04816	7.44527	7.41279	7.0624	7.33985	6.88521	7.37393
ENSDARG00000002826	7.7533	8.00927	7.92369	7.79409	7.9124	7.66186	7.63779	7.75047	7.89276	7.75077	7.96187	7.58889	7.78503	7.75989	8.11613	7.73852	7.64342	8.07277	7.69979	7.7295	7.596	8.00697	7.62049	7.90358	7.77192	7.87677	8.02205	7.89865	7.79526	8.00231	7.65594	7.82015	7.44014	8.25134	7.82425	7.85216	8.39761	7.75574	8.08147	7.72915	7.90655	7.83752	8.11115	8.12823	8.06911	7.89484	7.87967	7.83651	7.58346
ENSDARG00000002830	8.18159	8.23169	8.28644	8.24423	8.4643	8.29348	8.25996	8.2567	8.42435	8.24258	7.99879	8.31313	8.41917	8.12518	8.40088	8.47721	8.40937	8.50325	8.21674	8.37573	8.53176	8.35103	8.54367	8.50846	8.24442	8.22912	8.3759	8.54786	8.32997	8.29066	8.44222	8.48708	8.20808	8.38454	8.4231	8.32721	8.68511	8.55328	8.46015	8.33717	8.12706	8.49749	8.55608	8.58604	8.46996	8.27182	8.37845	8.52977	8.17009
ENSDARG00000002831	8.68611	8.7289	8.54858	8.69701	8.69787	8.42983	8.862	8.61744	8.99629	8.76333	8.4846	8.51713	8.99056	8.62725	8.42221	8.77087	8.53284	8.44015	8.40182	8.56058	8.66192	8.97501	8.55978	8.51941	8.76384	8.30967	8.8107	8.98758	8.75596	8.5596	8.6635	8.77117	8.54853	8.62502	8.76159	8.71769	8.76323	8.68838	8.54161	8.98761	8.91446	8.3398	8.66555	8.88496	8.67774	8.57477	8.59048	8.54874	8.64353
ENSDARG00000002840	9.99219	10.1357	10.2183	10.115	10.3518	10.2048	9.86892	10.2541	10.2394	10.1678	9.38094	9.96032	9.99371	9.90915	9.79262	9.76723	9.90391	9.91898	9.95757	10.2228	10.0881	10.1753	10.1385	10.1521	10.1795	9.81776	10.1362	10.1736	10.1862	10.0334	9.91858	10.2225	10.2098	9.65666	9.61483	9.7438	9.42193	9.89452	10.1638	10.1325	9.99739	9.84404	9.70904	9.89494	10.1251	9.80938	10.2055	9.93768	10.1098
ENSDARG00000002847	7.23917	7.33448	7.08523	7.1864	7.39095	7.22673	7.34686	7.08715	7.19868	7.14249	7.2858	7.3187	6.7697	7.6065	7.19168	7.16054	7.22915	7.22591	7.43423	7.05253	7.4075	7.07477	7.24295	7.28905	7.15117	7.48175	7.26364	7.37198	7.42865	7.20033	7.07766	6.88864	7.38785	7.34032	7.48649	7.14757	7.24968	7.22367	7.36506	7.11954	7.29798	7.24759	7.1471	7.36533	7.01394	7.53981	6.93026	7.36021	6.88706
ENSDARG00000002872	7.67487	7.88196	7.73834	7.72269	7.82148	7.78749	7.67684	7.92824	7.97262	7.81136	7.50551	7.86871	7.73814	7.88308	7.68764	8.11768	7.62648	7.84935	7.5592	7.59753	8.13684	8.02986	7.82039	7.70112	8.1151	7.5414	7.79253	7.9802	8.05665	7.98129	7.81453	7.80151	7.98341	7.4405	8.03205	7.92839	8.08464	7.309	7.86026	7.78124	7.9159	7.69741	7.82883	7.86272	7.74671	7.5569	7.51476	7.86389	7.85684
ENSDARG00000002877	8.89124	9.09659	9.05985	9.1647	8.93704	9.02691	8.81956	9.045	9.15568	9.03918	9.51491	9.30474	9.37174	9.21497	9.23071	9.1717	9.29735	9.33707	9.11568	9.06428	8.748	9.0442	8.98255	8.81366	9.16655	9.14609	8.97633	9.15831	9.0897	9.02768	9.00693	8.99765	9.1613	9.10161	9.21439	9.02986	9.33852	9.03564	9.0659	9.12721	9.02147	9.12637	9.09845	9.18032	8.96261	9.18802	8.98605	9.24836	8.88332
ENSDARG00000002880	7.02593	7.14869	7.23773	7.44894	7.00003	7.35649	7.15199	7.025	6.90994	7.21906	7.03299	6.77723	7.15286	7.1059	7.29123	7.06476	7.08561	7.04164	7.31066	7.12102	6.98862	7.12123	7.02924	7.01492	7.41512	6.95244	7.18524	6.93354	6.94456	6.97831	6.99431	6.80247	7.04248	7.02438	7.00637	7.35502	7.27124	6.72726	7.26238	7.24175	7.07745	7.09231	7.23144	7.36533	7.3184	7.09608	7.28624	7.15539	6.97982
ENSDARG00000002894	8.28344	8.50463	8.73839	8.71609	8.65174	8.57594	8.71491	8.59037	8.64274	8.64736	8.60428	8.77697	8.49193	8.47941	8.40946	8.68955	8.62434	8.18977	8.34748	8.72202	8.70005	8.58609	8.35902	8.7238	8.53056	8.19899	8.50278	8.24528	8.53355	8.23668	8.70561	8.70284	8.7521	8.53497	8.64915	8.42234	8.31413	8.52238	8.66265	8.60642	8.43134	8.6689	8.6366	8.81194	8.56316	8.34268	8.63316	8.4179	8.32172
ENSDARG00000002897	8.62616	8.68765	8.58417	8.33277	8.60739	8.5195	8.55622	8.41012	8.5641	8.33478	8.29746	8.15036	8.27214	8.25746	8.3748	8.23945	8.37112	8.38727	8.71857	8.30027	8.62662	8.56203	8.41769	8.53385	8.50473	8.66556	8.31551	8.47753	8.38407	8.6723	8.83381	8.59314	8.53052	8.48162	8.29728	8.39801	8.16076	8.73341	8.39249	8.36341	8.41931	8.53571	8.25194	8.37521	8.31204	8.49849	8.53344	8.62195	8.39096
ENSDARG00000002909	8.60664	8.58164	8.58026	8.80161	8.87622	8.74801	8.8367	8.79931	8.50736	8.46791	9.13002	9.03434	8.68207	9.20829	9.25796	9.07045	9.09481	9.16532	8.74386	9.14121	8.71499	8.72174	8.65534	8.7635	8.76384	8.85294	8.73583	8.77575	8.75925	8.6389	8.54402	8.81751	8.70015	8.90856	8.93651	9.10638	9.14729	8.82462	8.92247	8.94138	8.7193	9.00736	8.95809	8.72997	8.68866	8.94198	8.92977	8.99971	8.6729
ENSDARG00000002912	8.71658	8.71432	8.99572	8.78674	8.82431	8.66911	8.62138	8.95324	8.42911	8.68156	8.17335	8.40526	8.43406	8.60113	8.85565	8.79116	8.70979	8.46577	8.62943	9.02041	8.65416	8.66917	8.6069	8.84514	8.52029	8.66556	8.8329	8.72134	8.91722	8.88754	8.43797	8.56093	8.69483	8.28375	8.5184	8.3009	8.23223	8.78549	8.71468	8.73536	8.64049	8.73215	8.607	8.47647	8.53897	8.71497	8.8122	8.79496	8.79181
ENSDARG00000002916	7.50386	7.59899	7.36089	7.57042	7.55845	7.37117	7.59704	7.31146	7.45395	7.68625	7.58567	7.43987	7.71032	7.31949	7.44554	7.61092	7.25695	7.26966	7.46478	7.45274	7.43204	7.31094	7.48465	7.55577	7.41512	7.43075	7.33382	7.51002	7.48238	7.25063	7.50647	7.43966	7.55052	7.42999	7.52552	7.48182	7.63567	7.29744	7.52786	7.19873	7.44923	7.39348	7.61335	7.6473	7.23277	7.41941	7.49803	7.73449	7.62614
ENSDARG00000002917	6.53441	6.53441	6.95187	6.53441	6.93196	6.53441	6.97276	6.53441	6.53441	6.53441	6.75827	6.53441	6.83794	6.53441	6.53441	6.53441	6.53441	6.53441	6.53441	6.53441	6.53441	6.6982	6.83106	6.53441	6.53441	6.69289	6.53441	6.69779	6.53441	6.53441	6.53441	6.53441	6.53441	6.53441	6.67729	6.53441	6.53441	6.53441	6.53441	6.53441	6.53441	6.80632	6.53441	6.53441	6.53441	6.67145	6.72147	6.67792	6.53441
ENSDARG00000002933	8.6549	8.68765	8.47427	8.76867	8.4643	8.67765	8.43057	8.61361	8.65871	8.80494	8.64323	8.5854	8.32179	8.59053	8.32091	8.25272	8.384	8.21339	8.43809	8.65854	8.73343	8.70009	8.52737	8.79617	8.45685	8.45144	8.66897	8.43015	8.44013	8.76209	8.68823	8.86745	8.89213	8.30189	8.47165	8.26308	8.18507	8.73341	8.59206	8.62061	8.51805	8.6024	8.51742	8.31805	8.67774	8.50917	8.50393	8.6946	8.35949
ENSDARG00000002937	8.86188	9.10538	9.21659	8.9095	9.24947	9.12773	9.10578	9.045	9.22761	9.01751	9.57843	9.36478	9.35147	9.35736	9.28907	9.26801	9.4396	9.5785	9.39778	9.25844	9.16204	8.91698	8.92323	9.09708	9.19786	9.24769	9.29853	8.96642	9.16716	9.1713	9.07669	8.98116	8.90127	9.48897	9.19385	9.33029	8.98185	8.99987	9.13778	9.19083	9.0738	9.20721	9.30505	9.04995	9.21233	9.37816	9.17245	9.20073	9.0526
ENSDARG00000002945	7.84494	7.84001	8.11646	8.02792	7.91861	7.64098	8.01222	7.83575	7.71202	7.6995	7.71803	8.024	7.65214	8.11737	8.03708	7.60284	7.9196	7.83849	8.04795	7.68499	7.93676	8.01465	7.46716	7.90358	7.8481	7.86037	7.7726	7.9802	8.12435	8.24514	8.07929	7.70963	7.76105	7.70775	7.68256	7.71713	7.70072	8.10464	7.97643	7.99071	7.92517	8.0965	8.05492	7.76083	7.86177	8.04537	7.76623	7.85029	8.13857
ENSDARG00000002947	7.14251	7.00025	7.06542	7.24213	7.25941	7.15077	7.01423	6.83115	7.01832	7.34954	7.26963	7.45	7.04065	6.88046	7.43471	7.16054	7.00719	7.33042	7.02091	7.28834	7.01297	7.31094	7.24295	7.38123	7.36962	7.00795	7.09516	6.96529	7.30861	7.26263	7.14938	6.834	7.00997	7.23803	7.30801	6.53441	6.97521	7.34258	7.07767	7.15251	7.12859	7.07585	7.01041	7.12596	6.94022	7.41941	7.25197	7.20182	7.42828
ENSDARG00000002949	9.35036	9.26634	9.44025	9.09042	9.06337	9.04316	9.24276	9.37585	9.21457	9.35286	9.49687	9.06148	9.17971	9.3084	9.24213	9.22279	9.16492	9.30371	9.08449	9.17258	9.1105	9.24165	9.0237	9.26879	8.8705	9.36247	9.22635	9.22162	9.10504	9.20597	9.21107	8.94756	9.05184	9.46489	9.08378	9.45128	9.44662	9.4472	9.14868	9.11022	9.26825	9.62646	9.32858	9.07921	9.17123	9.54534	9.09628	9.22588	9.03375
ENSDARG00000002952	10.63	10.5164	10.5389	10.4605	10.5159	10.5749	10.5885	10.6683	10.4977	10.6567	10.9358	10.8955	10.7065	10.7736	10.7679	10.8752	10.9058	10.8149	10.51	10.5881	10.53	10.6425	10.6649	10.6211	10.544	10.7128	10.5355	10.4228	10.6857	10.6883	10.587	10.5362	10.5205	10.7508	10.7273	10.6905	10.7889	10.5523	10.6132	10.4842	10.5423	10.7669	10.6694	10.6436	10.587	10.5406	10.5132	10.5208	10.517
ENSDARG00000002956	6.72799	6.66942	6.83011	6.77694	6.84907	6.926	6.53441	6.68298	6.53441	6.53441	6.88784	6.87741	6.98363	6.53441	6.53441	6.67207	6.53441	6.53441	7.00038	6.77527	6.53441	6.53441	6.66726	7.03435	6.82162	6.53441	6.80772	6.76534	6.82491	6.88903	6.74078	7.01611	6.8946	6.93511	6.53441	6.53441	6.71495	6.53441	6.53441	6.67724	6.70705	6.80632	6.67239	6.53441	6.97866	6.53441	6.82987	7.00842	6.53441
ENSDARG00000002959	6.53441	6.53441	6.53441	7.03733	6.53441	6.89206	6.53441	6.53441	6.53441	6.53441	6.53441	6.53441	6.53441	6.53441	6.53441	6.53441	6.53441	6.53441	6.53441	6.53441	6.53441	6.53441	6.53441	6.53441	6.53441	6.85089	6.89556	6.53441	6.53441	6.53441	6.6804	6.53441	6.53441	6.53441	6.53441	6.53441	6.53441	6.53441	6.53441	6.7816	6.53441	6.53441	6.53441	6.53441	6.53441	6.84037	6.53441	6.53441	6.53441
ENSDARG00000002967	10.1703	9.98537	10.2535	10.1512	10.1255	10.058	10.2822	10.0947	10.2101	10.3118	11.2707	10.6057	10.7494	10.5971	10.4457	10.286	10.4672	10.5177	10.0983	10.0216	10.271	10.1768	9.9946	10.0726	10.0791	10.2347	10.0925	10.151	9.84085	10.2599	10.2554	10.1246	9.99305	10.7778	10.5268	10.7613	10.5971	10.2348	10.1617	10.2103	10.3132	10.4515	10.4329	10.2402	10.2483	10.4731	10.5461	10.6204	10.3881
ENSDARG00000002968	8.13442	8.3928	8.24104	8.44297	7.72917	8.12656	8.24195	8.26688	8.21144	8.24258	8.35235	7.96687	8.37727	8.17094	8.36154	8.08259	8.49822	7.83849	8.34748	8.46966	8.31756	8.02986	8.08144	8.42517	8.22492	8.23506	8.03785	8.31203	8.51382	8.04319	8.5401	8.58676	8.2002	7.8311	8.51072	8.43671	8.39086	7.83403	8.30029	8.33717	8.68049	8.10628	7.73414	8.4179	7.8726	8.00287	8.12663	7.97293	7.60505
ENSDARG00000002970	10.6595	10.6838	10.5958	10.8123	10.7799	10.7117	10.7845	10.7291	10.7965	10.6662	10.5997	10.7754	10.8778	10.6974	10.7382	10.7546	10.7679	10.8067	10.477	10.9161	10.9088	10.8722	10.8703	10.9563	10.7387	10.6597	10.7568	10.9181	10.9121	10.5807	10.7863	10.6338	10.8262	10.6922	10.7046	10.8347	10.6518	10.5887	10.7647	10.7069	10.7851	10.5774	10.8128	10.6074	10.7985	10.3896	10.75	10.6069	10.5678
ENSDARG00000002971	9.02433	8.85601	8.94333	8.83086	8.9638	9.26626	9.30445	8.97968	8.90731	8.67592	8.90168	8.9091	8.89805	9.04481	8.64283	8.82243	9.14115	8.96456	9.15312	8.88229	9.1567	9.21513	9.23594	9.07342	8.76384	9.0042	8.90001	8.71706	8.92013	9.1713	9.13805	8.91559	9.22373	9.24463	9.13513	9.23466	8.99467	9.14198	8.96538	8.94415	8.91033	9.25392	9.20031	9.21024	8.77797	9.17522	8.78578	9.13212	9.14311
ENSDARG00000002986	6.8692	7.17682	7.04481	6.73252	7.02054	7.01328	6.53441	7.06727	7.08539	7.02078	7.20073	7.05673	6.53441	6.88046	7.03308	7.0285	7.32183	7.00919	7.05948	6.81242	6.98862	7.0237	6.99285	7.16791	6.82162	6.75842	7.04384	7.18279	7.0359	7.05204	6.86029	6.66858	7.44014	7.00371	7.02716	6.84272	6.84671	6.94244	7.09419	6.67724	6.95603	7.00399	6.81006	7.14977	7.07744	7.25238	7.04439	7.62062	6.95126
ENSDARG00000002988	11.9515	11.9563	11.8116	11.6162	11.5477	11.7823	12.1695	11.947	11.7263	11.5635	11.9828	11.737	11.8349	11.788	11.898	11.488	11.5684	11.5076	11.9958	11.7671	11.7969	11.7867	11.8968	11.912	11.6506	12.0736	11.8981	11.7895	11.7495	12.339	12.0536	11.7614	11.6723	11.7752	11.5899	11.4374	11.3915	12.0481	11.8129	11.8127	11.6849	11.8326	11.9102	11.7624	11.8047	12.1878	11.8112	12.1112	12.0342
ENSDARG00000002991	7.58935	7.88196	7.92369	7.95351	7.9962	7.84912	7.86435	8.11001	8.02055	7.71257	7.69883	7.94316	8.13344	8.04462	8.20537	8.21244	8.26286	8.07277	8.00299	8.00733	8.06984	8.14468	8.13249	8.38944	7.90177	8.18672	8.14745	7.87292	7.97841	7.76445	7.86461	8.15149	7.80722	8.05794	8.33772	8.05995	8.18507	7.82139	8.12573	7.85803	8.25813	7.79295	8.05492	7.79248	8.09581	7.84588	7.76623	7.93569	7.90519
ENSDARG00000002994	8.87531	9.21273	8.93738	9.11173	9.08049	9.34366	9.27806	9.18203	9.11966	9.17416	9.14767	9.08329	9.2653	8.90155	9.04433	9.01807	8.75531	9.12747	8.94126	9.05948	9.09381	9.20617	8.92323	9.0099	9.21018	9.14022	9.19933	9.21276	9.18165	9.55165	9.33996	9.39504	9.0063	8.99281	9.06117	9.15969	9.00736	9.33079	9.16594	9.27782	9.20977	9.12418	9.12801	9.20034	9.29795	9.20071	9.1318	8.82577	8.89389
ENSDARG00000003008	10.0147	10.0085	10.0302	9.93421	9.86601	9.90478	10.0276	9.74677	9.87074	9.99894	10.134	9.95904	10.1431	9.91117	9.79874	9.61505	9.659	9.89262	9.81141	9.82224	10.1433	10.1388	10.0784	10.0407	10.0028	10.0538	10.0231	10.2032	9.81819	9.76393	9.93986	9.79205	9.76896	9.99286	9.92179	9.94413	9.78229	9.81892	9.91111	9.83366	10.0854	9.98476	10.111	9.94053	10.0881	9.86277	10.0115	10.0094	9.96826
ENSDARG00000003017	9.91745	10.2496	10.0571	9.88519	10.1046	10.1734	10.2507	10.1895	10.0861	10.0746	10.2519	9.91209	9.9568	10.1731	9.99775	10.2105	10.3484	10.1495	9.99598	10.2006	10.0133	10.3384	10.2439	10.1276	10.1609	10.1543	10.1199	10.3755	10.1494	10.334	10.4313	10.1298	10.1387	10.0897	9.87316	10.0688	9.88893	10.1302	10.1047	10.1123	10.2639	10.1701	10.1232	10.1572	10.1193	10.1435	10.2729	10.1961	10.1387
ENSDARG00000003020	6.53441	6.53441	6.53441	6.53441	6.53441	6.53441	6.53441	6.68298	6.53441	6.71899	6.53441	6.53441	6.53441	6.53441	6.53441	6.53441	6.53441	6.53441	6.53441	6.53441	6.53441	6.6982	6.53441	6.53441	6.53441	6.53441	6.53441	6.69779	6.7861	6.53441	6.53441	6.53441	6.53441	6.53441	6.53441	6.53441	6.53441	6.53441	6.53441	6.53441	6.53441	6.76998	6.81006	6.53441	6.53441	6.53441	6.53441	6.53441	6.53441
ENSDARG00000003021	8.53589	8.36995	8.40432	8.38706	8.48739	8.48538	8.60793	8.35952	8.25054	8.40662	8.22813	8.17989	8.31365	8.03624	8.21041	8.53106	8.28622	8.67574	8.32592	8.35936	8.59034	8.33948	8.43547	8.3443	8.47836	8.53774	8.39925	8.18775	8.32997	8.43958	8.45067	8.52118	8.48749	8.63887	8.49134	8.7665	8.65251	8.46189	8.49265	8.11978	8.6303	8.57282	8.54565	8.54333	8.5143	8.63397	8.42169	8.45495	8.28274
ENSDARG00000003022	7.0443	7.10372	7.12276	7.24213	7.1119	6.81173	6.73105	6.86603	6.53441	6.85367	7.00764	7.34224	6.67035	6.83428	7.07259	7.11473	7.2432	6.894	6.95623	6.97297	7.41986	7.0237	7.04643	6.92735	7.00215	7.31753	6.92036	6.93354	7.2544	6.83433	7.09649	7.19961	7.18003	6.98204	7.02716	7.12838	7.04275	7.12511	7.30986	7.22773	7.04988	6.80632	6.99031	7.0476	7.01394	7.14296	7.24015	6.73727	7.10082
ENSDARG00000003027	8.37736	8.0351	7.95714	7.98847	8.02464	8.17215	8.12779	7.77445	8.07293	7.72547	8.06913	7.99008	7.68892	7.86354	7.92648	7.89455	7.90677	8.16567	8.03688	8.02389	7.83283	8.02228	8.02801	7.745	8.18493	8.09701	8.03785	8.03389	8.04496	7.92692	8.23988	8.15603	8.20808	8.16371	7.91735	8.09214	8.07587	7.97492	7.86638	7.90411	8.02224	7.89804	8.05492	8.16575	7.79431	7.95869	7.81553	7.99707	7.87321
ENSDARG00000003032	11.9438	11.7781	11.8954	11.5575	11.711	11.6538	11.7597	11.6541	11.7218	11.7528	11.972	11.6767	11.6905	11.849	11.4041	11.2013	11.5234	11.6464	11.7478	11.6687	11.7144	11.6691	11.7396	11.6733	11.6171	11.9475	11.6438	11.723	11.5359	11.9466	11.7107	11.6102	11.4875	11.7081	11.5662	11.6215	11.5441	12.0003	11.6573	11.6957	11.7615	12.1113	11.8337	11.7906	11.7843	11.8942	11.6624	11.8369	11.7051
ENSDARG00000003035	10.2462	10.0074	10.2674	10.4415	10.0523	10.4794	10.4885	10.544	10.3767	10.4314	11.0377	10.6097	10.251	10.5833	10.3763	10.5241	10.702	10.343	9.99725	10.2374	10.0617	10.3384	10.336	10.0621	9.86191	10.1211	10.1394	10.2017	9.8513	10.2532	10.3248	10.1869	10.0717	10.7234	10.5445	10.9672	10.7232	10.1963	10.1189	10.3842	10.1446	10.1171	10.3075	10.1233	9.9796	10.2885	10.3821	10.1904	10.0965
ENSDARG00000003041	7.12732	7.6222	7.02329	7.29348	7.46409	7.2086	7.36915	7.00237	7.46588	7.02078	7.25307	7.52686	7.43213	7.17801	7.37822	7.0093	7.2966	7.1008	7.42378	7.6303	7.15641	7.1641	7.61305	7.46342	7.44405	7.49402	7.60458	7.57131	7.05616	7.21328	7.43194	7.32963	7.20398	7.08156	6.93739	7.40822	7.01022	7.45429	6.89493	7.2134	7.50813	7.10827	7.49273	7.17263	7.16024	7.40937	7.17752	7.31132	7.00661
ENSDARG00000003046	7.26428	7.38677	7.20702	7.0917	7.31008	7.17067	6.73105	7.08715	7.16332	7.30871	6.95217	7.20158	6.53441	6.95773	7.23621	7.25556	7.33412	7.15407	7.12886	7.18196	7.20817	6.99596	7.28921	7.12158	7.32119	7.16363	7.04384	6.9948	7.14709	7.25063	7.19783	7.35086	7.55052	7.08156	7.11973	7.18417	7.56571	6.91925	7.27456	7.10229	7.29798	7.22214	7.162	7.382	7.41279	7.0624	7.10759	7.15539	6.69244
ENSDARG00000003054	6.94398	6.53441	6.79061	6.84727	7.04019	6.76096	6.53441	6.74442	6.53441	6.53441	7.05707	6.53441	6.53441	6.99138	6.78467	6.67207	6.88429	6.93618	6.53441	6.95063	6.93535	6.8178	6.90925	6.7755	6.53441	6.69289	6.89556	6.81709	6.7861	7.25063	6.6804	6.53441	6.53441	6.98204	6.78168	6.53441	6.53441	6.67082	6.53441	6.85327	6.83307	6.76998	6.92364	6.87753	6.89761	6.80817	6.93026	6.85477	6.84999
ENSDARG00000003058	9.73648	9.79203	9.45668	9.72851	9.94662	9.76404	9.83354	9.52645	9.43897	9.73888	9.76655	9.59861	9.90146	9.85116	9.78185	9.75159	9.77617	9.8904	9.76905	9.67896	9.72868	9.90666	9.62791	9.58398	9.44386	9.72429	9.55468	9.67503	9.57443	9.80122	9.69114	9.73136	9.65785	9.5377	9.2677	9.61708	9.66168	9.8689	9.64033	9.64262	9.76796	9.72528	9.58205	9.73061	9.69021	9.69908	9.54875	9.78989	9.58199
ENSDARG00000003061	9.55018	9.62777	9.7667	9.44759	9.65625	9.4341	9.5591	9.58391	9.32286	9.57964	9.31526	9.27162	9.44653	9.66139	9.42304	9.42821	9.49079	9.5363	9.63536	9.50207	9.74453	9.64419	9.60148	9.65162	9.66174	9.82498	9.6275	9.68774	9.36374	9.5873	9.51423	9.76674	9.62864	9.77983	9.67791	9.84499	9.82498	9.58182	9.64033	9.57968	9.57774	9.66712	9.54925	9.5676	9.66651	9.60479	9.48473	9.74689	9.49423
ENSDARG00000003068	8.98058	8.83744	9.04341	8.78674	8.73301	8.87106	8.97411	8.99127	8.93334	8.74738	8.85532	8.51713	8.5268	8.76921	8.75191	8.66761	8.63139	8.59812	8.81692	8.74962	8.85911	8.94631	8.82771	8.79029	8.83858	8.719	8.65328	9.01871	8.96033	9.30503	9.11282	8.85188	8.77232	8.76662	8.90559	8.7329	8.9023	8.95317	9.00697	8.62765	9.02907	9.04742	8.91929	9.12196	8.9448	9.06592	8.87602	9.06498	9.04634
ENSDARG00000003069	7.63697	7.74388	7.89616	7.62126	7.53122	7.66186	7.52771	7.79013	7.50068	7.57288	7.6693	7.82273	8.01864	7.82333	7.42373	7.95898	7.48809	7.38647	7.58563	7.77207	7.24042	7.47332	7.67796	7.35925	7.82019	7.64978	7.63603	7.75341	7.77277	7.06883	7.59359	7.61573	7.59381	7.35213	7.66638	7.44586	7.60833	7.3851	7.67936	7.50591	7.77673	7.29575	7.58885	7.86272	7.72203	7.38888	7.70769	7.6462	7.75279
ENSDARG00000003077	8.96068	9.32543	9.02956	9.04926	9.24517	9.22728	9.007	9.17701	9.0623	8.7686	8.88404	8.96007	9.13483	8.96711	9.19353	8.76502	9.05964	8.88431	9.24895	9.11142	8.97394	9.11644	8.92323	9.10176	8.84262	9.11048	8.79379	9.2421	9.11769	9.13361	9.05561	9.05943	8.78728	9.09674	8.89704	8.83124	8.86067	8.92536	9.00456	8.84682	8.8511	8.89776	9.06116	8.74399	9.00183	9.16013	9.1943	9.10516	9.15183
ENSDARG00000003081	12.6143	12.466	12.4692	12.4319	12.4704	12.4431	12.2424	12.5449	12.4068	12.5544	12.3464	12.4261	12.1583	12.2888	12.3436	12.3741	12.178	12.1024	12.4144	12.5802	12.3206	12.4834	12.3549	12.6691	12.5655	12.3423	12.4675	12.3846	12.4722	12.3816	12.1866	12.28	12.456	12.2372	12.2625	12.3505	12.2353	12.3252	12.5953	12.5855	12.4938	12.22	12.4547	12.3024	12.5404	12.4202	12.4806	12.5264	12.4877
ENSDARG00000003084	6.8692	6.83587	7.02329	6.77694	6.53441	6.85447	6.84496	6.79151	7.01832	6.53441	6.85068	6.53441	6.67035	6.53441	6.73884	6.53441	6.53441	6.71455	6.93226	6.53441	6.74921	6.6982	6.85926	6.90211	7.00215	7.00795	6.98647	6.76534	6.53441	6.86284	6.82601	7.15907	6.53441	6.67648	6.85338	6.68878	6.97521	6.72726	6.77078	6.7816	6.77841	6.94152	6.72947	6.77732	6.89761	6.86945	7.09249	6.91316	7.18087
ENSDARG00000003085	8.17696	8.28643	8.16131	8.16345	8.22033	8.36081	8.23285	8.45874	8.42911	8.42051	7.98417	8.15036	8.22036	8.13293	7.83186	8.01441	8.27226	8.02791	8.51513	8.1134	8.16027	8.26161	8.08144	8.42517	8.13649	8.20508	8.37982	8.14778	8.0272	8.4251	8.50428	8.31303	8.23142	7.83791	8.10424	8.03352	7.91503	8.29433	8.36516	8.19177	8.30545	7.9553	7.73414	8.03283	7.85083	8.10625	8.05184	8.16843	8.05234
ENSDARG00000003087	7.92335	7.81525	7.86071	7.93559	7.82148	7.70227	8.00667	7.88655	7.80639	7.67281	7.9915	8.23219	8.10944	7.61923	7.92648	8.13725	7.65177	8.25174	7.93801	7.95026	7.94381	7.86736	7.92374	7.67841	8.21174	7.99966	8.0688	7.89014	7.72621	7.63942	7.47535	7.87997	8.21591	8.04681	8.03777	7.99957	7.97451	7.74208	7.80996	7.95444	7.47921	7.90974	7.76899	7.81304	7.94547	8.09133	8.1221	7.8155	7.80614
ENSDARG00000003090	6.53441	6.53441	6.68246	6.53441	6.81596	6.53441	6.53441	6.53441	6.53441	6.53441	6.53441	6.53441	6.53441	6.53441	6.53441	6.80941	6.53441	6.53441	6.53441	6.53441	6.53441	6.53441	6.53441	6.53441	6.53441	6.53441	6.53441	6.53441	6.53441	6.53441	6.53441	6.53441	6.53441	6.53441	6.67729	6.53441	6.53441	6.53441	6.53441	6.53441	6.53441	6.53441	6.53441	6.53441	6.53441	6.53441	6.53441	6.53441	6.53441
ENSDARG00000003091	8.41224	8.52857	8.39076	8.41932	8.4912	8.66911	8.37086	8.63644	8.27771	8.30482	8.70972	8.83892	9.06346	8.57985	9.02847	8.86935	9.14832	8.94714	8.60528	8.40783	8.59034	8.60502	8.65831	8.27995	8.46226	8.65291	8.61809	8.6052	8.56831	8.54313	8.29369	8.61521	8.66251	8.71895	8.8235	9.0862	8.74798	8.56677	8.37695	8.4184	8.40717	8.66581	8.42871	8.83817	8.46996	8.76824	8.78043	8.59317	8.91478
ENSDARG00000003098	10.8259	10.9223	11.0152	11.0301	11.2582	11.0915	10.9481	10.8154	10.8378	10.9689	11.1565	11.2276	11.1865	11.0823	10.6644	10.8094	10.6213	10.7556	10.8165	11.1306	11.2	10.9069	11.0306	11.0936	11.1533	10.8008	11.0791	11.1432	11.0191	10.7266	10.9249	10.9698	11.1407	10.7172	10.9886	11.011	10.7479	10.7268	11.0089	11.0732	10.8717	10.7252	10.8478	10.9456	10.8835	10.7336	10.9914	10.8479	11.0525
ENSDARG00000003109	9.02433	8.97685	8.75217	8.96034	9.0234	8.90729	8.95086	8.86112	8.75428	9.06051	9.26253	8.88982	9.33842	8.83703	8.77139	8.6549	8.82683	8.79892	9.06	8.84612	9.06554	8.95354	8.90122	9.04447	9.18229	8.97129	8.8789	9.0558	8.82032	8.95217	8.82438	8.70284	9.13858	8.57899	8.79291	8.67095	8.91589	8.7393	8.77908	8.78295	8.98674	8.63132	8.75764	8.65751	8.62172	9.03539	9.06414	8.89114	9.06502
ENSDARG00000003113	8.02328	7.91094	7.74644	8.02237	7.48382	7.90731	7.74334	7.85782	7.47765	7.78756	8.04848	7.68625	7.77846	7.5805	7.78852	7.53547	7.88065	7.7939	7.8224	7.82617	7.77669	7.69585	7.77724	7.73059	7.71074	7.72822	7.7454	7.7237	7.86685	7.91571	7.71441	7.63825	8.1435	7.77494	7.69055	7.7869	7.76166	7.8527	7.69396	7.65781	7.93436	7.85604	7.66047	7.73916	7.6707	7.91263	8.00246	8.03808	7.65689
ENSDARG00000003127	10.0299	9.86497	9.94338	9.76274	9.85352	10.0328	9.85406	9.81049	9.76887	9.90058	10.4733	10.0641	10.2142	10.1373	10.3043	10.4913	10.5604	10.4623	10.0198	9.84431	9.81791	9.8568	9.78462	9.90425	9.64389	9.94069	9.94764	10.0616	9.84832	10.0795	10.0206	9.92667	9.72706	10.1622	9.91082	10.1015	10.0532	10.3416	9.94833	9.8906	9.91364	10.2907	10.0998	9.80123	9.99652	10.1574	10.1327	10.1191	9.99073
ENSDARG00000003132	8.23581	8.42631	7.62636	8.34973	7.95511	8.26428	8.36678	8.7758	8.52948	8.0893	8.55957	8.49478	8.35774	8.49671	8.47601	8.42096	8.57758	8.44015	8.08588	8.21052	8.31247	8.63749	8.35148	8.20261	7.89301	8.47113	8.15692	8.54786	8.20887	8.63582	8.12432	8.38636	8.26932	7.48125	8.96402	8.72151	8.79323	8.39064	8.30444	8.54803	8.43134	8.39078	8.51026	8.20211	8.86161	8.48773	8.38211	8.36671	8.27137
ENSDARG00000003142	9.31794	9.20053	9.34405	9.05661	9.10219	8.93908	9.40898	9.24333	9.03569	9.23882	9.0508	9.1762	9.12173	9.39298	8.98249	8.58608	9.03653	8.89802	9.40164	9.4212	9.21939	9.15428	9.28703	9.24162	9.24052	9.38482	8.99597	9.2765	9.06898	9.10138	9.16283	9.3157	9.09195	8.58618	8.6866	8.71001	8.72215	9.32127	9.4215	9.05539	9.13474	9.15027	9.09384	9.23307	8.87584	9.15579	9.29864	9.30085	9.22799
ENSDARG00000003144	7.0443	6.72528	6.68246	6.97601	7.02054	7.10879	7.03364	7.20935	6.93984	7.19459	6.85068	6.53441	6.53441	7.15496	6.8879	7.22983	6.93809	7.17897	7.02091	7.23732	7.17416	7.35877	7.10988	7.01492	6.70042	7.03332	6.98647	6.53441	7.24014	7.20033	6.97089	7.21254	7.24931	7.02438	7.34483	7.08788	6.93706	6.89452	7.09419	7.13626	7.02069	7.00399	6.9471	7.25644	7.04672	6.9663	7.06094	6.85477	6.53441
ENSDARG00000003146	6.53441	6.53441	6.68246	6.53441	6.73365	6.53441	6.53441	6.68298	6.53441	6.53441	6.85068	6.84765	6.53441	6.53441	6.53441	6.53441	6.53441	6.53441	6.53441	6.53441	6.53441	6.53441	6.72223	6.81269	6.53441	6.53441	6.53441	6.53441	6.53441	6.93622	6.82601	6.53441	6.53441	6.53441	6.53441	6.53441	6.53441	6.53441	6.72748	6.53441	6.53441	6.53441	6.53441	6.53441	6.53441	6.72814	6.72147	6.53441	6.53441
ENSDARG00000003151	12.1846	12.2248	12.2752	12.2779	12.2906	12.4285	12.3289	12.1441	12.3431	12.4152	11.9864	12.0219	12.1278	12.0982	12.0252	12.1081	12.2697	12.3461	12.3145	12.2532	12.4016	12.2634	12.1878	12.2055	12.1253	12.2481	12.192	12.2215	12.1298	12.2	12.325	12.3892	12.1775	12.2316	12.0251	12.254	12.1076	12.1952	12.2296	12.25	12.3221	12.2232	12.2254	12.138	12.0995	12.1904	12.1981	12.169	12.2435
ENSDARG00000003153	8.60992	8.56858	8.75901	8.52243	8.83018	8.88567	8.46128	8.83869	8.65075	8.42739	8.31419	8.43713	8.34189	8.74581	8.52761	8.80262	8.57758	8.45942	8.75632	8.78848	8.64635	8.8009	8.74157	8.34012	8.65244	8.2758	8.59848	8.82011	8.70554	8.26605	8.47982	8.57713	8.48122	8.75408	8.46768	8.41266	8.79323	8.42864	8.88079	8.42253	8.47833	8.54254	8.69697	8.53243	8.85684	8.56802	8.81742	8.58952	8.73766
ENSDARG00000003157	8.42366	8.44455	8.22552	8.3199	8.04689	8.07215	8.13774	8.1386	8.38561	7.94373	8.12241	8.34743	8.20258	8.32507	8.70869	8.17074	8.31367	8.35996	8.18293	8.26517	7.62541	7.96774	8.13702	8.27995	8.10062	8.2758	8.27779	8.03389	8.13526	8.0075	8.17298	8.05164	8.21591	8.35903	8.14131	8.14791	8.06702	8.23002	8.38863	8.48684	8.17978	8.20884	8.20225	8.08152	8.2973	8.39034	8.13565	8.16328	7.89729
ENSDARG00000003165	9.35224	9.32729	9.28757	8.93917	9.20582	9.33846	9.47987	9.31573	9.07397	9.31119	9.75148	9.41668	9.69376	9.7929	9.61476	9.55714	9.66723	9.78675	9.46384	9.34123	9.38743	9.3238	9.25698	9.07103	9.00181	9.41166	9.33135	9.17059	9.18645	9.53269	9.47365	9.25695	9.1613	9.989	9.50355	9.71641	9.66431	9.40288	9.20815	9.03748	9.36943	9.78249	9.72816	9.77954	9.42983	9.61888	9.37333	9.56928	9.5322
ENSDARG00000003167	8.05983	8.16066	8.13348	8.48899	8.51753	8.24641	8.08192	8.39652	8.22835	8.42739	8.52264	7.95508	7.77846	8.14829	8.24023	8.21244	8.30459	8.45942	8.41403	8.06161	8.17755	8.067	8.26943	8.20261	8.12228	7.94761	8.2947	8.15454	8.0272	7.92692	8.08502	8.04166	8.021	7.91634	8.17722	8.11103	8.59627	8.44722	8.18224	8.18176	7.88759	8.22656	8.15038	8.1877	8.22077	8.11609	8.19261	8.44272	8.20079
ENSDARG00000003169	11.3548	11.5022	11.6952	11.3867	11.5964	11.3498	11.487	11.3955	11.5915	11.4307	11.635	11.551	11.6563	11.6467	11.4457	11.4317	11.3629	11.5886	11.6247	11.554	11.5257	11.491	11.5023	11.49	11.4214	11.4815	11.4998	11.529	11.4436	11.3277	11.4986	11.645	11.4362	11.313	11.2496	11.2716	11.3037	11.3171	11.4959	11.5714	11.4465	11.4368	11.4081	11.5087	11.6301	11.3779	11.6578	11.517	11.5476
ENSDARG00000003175	8.24022	8.13288	8.2765	8.41932	8.37995	8.41424	8.28646	8.23088	8.29372	8.31237	8.39456	8.27783	8.09971	8.20776	8.17982	8.11768	8.1899	8.35996	8.23095	8.02389	8.23879	8.15827	8.21146	8.33592	8.39574	8.32625	8.24761	8.22641	8.37522	8.33452	8.19397	8.16056	8.25431	8.28831	8.38115	8.33758	8.49463	8.45458	8.28773	8.29216	8.02224	8.37531	8.2954	8.27839	8.14741	8.14033	8.25102	8.32687	8.32172
ENSDARG00000003181	7.73253	7.65963	8.35852	7.66157	7.36872	7.97014	7.93191	7.89361	7.7646	7.96428	7.98417	7.86227	8.10459	7.99337	8.09965	8.12751	8.07948	8.15753	7.8359	7.82617	7.98518	7.9435	7.97189	7.90358	7.66771	7.85207	7.56368	7.89865	7.68564	7.88136	7.93879	8.05164	7.82955	7.8713	7.7447	7.81186	7.66223	7.8527	7.88452	7.92956	8.04731	8.08662	7.92147	7.75005	7.58804	7.7473	7.83342	7.51034	7.56133
ENSDARG00000003189	11.6556	11.6205	11.5554	11.7729	11.6148	11.6787	11.7955	11.7749	11.7146	11.549	11.0719	11.1087	11.0026	11.3196	11.2748	11.368	11.4165	11.4272	11.5317	11.5411	11.5231	11.5405	11.6392	11.5579	11.302	11.5375	11.4957	11.3654	11.6057	11.601	11.808	11.611	11.7602	11.603	11.4634	11.2889	11.6174	11.688	11.7216	11.6038	11.5615	11.558	11.6899	11.6492	11.5313	11.8132	11.579	11.4399	11.5352
ENSDARG00000003193	7.92915	7.85217	7.80897	7.82798	7.65978	7.77837	7.87067	7.99433	7.63715	7.60256	7.88406	7.83608	7.79155	7.77074	7.80318	7.73852	7.93227	7.99068	7.78787	7.78587	7.596	8.14468	7.85014	7.95737	8.05602	7.78317	7.79909	7.76312	8.03315	7.76445	7.73049	7.32963	7.93454	7.89727	7.77436	7.67085	7.99364	7.82773	7.81638	7.78124	7.84864	7.80589	7.76212	7.70573	7.75882	7.71928	7.75989	7.88395	7.85684
ENSDARG00000003197	6.8692	7.07155	6.68246	6.95351	7.04019	6.81173	7.07026	6.79151	6.87738	6.90281	6.95217	6.93016	6.96288	6.92108	7.22171	6.87096	6.53441	7.34958	6.93226	7.03388	6.93535	6.8178	6.79983	6.84541	6.97218	6.88806	7.0064	6.53441	6.96925	6.83433	6.91967	7.01611	7.15509	6.8817	7.06622	7.02051	6.89478	6.98517	6.98568	6.98444	6.53441	7.05884	6.53441	6.91781	6.53441	7.07951	6.79877	6.96352	7.10082
ENSDARG00000003200	7.96889	7.87607	7.89616	8.01679	7.88721	8.09286	7.7989	7.9076	7.94425	7.85736	7.82598	7.63071	7.75851	7.94877	8.1901	8.13239	8.16966	8.1977	7.92577	7.89621	7.87862	8.05229	8.0623	7.56449	7.9361	7.80955	8.03261	7.9802	7.83881	7.99709	7.67302	8.23923	8.10982	8.05794	8.19727	8.11726	8.14428	7.9913	7.94288	7.85128	7.93436	7.99366	8.07053	7.78204	7.72203	8.06603	8.10378	7.89056	7.88932
ENSDARG00000003203	6.77141	6.91531	7.02329	6.90431	6.73365	6.53441	6.90158	7.5333	7.41705	7.21906	7.77346	7.30664	7.32888	7.51194	6.91606	7.31589	7.58271	7.33042	7.17575	7.18196	6.96284	7.25964	7.24295	7.44365	7.10603	7.10241	7.42789	7.59468	7.37102	7.85185	8.21459	7.32963	7.3696	6.67648	7.06622	6.87895	6.84671	7.3747	7.27456	7.29505	7.72204	6.80632	6.9471	7.48965	7.07744	7.07951	6.72147	7.37194	7.07886
ENSDARG00000003205	8.2577	8.35836	8.43101	8.39114	8.42083	8.77197	8.39908	8.1665	8.52509	8.64158	8.34157	8.24146	8.32583	8.1784	8.52761	8.18946	8.59937	8.60382	8.37285	8.4583	8.52748	8.29216	8.18572	8.63397	8.42945	8.25269	8.44095	8.56726	8.21902	8.59827	8.27925	8.37506	8.62936	8.57175	8.57084	8.77752	8.6134	8.6258	8.68739	8.4101	8.46675	8.515	8.49582	8.60687	8.36227	8.42492	8.2792	8.49094	8.12572
ENSDARG00000003206	8.33334	8.36995	8.38163	8.07668	8.25767	8.20366	8.19572	8.36887	8.09197	8.10736	7.92367	8.19439	7.82983	7.86354	8.17464	8.22151	8.10674	8.28155	8.16316	8.36347	8.32769	8.29216	8.24905	8.40545	7.95287	8.30967	8.18487	8.01881	8.18831	8.20221	8.2889	8.33275	8.03933	8.00113	8.12027	7.90609	8.04006	8.31913	8.14012	8.15118	8.34459	8.33176	7.96209	8.35013	8.22865	8.40583	8.33744	8.3133	8.05921
ENSDARG00000003207	7.70413	7.99348	7.86071	7.68495	7.63548	7.81436	7.61356	7.76652	7.81455	7.6313	8.22217	8.12005	8.07499	8.05293	8.06595	7.91251	7.9755	8.00945	7.93191	7.95026	7.75165	7.7947	7.87905	7.89743	7.85724	7.82677	7.85008	7.58307	7.65191	7.64681	7.89897	7.93105	7.86216	7.83791	7.79604	8.18365	8.17702	7.87104	7.70834	7.80983	7.72204	7.93276	7.83527	7.91014	7.6967	7.59012	7.86256	7.8084	7.79744
ENSDARG00000003208	8.85647	8.62948	8.69616	8.5972	8.73301	8.34984	8.25099	8.50554	8.58526	8.34215	8.52731	8.93617	8.73874	8.67299	8.7053	8.77379	8.84487	8.31065	8.74698	8.61554	8.58624	8.58131	8.52408	8.75141	8.63841	8.60103	8.36008	8.40303	8.31606	8.34621	8.35436	8.40495	8.58379	8.60751	8.38115	8.41751	8.30691	8.66682	8.58545	8.25962	8.43134	8.3398	8.69386	8.39369	8.53897	8.63718	8.60588	8.61839	8.47119
ENSDARG00000003210	7.79359	7.65226	7.36089	7.57042	7.95511	7.77837	7.57167	7.56344	7.67532	7.77545	7.49342	7.42961	7.30639	7.468	7.26428	7.33864	7.2001	7.43868	7.62803	7.64625	7.56561	7.62009	7.8904	7.73059	7.66771	7.43075	7.7454	7.79169	7.45057	7.40238	7.58432	7.51106	7.71263	7.13308	7.34483	7.25143	7.01022	7.70707	7.59476	7.6243	7.99661	7.28403	7.37343	7.29464	7.33826	7.64548	7.63096	7.71903	7.53864
ENSDARG00000003213	10.9834	10.8017	10.982	10.9883	10.9404	11.0248	10.9309	10.9927	10.9651	11.1027	10.8455	10.9574	10.8104	10.9795	10.8195	11.1038	10.9351	11.0353	10.9816	10.9123	10.9394	10.9891	10.9593	10.8526	10.8537	10.9523	10.922	10.9636	10.8381	10.8745	11.05	10.9482	10.8906	11.1499	11.1356	11.1053	11.1761	11.072	11.0228	10.9044	11.0436	10.9233	11.1548	10.8874	11.0876	10.8232	10.9724	10.8099	10.776
ENSDARG00000003216	9.68551	9.58661	9.57221	9.86755	9.54963	9.4462	9.7802	9.68352	9.54819	9.53234	10.1753	9.73127	10.1641	9.85749	10.2947	10.2977	10.2744	9.88595	9.64349	9.71392	9.70005	9.68299	9.60148	9.65476	9.66837	9.76619	9.65348	9.60971	9.63468	9.97072	9.70451	9.58479	9.57672	10.047	9.82573	10.0902	10.0769	9.98187	9.69559	9.944	9.44425	9.9812	9.81457	9.51845	9.65048	9.91421	10.0463	9.90738	9.92558
ENSDARG00000003217	7.35648	7.24197	7.48816	7.37521	7.09487	7.38556	7.48139	7.37623	7.46588	7.26538	7.38971	7.51763	7.19486	7.3375	7.45622	7.56134	7.5737	7.42166	7.32278	7.41225	7.28603	7.37405	7.28921	7.23798	7.17248	7.33266	7.29961	7.61746	7.16362	7.53741	7.52659	7.11553	7.24931	7.42999	7.48649	7.82005	7.84118	7.56913	7.07767	7.29505	7.43382	7.39348	7.36261	7.31297	7.6707	7.37843	7.36023	7.49052	7.12191
ENSDARG00000003219	7.42867	7.7166	7.77819	7.65364	8.05785	7.58664	7.62979	7.50207	7.57675	7.42505	7.45607	7.64692	7.29487	7.38906	7.75093	7.61892	7.1375	7.83849	7.60283	7.52818	7.85598	7.74651	7.62787	7.5291	7.91046	7.72822	7.48487	7.52263	7.68564	7.5121	7.61184	7.56896	7.56518	7.61872	7.48649	7.97165	7.66223	7.57736	7.64186	7.58952	7.67597	7.54177	7.88538	7.69433	7.73445	7.76101	7.71437	7.62922	7.37393
ENSDARG00000003229	6.53441	6.53441	6.68246	6.73252	6.77834	6.53441	6.53441	6.74442	6.53441	6.90281	6.69278	6.53441	6.96288	6.53441	6.73884	6.53441	6.85393	7.1008	6.77852	6.53441	6.53441	6.53441	6.76435	6.53441	6.53441	6.53441	6.53441	6.53441	6.67985	6.53441	6.53441	6.66858	6.53441	6.90938	6.73639	6.53441	6.84671	6.96435	6.53441	6.53441	6.77841	6.76998	6.9471	6.53441	6.84916	6.67145	6.76343	6.67792	6.53441
ENSDARG00000003235	8.78695	8.85337	8.84161	8.95771	8.8125	8.78771	9.01198	9.06153	8.833	8.89884	8.71377	8.40929	8.36167	8.80129	8.75517	8.73234	8.80547	8.86113	8.47334	8.82336	8.99818	8.86792	8.87381	8.82806	8.88617	9.00745	8.90784	8.62836	8.90842	8.91026	9.00968	8.84665	8.95043	8.82762	8.95856	8.91293	9.0851	8.90737	8.84593	8.85275	9.06644	8.81202	8.91929	8.98945	8.66672	8.87678	8.69464	8.67767	8.71375
ENSDARG00000003244	8.26203	8.04019	8.09336	8.10805	8.04137	8.02231	8.02322	8.16097	7.92249	8.06166	7.96936	7.82273	8.44512	7.94877	7.92648	8.06722	7.85386	8.26674	8.04243	8.13845	8.32263	7.91872	8.01801	7.90969	7.98564	7.97022	8.05343	8.05613	8.07395	7.98659	7.68979	7.76317	7.86216	7.78927	8.10961	7.99266	7.86281	8.00745	8.04063	8.20664	7.94347	8.11599	8.21601	7.94662	7.83977	8.17809	7.94546	8.03808	8.13857
ENSDARG00000003250	7.23917	7.6742	7.55007	7.26829	7.47401	7.61963	7.49086	7.73416	7.5871	7.46024	7.38971	7.38717	7.15286	7.3375	7.30432	7.30423	7.06714	7.59212	7.54113	7.90846	7.71723	7.48656	7.68491	7.78012	7.70016	7.49402	7.56368	7.4576	7.39459	7.31962	7.58432	7.49378	7.40567	7.46113	7.78164	7.31247	7.15541	7.32037	7.42636	7.57162	7.47921	7.49821	7.52002	7.23649	7.13398	7.59824	7.54727	7.5943	7.73435
ENSDARG00000003251	6.96598	7.05467	7.02329	7.12506	6.9559	7.06329	6.53441	7.025	7.10592	6.85367	7.31704	7.15726	7.19486	7.05195	7.14366	7.39264	7.16962	7.42166	6.97887	7.25045	7.0361	7.20407	6.9532	7.15287	7.00215	7.14395	7.04384	7.07342	7.14709	7.20033	7.03778	7.23766	6.78943	7.26507	6.98459	7.1085	6.78956	6.77051	7.04295	7.22773	7.21893	6.94152	6.72947	7.01853	7.10645	7.09608	6.85795	6.88521	6.88706
ENSDARG00000003257	7.76691	7.82149	7.84619	7.73007	7.93701	7.88276	7.83867	7.63916	7.7646	7.78756	7.74613	7.82273	7.88471	7.98459	7.84591	7.77306	7.66005	7.80523	7.92577	8.0456	7.90809	7.65331	7.71219	7.80063	7.58731	8.02835	7.91051	7.7237	7.70207	7.85185	7.70627	7.82629	7.82955	7.95349	7.62466	7.68028	7.90479	8.03906	7.90825	7.59834	7.52223	8.14463	7.88538	7.80281	7.75882	7.75418	7.77252	8.1159	7.80614
ENSDARG00000003259	6.8692	6.93827	7.06542	6.67455	7.04019	6.85447	6.84496	7.06727	6.84132	7.11457	7.08005	6.73275	7.29487	7.20021	7.09126	6.80941	7.18505	7.20288	6.81618	7.08789	6.53441	6.76592	6.9532	7.03435	6.93992	6.92163	6.67122	6.89896	6.82491	7.03466	6.91967	7.06824	7.22705	6.73524	6.67729	6.53441	6.53441	6.91925	6.91968	6.88356	7.10362	6.72682	6.96926	6.91781	6.89761	6.89616	6.66673	6.78276	7.26805
ENSDARG00000003269	10.0575	10.0658	10.2135	10.1377	10.1875	10.2327	10.0192	9.97757	10.0095	10.0289	10.273	10.507	10.1734	10.1269	10.2697	10.2001	10.1493	10.1532	10.2781	10.1563	10.2067	10.035	10.0561	10.0335	10.131	9.94235	10.1639	10.1388	10.2882	9.92209	9.90998	10.1236	10.398	10.1814	10.125	10.1444	10.2636	9.90463	10.1189	10.0858	10.1531	10.0314	9.99614	10.0709	10.04	9.93677	10.2264	9.98853	10.0876
ENSDARG00000003270	7.91752	7.75724	7.73834	8.03894	7.53122	7.79653	7.87696	7.83575	8.12911	7.94373	8.02036	7.97272	7.85458	7.66845	8.0194	8.2702	8.10674	8.29619	7.69208	7.7075	7.80915	7.60875	8.04773	7.88503	8.12228	8.0141	7.84384	7.94019	7.92079	8.40307	7.80717	7.83846	8.13517	8.07989	7.66638	7.86004	8.07587	7.90092	8.07139	7.95444	8.00522	7.81229	8.18833	7.86272	7.97525	8.10625	8.11755	7.98506	7.97386
ENSDARG00000003281	8.24899	8.08014	8.19385	8.1926	8.37995	8.19742	8.15251	8.01969	8.11069	8.17692	8.87692	8.52815	8.41917	8.55273	8.70869	8.69575	8.54792	8.55748	8.40182	7.99052	8.06984	8.01465	7.98748	8.10461	8.06358	8.44647	8.19859	8.23273	8.04496	8.068	8.26953	7.85049	7.96412	8.68285	8.67649	8.52412	8.56721	8.4509	8.09641	7.89765	8.3637	8.63132	8.53865	8.33098	8.60443	8.90847	8.5591	8.5105	8.41151
ENSDARG00000003287	8.42366	8.48375	8.3953	8.49275	8.41276	8.23435	8.39908	8.45439	8.35069	8.41358	8.2633	8.1353	8.59379	8.00207	8.55073	8.45128	8.60656	8.77419	8.57711	8.20116	8.45226	8.48699	8.2815	8.41338	8.45142	8.43143	8.23885	8.39202	8.58722	8.39564	8.50428	8.67329	8.46222	8.28831	8.76476	8.71001	8.52537	8.629	8.58213	8.50628	8.70004	8.52194	8.31655	8.48218	8.34813	8.58816	8.48387	8.0832	8.70972
ENSDARG00000003290	8.79265	8.96476	8.73839	8.84525	9.04353	8.76005	8.91655	8.71332	8.94617	8.96857	8.81105	8.76483	8.92875	8.90155	8.69168	8.70499	8.47857	8.78414	8.88898	9.0352	8.76956	8.8794	8.80139	8.87312	8.81002	8.68637	8.9589	8.80013	8.92885	8.56286	8.65993	8.84403	9.0105	7.95349	8.13608	8.13575	8.14428	8.55667	8.90699	9.09301	8.78911	8.54933	8.48854	8.64754	8.47639	8.56802	8.95586	8.70466	8.87622
ENSDARG00000003293	7.91166	8.11873	8.01489	7.91738	8.27591	8.25835	8.34615	8.43687	7.75603	8.32735	8.34157	8.51713	8.09971	8.18581	8.34365	8.73234	8.27226	8.02791	8.05345	8.13349	7.70844	7.99144	8.7163	8.18365	8.07108	8.23506	7.87467	8.41395	8.02122	7.67581	8.13531	8.9131	8.36955	7.81735	8.36828	8.07293	7.92517	8.29015	8.30859	7.83765	8.52918	7.93844	8.41717	7.84313	8.341	8.21016	8.09451	8.12126	8.35416
ENSDARG00000003303	7.53041	7.62981	7.46648	7.29348	6.87897	7.15077	7.71434	7.29778	7.26394	7.61704	7.82598	7.25618	7.55742	7.42158	7.12673	7.24282	7.04796	6.93618	7.19059	7.12102	7.51249	7.25964	7.59035	7.78701	7.32119	7.10241	7.42789	7.35674	7.30861	7.57803	7.71441	7.56092	7.48923	7.4405	7.28236	7.44586	7.53611	7.22367	7.41648	7.46596	7.29798	7.42342	7.25723	7.19465	7.43035	7.33511	7.17752	7.13907	7.4413
ENSDARG00000003307	8.40072	8.30684	8.49953	8.66787	8.4643	8.68189	8.90582	8.74493	8.72067	8.89406	8.4553	8.46821	8.36559	8.41995	8.51589	8.44753	8.68305	8.09886	8.55558	8.48838	8.3771	8.86407	8.63437	8.50846	8.60988	8.30409	8.59187	8.89714	8.73267	8.50955	8.69868	8.6461	8.44294	8.06347	8.6629	8.61006	8.76323	8.43982	8.69045	8.5739	8.73829	8.49749	8.3779	8.4179	8.59861	8.57477	8.54954	8.48699	8.35416
ENSDARG00000003308	10.8789	10.8272	10.9323	10.4775	10.5106	10.8969	11.0621	10.6994	10.5555	10.7516	10.668	10.3067	10.4322	10.5782	10.4999	10.288	10.8352	10.7748	10.751	10.6663	10.8568	10.809	10.8089	10.8807	10.6782	11.0201	10.6579	10.7554	10.6412	11.2036	11.0577	10.6691	10.9093	11.0312	10.5507	10.7506	10.7829	11.0842	10.8197	10.6847	11.0554	11.082	10.8169	10.8763	10.6707	11.0382	10.6663	10.8856	10.7997
ENSDARG00000003311	8.65806	8.66956	8.78601	8.78674	8.67501	8.83759	8.7118	8.51387	8.67839	8.64736	9.09098	8.76787	8.83443	8.88039	8.84959	8.85298	8.5214	8.81354	8.85488	8.79729	8.75882	8.52256	8.67012	8.97955	8.74231	8.84197	8.66272	8.90087	8.84213	8.90021	8.65276	8.75161	8.94603	8.90294	8.8913	8.72532	8.83219	8.71857	8.4747	8.696	8.71452	8.72921	8.91929	8.75325	8.76777	8.86874	8.74238	8.66396	8.66875
ENSDARG00000003313	7.77365	7.91094	7.80897	8.08723	7.96107	8.21603	7.83867	7.75853	7.86217	8.04285	8.28618	8.00717	8.27636	8.1016	8.04292	8.1987	8.02291	8.03703	7.78082	7.99615	7.89346	7.59726	8.01801	8.02521	7.92762	7.99238	8.17098	7.75341	7.95318	8.09708	8.02037	7.63825	7.87281	7.9716	8.06594	8.20113	8.22449	7.72123	7.9141	7.72148	7.95251	8.10628	7.88538	7.88194	7.97525	7.85833	7.92939	8.14246	8.03148
ENSDARG00000003320	9.0874	9.13141	9.108	8.94979	8.97173	8.8637	9.0776	8.84514	9.20932	9.06895	8.87692	8.92541	8.96863	8.88889	8.90025	8.7767	8.70979	8.82799	8.94664	8.91483	9.1647	9.00311	8.92323	8.94588	8.99823	8.86742	8.81628	8.99107	8.90842	8.87474	9.07669	9.0904	8.77232	9.00069	8.62475	8.53298	8.5554	8.98285	8.83776	8.92468	8.97101	8.89776	8.9061	9.17358	9.03577	8.81385	9.08137	8.75702	8.87266
ENSDARG00000003326	6.77141	6.83587	6.79061	6.53441	6.73365	7.01328	6.53441	7.08715	6.53441	6.53441	6.80845	6.73275	6.53441	6.53441	6.53441	6.53441	6.78211	6.53441	6.53441	6.53441	6.98862	6.53441	6.88516	6.73133	6.82162	6.88806	6.77119	6.69779	6.53441	6.80276	6.82601	6.80247	6.53441	6.53441	6.53441	6.87895	6.93706	6.53441	6.86831	6.73632	6.53441	6.86718	6.87175	6.53441	6.53441	6.89616	6.72147	6.78276	6.95126
ENSDARG00000003328	8.11009	8.23169	8.29138	8.49649	8.28042	8.52908	8.12779	8.25158	8.46192	8.39258	7.8921	8.15533	8.0599	8.10951	8.41372	8.24831	8.2245	8.58086	8.2215	8.2198	8.06355	8.35677	8.2815	7.90969	8.27623	8.2872	8.46312	8.24528	8.32535	8.04819	7.95174	8.06645	8.47492	8.15356	8.2927	8.05995	8.56721	8.13369	8.30444	8.21645	8.14237	8.18175	8.47015	8.19493	8.48279	8.25016	8.25509	8.23337	8.47604
ENSDARG00000003344	6.94398	7.0191	6.92508	6.97601	7.21872	6.89206	6.92678	6.86603	7.12571	6.94602	7.00764	6.73275	7.1231	6.70775	7.27789	6.94613	7.04796	7.20288	6.87923	7.05253	6.79737	6.89988	6.9532	6.87496	6.97218	6.80862	6.92036	6.89896	6.8899	6.86284	6.9461	6.76664	7.00997	6.90938	6.98459	7.02051	7.12935	6.89452	6.98568	6.93725	6.95603	7.05884	6.72947	6.53441	7.01394	6.98722	7.07695	7.0493	7.21718
ENSDARG00000003373	8.84012	8.7801	8.51197	8.87636	8.79758	9.09391	8.8253	8.94729	8.73197	8.8699	9.01261	8.74641	9.1755	9.04103	8.93774	8.56572	8.9702	9.00296	8.88336	8.98274	8.93675	8.64662	8.69917	8.87035	8.69365	8.75084	8.8107	8.71276	8.82032	8.81693	8.86171	8.92551	8.83118	8.72862	9.0016	8.86589	8.79323	8.85994	8.9973	8.90776	8.90203	9.07045	8.76355	8.79863	8.80312	8.69978	8.91533	8.78871	8.63501
ENSDARG00000003375	7.83235	7.69563	7.67968	8.01118	7.93091	7.9928	7.90784	8.00708	8.12301	8.01403	7.908	7.85578	7.81723	8.19317	7.97702	7.63473	7.96333	8.11593	8.09649	7.779	8.0885	7.91872	8.03791	7.89125	7.92762	7.71876	7.89274	7.79169	8.07395	7.80283	7.82183	7.81398	7.99293	7.95349	8.19229	8.07293	7.80786	7.72823	7.7225	7.95444	8.27864	7.92705	7.72702	7.96441	7.92515	7.99199	7.94013	8.04953	7.94388
ENSDARG00000003380	6.53441	6.66942	6.53441	6.53441	6.53441	6.89206	6.53441	6.68298	6.93984	6.53441	6.53441	6.53441	6.53441	6.7794	6.53441	6.53441	6.67754	6.53441	6.53441	6.53441	6.83791	6.86147	6.66726	6.53441	6.70042	6.53441	6.53441	6.53441	6.53441	6.53441	6.53441	6.53441	6.53441	6.67648	6.81982	6.53441	6.53441	6.53441	6.77078	6.53441	6.53441	6.53441	6.53441	6.53441	6.53441	6.53441	6.53441	6.53441	6.53441
ENSDARG00000003381	7.94636	7.96666	7.9372	8.00555	7.7217	7.84054	7.66142	8.03834	8.00707	7.9944	8.59988	7.91891	8.88504	8.29848	8.21041	7.88241	8.05155	7.94231	7.88179	7.84574	8.05086	7.99923	7.82641	7.78012	8.12941	8.04938	7.7103	8.03389	7.87374	7.86966	7.96454	7.9638	8.00236	7.8311	8.07149	7.86785	7.80786	7.92998	7.94854	7.82384	7.7978	8.14463	7.86687	7.99915	7.985	8.019	7.95605	7.70332	7.56133
ENSDARG00000003382	9.8766	9.76095	9.66668	9.63186	9.62215	9.55515	9.77302	9.73333	9.84262	9.49886	10.1297	9.94097	9.79333	9.97844	9.98977	9.9661	9.80325	9.94913	9.67872	9.6697	9.70726	9.78746	9.59554	9.72064	9.59359	9.64478	9.63672	9.56211	9.55621	9.91725	9.7276	9.26467	9.66571	9.79764	9.70842	9.53349	9.80142	9.87149	9.73743	9.62588	9.50724	9.78795	9.93059	9.61999	9.81747	9.918	9.52877	9.77468	9.56487
ENSDARG00000003383	8.71356	8.7519	8.58417	8.70021	8.71396	8.74398	8.67382	8.68092	8.71309	8.76333	8.65596	8.44887	8.66982	8.5852	8.63927	8.50262	8.61013	8.59812	8.84622	8.74048	8.7224	8.78462	8.76364	8.81656	8.78082	8.79719	8.67519	8.54786	8.60215	8.90273	8.69521	8.76561	8.95918	8.49324	8.53738	8.63068	8.31413	8.92791	8.79893	8.59567	8.75234	8.64711	8.77822	8.38756	8.69948	8.58483	8.77237	8.98086	8.5827
ENSDARG00000003395	7.8697	7.99348	8.1391	7.80778	7.88082	7.76917	7.71434	7.82077	7.91513	7.97441	8.02036	7.76041	7.89064	7.89271	8.06024	7.98704	7.81234	7.56353	7.87535	7.92057	8.03803	7.87609	7.96664	8.15464	8.07108	7.9552	7.89869	7.87292	7.85991	7.83981	7.82183	7.96917	7.99293	8.0242	8.16197	8.12346	8.19306	7.89501	7.97643	7.66601	7.72204	8.06662	8.14555	8.16575	7.94547	8.14033	7.80343	8.06087	8.06604
ENSDARG00000003398	9.6357	9.67648	9.82599	9.8302	9.96479	9.67887	9.78305	9.72147	9.79503	9.72846	9.64941	9.80754	9.72679	9.54549	9.85118	9.90201	10.0539	9.87476	9.74058	10.018	9.81625	9.69358	9.6863	9.8534	9.60979	9.52307	9.85623	9.77758	9.76545	9.67623	9.67085	10.0162	9.79065	9.75118	9.91632	10.0026	9.72076	9.78505	9.8	9.72186	9.63756	9.68189	9.78962	9.90097	9.80789	9.62199	9.80858	9.476	9.89356
ENSDARG00000003399	6.67134	6.83587	6.79061	6.53441	6.53441	6.89206	6.90158	6.86603	6.53441	6.53441	6.75827	6.77723	6.53441	6.92108	6.53441	6.80941	7.00719	6.894	6.73381	7.03388	7.0361	6.76592	6.53441	6.73133	6.90479	6.92163	6.77119	6.53441	6.53441	6.86284	6.82601	6.53441	6.53441	6.8182	6.78168	6.53441	6.53441	6.83899	7.12577	6.53441	6.53441	6.80632	6.53441	6.53441	6.53441	6.86945	6.53441	6.67792	6.53441
ENSDARG00000003403	7.42867	7.72349	7.82402	7.86722	7.81467	7.81436	7.87696	7.84316	7.69385	7.71257	7.69883	8.15036	7.77185	7.89271	7.53709	7.56134	7.39267	7.20288	7.72256	7.90846	7.87862	7.84966	7.62049	7.75212	8.0096	7.69955	7.63603	7.6614	7.85991	7.41212	7.82183	7.95841	7.67466	7.34032	8.00301	7.57081	7.35132	7.56082	7.74338	7.76663	7.80817	7.55859	7.80267	7.75005	8.25197	7.70497	7.67358	7.92299	8.11924
ENSDARG00000003411	8.49362	8.51837	8.59194	8.46235	8.8125	8.57594	8.54916	8.37353	8.33542	8.5136	8.50376	8.75258	8.66674	8.86753	8.80637	8.56914	8.86855	9.06865	8.42612	8.65202	8.68872	8.37381	8.52078	8.34012	8.37854	8.64013	8.47042	8.70413	8.66729	8.79253	8.45907	8.49397	8.53655	9.02664	8.8445	8.58488	9.03652	8.66992	8.60518	8.5739	8.46675	8.81754	8.73973	8.85964	8.86637	8.50917	8.43927	8.52977	8.57825
ENSDARG00000003414	7.18581	7.2037	7.32218	7.12506	7.09487	7.15077	7.36915	7.08715	7.46588	7.08517	6.95217	7.09236	7.50599	7.15496	7.20687	7.16054	7.1375	6.894	7.02091	7.01446	7.1914	7.27717	7.20598	6.90211	7.32119	7.10241	7.02549	7.16253	7.07563	7.27441	7.09649	7.14492	7.12904	7.25169	7.26917	7.35502	7.24968	7.33156	7.12577	7.0469	7.23959	7.29575	7.1471	7.12596	6.97866	7.04468	7.25197	7.08705	7.19929
ENSDARG00000003420	7.33452	7.31248	7.34821	7.66157	7.57614	7.35649	7.2236	7.4806	7.23213	7.55766	7.68909	7.45	7.49711	7.51194	7.67115	7.5088	7.71608	7.74725	7.63628	7.58915	7.60591	7.63129	7.32198	7.44365	7.51216	7.4693	7.61255	7.48423	7.53284	7.44063	7.18211	7.4581	7.48923	7.34032	7.2953	7.16615	7.70072	7.28569	7.49237	7.24175	7.61504	7.64587	7.58885	7.69433	7.61643	7.57367	7.59388	7.31132	7.31536
ENSDARG00000003421	8.17696	8.16066	7.91687	8.13356	8.17687	8.01501	8.30382	8.14423	7.97262	7.95405	8.05541	8.3304	8.2115	7.91172	8.32091	8.34586	7.9003	8.04607	8.0313	8.01288	7.95777	8.39062	8.30528	8.08916	8.1713	7.96273	8.24324	7.90708	7.97215	7.62445	8.02037	8.32095	8.11833	7.95956	8.09885	8.0534	8.28498	7.68545	8.08647	8.25962	7.7978	8.14933	7.93323	8.12057	7.97525	8.0609	8.38211	8.2187	8.10617
ENSDARG00000003429	8.76971	9.12926	9.12368	8.92845	9.37467	9.27992	8.97154	9.07244	9.43897	9.49886	8.63896	9.28413	9.3754	8.79676	9.10598	9.36746	8.90044	9.06865	8.99676	9.05948	9.02494	9.05092	9.25128	8.8951	8.85064	8.61855	8.88156	9.25654	9.12021	8.71071	8.98752	9.29137	9.44851	8.63196	9.13753	8.95198	9.23201	8.46916	9.20815	9.12237	9.2746	8.45807	8.75764	9.14974	9.17502	8.64358	8.92977	8.77613	9.01784
ENSDARG00000003444	7.58935	7.77042	7.4988	7.5791	7.71417	7.72185	7.42215	7.93503	7.54496	7.52641	7.63882	7.66285	7.49711	7.82333	7.87346	7.91843	7.2432	7.77085	7.5592	7.7295	7.72595	7.71643	7.54316	7.54697	7.76198	7.76518	7.75909	7.67207	7.71019	7.40238	7.70627	7.24986	7.44014	7.57524	7.57196	7.59172	7.99364	7.3747	7.79699	7.68219	7.5361	7.59931	7.47403	7.61041	7.6967	7.63777	7.51476	7.56719	7.71556
ENSDARG00000003446	7.58935	7.84001	7.55997	7.75187	7.54946	7.68227	7.58021	7.68351	7.7731	7.55766	7.65925	7.65492	7.66702	7.81303	7.72768	8.01981	7.88724	7.82753	7.61971	7.58915	7.596	7.73658	7.5749	7.5291	7.72121	7.78317	7.71742	7.85541	7.94034	7.5121	7.83629	7.85645	7.72496	7.66023	7.77436	7.63213	7.85205	7.44477	7.57026	7.94207	7.68769	7.48923	7.58885	7.62287	7.97525	7.87675	7.70769	7.62062	7.93625
ENSDARG00000003449	8.3128	8.19226	8.23072	8.30689	8.15202	7.97014	7.95546	8.15542	8.11687	8.14266	8.83337	8.24146	8.26791	8.34464	8.13775	7.93017	7.60922	8.09886	8.00299	8.31745	8.18892	8.24918	8.08144	7.67072	8.31333	7.90091	8.0688	7.95637	7.97841	8.10185	8.10764	8.46617	8.10982	7.84467	7.94872	8.11103	7.48972	7.88907	8.09145	7.95444	8.35099	8.04625	8.05492	8.06552	7.94547	7.96431	8.29107	7.86389	8.11924
ENSDARG00000003462	7.02593	6.86452	7.20702	6.67455	6.87897	6.76096	7.10443	7.025	7.32341	6.71899	6.95217	7.10931	7.07521	6.53441	6.91606	6.92273	6.53441	7.04164	7.16053	6.95063	6.90578	6.6982	6.93185	6.53441	6.90479	7.10241	6.98647	7.09709	6.67985	6.97831	6.99431	6.86248	7.04248	6.93511	6.93739	6.91165	7.22741	6.80693	7.07767	6.81972	6.83307	6.80632	6.96926	6.98752	7.04672	6.80817	6.88376	6.73727	7.25153
ENSDARG00000003469	10.6346	10.6578	10.5493	11.0057	10.7857	10.6747	10.4462	10.9277	10.9226	10.8749	11.3113	11.1544	11.1013	11.1831	11.3375	11.2039	11.3346	11.0452	10.6021	10.7339	10.548	10.9123	10.7742	10.8485	10.746	10.6587	10.7974	10.8674	10.9642	10.5327	10.6586	10.5733	10.6917	10.6772	10.7481	10.7578	11.1149	10.5879	10.6293	10.5897	10.5306	10.8306	10.8885	10.7886	10.9755	10.7042	10.6966	10.7853	10.7369
ENSDARG00000003475	6.77141	6.76809	7.00074	6.73252	6.81596	6.69469	7.05228	6.89752	7.16332	6.85367	7.34697	7.20158	6.806	6.92108	6.8879	6.67207	7.1375	6.53441	6.73381	6.73115	6.68637	6.8178	6.9532	6.53441	6.70042	6.85089	7.02549	6.76534	6.74	6.83433	7.11469	7.08448	6.78943	6.8182	7.10248	6.91165	7.18036	7.27374	7.02463	6.96151	6.98955	7.09231	7.24446	7.12596	7.04672	6.80817	6.97173	7.37194	7.05594
ENSDARG00000003486	10.987	10.9769	10.9083	11.0922	11.0152	10.8528	10.7837	11.1272	11.0152	10.9722	11.2536	11.1533	11.2371	10.9318	11.15	11.2127	11.0435	11.0283	11.1636	11.0117	10.9049	11.0335	11.0197	11.1225	10.9448	11.0502	11.1023	11.1553	11.0833	10.9968	10.8672	10.8302	11.2017	11.1098	11.1748	11.0354	11.1281	10.9329	10.9758	10.9825	10.8583	11.1466	11.0237	10.794	11.1528	11.0062	11.0696	10.9674	11.0472
ENSDARG00000003487	10.3173	10.3975	10.4925	10.6546	10.6749	10.6209	10.5067	10.4796	10.616	10.5926	10.2169	10.3286	9.99606	10.3871	10.5147	10.5747	10.5419	10.4873	10.4106	10.3833	10.4787	10.6382	10.399	10.2888	10.4144	10.4192	10.468	10.46	10.4317	10.5098	10.4452	10.8283	10.7231	10.5793	10.425	10.4826	10.5103	10.5667	10.478	10.5586	10.588	10.4291	10.4999	10.3758	10.5589	10.2361	10.2093	10.3252	10.2424
ENSDARG00000003495	10.3714	10.3844	10.4344	10.2987	10.4292	10.3733	10.5457	10.1347	10.3465	10.3239	10.1767	10.2367	10.197	10.247	9.93401	9.8695	9.91635	9.92766	10.4209	10.4599	10.3313	10.5146	10.271	10.4712	10.4222	10.35	10.4543	10.2885	10.2784	10.5066	10.5212	10.4722	10.4665	10.0458	9.95686	10.1403	9.97344	10.3746	10.349	10.251	10.4937	10.3571	10.0737	10.3743	10.3907	10.5126	10.5016	10.3127	10.47
ENSDARG00000003512	9.79531	9.79737	9.81496	9.77007	9.86047	9.67273	9.85406	9.82796	9.85758	9.86542	9.65753	9.63459	9.48584	9.53759	9.15773	9.36369	9.43379	9.34365	9.81572	9.69427	9.59108	9.67446	9.73834	9.7071	9.86958	9.88833	9.82842	9.81274	9.63468	9.62504	9.80402	9.67513	9.78586	9.46862	9.41239	9.25021	9.27768	9.87406	9.76558	9.8794	9.93356	9.6111	9.68364	9.67049	9.69021	9.74822	9.81743	9.90181	9.71577
ENSDARG00000003517	8.64221	8.89239	8.61499	8.6547	8.75488	8.79939	8.81956	8.99127	8.56836	8.82527	8.21617	8.61651	8.22476	8.21499	8.72548	8.65809	8.64537	8.56922	8.74072	8.87679	8.89201	8.58609	8.58826	9.06624	8.61946	8.68224	8.58856	8.57206	8.64952	9.0022	8.95358	8.62765	8.57798	8.49709	8.49134	8.43671	8.53144	9.06819	8.70262	8.80458	8.9789	8.55271	8.63335	8.56486	8.48279	8.80823	8.78578	8.73762	8.52352
ENSDARG00000003519	8.7898	8.84808	8.62259	8.62796	8.73615	8.85257	8.83954	8.73448	9.01158	8.85025	8.48942	8.65686	8.62283	8.84143	8.94342	8.68955	8.76168	8.99028	8.97325	8.61554	8.98914	8.81297	8.86116	9.0758	8.98382	8.68637	8.68754	8.94493	8.82971	8.76489	8.63465	9.08162	8.99361	9.13761	9.00952	9.0359	9.08112	8.88387	8.71167	8.60285	8.77545	8.99293	8.86026	8.66247	8.93129	8.73891	8.75063	9.11503	8.78421
ENSDARG00000003520	8.21352	8.29054	8.32061	8.17325	8.18667	8.33878	8.0011	8.34059	8.18269	8.18532	7.94675	8.16028	7.92551	8.25746	8.0194	8.2033	8.03446	8.27417	8.15315	8.40783	8.39632	8.32195	8.37765	8.23963	8.39574	8.34261	8.18025	8.12727	8.13526	7.95445	7.97719	7.9638	8.021	8.38454	8.26486	8.07937	7.84118	8.18513	8.14961	8.38059	8.07182	8.28241	7.86062	8.05744	8.341	8.49133	8.57174	8.1372	7.90519
ENSDARG00000003523	6.53441	6.76809	6.68246	6.53441	7.00003	7.01328	6.53441	6.53441	7.01832	6.53441	6.53441	6.53441	6.53441	6.53441	6.53441	6.67207	6.78211	6.53441	6.53441	6.53441	6.53441	6.53441	6.72223	6.87496	6.53441	6.53441	6.53441	6.53441	6.53441	6.53441	6.53441	6.53441	6.53441	6.78028	6.53441	6.53441	6.53441	6.77051	6.67098	6.67724	6.53441	6.53441	6.53441	6.77732	6.71637	6.53441	6.76343	6.93914	6.53441
ENSDARG00000003526	10.5148	10.3879	10.4354	10.7773	10.5801	10.7651	10.6237	10.5431	10.856	10.6526	9.93582	10.1927	10.0524	10.2147	10.599	10.5365	10.6626	10.7237	10.403	10.7353	10.5776	10.4615	10.4706	10.5676	10.3733	10.5242	10.4343	10.3612	10.4562	10.5966	10.6022	10.6272	10.519	10.6146	10.5169	10.4858	10.6905	10.8359	10.4847	10.5973	10.6812	10.4878	10.448	10.1438	10.0742	10.5495	10.7553	10.4934	10.454
ENSDARG00000003527	9.29458	9.10538	9.31497	9.3305	9.18571	9.09702	9.19353	9.4124	9.06523	9.14264	9.1622	9.22039	9.26333	9.16749	9.23757	9.26598	9.0051	9.36642	9.17374	9.23112	9.11326	9.11963	9.16879	9.05902	9.27021	9.13432	9.19301	9.21276	9.11517	9.26317	9.22757	9.18132	9.14619	9.44608	9.30849	9.24763	9.38725	9.09324	9.19142	9.07559	9.04039	9.14162	9.14589	9.46204	9.24147	8.95968	9.34358	9.17746	9.12548
ENSDARG00000003531	12.508	12.7568	12.6391	12.791	13.0481	12.9335	12.704	12.7337	12.926	12.8344	12.4527	12.8056	12.7498	12.7473	12.7483	12.9911	12.8235	12.8487	12.7499	12.7866	12.8882	12.6527	12.7828	12.7127	12.6559	12.6327	12.7429	12.6485	12.8886	12.4704	12.525	12.8957	12.9526	12.4194	12.922	12.8418	12.7258	12.4771	12.6632	12.749	12.6897	12.4471	12.6824	12.6637	12.7525	12.3205	12.7133	12.5097	12.8579
ENSDARG00000003533	6.80797	7.00025	6.74369	6.84727	6.67535	6.69469	6.73105	6.83115	6.93984	6.90281	6.69278	6.93016	6.67035	6.70775	6.82327	6.84175	6.91217	6.894	6.90671	6.53441	6.74921	7.07477	6.66726	6.73133	6.82162	6.69289	6.67122	6.76534	6.67985	6.97831	6.53441	6.66858	7.04248	6.67648	6.91151	6.53441	7.01022	6.89452	6.53441	6.67724	6.83307	6.8383	6.81006	6.95416	7.16024	6.80817	6.53441	6.96352	6.95126
ENSDARG00000003544	7.85119	7.98817	8.2203	8.15853	8.12148	7.96248	7.9728	7.94178	7.67532	8.06166	7.80006	8.05693	7.75851	8.01071	7.79588	7.68803	7.86734	7.82753	7.85581	8.16781	7.56561	7.72656	7.88474	8.18365	8.0096	7.80083	7.9565	8.04876	8.06244	7.62445	7.87848	8.01631	8.04839	7.59288	7.91735	7.71713	7.88401	7.64827	7.9141	7.94827	8.08788	7.61509	7.86062	8.1877	7.96542	7.66071	7.91307	7.87731	7.88932
ENSDARG00000003564	8.73155	8.71432	8.56055	8.49275	8.78552	8.89653	8.91922	8.60977	8.38068	8.76333	8.46514	8.20395	8.4003	8.43809	8.58465	8.78251	8.59577	8.56336	8.74072	8.57107	9.05406	8.58131	8.76637	8.5048	8.37275	8.79339	8.56849	8.77985	8.4359	8.99752	8.89802	8.54782	8.62375	8.95542	8.59628	8.85559	8.74285	8.96562	8.64694	8.61353	8.71452	9.00016	8.78405	8.93016	8.65562	8.6178	8.67737	8.49488	8.75336
ENSDARG00000003570	11.9542	11.9238	12.0962	12.1293	12.1037	12.1249	11.6879	11.5767	11.8838	11.8427	11.5557	11.4739	11.1099	11.4988	11.371	11.4348	11.4063	11.5105	12.0774	11.9767	11.9941	11.8267	11.8582	11.7991	11.7983	11.7467	11.6732	11.9899	11.8671	11.431	11.6905	11.9938	11.7812	11.3735	11.5813	11.6336	11.6208	11.4689	11.9282	11.7305	11.7692	11.8145	12.0041	11.6527	11.8154	12.4136	12.7553	12.6959	12.185
ENSDARG00000003573	8.17696	8.22737	8.14469	8.08197	8.05238	7.91536	7.52771	8.40107	8.13519	7.92278	7.87596	7.89411	8.05482	7.99337	8.23531	8.05163	8.1899	7.92234	7.88818	8.02389	7.82499	8.36247	8.08618	8.17406	8.22492	8.22912	8.39539	8.03389	8.03907	7.97598	7.91906	8.01117	8.06628	7.87785	7.86517	8.21835	8.02172	8.20329	8.1637	8.12507	7.63989	8.2782	8.15519	7.8332	7.81729	8.14512	8.03725	8.18879	7.80614
ENSDARG00000003576	7.44813	7.46369	7.28125	7.21488	7.63548	7.57537	7.46212	7.51261	7.39146	7.54218	7.55221	7.15726	7.05823	7.64417	7.40131	7.64253	7.5737	7.22591	7.25995	7.42257	7.80113	7.37405	7.3735	7.39199	7.61101	7.45665	7.55527	7.67207	7.40611	7.52906	7.64729	7.63825	7.5356	7.45088	7.19896	7.70805	7.22741	7.56913	7.24997	7.48617	7.57644	7.3298	7.61335	7.61041	7.72203	7.42933	7.35011	7.54865	7.53864
ENSDARG00000003584	9.06205	8.93529	8.81573	8.69701	8.88749	8.65621	8.74871	8.68819	8.80136	8.95033	8.91562	8.76483	8.89286	8.80129	9.00703	9.0867	9.14593	9.21662	9.02748	8.98019	8.80472	8.84465	8.77995	8.71134	8.7336	8.59661	8.64059	8.90832	8.92595	8.97623	8.85247	8.88539	8.78728	8.6961	8.74565	8.659	8.71692	9.10893	8.85406	8.74822	8.90203	8.81202	8.52454	8.82512	8.94928	9.03063	8.881	8.80428	8.86551
ENSDARG00000003592	8.27919	8.44816	8.37244	8.23037	8.60739	8.54332	8.57021	8.61361	8.40997	8.69276	8.18575	8.35166	8.41166	8.52503	8.31169	8.51692	8.26286	8.42058	8.31719	8.58492	8.47485	8.36247	8.41051	8.47881	8.49425	8.29848	8.72093	8.39202	8.31139	8.58871	8.69172	8.65523	8.46222	8.44208	8.31991	8.70229	8.19306	8.43238	8.16836	8.33275	8.33815	8.43974	8.45898	8.12057	8.25197	8.47687	8.47372	8.47107	8.56026
ENSDARG00000003599	15.5627	15.585	15.5222	15.5474	15.6322	15.7728	15.7318	15.6334	15.6554	15.7288	15.9457	15.8198	15.8345	15.9176	15.8784	15.8163	15.9448	15.9805	15.5958	15.6322	15.7672	15.6411	15.5956	15.5366	15.5731	15.8096	15.6356	15.6606	15.6307	15.744	15.671	15.7026	15.7177	15.8512	15.7798	15.7946	15.7043	15.7848	15.6094	15.7159	15.6691	15.8786	15.8061	15.7686	15.7301	15.6097	15.648	15.6126	15.675
ENSDARG00000003607	10.1975	10.3949	10.4677	10.1679	10.313	10.3327	10.479	10.3556	10.1958	10.2038	10.4317	10.3453	10.4981	10.3986	10.3486	10.3007	10.3392	10.4231	10.14	10.3654	10.3032	10.391	10.2857	10.4117	10.0807	10.5032	10.2746	10.2621	10.2871	10.4419	10.4343	10.1423	10.3227	10.682	10.3782	10.4166	10.5835	10.5362	10.429	10.2936	10.4448	10.5922	10.3599	10.4783	10.3535	10.4498	10.2452	10.436	10.4191
ENSDARG00000003615	6.84014	6.76809	6.86487	6.73252	6.9559	6.53441	6.73105	7.04659	6.68808	6.90281	6.69278	6.53441	6.72659	7.1059	6.85723	6.77266	6.91217	6.53441	6.53441	6.81242	6.68637	6.76592	6.79983	7.01492	6.82162	6.85089	6.77119	6.9948	6.53441	6.66873	6.82601	6.80247	6.71485	6.90938	6.78168	6.94169	7.01022	6.89452	6.96484	6.73632	6.77841	6.67052	6.67239	6.70628	6.71637	6.92099	6.97173	6.73727	6.69244
ENSDARG00000003616	10.658	10.8037	10.6861	10.6586	10.7059	10.8429	10.7985	10.4766	10.7844	10.74	11.0454	10.6772	11.0003	10.8668	10.5981	10.6761	10.8023	10.7361	10.8363	10.6563	10.8712	10.7739	10.8618	10.7932	10.6452	10.6139	10.7449	10.7801	10.8343	10.7169	10.7185	10.7469	10.8469	10.6353	11.0747	10.9117	10.529	10.5515	10.6308	10.6367	10.6238	10.4753	10.6851	10.7907	10.6889	10.5519	10.6781	10.6297	10.9134
ENSDARG00000003631	8.32106	8.43728	8.40881	8.3952	8.32034	8.39314	8.21906	8.4056	8.55553	8.5136	8.24584	8.35586	8.32179	8.37658	8.15897	8.48087	8.32269	8.33203	8.46559	8.33017	8.47037	8.33367	8.75265	8.53026	8.56587	8.2758	8.3521	8.61914	8.52963	8.33452	8.24984	8.84403	8.61246	7.95956	8.26015	8.29021	8.21671	7.94139	8.71167	8.25962	8.37	8.06662	8.00126	8.18043	8.25965	8.36277	8.218	8.32687	8.6729
ENSDARG00000003632	6.89589	6.83587	7.14061	6.67455	6.84907	6.53441	6.53441	6.79151	6.53441	6.94602	6.88784	6.81469	6.67035	6.7794	6.85723	6.72901	6.78211	6.97425	7.05948	6.84512	6.53441	6.89988	6.97349	6.53441	6.70042	6.92163	6.92036	6.86064	6.85907	6.76689	6.74078	6.66858	7.07296	6.73524	6.88368	7.02051	6.78956	7.06002	6.89493	6.7816	7.04988	6.80632	7.09991	6.87753	6.89761	6.53441	6.90775	6.73727	6.80785
ENSDARG00000003635	6.98688	6.98058	7.00074	6.99738	7.31008	6.69469	7.13658	7.26958	7.12571	7.24263	7.03299	7.14172	6.91793	7.1059	6.99	6.98925	7.21479	6.53441	7.00038	7.22393	7.07931	7.29426	7.01141	6.97339	6.86587	7.18268	7.33382	7.11976	7.16362	6.76689	7.19783	6.93578	7.00997	6.73524	7.30801	7.28263	6.78956	6.80693	7.17005	7.4131	7.04988	7.07585	7.11609	7.07504	6.89761	7.04468	6.79877	7.17127	6.69244
ENSDARG00000003641	9.89972	10.0447	10.0927	9.94718	9.92954	9.99248	10.0095	10.1129	10.0404	9.82937	10.0087	9.82457	9.84517	9.7907	9.91305	9.6932	9.91084	9.82912	10.2102	9.87276	9.92977	9.98605	9.96399	10.0761	9.77461	9.96861	9.87447	9.79722	9.87051	10.3706	10.1502	9.76	9.80492	10.0788	9.84748	9.87167	10.0769	10.0754	9.90859	9.77887	9.94145	10.1019	9.9217	9.75083	9.85977	10.2541	10.1225	10.1732	9.61353
ENSDARG00000003642	7.68961	7.44514	7.33531	7.43882	7.71417	7.81436	7.58866	7.63916	7.52311	7.26538	7.62843	7.35373	7.57392	7.20021	7.66279	7.52667	7.54609	7.43868	7.75937	7.55483	7.4075	7.54978	7.47595	7.47312	7.59923	7.31753	7.65136	7.53506	7.5989	7.59377	7.7463	6.76664	7.40567	7.57524	7.62466	7.34112	7.86281	7.64827	7.45531	7.30775	7.27907	7.56688	7.3405	7.59778	7.37644	7.20008	7.48954	7.65457	7.41504
ENSDARG00000003655	9.93247	9.87635	9.78135	9.71488	9.92026	9.83342	9.70979	9.9917	9.94416	9.94165	9.63715	9.64904	9.87487	9.74814	9.28467	9.35422	9.44922	9.58403	9.74058	9.81666	9.82289	9.81676	9.97541	9.90162	9.9782	9.93903	9.92158	9.80694	9.85724	9.76932	9.70285	9.89266	9.78346	9.4193	9.32532	9.3921	9.58624	9.98307	9.92612	9.81318	9.78344	9.82161	9.72084	9.51582	9.80548	9.81346	9.66161	9.81091	9.58199
ENSDARG00000003675	8.40072	8.20555	8.41774	8.09769	8.18667	8.46546	8.38707	8.30675	8.21144	8.28955	8.1289	8.40929	8.1476	8.34464	8.67097	8.54156	8.29084	8.7233	8.29508	8.26961	8.30221	8.07428	8.04773	8.20261	8.21835	8.34261	8.09893	8.37531	8.37077	8.43597	8.34522	8.22219	8.2002	8.24191	8.19229	8.24092	8.46948	8.44353	8.34525	8.38485	8.12706	8.30322	8.12108	8.23739	8.36227	8.35076	8.16228	8.51438	8.15128
ENSDARG00000003680	10.6884	10.6498	10.4974	10.5696	10.7082	10.4152	10.6924	10.6533	10.5403	10.7794	10.7034	10.401	10.6535	10.6071	10.2968	9.81861	10.2669	10.2495	10.7629	10.5577	10.7345	10.6152	10.7253	10.5164	10.7645	10.7137	10.8163	10.5559	10.4727	10.5943	10.5977	10.6784	10.5446	10.3226	10.2733	10.1182	10.1116	10.5459	10.6895	10.5383	10.4211	10.6565	10.6211	10.6928	10.7485	10.605	10.5536	10.648	10.7102
ENSDARG00000003681	11.7802	11.8296	11.6964	11.8597	11.808	11.8226	12.0439	11.8235	11.8397	11.8439	12.0152	11.679	11.9134	11.9556	11.6967	11.7978	11.8162	11.9587	11.804	11.6448	11.8409	11.6787	11.8384	11.8944	11.9099	11.733	11.7692	11.7056	11.8722	11.7764	11.9686	11.8575	11.9293	11.5896	11.6982	11.6769	11.6634	11.763	11.7557	11.7958	11.8874	11.5698	11.7286	11.5525	11.393	11.7847	11.8342	11.8139	11.8632
ENSDARG00000003684	8.10021	8.10441	7.98318	8.33277	8.39646	8.29348	8.32093	8.21511	8.17686	8.35677	8.19801	8.31313	8.17998	8.22217	8.2003	8.36206	8.19989	7.96192	8.0257	8.23359	8.22789	8.29818	8.35902	8.30178	8.19841	8.29848	8.13311	8.20724	8.3528	7.82149	8.39907	8.22647	8.25431	8.11204	8.66971	8.54178	8.23991	7.9357	8.14961	8.33717	8.13474	8.23095	8.25194	8.45919	8.45699	8.07622	8.16228	8.1159	8.35949
ENSDARG00000003693	10.2581	9.88888	10.0464	10.1104	10.0042	10.0006	10.4254	10.1012	9.84429	9.87959	10.5606	9.7611	10.1724	10.163	10.2409	10.1854	10.202	10.2547	10.2069	9.82501	10.1656	10.1295	9.88141	10.1869	9.83078	10.3599	9.86016	9.93821	9.8513	10.4174	10.4323	10.2331	10.0258	11.0175	10.2882	10.5672	10.5431	10.5619	10.0454	9.75603	10.1309	10.4187	10.3637	10.273	10.0236	10.4875	10.0612	10.204	10.0936
ENSDARG00000003695	12.6687	12.6533	12.6195	12.7234	12.7925	12.8567	12.6871	12.6372	12.6606	12.6896	12.7792	12.8327	12.7985	12.8293	12.5214	12.5071	12.6058	12.6593	12.7001	12.6996	12.7163	12.7599	12.5673	12.6866	12.4951	12.7013	12.7703	12.6816	12.6334	12.739	12.6339	12.6849	12.6854	12.591	12.6053	12.7878	12.5558	12.7111	12.6061	12.756	12.5737	12.6713	12.7405	12.6209	12.7791	12.5928	12.6612	12.6497	12.8064
ENSDARG00000003697	6.84014	6.93827	6.83011	6.84727	6.77834	6.53441	7.12074	7.19336	7.10592	6.90281	6.75827	6.84765	6.72659	7.05195	6.82327	7.11473	6.98537	7.07207	7.0777	6.67358	7.0361	6.76592	6.53441	6.87496	6.82162	6.75842	6.72782	7.02247	6.8899	7.22597	6.82601	6.76664	6.71485	6.95924	7.19896	6.53441	7.04275	7.02408	6.89493	7.15251	7.15249	6.86718	7.09991	6.87753	7.01394	6.98722	6.82987	7.13907	7.03191
ENSDARG00000003699	8.2919	8.31892	8.29138	8.3623	8.4759	8.29348	8.28209	8.27697	8.51626	8.14266	8.59988	8.39309	8.24221	8.61164	8.27411	8.42479	8.40097	8.53966	8.0257	8.21052	8.45226	7.9836	8.35902	8.55522	8.39004	8.22912	8.18025	8.40851	8.37522	8.36546	8.47156	8.20925	8.2391	8.09071	8.27421	8.65499	8.32844	8.38677	8.19139	8.59926	8.24426	8.42488	8.29966	8.17312	8.36227	8.25452	8.57489	8.56744	8.33805
ENSDARG00000003701	7.25184	7.07155	6.86487	6.92969	6.67535	6.89206	7.10443	7.31146	6.93984	7.08517	7.05707	6.81469	7.05823	6.88046	6.67902	6.87096	7.06714	7.1008	6.95623	7.01446	6.93535	6.6982	7.15301	7.05303	7.12906	7.21909	6.80772	6.76534	6.91823	7.14559	7.01655	7.01611	6.84654	7.19523	6.88368	6.68878	7.07324	6.83899	7.19784	7.0469	6.98955	7.28403	7.02966	7.01853	7.04672	6.98722	7.32944	6.96352	6.69244
ENSDARG00000003705	9.67659	9.63973	9.82756	9.56409	9.82392	10.0136	9.88495	9.59513	9.81902	9.82204	9.74959	9.60687	9.71825	9.87215	9.77721	9.68572	9.74234	9.76021	9.6866	9.55685	9.93437	9.89207	9.76497	9.871	9.86575	9.78297	9.78633	9.6729	9.70406	9.84522	9.62233	9.8641	9.78826	9.80352	9.655	9.59514	9.77504	9.95902	9.73031	9.68683	9.79003	9.84927	9.76706	9.79043	9.73138	9.98324	9.78813	9.875	9.91722
ENSDARG00000003706	7.87579	7.61453	8.07573	7.52572	7.54039	7.58664	7.99549	7.80556	7.78988	7.49398	7.93911	7.7955	7.86067	8.1016	7.79588	7.7172	8.01125	7.93237	8.03688	7.59753	7.7849	7.72656	7.82641	7.64727	7.49898	7.71876	7.8056	8.00353	7.55223	7.68292	7.89897	7.94208	7.42309	7.5841	7.94872	7.83623	7.77341	7.82139	7.75024	7.82384	7.72204	7.79944	7.96777	7.84313	7.91485	7.9699	7.83342	7.6462	8.03848
ENSDARG00000003732	8.17696	8.27817	8.37244	7.94757	8.14193	8.18485	7.69202	8.17748	8.26148	7.68625	8.36304	8.33895	8.1429	8.22931	8.28361	8.03052	8.35373	8.54563	8.19269	7.99615	8.14274	7.92704	8.18572	8.17887	7.95287	8.57878	8.34002	8.43015	8.24897	8.22387	7.88536	8.02142	7.93454	8.07989	8.14651	8.17186	7.83019	8.29015	8.34926	7.94827	8.33815	8.73509	8.28683	8.73466	8.01375	8.20109	8.11755	8.48303	8.03148
ENSDARG00000003749	10.658	10.6022	10.6662	10.8797	10.9054	10.7915	10.8973	10.7325	10.7565	10.6458	10.3396	10.6561	10.4157	10.477	10.7484	10.8168	10.5276	10.4262	10.6412	10.6609	10.9104	10.8869	10.746	10.7201	10.8888	10.9758	10.7817	10.6393	10.8492	10.8432	10.8804	10.8232	10.8076	10.8387	10.9385	10.6151	10.7983	10.9518	10.7112	10.8851	10.773	10.6815	10.7306	10.7559	10.5533	10.6236	10.5529	10.633	10.6322
ENSDARG00000003750	7.77365	7.6222	7.57944	7.75187	7.58486	7.7315	7.18165	7.4914	7.50068	7.38823	7.70848	7.63885	7.88471	7.45282	7.54667	8.08767	7.68447	7.64671	7.36935	7.46255	7.49029	7.75633	7.60554	7.50158	7.68947	7.72822	7.33382	7.27533	7.88059	7.57803	7.58432	7.54461	7.52042	7.65208	7.65818	7.71713	7.53611	7.52677	7.58667	7.4961	7.17545	7.54177	7.61335	7.8332	7.37644	7.88884	7.37021	7.69536	7.51534
ENSDARG00000003751	8.44245	8.19226	8.34915	8.53701	8.44472	8.39314	8.25099	8.74145	8.34053	8.0893	8.40489	8.39716	8.74166	8.25048	8.22043	8.26585	8.22936	8.33203	8.17308	8.39988	8.49264	8.53254	8.36651	8.51941	8.25725	8.38521	8.49209	8.33542	8.41886	8.47854	8.39467	8.62145	8.48749	8.38032	8.57816	8.43671	8.25512	8.59005	8.6214	8.46311	8.40105	8.37142	8.51384	8.37521	8.50806	8.32638	8.46348	8.48699	8.46632
ENSDARG00000003754	9.67509	9.64568	9.7552	9.76567	9.7966	9.83525	9.55743	9.81209	9.71686	9.55914	9.81805	9.68532	9.80277	9.72753	9.71543	9.69021	9.88716	9.7207	9.91006	9.62404	9.96467	9.68724	9.79886	9.79214	9.66837	9.71265	9.74721	9.66221	9.80902	9.80909	9.54624	9.8311	9.65785	9.54478	9.65004	9.47777	9.22484	9.84413	9.81622	9.82492	9.73874	9.90302	9.75134	9.57268	9.6876	9.81617	9.89591	9.91709	9.94215
ENSDARG00000003757	8.19994	7.69563	8.24617	8.16836	8.07945	7.89101	7.93191	8.4056	7.95853	8.13394	7.92367	7.86871	7.98125	7.93041	7.89365	8.08259	8.30002	7.89167	8.04243	8.08261	7.70844	8.17169	8.10493	8.03068	7.97754	8.10365	8.19404	8.19428	7.95954	7.697	8.02037	7.94208	7.71263	8.18871	8.03205	8.07937	8.39761	8.0494	8.11117	7.85803	7.82861	8.08165	8.21601	7.89143	8.58691	8.22364	8.30283	8.27635	7.93625
ENSDARG00000003769	8.75809	8.85864	8.76581	8.73489	8.92346	8.87473	8.638	8.65887	8.87404	8.60629	8.90867	8.76483	8.63553	8.78306	8.82815	9.01077	8.91184	8.85645	8.77785	8.70957	8.84572	8.71312	8.81987	8.90595	8.53056	8.90294	8.80227	8.93768	8.82659	8.77602	8.61999	8.77947	8.80697	8.42183	8.51457	8.55051	8.5554	8.90737	8.67508	8.65542	8.71452	8.62495	8.83813	8.49352	8.76264	8.67821	8.70603	8.77928	8.89037
ENSDARG00000003776	9.36908	9.3713	9.58157	9.21788	9.48226	9.2301	9.39587	9.15928	9.37281	9.30766	9.33835	9.12588	9.3863	9.2737	9.39889	9.30786	9.12668	8.92057	9.24248	9.40632	9.47716	9.30162	9.51594	9.23951	9.44127	9.33721	9.42181	9.48631	9.32963	9.18364	9.26682	9.35774	9.43317	9.21585	9.13513	9.23466	9.08112	9.2687	9.28692	9.15112	9.29034	9.44568	9.26492	9.41747	9.32874	9.24827	9.34358	9.35141	9.38352
ENSDARG00000003779	10.4208	10.3314	10.4364	10.3598	10.5299	10.4104	10.4972	10.602	10.5747	10.3976	10.5638	10.5217	10.5323	10.504	10.4477	10.7253	10.4766	10.5474	10.4395	10.3682	10.6674	10.3464	10.2939	10.3573	10.4026	10.4345	10.485	10.3794	10.4832	10.3268	10.5609	10.5641	10.3568	10.4825	10.5965	10.5145	10.578	10.413	10.4114	10.5819	10.4267	10.4108	10.5507	10.4716	10.605	10.26	10.5293	10.4673	10.6014
ENSDARG00000003789	9.44331	9.52656	9.5283	9.41594	9.32472	9.38206	9.32243	9.43346	9.23795	9.50501	9.71309	9.54974	9.20678	9.56116	9.36393	9.37122	9.17197	9.33377	9.35059	9.42674	9.30356	9.53041	9.43987	9.43804	9.13126	9.35494	9.30048	9.35359	9.55987	9.12295	9.32477	9.17106	9.47571	9.55708	9.50355	9.49946	9.38725	9.22843	9.44271	9.35353	9.19643	9.47663	9.37071	9.28698	9.43297	9.20281	9.2389	9.41015	9.27121
ENSDARG00000003795	11.9423	11.94	11.7906	11.7411	11.8911	11.9341	12.1152	11.9896	11.8838	11.718	11.9395	11.8209	11.7859	11.9648	11.8467	11.8433	11.9213	11.7538	12.0302	11.8488	12.023	11.9277	11.9024	11.98	11.6572	12.2284	12.0324	11.8245	11.738	12.2551	12.0484	11.76	11.716	12.3221	11.9864	11.9894	11.95	12.2488	11.9435	11.9036	11.8695	12.2613	12.1479	11.8087	11.9869	12.0906	11.8734	12.0014	11.7422
ENSDARG00000003797	8.34146	8.49075	8.35385	8.69381	8.13175	8.18485	8.37899	7.88655	8.04705	8.46791	8.63038	8.65022	9.00019	8.62207	8.13775	8.57933	8.40937	8.4466	8.12259	8.41573	8.30221	8.36247	8.14603	8.37322	8.28872	8.50487	8.23002	8.09934	8.1078	8.2743	8.13531	8.24345	8.30607	8.52373	8.54489	8.60172	8.12755	8.18513	8.14012	8.37203	8.07988	8.50101	8.44015	8.4179	8.41054	7.99199	8.20113	8.1266	8.46632
ENSDARG00000003803	7.33452	7.87015	7.61716	7.62946	7.52195	7.74105	7.38004	7.66602	7.68463	7.57288	7.87596	7.84925	7.82355	7.468	7.61103	7.70999	7.60047	7.38647	7.50382	7.7651	7.56561	7.22313	7.66392	7.61505	7.77192	7.65994	7.54678	7.57131	7.71823	7.36215	7.48585	7.80776	7.84053	7.62717	7.71413	7.62219	7.63567	7.57736	7.63417	7.60708	7.66409	7.59931	7.49273	7.717	7.3576	7.5569	7.90758	7.56719	7.59432
ENSDARG00000003808	9.68403	9.69808	9.44232	9.80902	9.64336	9.43166	9.32243	9.72147	9.38445	9.60557	9.27324	9.44099	9.46376	9.2737	9.82595	9.6182	9.60857	9.37927	9.79403	9.60308	9.52303	9.75753	9.66663	9.7663	9.67498	9.64682	9.70988	9.90245	9.74314	9.60403	9.39706	9.42965	9.32742	9.76633	9.49803	9.66762	9.6352	9.85723	9.7877	9.33913	9.59545	9.76599	9.53424	9.4203	9.76645	9.5969	9.49745	9.58687	9.52558
ENSDARG00000003811	9.73505	9.43653	9.33962	9.59756	9.29802	9.52586	9.65614	9.47059	9.61654	9.62259	10.0644	9.62324	9.79333	9.94521	9.74587	9.5555	9.75936	9.76507	9.51274	9.58839	9.44065	9.52328	9.50169	9.48487	9.45676	9.50962	9.67601	9.54354	9.56717	9.69478	9.36563	9.53971	9.60701	9.71257	9.85466	9.75282	9.46788	9.57547	9.51285	9.60382	9.60547	9.55596	9.47776	9.38018	9.85513	9.79983	9.60265	9.45119	9.56272
ENSDARG00000003818	9.71777	9.73335	9.57596	9.70878	9.79224	9.63743	9.6977	9.88214	9.73681	9.79736	9.68757	9.54114	9.66736	9.52431	9.72351	9.83488	9.51296	9.57016	9.59902	9.73774	9.82123	9.7914	9.60445	9.64373	9.64164	9.45683	9.55305	9.78547	9.71721	9.32364	9.58842	9.6636	9.76653	9.49264	9.62498	9.49299	9.66692	9.55946	9.84813	9.65751	9.60547	9.57511	9.67608	9.4811	9.57034	9.50031	9.55939	9.47221	9.61561
ENSDARG00000003820	8.90176	9.00544	8.99572	8.82215	8.63486	8.70708	8.97667	9.20688	9.0297	9.16635	9.30488	8.86744	8.53366	9.21497	8.51195	8.78828	9.05198	9.22021	9.32026	9.17479	9.12425	8.98562	9.14428	9.0099	9.60518	8.64866	9.03678	9.07889	9.07938	9.22795	9.17018	8.99061	9.09983	8.29738	8.05476	8.26308	8.14428	9.43317	8.85135	9.43112	9.24904	8.74678	8.55262	9.01625	8.9448	9.24624	8.68604	9.22362	9.14018
ENSDARG00000003822	7.32329	7.40671	7.06542	7.1864	7.14445	7.22673	7.01423	7.33806	7.16332	7.11457	7.41693	7.12575	6.94104	7.30101	7.03308	7.41321	7.00719	7.31074	7.40247	7.27594	7.20817	7.35877	7.10988	7.08841	7.36962	7.18268	7.1268	7.44396	7.14709	7.08508	7.42071	7.29656	7.3509	7.34032	7.22796	7.16615	6.84671	7.21052	7.12577	7.47613	7.10362	7.05884	7.31769	7.42992	6.71637	7.31245	7.29729	7.31132	7.00661
ENSDARG00000003827	8.30865	8.42263	8.47001	8.69059	8.72352	8.58053	8.41492	8.3262	8.40997	8.53898	8.42023	8.80683	8.18908	8.63242	8.39657	8.79116	8.75211	8.79401	8.4617	8.7647	8.37224	8.65569	8.44602	8.61051	8.62423	8.30409	8.61158	8.43015	8.65665	8.14854	8.50024	8.1785	8.4494	8.72218	8.8445	8.61421	8.35657	8.60643	8.45281	8.77983	8.38872	8.42488	8.54914	8.51034	8.66672	8.47323	8.65102	8.60042	8.57825
ENSDARG00000003829	9.01473	8.88983	8.97848	9.09042	8.72034	8.6167	8.71491	9.47465	9.01158	9.20115	8.59546	8.66346	8.68207	8.4852	8.72214	8.72329	8.94273	8.5094	8.55195	8.93346	8.38674	9.16975	8.71346	9.44717	8.77236	8.69461	8.57857	9.09838	8.86965	9.13148	8.82753	8.97403	8.6405	8.71895	8.77107	9.00234	9.13584	9.27069	8.97282	8.45108	8.74767	8.75836	9.02281	8.65254	9.20864	9.13829	8.84066	8.88824	8.4267
ENSDARG00000003835	9.60149	9.62175	9.57409	9.59756	9.32879	9.16665	9.09645	9.53619	9.64375	9.65602	9.6039	9.61016	9.79873	9.66863	9.7219	9.58961	9.64239	9.41087	9.58388	9.43409	9.36694	9.62438	9.49691	9.84931	9.44904	9.37741	9.40563	9.65791	9.39498	9.27663	9.27589	9.43477	9.35054	9.40182	9.54877	9.48649	9.39362	9.30783	9.53272	9.39783	9.49108	9.62034	9.34405	9.38598	9.6397	9.67385	9.55788	9.53888	9.54318
ENSDARG00000003841	7.99642	8.00403	7.55997	8.12851	8.03582	8.05106	7.89559	8.09251	7.67532	8.02372	8.02745	7.84269	7.82355	7.90226	8.02533	7.86393	7.90677	8.01872	8.0257	7.94439	7.87862	7.72656	8.01801	8.1448	7.87528	7.71876	7.88073	7.99581	8.00307	7.82763	7.71441	7.86828	7.96412	7.75305	7.85846	7.90609	8.06702	8.16203	7.82276	7.98475	7.96147	8.02551	7.7826	7.87237	7.6707	7.96431	7.54727	7.77213	7.70603
ENSDARG00000003845	7.97445	8.16523	7.80137	7.95941	8.00195	7.95477	7.96705	7.97492	7.96559	7.82305	7.69883	7.93715	7.63702	8.12518	7.97702	7.84512	7.81234	8.1977	8.05892	8.23359	8.16027	7.82255	8.14603	8.03068	8.10062	8.07004	8.08898	8.04135	8.06821	7.89867	8.22983	7.99037	8.01172	7.95349	7.58987	7.63213	7.88401	8.11441	8.28351	7.98475	8.08788	8.2133	7.99021	7.78204	8.02317	8.03489	7.95605	8.1159	8.11272
ENSDARG00000003846	8.95566	8.7689	8.3012	8.7411	8.98483	8.88204	9.12195	8.96505	8.62658	8.7258	8.7807	8.82443	8.92114	8.85454	8.69168	8.89087	8.77119	8.7181	8.87204	8.61218	8.748	9.2181	8.8251	9.07103	8.60507	8.87817	8.6374	8.89714	8.56067	9.06615	8.89504	8.73175	8.80697	9.0894	8.81135	8.58488	8.84651	8.96562	8.70565	8.88487	8.89786	8.92855	8.82411	8.77613	8.96703	8.93432	8.63015	8.66051	8.64353
ENSDARG00000003854	10.7352	10.822	10.7015	10.6285	10.5281	10.4177	10.3961	10.7721	10.5555	10.6124	10.8587	10.7667	10.6311	10.6845	10.8636	10.6111	10.6707	10.1082	10.8488	10.6328	10.6865	10.5264	10.5893	10.6672	10.6104	10.7612	10.5241	10.8812	10.7177	10.4993	10.4966	10.459	10.7756	10.3186	10.4703	10.1834	10.4678	10.2076	10.7219	10.6209	10.3343	10.7336	10.6404	10.7669	10.7171	10.564	10.3564	10.09	10.2935
ENSDARG00000003860	10.9056	10.7309	11.0124	10.9266	10.7995	10.7574	10.9116	10.6857	10.9343	10.7439	10.539	10.8363	10.9524	10.7791	10.8247	11.1126	10.9391	11.0313	10.6428	10.9258	10.7969	10.8768	10.8284	10.876	10.7114	10.8837	10.8196	10.8693	10.9199	10.847	10.7242	10.9704	10.6595	11.0498	11.2179	11.0456	11.0037	10.5151	10.819	10.7969	10.9241	10.8662	11.0378	11.0153	10.928	10.7301	10.9117	10.684	10.9906
ENSDARG00000003865	6.77141	6.53441	6.53441	6.77694	6.73365	6.53441	6.53441	6.53441	6.53441	6.53441	6.53441	6.53441	6.53441	6.53441	6.53441	6.53441	6.53441	6.53441	6.53441	6.53441	6.53441	6.53441	6.53441	6.67371	6.53441	6.53441	6.53441	6.53441	6.53441	6.53441	6.53441	6.53441	6.78943	6.53441	6.53441	6.53441	6.53441	6.53441	6.53441	6.7816	6.53441	6.53441	6.81006	6.70628	6.53441	6.53441	6.53441	6.53441	6.53441
ENSDARG00000003866	10.6093	10.8142	10.6283	10.6857	10.7098	10.7905	10.4702	10.8146	10.5975	10.7503	10.7043	10.4463	10.5161	10.6108	10.8373	10.6857	10.7755	10.6448	10.7709	10.536	10.7986	10.7449	10.6726	10.4623	10.55	10.6726	10.7201	10.6153	10.5925	10.8483	10.6311	10.7057	10.6802	10.7071	10.7679	10.7789	10.8206	10.8887	10.6924	10.7053	10.7307	10.7921	10.7139	10.5231	10.7731	10.801	10.7901	10.7518	10.7208
ENSDARG00000003867	7.0791	6.83587	6.79061	6.92969	6.53441	6.76096	6.92678	7.04659	7.01832	7.05402	6.75827	6.53441	6.806	6.88046	6.73884	6.67207	7.00719	6.53441	6.90671	7.01446	6.74921	6.89988	6.83106	6.84541	6.86587	6.88806	6.83987	6.89896	6.8899	6.99788	6.78705	6.66858	6.53441	6.98204	6.53441	6.68878	6.84671	6.77051	6.83933	6.98444	6.83307	7.04124	6.89864	7.07504	6.97866	6.98722	6.88376	6.73727	6.88706
ENSDARG00000003869	8.24461	8.32292	8.43101	8.1132	8.28941	8.78771	7.9728	8.38278	8.41478	8.57613	7.93142	8.38901	7.99206	8.32507	8.17464	8.52401	8.32717	8.57505	8.26801	8.65528	8.11293	8.35103	8.3092	8.15952	8.1713	8.6229	8.26064	8.66902	8.40159	8.31079	8.22477	8.28892	8.31329	8.21319	8.36828	8.07293	8.48839	8.43238	8.26221	8.3013	8.41326	8.40605	8.26076	8.12057	8.5267	8.23255	8.46005	8.23823	8.15128
ENSDARG00000003872	8.53935	8.562	8.59581	8.76259	8.63146	8.33321	8.53493	8.46738	8.46654	8.48769	8.62174	8.57838	8.56741	8.82818	8.52371	8.53106	8.61726	8.49708	8.38535	8.58492	8.45681	8.6329	8.45648	8.73921	8.57084	8.50011	8.3561	8.51318	8.59471	8.45032	8.32207	8.56744	8.64604	8.53123	8.38541	8.61835	8.54347	8.56341	8.48191	8.45108	8.56737	8.6024	8.60032	8.70147	8.46349	8.64676	8.50393	8.47906	8.48087
ENSDARG00000003877	9.19067	9.11193	9.20929	9.26697	9.12356	9.24412	9.12882	8.92626	9.13362	9.09808	8.60428	9.07606	8.97109	8.92651	8.7874	8.7854	8.86561	8.67574	8.93314	9.13894	9.17792	8.84073	9.04381	8.79029	9.15382	9.1808	9.05324	8.97704	9.0103	8.92521	9.04762	9.19961	8.93276	8.81564	8.86518	8.69453	8.72736	8.9853	9.04264	9.2227	9.17957	8.92855	8.93754	9.07196	8.79813	8.68131	9.23125	8.98086	9.15473
ENSDARG00000003899	6.96598	7.21671	7.14061	7.1864	7.21872	7.27829	7.10443	7.20935	7.10592	6.94602	7.12319	6.95401	7.20823	7.20021	7.12673	6.87096	7.2432	7.31074	7.29833	7.03388	7.20817	7.07477	7.15301	7.13744	7.03025	7.18268	7.26364	7.0486	7.21064	7.20033	7.07766	6.80247	7.04248	6.8182	6.93739	7.25143	6.97521	7.28569	7.19784	7.02699	6.77841	7.09231	7.38409	7.12596	7.29797	7.00718	7.09249	7.13907	7.07886
ENSDARG00000003900	7.31188	7.30122	7.10432	7.22865	7.07729	6.926	7.59704	7.14271	6.87738	7.16911	7.2858	7.05673	6.53441	6.88046	7.3544	7.30423	6.73674	6.78901	7.0777	7.31249	6.96284	7.38902	7.34302	7.03435	7.19306	6.88806	7.04384	7.20241	7.26836	7.33049	7.07766	7.30775	7.3696	6.90938	7.02716	7.38209	7.15541	7.09356	7.28652	7.0469	7.23959	7.40359	7.066	6.95416	7.33826	7.21356	7.27501	7.38349	7.10082
ENSDARG00000003902	7.45768	7.13409	7.42129	7.42857	7.07729	7.32622	7.34686	7.60209	7.30901	7.02078	7.70848	7.60585	8.01338	7.59359	7.48747	7.5698	7.88065	7.54889	7.31066	7.49131	7.57585	7.0985	7.35332	7.42339	7.40025	7.2701	7.43767	7.34118	7.29545	7.35174	7.40932	7.03412	7.57961	7.3752	7.44553	7.70805	7.18036	7.56082	7.22444	7.25547	7.40207	7.02298	7.51102	7.14977	7.37644	7.43912	7.39939	7.52971	7.60505
ENSDARG00000003903	6.53441	6.53441	6.53441	6.53441	6.53441	6.53441	6.73105	6.53441	6.53441	6.53441	6.53441	6.53441	6.53441	6.53441	6.53441	6.53441	6.53441	6.53441	6.53441	6.53441	6.68637	6.53441	6.53441	6.53441	6.86587	6.53441	6.53441	6.96529	6.53441	6.53441	6.53441	6.53441	6.53441	6.53441	6.53441	6.53441	6.53441	6.53441	6.53441	6.53441	6.53441	6.53441	6.53441	6.53441	6.53441	6.53441	6.53441	6.53441	6.53441
ENSDARG00000003904	7.96889	8.09476	7.81653	7.9942	8.04689	7.86608	7.93191	8.12153	8.03388	8.12515	8.75355	8.19918	8.36949	8.31847	8.53536	8.37804	8.57023	7.88125	8.15315	8.08261	7.88607	7.92704	7.82641	7.92782	7.85724	8.33173	8.12829	7.97232	7.83168	7.7313	8.0264	7.76966	8.19227	8.18871	8.34653	8.25205	8.53144	8.16203	8.03018	8.04299	7.93436	8.26975	8.19299	8.24432	8.24425	8.25016	8.2672	8.02069	8.05921
ENSDARG00000003910	8.95817	8.84543	9.03234	9.04679	8.66841	8.8893	8.99948	8.96505	8.85368	9.17805	9.19364	8.96271	9.11513	9.26408	8.78102	8.89885	9.15546	9.20579	8.98897	8.92018	9.03958	8.99264	8.87129	8.88964	8.61946	8.90294	8.94378	9.02893	8.63513	9.08608	8.9763	8.9378	8.53052	9.17268	8.9141	9.10064	9.08112	8.98285	8.98756	9.04005	8.83368	9.11758	9.28111	9.26504	9.34555	9.01866	8.92977	8.92549	8.85109
ENSDARG00000003920	12.4132	12.3376	12.4975	12.4444	12.5232	12.6057	12.5702	12.4542	12.4533	12.5793	12.0502	12.2843	12.2847	12.3393	12.4356	12.7104	12.6326	12.5902	12.3423	12.4852	12.5292	12.4253	12.462	12.3943	12.3327	12.4325	12.4156	12.381	12.4285	12.4935	12.5903	12.6669	12.447	12.7346	12.5802	12.7413	12.6793	12.4796	12.4689	12.4325	12.5047	12.526	12.5903	12.6398	12.5404	12.3034	12.2575	12.2593	12.3278
ENSDARG00000003925	6.94398	7.24197	7.04481	7.17165	7.25941	7.27829	7.15199	7.04659	7.0417	7.11457	7.44323	7.09236	7.41256	7.468	7.47718	7.25556	7.43649	7.20288	7.20508	7.21025	7.17416	7.20407	7.18007	6.87496	7.3043	7.05741	7.11121	7.09709	6.99258	6.83433	6.91967	7.59265	6.93685	7.04418	7.22796	7.35502	7.42355	7.14023	7.12577	7.10229	7.02069	6.91838	6.99031	7.21592	7.01394	6.9663	6.95152	7.25881	7.26805
ENSDARG00000003927	10.0147	10.2033	10.094	10.1275	9.92822	10.1706	10.2016	10.0209	10.0199	10.2223	10.3333	10.1708	10.1034	10.3958	10.3527	10.0298	10.2787	10.3591	10.1727	9.98242	10.0826	10.1932	10.0002	9.94825	9.98528	9.94069	10.0936	9.87687	10.0339	10.1105	10.0417	9.99119	9.95525	10.1848	10.0939	10.0902	10.2147	10.0776	10	10.2617	9.9296	10.3525	10.1066	10.0921	9.9796	10.2107	10.1103	10.1286	9.92725
ENSDARG00000003931	8.65806	8.55206	8.87013	8.55143	8.69787	8.60326	8.74263	8.86747	8.53386	8.86501	8.38415	8.39716	8.41542	8.5852	8.59945	9.03015	8.70316	8.7181	8.73127	8.66179	8.51452	8.70879	8.68472	8.60032	8.71599	8.72703	8.44095	8.75509	8.68481	8.55632	8.61629	8.77947	8.68415	8.6961	8.75205	8.85903	8.64145	8.56341	8.50683	8.70925	8.56198	8.44711	8.50306	8.1877	8.60443	8.66885	8.44624	8.72782	8.43672
ENSDARG00000003934	8.11009	7.96121	7.99598	7.81456	8.20602	7.90731	8.16225	7.98142	8.04705	8.13394	7.908	7.87512	8.06495	8.37026	7.57483	8.11768	8.26756	8.14107	7.89454	8.11846	8.16027	8.13094	7.9292	8.11479	8.10788	8.16178	8.00063	8.0112	7.87374	8.23668	8.10764	8.10502	7.87281	8.18375	8.07149	8.58488	7.92517	8.13846	7.86026	7.72915	7.73322	8.23968	7.92147	8.05744	7.58804	8.18734	8.0075	8.29034	7.89729
ENSDARG00000003938	10.0415	9.7813	9.93759	9.9433	9.8225	9.80943	9.93071	9.93579	10.0491	9.94838	9.24631	9.71764	9.36441	9.85116	9.96963	10.0997	10.1281	10.2181	9.98838	9.91895	9.99287	10.0183	9.76101	9.89104	9.69244	10.1371	10.009	9.84328	9.62074	9.96488	9.95108	9.92066	9.79304	10.3766	10.138	10.1992	10.3306	10.1621	9.81218	9.99157	10.0783	10.1596	10.0343	10.1722	10.1096	10.0491	9.7726	9.86069	9.76703
ENSDARG00000003940	9.61559	9.63675	9.59273	9.51585	9.62215	9.75246	9.97128	9.74006	9.66096	9.48959	9.376	9.34704	9.45861	9.49467	9.47012	9.51547	9.52936	9.69032	9.69912	9.7984	9.89398	9.90848	9.76365	9.82866	9.42561	9.91052	9.77248	9.54587	9.77018	9.89282	9.8362	9.8311	9.81201	9.64357	9.61313	9.2833	9.53263	9.96144	9.82159	9.85814	9.78344	9.7338	9.61726	9.67521	9.5474	9.55026	9.65738	9.65508	9.51446
ENSDARG00000003941	9.5567	9.25853	9.30134	9.50175	9.1812	9.33585	9.76726	9.43972	9.3277	9.1022	9.27856	9.05413	9.09738	9.25116	9.17932	9.38986	9.29949	9.36642	9.46015	9.13211	9.63909	9.33476	9.19882	9.23951	9.40711	9.42129	9.22841	9.36957	9.2813	9.63099	9.76314	9.43987	9.4787	9.82682	9.54699	9.79879	9.75555	9.5053	9.3521	9.32666	9.38997	9.63408	9.49339	9.68693	9.30829	9.31764	9.34004	9.35966	9.21143
ENSDARG00000003952	13.2239	13.3395	13.2542	13.3432	13.3399	13.2918	13.3106	13.2753	13.3713	13.2595	13.2696	13.1855	13.3984	13.3851	13.305	13.2169	13.3063	13.284	13.2317	13.3459	13.3382	13.3514	13.218	13.2882	13.1382	13.3186	13.2598	13.3177	13.3403	13.305	13.236	13.3008	13.3685	13.1028	13.234	13.0905	13.1157	13.3255	13.425	13.3674	13.3027	13.3103	13.2816	13.0763	13.4063	13.2344	13.2688	13.4107	13.2719
ENSDARG00000003961	7.37781	7.66694	7.63546	7.37521	7.67564	7.67212	7.53668	7.69214	7.39146	7.58784	7.65925	7.41921	7.68167	7.22165	7.88023	7.40299	7.46784	7.63337	7.57691	7.46255	7.30057	7.25964	7.73873	7.41307	7.58731	7.12357	7.6959	7.35674	7.52299	7.31962	7.69807	7.65296	7.5356	7.67634	7.69055	7.56018	7.91503	7.72123	7.61861	7.53468	7.33434	7.7395	7.62932	7.25644	7.65742	7.81407	7.41825	7.52008	7.6964
ENSDARG00000003963	9.93122	9.94636	10.1475	10.1023	10.0217	9.70517	9.41085	10.1321	9.80708	9.99245	10.2743	9.99326	9.91146	10.097	9.65082	9.65543	9.98484	9.86575	9.72384	9.99231	9.46652	9.78548	9.83698	9.99709	9.85998	9.94069	10.0565	10.0122	9.85872	9.83499	9.61526	9.60152	9.55143	9.89173	9.81103	9.87002	10.14	10.0483	10.0601	9.7437	9.64486	10.0676	10.2194	9.80339	10.4269	10.1251	10.0159	10.0146	9.73878
ENSDARG00000003965	6.89589	6.89084	6.86487	7.1864	6.67535	7.37117	7.167	7.31146	7.0417	7.14249	7.41693	6.90475	7.19486	7.17801	7.3664	7.21657	7.10346	7.24815	7.02091	6.92697	6.98862	6.99596	7.06304	6.95102	6.70042	6.92163	7.26364	7.14155	7.28204	6.97831	7.24276	7.03412	7.15509	7.29106	6.88368	7.25143	7.12935	6.94244	6.98568	7.16831	7.15249	7.23499	7.09991	7.10111	7.07744	7.26482	6.97173	7.24503	7.12191
ENSDARG00000003968	6.72799	6.53441	6.53441	6.77694	6.53441	6.53441	6.73105	6.53441	6.93984	6.71899	6.69278	6.73275	6.53441	6.70775	6.53441	6.67207	6.67754	6.53441	6.84931	6.53441	6.53441	6.53441	6.76435	6.84541	7.05679	6.53441	6.67122	6.86064	6.85907	6.53441	6.53441	6.53441	6.53441	6.78028	6.78168	6.53441	6.53441	6.80693	6.67098	6.67724	6.77841	6.53441	6.53441	6.53441	6.53441	6.77159	6.88376	6.53441	6.88706
ENSDARG00000003970	6.98688	6.91531	7.19109	7.21488	7.07729	7.27829	6.99398	6.92644	7.06401	6.985	7.05707	6.99793	6.94104	7.02264	7.12673	6.89779	6.78211	6.78901	7.05948	6.9942	7.30057	6.93455	7.04643	7.12158	7.05679	7.0804	7.25121	6.96529	7.1797	6.88903	7.32444	6.53441	6.93685	7.22408	7.18393	7.06641	6.78956	7.14023	6.86831	7.16831	6.87907	7.05884	7.066	6.95416	6.89761	7.0624	7.07695	7.25881	6.69244
ENSDARG00000003971	8.57344	8.30278	8.3012	8.44297	8.56145	8.45539	8.50232	8.57464	8.62251	8.67026	8.69342	8.30001	8.52335	8.45596	8.37039	8.10277	8.66606	8.4466	8.65313	8.38786	8.43389	8.7388	8.56297	8.60032	8.56587	8.49052	8.4031	8.55273	8.57211	8.7898	8.20432	8.49741	8.64604	8.66274	8.46768	8.5017	8.32844	8.63856	8.37695	8.51781	8.31206	8.78405	8.52454	8.69666	8.62743	8.71798	8.37109	8.70799	8.56929
ENSDARG00000003973	7.90576	8.05534	8.05179	8.04441	7.9124	7.77837	8.14268	7.85052	7.73866	7.9944	8.93627	8.18958	7.75851	7.84363	7.95204	7.65794	7.9755	8.07277	8.2215	7.7927	8.05722	7.97569	8.0623	8.00306	8.13649	7.97765	7.89869	8.01881	8.03907	7.71086	7.90571	7.68172	8.0839	8.04681	8.32439	8.12962	8.03093	7.67075	7.95418	8.20171	8.15748	7.65341	7.97343	8.07355	7.63029	8.16407	8.28712	8.28569	8.14494
ENSDARG00000003974	9.01473	9.00544	9.02398	9.22221	9.35092	9.1637	9.23644	9.1669	9.4097	9.17026	8.92254	8.95744	9.01688	9.0104	9.2512	9.2207	9.05709	9.22737	8.99157	9.11142	9.45795	9.26767	9.06145	9.21821	9.31357	9.08314	9.13705	9.07562	9.04528	9.41834	9.03689	9.37917	9.14619	9.08202	9.07629	9.0359	9.03652	9.17211	9.10456	9.17462	9.04414	8.99534	9.08922	9.001	9.04828	9.10935	8.77506	8.99704	9.23347
ENSDARG00000003977	7.26428	7.30122	7.19109	7.01778	7.23257	7.17067	7.167	7.04659	6.93984	7.32941	7.14356	7.41921	7.46989	7.05195	7.57483	7.11473	7.50787	7.56353	7.39159	7.07052	7.24042	7.27717	7.30031	7.48272	7.32119	7.51804	7.17116	7.27533	7.51302	7.26263	7.16597	7.44893	6.97498	7.22408	7.04708	7.31247	7.42355	7.22367	7.26238	7.02699	7.33434	7.52461	7.23144	7.29464	7.13398	7.34618	7.35011	7.43879	7.37393
ENSDARG00000003984	8.27492	8.01967	8.08752	8.26699	8.46817	8.27604	8.10253	8.2618	8.26691	8.2102	7.93911	7.83608	8.13818	8.16344	8.25487	7.98704	8.10674	8.1818	8.28162	8.15322	8.30735	8.33948	8.38135	8.25322	8.44048	8.32075	8.14269	8.06344	8.21902	8.13009	8.37691	8.0859	7.94449	8.21319	8.16197	8.55486	8.33554	8.24316	8.20048	8.17672	8.24426	8.20884	8.38586	8.22341	8.50179	8.20563	8.38576	8.21377	8.18861
ENSDARG00000003989	7.94636	7.86419	7.93046	8.02237	7.94911	7.72185	7.64574	7.65715	7.95141	8.08016	7.88406	8.00717	7.84845	7.89271	7.87346	7.70999	7.58271	7.91221	7.62803	8.09811	7.84832	7.90187	7.8904	7.70112	7.97754	7.77422	7.85628	7.75341	8.14067	7.81531	7.92568	7.78889	8.06628	7.65208	7.64991	7.60199	7.84118	7.49132	7.87851	7.58952	8.06371	7.78642	8.08593	7.96441	8.04177	7.84588	7.77252	7.80125	8.14494
ENSDARG00000003991	6.8692	7.35584	7.00074	7.32964	6.84907	7.06329	6.81229	7.17695	7.23213	6.985	7.12319	7.10931	6.89329	7.17801	7.01205	6.53441	6.91217	7.07207	7.28577	7.34725	7.30057	6.6982	7.19316	7.18257	7.23227	6.92163	7.25121	7.38692	7.01475	7.14559	7.11469	7.28518	7.22705	6.90938	6.93739	6.68878	6.84671	7.12511	7.15566	7.22773	7.12859	7.10827	6.67239	6.95416	7.18538	7.26482	7.0095	6.98655	7.18087
ENSDARG00000003994	8.90959	8.79122	9.02677	8.80161	9.1902	8.89292	8.87585	8.73097	8.77259	8.83532	8.69342	8.51343	8.49193	8.57985	8.30705	8.02517	8.38826	8.36684	8.87488	8.7033	9.01311	8.79685	8.83291	9.00238	8.98743	8.96125	8.78811	9.04579	8.70896	9.10572	9.03958	8.95241	8.80697	8.33299	8.56717	8.55486	8.39086	8.8865	8.88343	8.7418	8.74767	8.56949	8.58009	8.50476	8.75232	8.82501	8.9722	8.85588	8.69349
ENSDARG00000003998	8.36947	8.26567	8.08164	8.10288	8.25767	8.17215	8.21443	8.20448	8.1885	8.24258	8.09608	7.69393	8.06998	8.01929	7.80318	7.5528	7.76166	7.71077	8.30839	8.24723	8.16027	8.15827	8.12337	8.40146	8.30722	7.96273	8.12345	8.21366	8.10222	8.32666	8.47982	7.95299	8.24673	7.97757	8.00301	7.89855	7.90479	8.16203	8.14012	8.08203	8.20887	8.39461	8.03909	8.32453	8.15579	8.28887	8.38576	8.29496	8.20079
ENSDARG00000004015	7.22624	6.86452	6.79061	6.84727	7.07729	6.926	6.87447	7.17695	6.90994	7.16911	7.20073	6.73275	6.53441	7.17801	6.73884	6.77266	7.16962	6.97425	7.2331	6.90176	7.15641	7.1641	7.01141	6.53441	7.23227	7.12357	6.92036	7.25784	6.85907	7.23842	7.31148	7.14492	7.22705	6.67648	6.53441	6.80154	6.71495	7.16934	7.00557	6.73632	7.10362	7.04124	6.96926	6.83174	6.53441	7.04468	7.02727	7.0293	6.80785
ENSDARG00000004017	7.83866	7.52551	7.67968	7.61298	8.07409	7.75052	7.55435	7.80556	8.15918	7.77545	7.43019	7.51763	7.48813	7.81303	7.62861	7.6806	7.68447	7.31074	7.79487	7.89003	7.62541	7.93531	7.95608	7.96319	7.70016	7.9552	7.86245	7.4576	7.99696	7.35174	7.84344	7.63081	7.84053	7.7677	7.61608	7.65169	7.93522	7.87104	7.95418	7.80276	7.80817	7.69741	7.63721	7.717	7.51285	7.77454	7.88531	7.74214	7.95897
ENSDARG00000004018	6.67134	6.80414	6.95187	6.81435	6.53441	6.53441	6.53441	6.79151	6.87738	6.71899	6.80845	6.77723	6.53441	6.53441	6.91606	7.0093	6.78211	6.97425	7.0953	6.84512	6.53441	6.6982	6.66726	7.01492	6.70042	6.53441	6.80772	6.69779	6.7861	6.93622	6.86029	6.53441	6.97498	6.8182	6.88368	6.94169	6.71495	6.53441	7.14091	6.7816	7.12859	6.96339	7.066	6.70628	6.97866	6.77159	7.02727	7.06852	6.88706
ENSDARG00000004023	10.338	10.4798	10.3093	10.3453	10.6655	10.4358	10.3041	10.36	10.2915	10.3204	9.97354	10.1708	10.0239	10.0537	9.99908	9.83083	10.1411	10.0439	10.3389	10.3597	10.3208	10.3728	10.4826	10.4191	10.3947	10.3122	10.3245	10.2802	10.343	10.3322	10.4092	10.4239	10.4754	9.97736	9.8956	9.97672	9.96711	10.3872	10.4558	10.3989	10.4337	10.4309	10.281	10.1471	10.1289	10.3778	10.4386	10.4427	10.4084
ENSDARG00000004034	11.8158	11.8046	11.7914	11.963	12.0021	12.0234	11.8623	11.8549	12.0085	11.9993	11.5807	11.6829	11.558	11.8417	11.6934	11.5836	11.8732	11.8304	11.7066	11.7247	11.8694	11.9076	11.7982	11.7062	11.6272	11.6803	11.7125	11.7685	11.6951	11.958	11.9135	11.8368	11.8429	11.6889	11.6144	11.8777	11.7011	11.9407	11.7869	11.8797	11.9352	11.8015	11.9165	11.8103	11.72	11.8068	11.8653	11.7062	11.855
ENSDARG00000004037	8.43497	8.57839	8.54456	8.54063	8.35475	8.45032	8.53135	8.71332	8.2171	8.40662	8.69342	8.35166	8.21594	8.4852	8.53149	8.35803	8.33609	8.53966	8.38949	8.32594	8.5572	8.45039	8.39601	8.18365	8.43498	8.57429	8.19404	8.31203	8.28776	8.56612	8.26464	8.44132	8.48122	8.46989	8.56717	8.48805	8.3704	8.49782	8.61494	8.20664	8.46675	8.49749	8.56643	8.25121	8.49549	8.63397	8.49394	8.73436	8.62213
ENSDARG00000004046	8.62616	8.40407	8.77258	8.55143	8.56863	8.48538	8.68022	8.71332	8.72822	8.67026	8.71377	8.6301	8.43406	8.7026	8.85867	9.07045	8.99178	8.97748	8.80801	8.66826	8.43389	8.50744	8.41769	8.49743	8.6337	8.67809	8.55153	8.46193	8.79174	8.55632	8.71935	8.62145	8.66251	8.85417	9.02262	8.86247	8.97324	8.34743	8.5788	8.80764	8.68049	8.82852	8.90345	8.71579	8.73144	8.70283	8.68891	8.63258	8.50474
ENSDARG00000004049	10.7875	10.8642	10.7654	10.7737	11.0817	10.8811	10.6182	10.7037	10.9429	10.7806	10.4293	10.6506	10.5984	10.6763	10.9287	10.9512	10.8745	10.9104	10.8165	10.9506	10.7415	10.8167	10.6127	10.5857	10.8314	10.8053	10.8461	10.7384	10.8972	10.8164	10.7516	10.8219	11.0226	10.7852	10.8357	10.8564	10.6968	10.8094	10.7799	10.8492	10.6516	10.8227	10.8729	10.8383	10.8329	10.6969	10.8316	10.5689	10.7093
ENSDARG00000004051	7.0791	7.17682	7.19109	6.877	7.16006	7.03893	7.167	6.92644	6.87738	6.71899	7.12319	6.67471	7.02241	6.53441	7.09126	6.53441	6.82032	6.97425	7.27298	6.53441	7.34251	6.93455	7.04643	6.95102	7.08199	7.05741	6.80772	7.07342	6.74	7.11616	6.53441	6.72409	7.00997	7.13308	6.93739	6.91165	7.20433	6.83899	7.07767	7.0469	6.91952	6.91838	6.67239	6.98752	7.10645	6.77159	6.93026	7.0293	7.05594
ENSDARG00000004055	8.61644	8.46252	8.34444	8.94183	8.66177	8.49031	8.77573	8.45439	8.38561	8.73663	8.26906	8.36006	8.52335	8.56365	8.60312	8.66444	8.68979	8.64855	8.4963	8.50315	8.52317	8.57652	8.29345	8.57623	8.45685	8.32075	8.62456	8.39202	8.41457	8.6389	8.81805	8.74596	8.54853	8.50476	8.44356	8.59333	8.6134	8.78832	8.7502	8.68933	8.78002	8.65024	8.65276	8.61716	8.81799	8.62429	8.75063	8.5105	8.66458
ENSDARG00000004059	7.12732	7.21671	7.3977	7.40766	7.35736	7.3997	7.167	7.24016	7.46588	6.85367	7.31704	7.20158	7.5981	7.15496	7.50766	7.65794	7.88065	7.43868	7.02091	7.26331	6.90578	7.18441	7.01141	7.39199	7.36962	7.20115	7.0064	7.22142	7.05616	7.14559	7.24276	7.24986	7.40567	7.22408	7.15272	7.28263	7.29213	7.33156	7.09419	7.32023	7.3857	7.25995	7.1471	7.25644	7.25521	7.0263	7.30817	7.24503	6.92053
ENSDARG00000004060	9.26483	9.16326	9.31271	9.35433	8.97698	9.20162	8.84236	9.10731	9.09986	9.2536	10.414	10.1796	10.2082	10.163	10.1001	9.7827	9.72038	10.0055	9.01221	8.93609	8.92728	9.12917	9.07018	8.87865	8.85064	9.40439	9.10144	9.12393	9.29244	9.02309	8.86477	8.74313	8.93276	9.67769	9.51089	9.28581	9.75555	9.14632	9.00215	9.12237	9.01383	9.35961	9.29513	9.67285	9.7934	9.1986	9.38882	9.21451	9.15762
ENSDARG00000004074	10.2914	10.3702	10.4127	10.3286	10.319	10.2478	10.3613	10.2162	10.2049	10.3645	10.2625	10.5321	10.3812	10.3622	10.2161	10.2977	10.2099	10.0137	10.1705	10.5461	10.5077	10.2824	10.2077	10.2898	10.6206	10.3904	10.2824	10.3638	9.9724	10.1315	10.2789	10.4681	10.2725	9.94053	10.1887	10.2833	10.0769	9.82427	10.3692	10.445	10.2545	10.0405	10.3832	10.473	10.1018	10.1754	10.4255	10.3325	10.2317
ENSDARG00000004078	9.5648	9.71371	9.85241	9.68257	9.34892	9.68295	9.78875	9.74342	9.68732	9.80481	9.81262	9.73879	9.83994	10.0482	9.40091	9.55056	9.53838	9.47798	9.59231	9.65412	9.83115	9.90303	9.96399	9.91342	9.80298	9.82858	9.39109	9.87132	10.0061	9.63099	9.76155	9.66505	9.83537	9.8123	9.75836	9.92993	9.94153	9.71188	9.7145	9.55864	9.85841	10.1565	9.77838	10.113	10.2779	9.77913	9.85599	9.51148	9.4388
ENSDARG00000004082	7.18581	7.11912	7.15792	7.15653	7.09487	7.08653	6.77515	6.92644	7.14482	7.14249	7.62843	7.42961	7.5981	7.63178	7.50766	7.17504	7.1375	7.38647	7.19059	7.27594	7.1914	6.8178	7.10988	6.95102	7.10603	6.85089	7.3978	6.81709	7.22556	6.86284	7.32444	6.97782	7.07296	7.22408	7.40239	7.38209	7.48972	7.02408	6.9429	6.88356	6.70705	7.10827	7.1471	7.29464	6.89761	7.12777	7.0095	6.98655	7.12191
ENSDARG00000004094	9.97297	10.1209	10.1637	9.90127	9.89611	9.98264	10.3393	10.1723	9.88541	9.97279	9.87643	9.72977	10.04	9.98037	9.76163	9.71097	9.76549	9.97656	10.0853	9.98985	10.077	10.0465	9.99348	10.1674	9.60287	10.0384	9.94025	9.78547	9.74955	10.3349	10.4253	10.134	9.79065	10.6899	10.3929	10.4805	10.7381	10.2338	10.0071	10.0096	9.77018	10.7669	10.4776	10.4996	10.1944	10.1627	9.99272	10.2153	9.88672
ENSDARG00000004105	8.38128	7.86419	7.94389	8.24423	8.05785	8.15283	8.11775	8.09251	7.95853	8.20197	8.34697	8.4173	8.69723	8.14064	8.48811	8.24389	8.05719	8.47839	7.75937	7.90235	8.01191	7.81335	8.23249	8.22588	8.10788	8.24684	8.32374	8.14778	8.07395	8.21957	8.07353	8.16056	7.92449	8.24663	8.27421	8.21835	8.26266	7.98041	8.09641	7.83765	7.89711	8.16797	7.96777	8.23042	8.07808	8.03489	7.9613	7.69536	8.16386
ENSDARG00000004111	7.84494	7.65226	7.38563	8.18296	7.89357	7.88276	7.64574	7.96178	7.82264	7.61704	7.76443	7.7166	7.89653	7.86354	7.87346	7.69541	7.51758	7.42166	7.72256	7.7927	7.54475	7.68539	7.51857	7.53808	7.79151	7.49402	7.61255	7.9802	7.97841	7.83981	7.93225	7.485	7.60779	7.63555	7.40239	7.65169	7.7965	7.57736	7.58667	7.67413	7.63989	7.73261	7.7826	7.63517	7.68379	7.7945	7.8568	7.70332	7.62614
ENSDARG00000004114	7.23917	7.2037	7.25256	7.21488	6.97853	7.22673	7.15199	7.22494	7.14482	7.02078	7.37573	7.46989	6.86679	7.31949	7.07259	7.09859	6.91217	7.56353	7.36935	6.95063	7.0361	7.27717	7.21854	6.67371	6.93992	7.23654	7.29961	7.29237	7.14709	7.64681	7.48585	6.95734	7.20398	7.32832	7.2953	7.26721	6.97521	7.44477	7.21128	7.3681	7.19757	7.41357	7.19072	7.31297	7.13398	7.0624	7.09249	7.15539	7.10082
ENSDARG00000004115	8.44245	8.59136	8.08164	8.27597	7.9962	8.27604	8.01773	8.09837	7.83863	8.46125	8.19801	8.30877	8.1981	8.3639	8.30705	8.11273	8.24862	8.29619	8.32592	8.1434	8.05086	8.26161	8.19866	8.15464	8.45142	8.36941	8.39539	8.05613	8.19348	8.08263	8.17298	8.06153	8.50611	8.17377	8.26954	7.95742	8.04006	8.42864	8.14961	8.15118	8.44917	8.11599	8.21144	8.24432	8.48279	8.25887	8.2792	8.26219	8.34344
ENSDARG00000004130	7.12732	7.35584	7.23773	7.1864	7.25941	7.5288	7.43233	7.43589	7.29431	7.51035	7.30159	7.20158	7.20823	7.13096	7.03308	7.22983	7.47803	7.61982	7.58563	7.40179	7.38217	7.4462	7.34302	7.4536	7.3043	7.6395	7.23855	7.49722	7.65191	7.31962	7.50647	7.13042	7.29174	7.34032	7.33276	7.39527	7.56571	7.3747	7.52786	7.39093	7.31639	7.3408	7.08323	7.50393	7.16024	7.27704	7.50643	7.27232	7.50345
ENSDARG00000004131	7.062	6.98058	7.36089	7.15653	6.9559	6.95716	6.90158	7.24016	7.10592	6.985	7.14356	6.95401	6.91793	7.20021	7.03308	7.49973	7.00719	6.78901	7.05948	7.21025	7.09963	7.12123	7.25482	6.87496	7.23227	7.05741	7.07862	7.37198	7.33422	7.01664	7.05812	7.24986	7.07296	7.13308	7.16853	7.32694	7.18036	7.1971	7.21128	7.24175	7.15249	7.19563	7.19072	6.95416	7.46435	6.9663	7.16419	7.15539	6.92053
ENSDARG00000004132	9.79256	9.72075	9.96772	9.86618	9.96608	9.83708	9.91258	9.76173	9.72051	9.56797	9.87122	9.69463	9.75351	9.68299	9.58842	9.81177	9.72512	9.58403	9.89115	9.92929	9.8459	9.78746	9.85442	9.74292	9.87531	9.7146	9.62441	9.82427	9.88074	9.36912	9.8362	10.1194	9.99305	9.50359	9.57172	9.65996	9.41256	9.61934	9.96174	9.97982	9.80093	9.67747	9.56411	9.69392	9.90534	9.69171	9.78039	9.6094	9.92057
ENSDARG00000004141	7.58117	7.64484	7.74644	7.3413	7.61891	7.49214	7.41183	7.38854	7.46588	7.54218	6.92138	7.1724	6.83794	7.02264	7.29123	7.22983	7.41489	6.894	7.45472	7.47225	7.05817	7.60875	7.34302	7.73059	7.33769	7.49402	7.55527	7.58307	7.13007	7.4948	7.25707	7.3916	7.22705	7.19523	7.30801	7.25143	7.15541	7.50032	7.50138	7.61573	7.40207	7.36232	7.40498	7.46033	7.27693	7.60628	7.37021	7.54865	7.14224
ENSDARG00000004150	7.39855	7.26629	7.17473	7.29348	6.93196	7.32622	7.42215	7.50207	7.36498	7.21906	7.51742	7.20158	6.86679	7.468	7.3664	7.0285	7.15378	7.1008	7.31066	7.25045	7.34251	7.29426	7.49326	7.5291	7.44405	7.30208	7.40796	7.22142	7.16362	7.33049	7.47535	7.3715	7.38785	7.22408	7.42425	7.06641	7.22741	7.4055	7.23733	7.26892	7.33434	7.45228	7.32918	7.33085	7.49699	7.60628	7.16419	7.23094	7.34523
ENSDARG00000004151	7.31188	7.69563	7.5985	7.63759	7.47401	7.61963	7.66142	7.41257	7.7646	7.61704	7.77346	7.75324	7.86067	7.66845	7.40131	7.66555	7.60047	7.67286	7.50382	7.56354	7.30057	7.40371	7.68491	7.4536	7.55054	7.36201	7.53821	7.7337	7.57119	7.57803	7.47535	7.69578	7.66166	7.65208	7.61608	7.56018	7.53611	7.58552	7.65704	7.69017	7.61504	7.62288	7.69062	7.59778	7.63029	7.43912	7.721	7.51034	7.71556
ENSDARG00000004154	8.16764	8.18332	8.47001	8.30689	8.12662	8.22217	8.20978	8.34059	8.22274	8.30482	8.22813	8.48346	8.43776	8.1784	8.2597	8.4918	8.14906	8.35996	8.44206	8.43913	8.32263	8.11002	8.2855	8.49001	8.37854	7.9552	8.26924	8.23273	8.32071	8.18015	8.23486	8.65219	8.46859	8.32859	7.90454	8.27401	8.23991	8.03906	8.06123	8.25962	8.41326	8.16334	8.19299	8.37521	8.22865	8.21016	8.26318	8.2187	8.32719
ENSDARG00000004158	8.09524	8.01967	7.95053	7.80096	7.98461	7.78749	8.07671	7.9214	7.7731	7.85736	7.98417	7.93715	7.80447	8.02779	7.83186	7.51779	7.78369	7.56353	7.87535	8.0456	7.77669	8.08871	7.95608	8.26666	8.15054	8.05631	7.94518	8.03389	7.88059	8.12075	7.73843	7.93105	8.10124	7.71545	7.85846	7.80361	7.93522	7.92423	7.56194	8.04299	8.12706	7.77985	7.92147	7.61041	7.79431	8.05057	8.22634	7.76471	7.88129
ENSDARG00000004160	9.51378	9.62325	9.59643	9.50529	9.17668	9.41943	9.69922	9.66238	9.53786	9.55027	10.0629	9.58864	9.82678	9.95309	9.55615	9.57185	9.73923	9.80574	9.76756	9.5518	9.60081	9.56552	9.50328	9.68885	9.43867	9.73967	9.70842	9.53181	9.52467	9.9341	9.70118	9.53179	9.3797	10.1135	9.7414	9.77952	9.69282	9.81087	9.65999	9.10532	9.50992	9.76183	9.67456	9.76194	9.71609	9.87451	9.7087	9.83162	9.88157
ENSDARG00000004161	10.7868	10.6172	10.7309	10.5655	10.5264	10.4512	10.7311	10.6943	10.642	10.6526	10.5745	10.7087	10.7334	10.4215	10.5566	10.7971	10.5656	10.4667	10.6878	10.6701	10.7151	10.6052	10.7009	10.6163	10.7146	10.6128	10.5428	10.7614	10.7788	10.5296	10.6729	10.7374	10.616	10.5238	10.8853	10.6062	10.5045	10.5265	10.6616	10.791	10.5293	10.5401	10.6701	10.8854	10.6022	10.6212	10.5878	10.5262	10.6967
ENSDARG00000004167	7.45768	7.68139	7.82402	7.87999	7.84164	7.67212	7.9728	7.70917	7.63715	7.84605	7.52917	7.34224	7.86674	7.55371	7.73549	7.21657	7.90677	7.50341	7.87535	7.43275	7.50146	7.60875	7.62049	7.58166	7.38509	7.51804	7.68862	7.82858	7.42865	7.82149	7.66452	7.81398	7.48923	7.7677	7.64157	7.38209	7.47367	7.56913	7.79699	7.59834	7.78732	7.59931	7.91554	7.62287	7.65742	7.89484	7.60889	7.52971	7.66693
ENSDARG00000004169	12.0372	11.8348	12.1109	11.8777	11.8755	11.9741	12.0495	11.9521	11.9137	11.948	11.2443	11.6171	11.5433	11.8636	12.2467	12.2661	12.2769	12.2126	12.0089	11.9596	11.9883	11.9188	11.9918	11.896	11.7216	12.1247	11.8591	11.8573	11.8369	12.1091	12.05	11.8144	11.6972	12.5819	12.3265	12.3566	12.48	12.0674	11.8653	11.963	11.9248	12.196	12.2151	12.3148	12.0283	11.9711	11.8818	11.818	11.7765
ENSDARG00000004171	9.14549	9.20868	9.10537	9.07362	8.90144	9.10939	9.0464	8.95916	9.2198	9.00434	9.45539	9.14898	8.95382	9.03724	9.43298	9.31179	9.16492	9.40461	9.28297	9.04496	8.86244	9.13549	9.21457	8.90053	9.15701	9.1808	8.92336	9.12709	9.30787	9.07283	9.02607	8.81483	9.14239	9.48345	9.35632	9.55641	9.37442	9.20576	9.3122	9.2428	9.06275	8.97344	9.25059	9.06831	9.36875	9.16013	9.33115	9.26167	8.9985
ENSDARG00000004173	9.72211	9.69522	9.649	9.80046	9.84232	9.77743	9.48518	9.94308	9.89188	9.74665	9.79804	9.61835	9.59444	9.88459	9.80635	9.74873	9.79578	9.69032	9.73755	9.70489	9.50652	9.83406	9.6638	9.5489	9.63035	9.62832	9.65651	9.77163	9.90672	9.84649	9.68946	9.39679	9.82607	9.98513	10.0732	10.4675	10.4708	9.99139	9.80136	9.70286	9.75455	9.83089	9.80768	9.44272	10.0979	9.88228	9.84861	9.80194	9.67656
ENSDARG00000004174	11.7189	11.746	11.7774	11.8618	12.0145	12.1397	11.9343	11.7438	11.9006	11.9234	11.8532	11.8596	11.9382	12.1566	11.792	11.7701	11.9055	12.0915	11.8197	11.8917	12.0954	11.8995	11.7995	11.7471	11.6148	11.7095	11.9191	11.9449	11.8189	11.83	11.7954	12.1341	11.9685	11.8685	11.942	12.0026	11.9726	11.8505	11.8892	11.9564	12.0189	11.853	11.9009	11.7944	11.6607	11.7868	11.7998	11.7507	11.9023
ENSDARG00000004176	7.46713	7.6222	7.75447	7.82129	7.65978	7.59777	7.76454	7.7259	7.30901	7.7382	7.58567	7.35373	7.77185	7.59359	7.90691	7.58647	7.52719	7.77085	7.79487	7.87757	7.596	7.48656	7.67796	7.65515	7.47197	7.72822	7.85008	7.57131	7.53284	7.71086	7.46471	7.51957	7.52042	7.74564	7.66638	7.65169	7.55103	7.81501	7.70834	7.61573	7.66409	7.54177	7.64503	7.77149	8.06911	7.7945	7.71437	7.80125	7.41504
ENSDARG00000004177	7.12732	7.07155	7.36089	7.05611	7.27243	7.15077	6.97276	7.1248	7.32341	7.38823	7.12319	7.22946	7.45123	7.54001	7.10928	7.13042	7.18505	7.31074	7.28577	7.07052	7.25597	7.27717	7.02924	7.32501	7.05679	6.95244	7.43767	7.25784	7.35896	6.76689	6.97089	7.22522	7.55052	7.22408	7.15272	7.1085	7.15541	6.89452	7.09419	7.15251	7.17545	7.20902	7.1471	7.34829	6.94022	6.80817	7.24015	6.93914	7.03191
ENSDARG00000004184	7.30028	7.5083	7.22256	7.75187	7.49351	7.27829	7.33547	7.28383	7.44184	7.32941	7.03299	7.20158	7.43213	7.31949	7.12673	7.16054	7.48809	7.4877	7.39159	7.50068	7.27117	7.66412	7.5512	7.43359	7.48558	7.12357	7.3978	7.16253	7.53284	7.33049	7.64729	7.50246	7.52042	7.23803	7.30801	7.48182	7.07324	7.07706	7.35435	7.51561	7.29798	7.16793	7.1318	7.36533	7.37644	7.23969	7.49803	7.52008	7.71556
ENSDARG00000004187	7.17172	7.1904	7.37336	7.44894	7.04019	7.13017	7.167	7.41257	7.36498	7.24263	7.30159	7.18717	6.83794	7.13096	7.19168	6.96824	7.18505	7.20288	7.19059	7.18196	7.6445	7.29426	7.48465	7.55577	7.53794	7.28628	7.68129	7.34118	7.29545	7.5035	7.33718	7.26184	7.3509	7.11644	6.53441	6.75262	6.53441	7.42538	7.39632	7.5252	7.31639	7.10827	6.89864	6.98752	6.97866	7.25238	7.24015	7.32386	7.52707
ENSDARG00000004189	10.6795	10.6512	10.6049	10.7679	10.605	10.6797	10.5297	10.6302	10.7118	10.6375	10.4824	10.5893	10.5634	10.4865	10.5628	10.841	10.6487	10.5724	10.6021	10.7346	10.6018	10.6008	10.5692	10.5701	10.8226	10.4931	10.5142	10.7712	10.6973	10.2891	10.5862	10.6057	10.6504	10.6196	10.725	10.7648	10.7769	10.4227	10.5383	10.695	10.598	10.5632	10.5605	10.6963	10.7485	10.3824	10.5929	10.4823	10.624
ENSDARG00000004196	10.3732	10.3905	10.3049	10.5308	10.4404	10.5013	10.2792	10.2576	10.3336	10.3976	10.157	10.4554	10.365	10.3369	10.3402	10.4243	10.2188	10.1158	10.3944	10.4056	10.5757	10.5726	10.469	10.2777	10.3933	10.2851	10.3198	10.4698	10.4899	10.1542	10.1754	10.4524	10.6763	10.2516	10.3998	10.3881	10.2129	10.3239	10.3592	10.2767	10.464	10.146	10.3201	10.3584	10.2985	10.3001	10.3973	10.1812	10.5878
ENSDARG00000004199	7.89388	7.95574	7.7937	7.73007	7.41254	7.59777	7.93785	7.91452	7.84654	7.83461	7.86779	7.59741	7.64461	7.52609	7.98317	7.51779	7.7004	8.00945	7.96802	7.7439	8.05722	7.80407	7.96137	7.80063	8.04076	7.96273	7.53821	7.81031	7.71019	8.08263	7.47535	7.76966	7.86216	7.8713	7.64157	8.04681	7.48972	8.0494	7.82911	8.15633	8.04731	8.08662	7.72702	7.96441	7.88332	8.15463	7.55521	7.77949	7.50345
ENSDARG00000004204	7.02593	7.21671	6.86487	7.10863	6.9559	7.10879	6.81229	7.36373	6.75163	7.08517	6.53441	6.90475	6.806	6.7794	6.91606	7.24282	6.98537	7.04164	7.04058	6.90176	7.07931	6.99596	6.99285	6.73133	6.86587	6.98109	7.1268	7.11976	6.8899	6.80276	6.74078	7.08448	7.10173	7.36375	6.85338	6.94169	6.89478	6.86793	7.21128	6.73632	6.83307	6.76998	6.77322	6.77732	6.89761	6.92099	6.95152	6.91316	6.88706
ENSDARG00000004211	8.33334	8.59779	8.44415	8.47383	8.49878	8.53385	8.3336	8.54259	8.45729	8.41358	8.60867	8.42924	8.47054	8.47941	8.43901	8.54851	8.61013	8.4466	8.59829	8.42749	8.68112	8.65116	8.65237	8.78438	8.56587	8.47113	8.43347	8.62836	8.33915	8.81155	8.69521	8.69699	8.30607	8.73503	8.34653	8.63476	8.6958	8.64489	8.70565	8.58483	8.35099	8.62175	8.80423	8.48218	8.28238	8.71194	8.59666	8.76342	8.56929
ENSDARG00000004218	8.99043	8.96719	9.07609	9.10702	8.89588	8.95297	8.79344	8.65516	8.87404	8.9731	8.8148	8.98356	8.9563	8.7922	8.85867	8.88015	9.14832	8.7181	9.08934	8.77069	9.19881	9.03064	8.87381	9.15898	9.03011	9.0042	9.08784	9.01528	9.0585	8.95702	8.92463	8.79045	9.11934	8.52373	8.90843	8.56781	8.69047	8.77123	9.04498	8.97957	8.92269	8.99293	8.65276	8.9057	8.78809	8.90062	8.8278	8.91983	9.03691
ENSDARG00000004219	6.53441	6.53441	6.53441	6.67455	6.53441	6.53441	6.73105	6.74442	6.68808	6.53441	6.53441	6.53441	6.53441	6.53441	6.67902	6.53441	6.53441	6.53441	6.53441	6.53441	6.53441	6.53441	6.53441	6.53441	6.53441	6.53441	6.53441	6.53441	6.53441	6.53441	6.53441	6.834	6.53441	6.73524	6.53441	6.53441	6.53441	6.53441	6.89493	6.53441	6.53441	6.67052	6.81006	6.53441	6.53441	6.53441	6.53441	6.78276	6.53441
ENSDARG00000004227	7.57291	7.49074	7.70525	7.71526	7.43356	7.69232	7.35809	7.57326	7.67532	7.57288	7.94675	7.78161	8.00277	8.02779	7.72768	8.04113	7.84705	7.40426	7.5592	7.89003	7.66321	7.34317	7.82641	7.54697	7.68947	7.74687	7.50303	7.79169	7.58052	7.39252	7.62973	7.68877	7.64848	7.67634	7.54439	7.68028	7.66223	7.68545	7.44577	7.73676	7.61504	7.41357	7.55511	7.62287	7.54371	7.78789	7.94013	7.5943	7.47915
ENSDARG00000004232	10.1156	10.0514	10.0888	9.97276	10.2584	9.84436	9.70073	10.0468	10.4196	10.1906	10.5455	10.5269	10.3162	10.4865	10.9328	10.7623	10.8046	10.6695	9.65641	10.1683	9.8605	10.1496	9.9055	10.0263	10.0774	10.0553	10.1932	10.4465	10.2449	10.1263	9.98285	9.68228	9.96373	10.9101	10.7978	10.8638	11.1375	10.2035	9.90481	9.67387	10.0012	10.5093	10.4541	10.3686	10.5688	10.1392	9.88874	10.0752	9.92224
ENSDARG00000004243	7.30028	7.24197	7.36089	7.26829	7.09487	7.34151	7.31212	7.22494	7.0417	7.05402	7.30159	7.01835	7.1076	7.22165	6.85723	6.94613	6.91217	7.12807	7.38055	7.08789	7.34251	6.96638	7.19316	7.03435	7.21297	7.34748	7.06153	7.20241	7.1797	7.28599	7.19783	7.46716	7.31201	6.93511	7.02716	7.02051	7.12935	7.36414	7.27456	7.4021	7.07745	7.00399	7.1318	7.44527	7.04672	7.47716	7.36023	7.28557	7.41504
ENSDARG00000004246	10.6766	10.6852	10.7425	10.6911	10.9364	10.7147	10.6826	10.9233	10.7879	10.7439	11.0485	10.9252	10.7957	10.8637	10.7947	10.7173	10.7076	10.7843	10.7428	10.5182	10.4963	10.9643	10.7897	10.791	10.9184	10.8026	10.7769	10.8498	10.9114	10.8502	10.6198	10.8913	10.7441	10.7748	10.7956	10.7291	10.8562	10.8187	10.7403	10.6491	10.7807	10.7635	10.8264	10.7337	10.7707	10.71	10.8104	10.8327	10.7733
ENSDARG00000004251	8.83462	8.98166	8.9314	8.89303	8.49878	8.95642	8.85921	8.94729	8.77984	8.89884	8.10932	8.3684	8.59705	8.46774	8.64283	8.91205	8.98642	8.63751	8.62257	8.8685	8.79776	8.47144	8.79071	8.68286	8.40708	8.97129	8.65643	8.57206	8.81717	8.73093	8.70906	8.92798	8.66795	9.24244	8.98562	9.10351	9.28113	8.83285	8.76472	9.07559	8.78911	8.86093	8.8901	8.82512	8.93581	8.90062	8.63914	8.67083	8.84018
ENSDARG00000004256	7.02593	7.10372	7.00074	6.99738	6.67535	6.926	6.87447	7.24016	6.93984	6.90281	6.92138	7.10931	6.98363	7.02264	7.30432	7.04696	6.85393	6.78901	6.67546	7.05253	6.90578	7.0237	6.83106	7.05303	7.12906	6.98109	6.8689	6.89896	7.2544	6.80276	7.1323	6.88864	6.84654	6.90938	6.85338	6.99578	6.78956	7.00504	7.02463	6.93725	6.83307	6.76998	7.08323	6.91781	7.13398	7.04468	6.66673	6.96352	6.92053
ENSDARG00000004260	7.19958	7.38677	6.95187	7.03733	7.17526	7.29463	7.23698	7.22494	6.93984	7.30871	7.16323	7.15726	7.47906	6.92108	6.85723	7.04696	7.04796	7.07207	7.53195	6.90176	7.09963	7.1641	7.1667	7.27664	7.15117	7.20115	7.14197	7.34118	6.99258	7.05204	7.51659	7.32963	7.15509	7.11644	7.16853	6.68878	7.33213	7.15497	7.14091	7.22773	6.98955	7.25995	7.066	7.10111	7.18538	7.04468	7.04439	7.12227	6.88706
ENSDARG00000004261	10.5764	10.5661	10.4905	10.6148	10.4431	10.6072	10.5705	10.5947	10.5484	10.4599	10.1598	10.1029	10.1889	10.1182	10.3537	10.3699	10.3145	10.4277	10.5929	10.5848	10.6066	10.5646	10.4091	10.4747	10.3827	10.3965	10.5976	10.3729	10.4813	10.4888	10.5772	10.5109	10.465	10.6188	10.6335	10.771	10.6738	10.4802	10.5993	10.5187	10.7009	10.6454	10.5694	10.3872	10.4175	10.5316	10.4882	10.3033	10.4072
ENSDARG00000004262	7.09566	6.83587	6.79061	7.2008	7.25941	7.08653	6.87447	7.08715	6.96763	7.02078	7.21866	6.93016	6.91793	7.2625	7.09126	6.89779	7.15378	7.26966	7.14491	6.92697	7.15641	7.04989	7.12462	7.27664	7.12906	7.00795	7.07862	7.07342	7.01475	6.91337	7.1323	6.95734	6.84654	6.98204	7.18393	7.06641	7.27124	7.309	7.11021	7.26892	6.91952	7.23499	7.08323	7.31297	7.10645	7.15776	7.17752	6.88521	6.95126
ENSDARG00000004270	9.69733	9.69808	9.52442	9.67477	9.52166	9.75052	9.68552	9.51071	9.51061	9.50807	9.71115	9.57691	9.7715	9.70427	9.59019	9.64929	9.64239	9.6005	9.68503	9.71842	9.64286	9.64419	9.5685	9.62783	9.7011	9.85349	9.78495	9.52709	9.53402	9.79463	9.46381	9.55229	9.58504	9.71881	9.6714	9.59514	9.61907	9.61316	9.33514	9.7879	9.45541	9.74086	9.65007	9.38308	9.4823	9.71807	9.71549	10.0249	9.69041
ENSDARG00000004274	8.3891	8.2488	8.17226	8.25339	8.28042	8.16574	8.29083	8.35009	8.1885	8.44104	8.09608	8.42527	8.11428	7.93963	8.38791	8.25272	8.506	8.11593	8.21674	8.30459	8.21689	8.31605	8.16824	8.11479	8.3611	8.47113	8.12829	8.12035	8.28298	8.35395	8.53223	8.46968	8.31329	8.49709	8.4023	8.59333	8.38408	8.72453	8.45648	8.19675	8.24426	8.38307	8.34556	8.36273	8.47639	8.43247	8.31447	8.19885	8.42165
ENSDARG00000004280	9.9778	9.89883	10.0111	9.92638	10.034	10.0627	10.1296	9.91813	10.0036	10.2149	9.79253	9.89071	9.67622	9.85538	9.99244	9.91481	10.0836	10.367	10.1377	10.007	9.96167	10.0266	10.0582	10.2263	10.0338	9.99119	9.97925	10.1249	9.95868	10.276	10.1861	9.9049	10.1046	10.2115	10.1167	9.97211	9.98183	10.3388	10.0737	10.157	10.2529	9.90428	10.1043	10.2668	10.0723	10.2471	9.94053	9.98062	10.0832
ENSDARG00000004282	6.9207	7.17682	6.977	6.53441	7.1119	7.08653	6.99398	6.79151	6.75163	6.90281	7.05707	6.95401	6.96288	6.99138	6.53441	6.80941	6.85393	7.12807	6.93226	6.9942	6.53441	6.76592	6.9532	6.53441	7.17248	6.92163	6.83987	6.76534	7.0359	6.76689	6.74078	7.03412	6.8946	7.02438	6.93739	7.02051	7.01022	6.86793	6.72748	7.15251	6.83307	6.89371	6.67239	7.17263	7.23277	6.80817	6.99102	6.91316	6.88706
ENSDARG00000004291	8.13442	8.20555	7.88917	8.04985	8.35051	8.12656	8.12779	7.87944	8.04705	7.94373	7.58567	7.96687	8.09971	8.12518	7.74324	7.8195	7.75421	7.75912	7.93191	8.19645	8.03803	7.9836	8.20294	8.04693	8.2051	7.82677	8.11859	8.10638	8.06821	7.66142	7.95174	8.48015	8.0926	7.60158	7.97318	7.77844	7.80786	7.48222	8.01964	8.41426	7.83867	7.61509	7.82883	7.88194	7.77079	7.77454	8.11755	8.1477	7.86506
ENSDARG00000004296	10.2149	10.4532	10.3844	10.1723	8.80058	10.308	10.4245	10.1549	9.92064	10.463	10.5552	10.5191	10.2849	10.3637	10.3245	10.2422	10.541	10.7025	10.2698	10.3122	10.213	10.2342	10.2173	10.1026	10.3228	10.4897	9.49831	10.2677	10.2084	10.1583	10.4323	10.4324	10.3293	10.8924	10.4684	10.5302	10.6661	10.4323	10.1135	10.2247	9.95321	10.8991	10.2889	10.9427	10.8573	10.4368	10.2074	9.91155	9.31826
ENSDARG00000004297	9.72355	9.81589	9.64543	9.79759	10.1529	9.90999	9.88096	9.93579	9.84429	9.89826	9.56119	9.90278	10.0343	9.89282	9.98309	9.87081	9.84148	9.85213	9.55655	9.84704	9.73751	9.88472	9.82818	9.79214	9.84058	9.57561	9.96839	9.97653	9.94482	9.72007	9.76792	9.73274	9.8469	9.74201	9.90806	9.94413	9.73826	9.68857	9.90102	9.81612	9.6497	9.6522	9.77697	9.80982	9.83878	9.66935	9.75426	9.55327	9.78186
ENSDARG00000004301	7.73253	7.73033	7.71363	7.92348	7.54039	7.67212	7.35809	7.61149	7.72986	7.6313	7.72748	7.81599	8.00809	7.7266	7.71186	7.65027	7.56459	7.78244	7.6606	7.7295	7.36918	7.88476	7.55917	7.7233	7.85724	7.50611	7.55527	7.9802	7.77277	7.72454	7.62973	7.72329	7.80722	7.49113	7.72954	7.82005	7.87347	7.67813	7.81638	7.77396	7.61504	7.81229	7.60526	7.62287	7.61643	7.57367	7.6805	7.88395	7.80614
ENSDARG00000004302	7.65989	7.68139	7.6534	7.53485	7.74394	7.71211	7.61356	7.36373	7.40436	7.44284	7.44323	7.38717	7.55742	7.48291	7.70386	7.58647	7.34621	7.26966	7.43423	7.80622	7.76006	7.7757	7.6918	7.64727	7.8663	7.55285	7.41799	7.57131	7.72621	7.43124	7.03778	7.76966	7.56518	7.20982	7.68256	7.36868	7.45731	7.57736	7.58667	7.74431	7.68769	7.46167	7.74823	7.62287	7.68379	7.63	7.65959	7.45987	7.60505
ENSDARG00000004305	7.69689	7.87607	7.73017	7.89884	8.00195	7.76917	7.81898	7.85782	7.66592	7.51035	7.54077	7.60585	7.68892	7.28202	7.46677	7.4624	7.42576	7.63337	7.61971	7.78587	7.53413	7.71643	7.78352	7.80737	8.00167	7.80955	8.01139	7.76312	7.37102	7.57803	7.79976	7.72329	7.80722	7.16497	7.54439	7.42097	7.35132	7.63298	7.74338	7.65781	7.87799	7.69022	7.46452	7.59778	7.72203	7.66071	7.98207	7.36021	7.45411
ENSDARG00000004306	8.5633	8.69957	8.52837	8.54784	8.92073	8.69455	8.46884	8.43687	8.76163	8.55769	8.30864	8.67003	8.42664	8.59584	8.51589	8.66444	8.33609	8.43366	8.52629	8.87403	8.86906	8.75565	8.85607	8.83378	9.0336	8.77807	8.5169	8.86686	8.48973	8.57585	8.59766	8.89553	8.93276	8.25602	8.37259	8.59333	8.37726	8.29015	8.75311	8.51781	8.70004	8.50803	8.34146	8.51034	8.56914	8.50562	8.99521	8.67083	8.92167
ENSDARG00000004307	8.61644	8.84543	8.74185	8.53701	8.47974	8.43498	8.74263	8.43687	8.5978	8.57613	8.46514	8.55351	8.74457	8.45596	8.64283	8.67076	8.55912	8.27417	8.50387	8.63557	8.82879	8.22391	8.74157	8.82806	8.26361	8.75084	8.53779	8.48782	8.62787	8.51971	8.43371	8.80945	8.40344	8.46989	8.39389	8.35296	8.51316	8.67918	8.72066	8.59926	8.44917	8.56281	8.47754	8.59649	8.56316	8.54756	8.6628	8.4053	8.56478
ENSDARG00000004308	7.7255	7.52551	7.48816	7.69261	7.96107	7.79653	7.83867	7.63916	7.78988	8.00426	7.79127	7.60585	7.58205	7.94877	7.54667	7.6806	7.76166	7.80523	7.70744	7.36954	7.72595	7.60875	7.71219	7.79384	7.70016	7.87677	7.75909	7.8376	7.77277	7.75791	7.95816	7.59265	7.88335	7.9835	8.12027	8.01327	8.02172	7.58552	7.90237	7.78124	7.82861	7.9039	8.05492	7.94662	7.8726	7.73339	7.83342	7.89056	7.55006
ENSDARG00000004311	8.25335	8.74045	8.65252	8.51507	8.4087	8.62115	8.38304	8.59427	8.61432	8.48114	8.69751	8.9308	8.42291	8.57985	8.71879	8.48817	8.48647	8.49088	8.72176	8.6088	8.59849	8.68251	8.58826	8.84797	8.88617	8.57878	8.71191	8.61914	8.63874	8.35395	8.5401	8.78771	8.47492	8.65935	8.52602	8.36816	8.66891	8.37119	8.68125	8.64161	8.65564	8.65024	8.55608	8.65254	8.68866	8.54412	8.6628	8.45495	8.19471
ENSDARG00000004318	7.85119	7.82149	7.9896	7.95941	8.07945	7.60877	7.76454	7.90063	8.07293	7.95405	7.95434	7.7091	7.66702	7.61923	7.67115	7.78655	7.73151	7.34958	7.73745	7.95611	7.76006	7.95972	7.85598	7.89743	8.12941	7.75607	7.85008	7.70338	7.98462	7.75791	7.83629	7.67461	8.00236	7.7	7.93628	7.57081	7.56571	7.8086	7.72951	7.95444	7.67597	7.85604	7.62932	7.81304	7.54371	7.85833	8.00246	7.78679	7.79744
ENSDARG00000004322	7.11172	7.10372	7.25256	7.45894	7.02054	7.3106	7.39078	7.06727	7.24823	7.30871	7.18227	7.398	7.24676	7.17801	7.12673	6.77266	7.15378	6.78901	7.35798	7.23732	7.15641	6.96638	7.33258	7.18257	7.17248	7.03332	7.31119	7.35674	7.29545	7.13107	7.14938	7.28518	7.55052	7.16497	6.78168	7.14757	7.12935	6.96435	7.48326	7.26892	7.04988	7.05884	7.21816	7.07504	7.16024	7.09608	7.46353	6.93914	7.31536
ENSDARG00000004325	7.70413	7.55069	7.71363	7.67722	7.7217	7.63037	7.42215	7.76652	7.63715	7.65917	8.17335	8.0015	8.0446	7.79211	7.92	8.21698	8.13863	7.92234	7.59427	7.6303	7.45584	7.63129	7.53504	7.50158	7.61101	7.41748	7.53821	7.7436	7.72621	7.81531	7.33718	7.23766	7.50497	8.03556	7.71413	8.06646	8.04912	7.82139	7.66454	7.56253	7.52223	7.76658	7.52893	7.25644	7.61643	7.59824	7.8683	7.96066	7.92083
ENSDARG00000004328	6.84014	6.53441	6.53441	6.53441	6.53441	6.53441	6.67351	6.68298	6.68808	6.53441	6.88784	6.53441	6.91793	6.70775	6.53441	6.53441	6.53441	6.53441	6.53441	6.73115	6.74921	6.53441	6.53441	6.53441	6.53441	6.53441	6.53441	6.53441	6.74	6.76689	6.74078	6.53441	6.53441	6.67648	6.78168	6.53441	6.53441	6.53441	6.53441	6.53441	6.70705	6.53441	6.72947	6.77732	6.53441	6.53441	6.53441	6.53441	6.53441
ENSDARG00000004336	7.68961	7.55892	7.88212	7.61298	7.84164	7.89919	7.81233	7.85782	7.93705	7.78756	7.41693	8.04606	7.65214	7.88308	7.68764	7.8885	7.66005	7.92234	7.74481	7.94439	7.86358	7.60875	7.80212	7.82734	7.78176	7.8182	7.86245	7.68262	7.70207	7.89293	7.68979	7.63081	7.74916	7.66023	7.78887	7.85216	7.60833	7.69271	7.81638	7.64121	7.8683	7.46167	7.76212	7.92854	7.55873	7.81407	7.91854	7.85029	7.58346
ENSDARG00000004343	9.3352	9.08775	9.23588	9.25645	8.89588	9.11246	9.21301	9.41875	9.3277	9.27909	8.81853	8.92541	8.8533	9.09667	9.15045	9.31765	9.10962	9.58954	9.30794	9.00547	9.21171	9.17589	9.17081	9.06143	9.00894	9.45683	9.20352	8.96286	9.33609	9.2593	9.17991	8.893	9.26615	9.26204	9.00425	9.09776	9.05698	9.37192	9.14868	9.22719	9.08475	9.10872	8.91666	9.26819	9.03995	9.25638	9.21193	9.30513	9.18054
ENSDARG00000004358	9.59518	9.72777	9.57033	9.42532	9.81248	9.63743	9.43668	9.39101	9.16658	9.53834	7.91587	7.91891	7.86067	7.89271	7.88023	7.56134	8.07948	7.86009	9.87473	9.29134	9.13787	9.38828	9.33987	9.94825	9.78481	8.72703	9.25689	9.10481	8.81717	9.02998	8.75972	9.46842	9.45764	6.93511	7.33276	7.25143	7.07324	9.28645	9.72745	9.05793	9.69258	8.12081	7.86062	8.00766	7.89394	9.24624	9.80731	9.4022	9.5519
ENSDARG00000004363	8.27064	8.33089	8.28148	8.10288	7.86792	8.19116	8.20043	8.19913	8.20002	8.14266	8.49422	8.08366	8.26791	8.06939	7.98317	8.18014	8.28622	8.15753	8.48104	8.04021	8.17755	8.26161	8.18138	8.01971	8.19169	8.07684	8.19859	8.3412	8.12435	8.64197	8.42943	8.30904	8.10124	8.20346	8.08799	8.22403	8.29964	8.22117	8.26221	8.05428	8.20167	8.35965	8.52098	8.36899	8.39008	8.34268	8.11755	8.29034	8.07283
ENSDARG00000004372	8.48643	8.56529	8.55657	8.35394	8.64164	8.50985	8.50232	8.62888	8.60609	8.57002	8.44538	8.51713	8.53707	8.71233	8.63212	8.56572	8.54792	8.54563	8.4963	8.6843	8.77312	8.61438	8.49073	8.66353	8.47836	8.6905	8.54811	8.46193	8.63513	8.58551	8.47156	8.96925	8.56039	8.27458	8.90559	8.32199	8.59051	8.54988	8.74141	8.66909	8.41931	8.67812	8.66872	8.48218	8.71022	8.58816	8.65692	8.54874	8.71375
ENSDARG00000004377	8.60007	8.61373	8.51609	8.51876	8.87622	8.73993	8.60793	8.52626	8.66662	8.76333	9.22161	8.94418	9.14133	9.04103	8.65698	8.73234	8.73923	8.73877	8.45388	8.47343	8.56972	8.6329	8.58199	8.60373	8.62897	8.53774	8.70586	8.5911	8.57969	8.74802	8.62734	8.6058	8.80207	8.67952	8.84152	8.83475	8.6958	8.7798	8.54161	8.61353	8.71452	8.51848	8.76944	8.60687	8.93129	8.62752	8.64509	8.57115	8.84383
ENSDARG00000004378	7.99097	8.23599	8.33496	8.24882	8.30718	8.28769	8.07671	8.16097	8.32513	8.16844	8.05541	8.31747	8.12868	8.56907	8.43901	8.13725	8.26286	8.36684	8.36445	7.86495	8.26563	8.21107	8.20294	8.09948	8.3843	8.25851	8.3759	8.20724	8.32535	8.18459	8.36343	8.38636	8.0839	8.39709	8.26954	8.33758	8.66347	8.27327	7.9257	8.34159	8.23023	8.36751	8.22056	8.12823	8.16411	8.23255	8.46348	8.26219	8.25411
ENSDARG00000004386	8.76681	8.81589	8.86699	9.06393	9.03351	8.87839	9.01696	9.03665	9.0623	8.77385	8.79975	8.82443	8.66982	8.55273	8.76816	8.76208	8.45458	8.43366	8.86634	8.84612	8.76956	8.99963	8.79873	8.87312	9.19786	8.87817	9.0249	9.04579	8.90548	8.99281	8.70906	8.98589	9.08799	8.84244	8.90843	8.69842	8.91137	9.03564	8.88343	8.9106	8.90618	9.11094	8.90345	8.96211	9.17123	9.01384	9.09628	8.77296	9.05571
ENSDARG00000004392	7.43846	7.28977	7.19109	7.38618	7.19009	7.24437	7.01423	7.1248	6.9937	7.11457	7.2858	7.22946	6.98363	7.24239	7.38985	7.32736	7.2432	7.63337	7.20508	7.08789	7.07931	7.12123	7.26648	7.39199	7.15117	7.10241	7.11121	7.14155	7.33422	7.23842	6.97089	6.86248	7.20398	7.3752	7.52552	7.57081	7.24968	7.24917	7.26238	7.0469	7.3857	7.30728	7.25723	7.23649	7.43035	7.35709	7.33985	7.17127	6.92053
ENSDARG00000004396	7.1573	7.07155	7.08523	6.84727	7.16006	7.27829	6.99398	7.04659	6.93984	7.21906	7.03299	7.03792	6.91793	6.99138	7.05323	7.04696	7.12074	6.97425	7.04058	7.03388	6.96284	7.1641	6.97349	7.12158	6.93992	6.85089	6.8689	6.96529	7.1797	6.76689	6.89125	6.76664	6.93685	7.26507	6.91151	6.94169	7.04275	7.09356	7.12577	7.10229	7.04988	7.10827	7.04816	7.17263	6.89761	7.14296	7.06094	7.0493	7.10082
ENSDARG00000004402	10.221	10.0222	9.95058	9.9303	10.1163	10.26	10.2711	10.1257	10.0316	10.0664	10.3321	10.0795	10.3105	10.4633	9.74903	9.67369	9.67378	9.68776	10.1135	9.94212	9.94808	9.99972	10.09	10.2512	10.0824	10.4286	10.2239	10.4228	10.2359	10.2378	10.1837	10.1709	9.96373	9.86668	9.7195	9.76356	9.39044	10.3407	9.97141	10.0858	10.1309	10.4169	10.0331	10.2018	9.92538	10.2758	10.4337	10.2969	10.257
ENSDARG00000004405	7.17172	7.08788	7.02329	7.32964	6.77834	7.29463	6.87447	7.24016	7.16332	6.90281	7.14356	6.97653	7.30639	7.07962	7.40131	7.16054	7.42576	6.84602	7.32278	7.22393	7.01297	7.0237	7.09472	7.01492	6.86587	6.98109	6.8689	6.76534	6.8899	6.88903	7.1323	7.18639	7.12904	7.11644	6.67729	7.23526	6.84671	7.04238	7.19784	7.11954	6.70705	7.3298	7.02966	7.21592	6.84916	7.04468	7.04439	6.73727	7.10082
ENSDARG00000004406	8.62616	8.32292	8.38163	8.47002	8.23914	8.55273	8.52415	8.49716	8.61021	8.60629	8.25169	8.16028	8.34189	8.47359	8.40518	8.55542	8.6523	8.59239	8.60528	8.12349	8.57387	8.49213	8.50083	8.43686	8.6755	8.39043	8.53433	8.6375	8.62423	8.57908	8.43371	8.6703	8.54853	8.57175	8.58906	8.51967	8.54347	8.52238	8.53473	8.60642	8.52918	8.40605	8.65597	8.53243	8.28986	8.33863	8.29892	8.44681	8.50474
ENSDARG00000004415	11.3423	11.4146	11.6011	11.4706	11.4853	11.3119	11.1634	11.2825	11.3955	11.3252	11.3005	11.3847	11.3779	11.2554	11.3234	11.3182	11.0553	11.1675	11.3538	11.4066	11.1687	11.4284	11.4009	11.2063	11.4097	11.0938	11.3055	11.4805	11.4573	11.07	11.2788	11.3687	11.3696	10.8717	11.1611	10.9275	11.0068	11.1175	11.528	11.3693	11.4046	11.1665	11.3877	11.3654	11.3882	11.2281	11.5046	11.2313	11.5471
ENSDARG00000004427	9.94486	9.75547	9.82285	10.0396	9.97507	9.75246	9.89554	9.94308	10.0973	10.0267	9.65956	9.85527	9.74792	9.60715	9.79722	10.0588	10.0287	9.92982	9.86783	9.92542	9.95866	9.95307	9.67931	9.93673	9.64837	9.83216	9.85097	9.95226	9.89955	9.73805	10.0779	9.62549	9.79542	10.1837	10.0053	10.2658	10.0827	10.0079	9.87288	10.0514	9.89547	10.0036	9.93438	9.72152	10.1212	9.93553	9.90305	9.95124	9.64844
ENSDARG00000004433	7.22624	7.07155	7.26706	7.05611	6.93196	6.95716	6.77515	6.97855	7.18126	6.79526	6.92138	7.05673	7.04065	7.30101	7.12673	6.96824	6.78211	6.894	7.27298	7.15229	7.09963	6.99596	7.01141	7.19689	6.76905	6.85089	7.0064	7.09709	6.94456	6.86284	7.21316	6.95734	7.04248	6.95924	6.93739	7.02051	7.35132	7.15497	7.15566	7.15251	7.10362	7.00399	7.162	7.0476	6.84916	7.11215	6.85795	7.06852	7.07886
ENSDARG00000004436	8.13922	8.45894	8.10497	8.03344	7.96107	8.40374	8.3336	8.19375	8.22835	7.9944	8.08268	8.30001	8.17998	7.68037	8.39225	8.1987	8.11747	8.29619	8.16316	8.10833	8.10687	8.28003	8.30135	8.35263	8.12941	8.25269	8.02205	7.80104	8.11334	8.59191	8.19397	8.06153	8.46222	8.31531	8.09343	8.06646	8.04912	8.26474	8.09641	7.83765	8.2988	8.20437	8.3039	8.21635	7.8726	8.21016	8.0075	8.00894	8.12572
ENSDARG00000004445	7.33452	7.03721	7.45541	7.2008	7.35736	7.3106	6.95042	7.08715	6.9937	6.94602	7.05707	7.22946	7.37188	7.17801	6.82327	6.87096	7.21479	7.24815	7.20508	7.10471	6.90578	7.24164	7.15301	7.25112	7.10603	7.0804	7.27584	7.29237	6.94456	7.22597	7.03778	7.42078	7.20398	7.11644	7.16853	7.39527	7.01022	7.12511	7.04295	7.18371	6.98955	7.20902	7.28205	7.19465	7.01394	6.98722	7.39939	7.29856	7.46672
ENSDARG00000004447	7.40872	7.51695	7.80897	7.44894	7.35736	7.47956	7.39078	7.62081	7.57675	7.24263	7.81741	7.57161	7.62165	7.7266	7.51758	7.64253	7.43649	7.54889	7.61971	7.30052	7.62541	7.27717	7.35332	7.4922	7.63411	7.39025	7.50303	7.48423	7.51302	7.77095	7.59359	7.17289	7.59381	7.46113	7.21362	7.62219	7.20433	7.55243	7.09419	7.44523	7.46436	7.65341	7.7552	7.58497	7.55873	7.30085	7.49803	7.51034	7.50345
ENSDARG00000004451	6.89589	7.21671	6.89625	7.15653	7.34583	7.27829	7.35809	7.28383	7.06401	7.14249	7.26963	7.6225	7.27124	6.92108	7.14366	7.1892	7.06714	7.57794	7.00038	7.31249	7.01297	7.48656	7.23086	7.28905	7.48558	7.0804	7.28782	7.43008	7.46131	7.43124	7.28481	7.38162	7.10173	7.60158	7.16853	7.43351	7.33213	7.32037	6.83933	7.33249	7.12859	7.19563	7.20459	7.31297	7.16024	7.30085	7.39939	7.21655	7.29994
ENSDARG00000004452	11.9651	12.0042	12.0147	11.9916	12.1754	12.2136	12.1978	12.0052	12.0724	12.002	12.0097	11.9285	12.064	12.1201	11.8449	12.1031	12.0961	12.1039	12.1082	12.0541	12.1226	12.1388	12.0532	12.0599	11.8853	11.9613	12.0441	12.0364	12.091	12.1224	12.1388	12.3584	12.1301	12.0854	12.1178	12.099	12.0454	12.0956	12.0842	12.0725	11.9947	11.9499	12.0169	12.1755	12.126	12.0335	12.0691	11.9786	12.1971
ENSDARG00000004455	7.62137	7.46369	7.3977	7.14101	7.31008	7.61963	7.53668	7.26958	7.51197	7.32941	7.43019	7.36504	7.43213	7.13096	7.30432	7.47189	7.32183	7.24815	7.27298	7.31249	7.20817	7.45987	7.25482	7.67072	7.49898	7.18268	7.51196	7.07342	7.37102	7.23842	7.27109	7.74343	7.24931	7.38647	7.32049	7.32694	7.33213	7.28569	7.33244	7.60708	7.31639	7.13888	7.46452	7.51797	7.29797	7.40937	7.57861	7.52971	7.76188
ENSDARG00000004459	6.96598	6.72528	6.74369	7.05611	6.81596	6.926	6.53441	7.06727	7.01832	6.94602	6.53441	7.1724	6.53441	6.7794	6.73884	6.94613	6.78211	6.71455	6.53441	6.81242	7.0361	6.8178	6.79983	6.53441	6.76905	6.92163	6.77119	6.89896	6.85907	6.93622	6.74078	6.86248	6.93685	7.09929	6.88368	6.68878	6.71495	7.06002	6.80724	7.10229	7.19757	6.8383	6.77322	7.0476	7.04672	7.0624	6.76343	6.67792	7.19929
ENSDARG00000004460	9.28078	9.3458	9.25017	9.15563	9.31041	9.55738	9.42382	9.23852	9.5727	9.06895	9.11813	9.34704	9.26925	9.24465	9.19588	9.0982	9.18828	9.12747	9.44341	9.47385	9.26212	9.15117	9.36818	9.21606	9.11491	9.37493	9.60573	9.46422	9.38672	9.26123	9.63112	9.30265	9.37649	9.21137	8.92255	8.9868	8.85125	9.19952	9.4392	9.43306	9.34858	9.4317	9.24027	9.31774	9.25581	9.34634	9.35415	9.25503	9.31826
ENSDARG00000004470	10.7188	10.5228	10.5774	10.5788	10.6263	10.7137	10.5713	10.5093	10.7317	10.7668	10.4317	10.4743	10.5602	10.6703	10.4094	10.7524	10.6585	10.6461	10.4247	10.575	10.8036	10.6251	10.5488	10.5493	10.4	10.511	10.5224	10.5046	10.6539	10.4651	10.7675	10.8334	10.7181	10.7844	10.7101	10.8049	10.9107	10.5635	10.6078	10.7473	10.7542	10.7545	10.779	10.7292	10.6549	10.6577	10.6698	10.6824	10.7035
ENSDARG00000004472	8.78123	8.61373	8.72096	8.72238	8.70433	8.42983	8.58406	8.66626	8.63872	8.78949	8.25751	8.39309	8.36949	8.34464	8.23531	8.15651	8.53663	8.29619	8.6797	8.71892	8.64243	8.76814	8.53391	8.70507	8.72042	8.68637	8.64059	8.86302	8.32535	8.61405	8.45067	8.65523	8.66251	8.4054	8.41483	8.27401	8.42422	8.38677	8.85675	8.68598	8.68541	8.69638	8.63335	8.48218	8.65562	8.4805	8.62714	8.59317	8.75336
ENSDARG00000004473	7.32329	7.52551	7.4988	7.55282	7.29775	7.42721	7.55435	7.36373	7.29431	7.67281	7.81741	7.86227	7.56571	7.81303	7.45622	7.1892	7.46784	7.45535	7.64446	7.44281	7.8171	7.43229	7.3735	7.3366	7.67865	7.23654	7.38751	7.44396	7.42865	7.34119	7.32444	7.42078	7.62155	7.52009	7.91097	7.49346	7.70072	7.50032	7.62642	7.56253	7.5361	7.43316	7.52002	7.82317	7.52841	7.32387	7.25197	7.51034	7.46672
ENSDARG00000004492	7.6292	7.35584	7.3977	7.22865	7.12841	7.06329	7.26297	7.4806	7.37833	7.36913	7.64909	7.55398	7.55742	7.24239	7.57483	7.4528	7.61789	7.15407	7.5133	7.48184	7.20817	7.59726	7.5749	7.10525	7.78176	7.23654	7.52954	7.34118	7.45057	7.1871	7.03778	7.41117	7.22705	7.29106	7.39122	7.34112	7.35132	7.21052	7.37563	7.34455	7.49379	7.31863	7.32918	7.19465	7.16024	7.15776	7.36023	7.55797	7.21718
ENSDARG00000004497	8.06496	8.19671	8.00232	8.35813	8.24844	7.84912	7.99549	8.00708	8.28307	8.32735	8.66857	8.59585	8.17998	8.42602	8.33913	8.45502	8.37112	8.27417	8.13286	8.17744	8.0185	8.08152	8.22831	8.00864	8.28249	8.40596	8.27779	8.15454	8.14067	8.53648	8.24984	8.00081	8.0302	8.04681	7.91735	8.25205	8.30691	8.26902	7.95978	8.14081	8.11155	8.07165	8.02841	7.76083	8.22865	8.019	8.37845	8.07766	8.13857
ENSDARG00000004498	6.72799	6.53441	6.53441	6.67455	6.73365	6.53441	6.53441	6.53441	6.53441	6.79526	6.53441	6.77723	6.53441	6.53441	6.53441	6.94613	6.73674	6.53441	6.53441	6.53441	6.53441	6.8178	6.53441	6.73133	6.70042	6.75842	6.53441	6.53441	6.53441	6.7243	6.82601	6.66858	6.53441	6.53441	6.53441	6.53441	6.71495	6.53441	6.72748	6.81972	6.70705	6.80632	6.53441	6.53441	6.79157	6.72814	6.53441	6.53441	6.53441
ENSDARG00000004502	7.41876	7.42616	7.6968	7.66157	7.5031	7.3106	7.49086	7.51261	7.35138	7.6995	7.87596	7.76041	7.7652	7.5805	7.75093	7.53547	7.56459	7.56353	7.66857	7.36954	7.51249	7.49958	7.51022	7.63932	7.45813	7.40398	7.55527	7.71359	7.62578	7.44991	7.38603	7.74343	7.47319	7.20982	7.73715	7.74387	7.53611	7.43513	7.46473	7.43466	7.54976	7.69741	7.59709	7.70573	7.52841	7.36784	7.39939	7.6462	7.25153
ENSDARG00000004517	8.40072	8.66042	8.2045	8.43514	8.23914	8.46546	8.30812	8.5547	8.38068	8.39258	8.91908	8.66346	8.49898	9.02197	8.89733	9.09131	8.88893	8.82319	8.42612	8.40783	8.51886	8.49726	8.18138	8.29745	8.30109	8.78575	8.56849	8.42477	8.52569	8.46098	8.45907	8.25184	8.54255	9.09918	8.75842	8.71769	8.66347	8.66992	8.43427	8.36773	8.64049	8.88734	8.58009	8.39979	8.56316	8.46592	8.67447	8.19383	8.20683
ENSDARG00000004525	9.16072	9.16954	9.17468	9.1647	9.21906	9.54621	9.58892	9.32254	9.1447	9.06895	9.19646	9.04427	9.13265	9.0104	9.20992	9.10504	9.03134	9.28331	9.41697	9.33534	8.98004	9.14178	9.25508	9.17237	8.97655	9.44509	9.15885	9.15831	9.196	9.39746	9.46578	9.05271	9.22731	9.43657	9.1542	9.2242	9.36147	9.48846	9.15301	9.33913	9.09562	9.39792	9.33247	9.13939	9.15213	9.39288	9.19824	9.12726	8.91478
ENSDARG00000004527	9.08282	9.15906	8.83518	9.12342	9.02087	9.2301	9.17377	9.27415	9.04462	8.93183	8.58658	8.56423	8.77615	8.80129	9.02314	9.08439	8.91468	8.92057	9.22068	9.02536	8.87237	9.07751	8.98487	9.01987	8.7336	9.01069	9.06487	9.25366	9.03194	9.33286	9.10003	9.39679	9.19471	9.25988	9.20985	9.12344	9.05698	9.18904	9.13559	8.99827	9.0738	8.99293	9.05405	8.98558	9.11707	9.16013	9.05107	8.8529	8.93195
ENSDARG00000004529	7.38825	7.34524	7.47739	7.35277	7.27243	7.45381	7.32389	7.36373	7.10592	7.14249	7.62843	7.29437	7.85458	7.20021	7.40131	7.38214	7.52719	7.69829	7.34643	7.36954	7.27117	7.31094	7.44929	7.52002	7.47197	7.14395	7.42789	7.0486	7.71019	7.44991	7.38603	7.19961	7.33171	7.4405	7.37988	7.49346	7.47367	7.46371	7.33244	7.25547	7.15249	7.3298	7.52893	7.21592	7.18538	7.42933	7.31889	7.36021	7.21718
ENSDARG00000004537	11.1399	11.0524	11.2196	11.3839	11.2472	11.1904	11.2401	11.1518	11.2038	11.0571	11.4904	11.5195	11.6753	11.4988	11.2937	11.4356	11.2341	11.4211	11.1416	11.3063	11.2552	11.1993	11.2836	11.2975	11.2009	11.1835	11.3211	11.1628	11.2626	10.9599	11.1603	11.312	11.2856	11.2956	11.5137	11.5275	11.3479	10.9895	11.1946	11.2791	11.2166	11.0804	11.2611	11.5094	11.3438	11.16	11.3137	11.3909	11.5051
ENSDARG00000004539	7.53907	7.6222	7.36089	7.65364	7.53122	7.64098	7.35809	7.87229	7.62735	7.55766	7.80877	7.46989	7.75851	7.64417	8.04872	8.10776	8.08499	7.56353	7.76658	7.52818	7.62541	7.59726	7.31123	7.51085	7.51216	7.65994	7.44733	7.43008	7.58976	7.29738	7.34969	7.69578	7.31201	7.84467	7.52552	7.38209	7.95504	7.62524	7.21128	7.3681	7.36897	7.71164	7.71985	7.31297	7.90444	7.53113	7.88531	7.63775	7.725
ENSDARG00000004561	6.72799	6.53441	6.53441	6.53441	6.53441	6.69469	6.53441	6.53441	6.53441	6.53441	6.75827	6.81469	6.53441	6.53441	6.82327	6.67207	6.93809	6.84602	6.84931	6.53441	6.68637	6.53441	6.76435	6.53441	6.82162	6.53441	6.94362	6.89896	6.85907	6.7243	6.82601	6.76664	6.53441	6.73524	6.91151	6.53441	6.53441	6.53441	6.53441	6.7816	7.02069	6.76998	6.53441	6.53441	6.53441	6.86945	6.85795	6.53441	6.84999
ENSDARG00000004574	7.89984	7.89365	7.58902	7.60463	7.70659	7.71211	7.7989	7.73416	7.68463	7.57288	7.57466	7.67071	7.73814	7.51194	7.68764	7.74552	7.99946	7.63337	7.81559	7.78587	7.82499	7.89335	7.85598	7.69361	8.07854	7.77422	7.97879	7.43008	7.58976	8.06308	7.9959	8.02651	7.84053	7.81735	7.89808	7.82005	7.64905	7.73518	7.86026	7.56253	7.60236	7.3298	7.67566	8.22341	7.52841	7.67569	7.76623	7.86389	7.91304
ENSDARG00000004576	7.6055	7.95024	8.05179	8.22572	8.04137	7.9928	7.52771	7.96837	8.15323	7.92278	7.97679	7.90658	8.05482	8.17094	8.23531	7.99807	8.426	8.00011	7.82917	8.0669	7.87113	7.9836	7.87333	7.64727	7.52515	7.98504	7.96211	7.94831	8.02122	8.05318	7.90571	7.78889	8.0926	8.17877	8.21208	8.20689	8.46311	8.04424	7.82276	8.13558	7.99661	8.03073	8.10113	7.76083	8.25965	7.97546	7.93477	7.82956	7.92857
ENSDARG00000004577	8.77548	8.93031	8.76581	8.6744	8.75488	8.89292	8.78461	8.74145	8.83647	8.99104	8.4846	8.54632	8.75037	8.72678	8.33005	8.45128	8.37112	8.53366	8.88054	8.8685	8.77667	8.71312	8.96149	8.93535	8.99464	8.90644	8.93361	8.96997	8.64234	8.62653	9.07145	8.96206	8.70543	8.56448	8.35963	8.39308	8.39761	8.751	8.6117	8.91625	8.96705	8.6689	8.70316	8.62227	8.68866	8.89536	8.95586	8.89693	8.68118
ENSDARG00000004580	8.98305	8.92782	9.16211	9.08804	9.2559	8.80326	8.85921	8.85794	8.94617	8.85025	8.95661	8.87587	8.59052	8.94696	8.74863	8.64529	8.60297	8.60382	9.09175	9.12066	8.79427	8.93539	9.03714	9.16792	8.9729	8.97793	8.95639	8.87068	8.82971	9.13785	8.92755	8.85449	8.96787	8.54981	8.53738	8.59333	8.80797	9.07278	9.21437	8.81982	9.10997	8.78687	8.73068	8.80752	9.08513	8.84432	8.95821	8.89693	9.07426
ENSDARG00000004581	9.04332	8.70253	9.00142	8.9365	8.88749	9.03669	8.8367	8.74493	8.80491	8.95033	8.66438	8.72459	8.72407	8.66296	8.80007	8.67391	8.66606	8.59812	9.07719	8.89595	8.83897	8.81297	8.78803	8.84514	8.91317	9.05525	8.84114	9.01528	8.82346	9.01847	8.94784	8.72026	8.82637	8.77285	8.74565	8.77018	8.65251	9.0143	8.83776	8.81375	8.89367	9.05206	8.99084	8.88496	8.89458	9.26444	9.37333	9.04185	9.08344
ENSDARG00000004586	7.25184	7.33448	7.04481	7.0917	7.16006	7.29463	7.19595	7.31146	7.19868	7.34954	7.2858	7.21568	6.96288	7.31949	7.25039	7.13042	7.39267	7.15407	7.02091	6.97297	7.05817	7.29426	7.12462	6.87496	7.00215	7.21909	7.29961	7.07342	7.21064	7.01664	7.27109	7.40145	6.8946	7.06322	7.02716	6.87895	7.22741	6.89452	7.39632	7.32023	7.25962	7.15359	7.162	7.382	7.3576	7.09608	7.16419	7.31132	7.05594
ENSDARG00000004587	8.3852	8.53195	8.5202	8.37886	8.47974	8.36626	8.3503	8.58253	8.52948	8.55769	8.90168	8.57132	8.45971	8.73633	8.49611	8.33357	8.33609	8.394	8.37703	8.43138	8.32769	8.56203	8.33628	8.36913	8.47302	8.42638	8.56512	8.39754	8.63513	8.37307	8.42943	8.19617	8.52446	8.63542	8.58544	8.56351	8.83219	8.52238	8.2229	8.49465	8.45506	8.58934	8.75169	8.59649	8.62743	8.59481	8.43927	8.5105	8.44667
ENSDARG00000004588	11.7953	11.7987	11.7057	11.9343	12.0424	11.886	11.7572	11.7729	11.8339	11.761	11.7894	11.6798	11.8737	11.6807	11.7378	11.2106	11.55	11.4249	11.8962	11.8157	11.9163	11.9107	11.9902	11.9865	12.0846	11.7225	12.0022	11.8789	11.8133	11.7971	11.636	11.9138	11.9448	11.1921	11.5903	11.3145	11.4086	11.7232	11.7386	11.9514	11.8253	11.6713	11.7466	11.7078	11.7685	11.6789	11.8385	11.6898	11.7875
ENSDARG00000004592	7.94065	8.1092	7.6534	8.17812	8.45259	7.89919	7.81233	8.03216	8.07931	7.96428	7.81741	7.93715	7.78503	8.06119	7.93934	7.57817	7.76906	7.54889	7.72256	7.9677	7.66321	7.91033	7.8904	7.96897	8.28872	7.79204	8.00602	8.02637	7.73412	8.01267	8.07353	8.18294	7.91435	7.74564	7.80317	7.59172	7.71322	7.91264	7.93718	8.17165	8.20887	7.80589	8.07569	7.82317	7.44753	7.83327	7.92939	8.03232	7.89729
ENSDARG00000004594	7.79359	7.80896	8.11073	8.02792	8.06329	7.81436	7.76454	7.90063	7.99342	7.65917	7.81741	7.74602	8.03429	7.3375	7.86664	7.98704	7.9448	8.08154	7.87535	8.0184	7.75165	7.85855	7.96137	7.88503	7.94452	7.6898	7.81207	7.94831	7.94034	7.85782	7.8576	7.89153	7.84053	7.65208	8.07702	7.75263	7.53611	8.00745	7.77054	7.83765	7.9159	7.71164	7.51102	7.82317	7.63029	7.84588	8.02247	7.94824	7.59432
ENSDARG00000004597	9.2075	9.25067	9.21416	9.11173	9.28552	9.35915	9.04154	9.02263	9.05054	8.88926	8.90518	9.04675	9.10629	9.1003	8.96867	8.54504	8.67289	8.53366	9.29551	9.10445	9.10773	8.90208	9.0237	9.1768	9.27607	9.12543	9.25689	9.08542	8.87267	9.0092	9.1255	8.92056	9.17996	8.57538	8.83854	8.66698	8.57307	9.0262	9.19562	9.15112	9.28407	8.85558	9.23819	8.9778	9.08917	8.91108	9.14413	9.03925	9.02103
ENSDARG00000004598	6.53441	6.53441	6.68246	6.53441	6.53441	6.53441	6.84496	6.79151	6.53441	7.11457	6.53441	6.84765	6.86679	6.7794	6.82327	6.72901	6.53441	6.53441	6.67546	6.87464	6.53441	6.53441	6.53441	6.53441	6.53441	6.53441	6.77119	6.69779	6.67985	6.66873	6.53441	6.53441	6.71485	6.53441	6.81982	6.84272	6.53441	6.86793	6.72748	6.73632	6.53441	6.67052	6.72947	6.87753	6.79157	6.67145	6.82987	6.73727	6.53441
ENSDARG00000004616	6.80797	6.83587	6.92508	6.99738	7.02054	6.76096	7.27559	6.92644	6.84132	7.26538	6.69278	7.01835	6.806	7.1059	6.9668	6.84175	7.27042	6.84602	6.93226	7.45274	6.93535	6.6982	6.99285	6.90211	6.76905	6.92163	7.04384	6.86064	7.21064	7.05204	7.01655	7.03412	7.15509	6.93511	7.11973	6.84272	7.15541	7.09356	7.21128	6.85327	6.70705	6.72682	6.92364	7.19465	7.16024	6.9663	6.95152	6.85477	7.38788
ENSDARG00000004618	7.062	7.08788	7.17473	7.03733	6.67535	7.15077	7.13658	7.14271	7.18126	7.36913	7.36149	6.97653	7.31772	6.7794	7.42373	7.53547	7.21479	7.75912	7.27298	7.08789	7.1192	6.99596	7.23086	7.19689	7.05679	7.30208	7.17116	7.47102	7.33422	7.40238	7.18211	7.10023	7.27086	7.13308	7.25571	7.25143	7.24968	7.26157	7.00557	7.00621	7.12859	7.05884	7.38409	7.0476	6.79157	7.11215	7.15055	7.08705	6.75778
ENSDARG00000004621	13.338	13.5522	13.6832	13.5677	13.6998	13.6085	13.457	13.6149	13.633	13.4714	13.5848	13.6242	13.6845	13.4066	13.3319	12.9579	13.1362	13.126	13.4547	13.5014	13.7014	13.6919	13.6264	13.695	13.7067	13.6641	13.6601	13.6671	13.5324	13.6608	13.4336	13.6552	13.802	12.8838	13.0365	12.874	12.7754	13.5681	13.725	13.5865	13.6777	13.4654	13.4081	13.3677	13.5932	13.3116	13.7711	13.477	13.6766
ENSDARG00000004627	7.32329	7.36629	6.977	7.29348	7.16006	6.81173	6.99398	7.33806	7.06401	7.24263	7.20073	7.10931	6.806	6.88046	7.07259	6.92273	7.06714	6.84602	6.87923	6.95063	6.96284	7.25964	7.4402	7.38123	7.25101	7.2701	7.28782	7.34118	7.07563	6.91337	7.07766	7.27361	7.57961	7.02438	6.85338	6.9696	6.71495	6.96435	7.28652	7.08448	7.10362	6.80632	7.09991	7.12596	7.20952	7.12777	7.22811	7.32386	7.35972
ENSDARG00000004632	9.35788	9.33843	9.08414	9.25222	9.28342	9.43895	9.18478	9.12834	9.34925	9.54133	9.71698	9.69926	9.22114	9.76172	9.15288	8.98115	9.23832	9.16532	9.27243	9.2954	9.29634	9.27624	9.22627	9.33938	9.52196	9.4892	9.54653	9.42916	9.37841	9.28995	9.355	9.31199	9.66571	9.41737	9.50355	9.50376	9.57512	9.23454	9.28102	9.34326	9.44425	9.50191	9.56575	9.18032	9.41402	9.06824	9.1005	9.29224	9.07426
ENSDARG00000004633	6.53441	6.53441	6.83011	6.53441	6.53441	6.69469	6.53441	6.53441	6.53441	6.53441	6.53441	6.67471	6.53441	6.53441	6.53441	6.53441	6.53441	6.53441	6.53441	6.84512	6.53441	6.53441	6.79983	6.53441	6.53441	6.53441	6.53441	6.53441	6.53441	6.53441	6.53441	7.06824	6.53441	6.53441	6.67729	6.53441	6.53441	6.53441	6.53441	6.88356	6.77841	6.53441	6.9471	6.70628	6.53441	6.67145	6.53441	6.53441	6.80785
ENSDARG00000004634	7.45768	7.76385	7.42129	7.70022	7.49351	7.68227	7.51865	7.5333	7.85439	7.52641	7.6073	7.48931	7.55742	7.7266	7.45622	7.5088	7.51758	7.42166	7.62803	7.25045	7.79305	7.32723	7.59798	7.66297	7.42972	7.33266	7.26364	7.40158	7.5989	7.57803	7.18211	7.528	7.3696	7.31612	7.58096	7.28263	7.44061	7.35344	7.42636	7.6243	7.49379	7.46167	7.26975	7.61041	7.78262	7.1863	7.43667	7.34829	7.45411
ENSDARG00000004635	9.55832	9.77455	9.69451	9.51058	9.64336	9.47484	9.69315	9.59699	9.53578	9.43263	9.73625	9.68064	9.84517	9.7929	9.47973	9.63694	9.63233	10.0258	9.64349	9.60471	9.62962	9.63542	9.67228	9.72214	9.47208	9.59905	9.60259	9.72519	9.51903	9.62056	9.65543	9.43477	9.59332	10.0446	9.9582	9.65226	9.80616	9.36453	9.69559	9.66572	9.77018	9.77838	9.91659	9.95025	9.65048	9.51549	9.77909	9.46651	9.69041
ENSDARG00000004636	10.7758	10.6127	10.6706	10.6116	10.6905	10.6262	10.9232	10.7215	10.6843	10.6877	10.1195	10.2282	10.3237	10.4606	10.4802	10.4777	10.5023	10.6104	10.742	10.5402	10.7944	10.5635	10.834	10.726	10.6127	10.7205	10.6639	10.7424	10.6548	10.71	11.0686	10.7663	10.7131	10.6377	10.6896	10.6802	10.578	10.5459	10.7641	10.6491	10.6599	10.6558	10.5326	10.6766	10.5702	10.6073	10.5362	10.628	10.497
ENSDARG00000004643	6.77141	6.53441	6.977	6.73252	6.67535	6.76096	6.53441	6.83115	6.9937	6.71899	6.75827	6.95401	6.94104	6.53441	6.91606	6.53441	6.88429	7.00919	6.67546	6.84512	6.87358	6.53441	6.72223	6.53441	7.03025	6.69289	6.8689	6.69779	6.53441	6.53441	6.53441	7.11553	7.00997	6.73524	6.81982	7.20167	6.71495	7.02408	7.09419	6.53441	6.53441	6.53441	6.81006	6.77732	6.53441	6.72814	6.66673	6.85477	7.05594
ENSDARG00000004647	7.18581	7.21671	6.79061	7.05611	7.00003	6.89206	6.97276	7.35101	7.06401	7.05402	7.21866	7.25618	6.7697	7.30101	6.78467	6.89779	6.91217	7.04164	7.00038	7.22393	7.07931	7.0985	7.02924	6.92735	7.10603	6.80862	7.14197	7.09709	7.24014	7.11616	7.14938	7.06824	7.10173	7.14925	7.24198	7.08788	7.01022	6.98517	6.98568	7.19873	7.36897	7.02298	7.24446	6.98752	6.97866	7.20008	7.0095	7.17127	7.05594
ENSDARG00000004648	6.80797	6.98058	6.977	6.99738	7.00003	7.17067	6.84496	7.14271	6.93984	7.02078	6.88784	6.53441	6.53441	7.02264	6.94224	6.80941	6.53441	6.53441	7.20508	7.03388	6.87358	6.53441	6.9532	7.03435	6.97218	7.03332	6.98647	7.23988	6.67985	7.06883	6.86029	7.05147	7.33171	6.53441	6.53441	6.68878	6.53441	6.77051	6.96484	7.22773	6.95603	6.53441	6.84248	6.70628	6.53441	7.04468	7.02727	7.0293	6.97982
ENSDARG00000004658	8.39686	8.36995	8.39982	8.11833	8.39235	8.30496	8.3336	8.69542	8.26691	8.40662	8.81105	8.55709	8.58067	8.76921	8.49211	8.75914	8.77434	8.72847	8.65648	8.48092	8.67348	8.18496	8.44602	8.40146	8.28249	8.57429	8.6342	8.39202	8.27336	8.42874	8.36343	8.08107	7.94449	8.73823	8.60703	8.79206	8.56132	8.42864	8.44543	8.53678	8.32518	8.8367	8.71852	8.63749	8.58101	8.58149	8.52041	8.38829	8.34881
ENSDARG00000004672	8.98797	9.06763	9.35068	9.17146	9.30629	9.21593	9.40898	9.23129	9.33252	9.46456	9.41506	9.33508	9.32334	9.37825	9.20759	9.16082	9.28229	9.34692	9.23162	9.45411	9.39195	9.28192	9.36993	9.03223	9.30214	8.99768	9.10144	9.20084	9.27008	9.24567	9.40533	9.15863	9.44546	9.24244	9.28932	9.26813	9.41569	9.32318	9.30253	9.3014	9.19978	9.23381	9.21727	9.39752	9.35222	9.15796	9.3204	9.36172	9.40058
ENSDARG00000004680	7.65231	7.98817	8.22552	7.9416	7.95511	7.68227	7.35809	7.51261	7.85439	8.01403	7.64909	8.02956	7.59011	7.96683	8.04292	7.78655	7.76906	7.68566	7.84258	7.99052	8.06984	7.95972	7.93463	7.87248	8.04842	7.73759	7.57201	7.95637	8.05665	7.44991	7.80717	7.85645	8.07512	7.46113	7.72186	7.96456	7.85205	7.65583	7.70834	7.6243	7.92517	7.62288	7.69801	7.8332	7.27693	7.5569	7.83931	7.90365	7.66693
ENSDARG00000004687	7.27649	7.55069	7.52992	7.36408	6.87897	7.54068	7.35809	7.42432	7.0417	7.34954	7.34697	7.28188	7.1076	7.17801	7.29123	7.11473	7.3698	7.22591	7.5133	7.27594	7.51249	7.41813	7.39315	7.46342	7.21297	7.28628	7.17116	7.40158	7.29545	7.14559	7.45393	6.95734	7.3509	7.23803	7.3567	7.21869	7.24968	7.51804	7.47404	7.33249	7.43382	7.29575	7.17653	7.55878	7.25521	7.1863	7.20332	7.29856	7.00661
ENSDARG00000004692	9.09423	9.03112	8.90417	9.04186	9.28552	8.83382	8.9664	8.79931	8.833	8.76333	8.88048	8.83892	8.9338	8.4852	8.76493	8.7473	8.71639	8.55157	9.00965	9.12754	9.1884	9.43982	9.09391	9.15449	9.16971	9.31666	8.66272	8.80013	9.16473	9.27087	8.84006	9.0093	8.78231	8.83948	8.70988	8.88288	8.86536	8.933	8.73846	8.7191	8.9789	8.72034	8.64955	8.76245	8.5267	9.10935	8.60282	8.73436	9.03691
ENSDARG00000004695	8.27919	8.60738	8.19919	8.39114	8.21081	8.18485	8.26441	8.49716	8.38068	8.07095	8.74174	8.59932	8.8798	8.62207	8.37918	8.45128	8.11747	8.48465	8.38535	8.36347	8.21689	8.31605	8.38503	8.28873	8.3611	8.60982	8.3561	8.33542	8.47341	8.09708	8.23988	8.0859	8.0302	8.42997	8.6629	8.4078	8.24754	8.14321	8.2449	8.20664	8.03901	8.56949	8.52454	8.60169	8.5267	8.2973	8.11755	8.20384	8.21285
ENSDARG00000004696	7.83866	7.85819	7.72194	7.66942	7.62723	7.72185	7.68446	7.73416	7.52311	8.01403	7.5635	7.67852	7.30639	7.61923	7.49763	7.73146	7.65177	7.71077	7.88179	7.53716	7.45584	7.74651	7.72555	7.89125	7.8481	7.86037	7.63603	7.63969	7.35896	7.63942	7.93225	7.77611	7.7844	7.8311	7.60743	7.99266	7.53611	7.77589	7.5365	7.76663	7.5632	8.13991	8.08593	7.68279	7.70945	7.95304	7.65251	7.6462	7.16187
ENSDARG00000004697	8.44245	8.35836	8.43541	8.04441	7.83496	8.19742	8.06621	8.37353	8.33542	8.18532	8.00602	8.26432	8.01338	8.20049	7.83186	8.06205	8.14906	7.93237	8.19754	8.38383	8.15446	8.42899	8.11879	8.32747	8.07854	8.12335	8.30307	7.97232	8.00915	7.98129	8.25972	8.08107	8.26932	7.73066	8.15168	7.60199	7.73774	8.29433	8.37303	8.08203	8.30545	8.0965	7.93907	8.04109	7.89394	8.20563	8.08517	8.40951	8.10617
ENSDARG00000004702	6.8692	6.86452	6.89625	7.12506	6.93196	7.10879	6.99398	7.32489	7.12571	6.71899	7.08005	7.09236	6.806	7.35509	6.8879	6.92273	7.00719	7.17897	7.0777	6.9942	6.79737	6.8178	6.90925	6.53441	6.86587	6.53441	7.09516	7.20241	6.96925	7.08508	6.86029	7.18639	7.18003	6.98204	6.91151	7.42097	7.01022	6.89452	7.19784	7.0469	7.21893	6.91838	6.81006	6.91781	6.53441	7.0624	7.07695	6.91316	6.80785
ENSDARG00000004706	9.88949	9.99467	10.1311	9.91718	9.99287	9.80009	9.66237	9.95033	10.0287	9.79984	9.92078	10.0267	10.0681	10.009	10.0814	10.0239	9.99659	9.8904	10.0912	9.99478	9.87973	9.95132	9.99684	10.0287	9.88481	9.84109	9.96718	9.92044	9.86904	9.76528	9.91715	10.0419	9.73703	9.98384	9.98588	9.94727	9.82498	9.75315	10.0373	9.99286	9.89343	9.79475	9.86319	9.88483	9.92979	9.83766	10.1174	10.0133	9.78739
ENSDARG00000004712	8.56669	8.55538	8.26648	8.19739	8.54698	8.37168	8.06621	8.2098	8.31995	8.16844	8.46023	8.29561	8.36559	8.14829	8.18497	8.08259	8.28158	8.09023	8.4059	8.23816	8.21689	8.28003	8.37395	8.39747	8.27623	8.21113	8.27779	8.23902	8.21396	8.51633	8.17298	8.41597	8.11833	8.0299	7.91097	7.943	7.99364	8.32728	8.48191	8.34159	8.35736	8.3398	8.37391	8.19493	8.25965	8.35877	8.0175	8.37106	8.28274
ENSDARG00000004713	8.91479	8.75475	8.76581	8.93382	8.6212	8.95642	8.8253	9.1126	8.92688	8.99104	8.46514	8.7495	8.92622	8.93882	8.99618	9.25786	9.18131	9.07664	8.83458	8.92816	8.93989	8.66469	8.68763	8.83093	8.69365	8.80853	8.57186	8.7341	8.55683	8.78155	8.93338	8.59314	8.77232	9.18874	9.24352	9.38042	9.16616	9.07735	8.97282	8.87909	8.59396	8.79811	8.89278	8.47647	9.26292	8.68441	8.5686	8.68785	8.83652
ENSDARG00000004714	12.0429	12.0596	12.0527	12.2546	12.1472	11.9868	11.7493	12.0217	12.1523	12.1656	12.2785	12.2289	12.4603	12.2098	12.1192	12.2686	12.222	12.1114	12.0499	12.0239	12.0974	12.017	12.076	12.1957	12.1237	11.967	12.1102	12.2045	12.082	12.0455	11.9149	12.0261	12.0077	12.1996	12.252	12.325	12.3812	11.9416	12.1405	12.0032	11.9753	12.2044	12.2487	11.9369	12.3351	12.1008	12.1827	12.2786	12.0732
ENSDARG00000004721	6.53441	6.89084	6.53441	6.73252	6.77834	6.85447	6.81229	6.68298	6.90994	6.53441	6.85068	6.53441	6.98363	6.88046	6.85723	6.53441	6.88429	6.71455	6.53441	6.77527	6.53441	6.53441	6.53441	6.90211	6.70042	6.80862	6.67122	6.53441	6.53441	6.66873	6.6804	6.66858	6.71485	6.53441	6.81982	6.91165	6.53441	6.53441	6.86831	6.81972	6.53441	6.86718	6.9471	6.53441	6.53441	6.72814	6.82987	6.53441	6.88706
ENSDARG00000004724	8.15824	8.17882	8.34915	8.17812	8.11111	8.18485	8.01222	8.23609	8.00026	8.00426	8.95324	8.7495	8.60354	8.10951	8.39225	8.17545	8.25338	8.37369	8.4925	8.00733	7.88607	8.11704	8.21992	8.13985	8.14354	8.42131	7.88675	8.16125	8.0152	8.10185	8.0324	7.9956	8.0839	8.41774	8.58544	8.32721	8.14428	8.05453	8.00363	8.22618	8.23023	8.45807	8.47385	8.13583	8.28986	8.40583	8.17538	8.45089	8.17009
ENSDARG00000004726	8.17231	8.45177	8.25128	8.3199	8.59343	8.50012	8.42668	8.30184	8.32513	8.55149	8.56411	8.57132	7.71735	8.3639	8.48005	8.44377	8.47857	8.51551	8.63284	8.28285	8.46587	8.39062	8.42839	8.60712	8.35523	8.74295	8.61158	8.27608	8.19863	8.74235	8.55958	8.35601	8.10982	8.57538	8.27421	8.0534	8.29964	8.4509	8.47108	8.47107	8.31206	8.55271	8.17896	8.36273	8.23647	8.67821	8.43927	8.26693	8.57825
ENSDARG00000004735	13.2351	13.243	13.413	13.144	13.4261	13.3546	13.3627	13.2144	13.2898	13.2011	12.8613	12.8797	12.9356	13.0289	12.9202	12.9608	13.1481	13.1665	13.333	13.2477	13.3808	13.4568	13.3379	13.2727	13.2079	13.3566	13.3443	13.2243	13.2813	13.451	13.4485	13.357	13.3534	13.3429	13.2471	13.1698	13.1741	13.3999	13.25	13.2299	13.3396	13.3406	13.2995	13.409	13.3064	13.223	13.1653	13.188	13.2779
ENSDARG00000004745	8.76971	8.96961	8.9284	8.76867	9.00297	8.80326	8.90312	9.25289	8.97146	8.67026	8.78453	8.7495	8.73289	8.64268	8.90025	8.85023	8.5554	8.71288	8.90571	9.06668	8.98914	8.72174	9.04824	9.06384	8.9619	8.77035	9.1803	9.02553	8.89067	9.09266	8.87696	8.9056	9.03133	8.78214	8.76792	8.65097	8.75308	8.85187	8.79611	8.91343	9.13824	8.39844	8.62681	8.64754	8.91306	8.71194	8.82002	8.86479	9.15762
ENSDARG00000004748	8.56669	8.30684	8.2203	8.63805	8.20602	8.50012	8.30382	8.50554	8.41478	8.36402	9.16509	9.27789	9.137	9.16403	9.34084	8.84471	9.25608	9.21662	8.0313	8.42749	8.48378	8.11002	8.26132	8.6406	8.44596	8.32075	8.53433	8.33542	8.50183	8.45032	8.39467	8.19617	8.53052	9.0292	8.84152	9.29582	9.55545	8.78832	8.4855	8.26901	8.40717	9.14162	8.99084	8.8511	8.82291	8.71497	8.63015	8.86774	8.43172
ENSDARG00000004753	7.31188	7.49074	7.51967	7.10863	7.28521	7.22673	7.54556	7.25503	7.33753	7.24263	6.9808	7.21568	7.00344	6.88046	7.03308	6.96824	7.30933	7.1008	7.25995	7.32426	6.83791	7.20407	7.27794	7.38123	7.28699	7.20115	7.0064	7.38692	7.30861	7.23842	7.5655	7.66023	7.45684	7.14925	7.04708	7.06641	6.78956	7.33156	7.18411	7.15251	7.50813	7.19563	7.47403	7.12596	7.07744	7.23969	7.26359	7.31132	7.56133
ENSDARG00000004754	9.99577	9.75135	10.0451	9.63669	9.86463	10.0858	10.0144	9.6905	9.72415	9.74665	11.8701	10.2824	9.80143	10.2865	9.3022	9.68272	9.68679	9.61947	10.1158	9.84704	10.0118	9.86243	9.91739	9.99216	9.81695	10.1769	9.6275	9.62081	9.68745	9.94007	10.3031	9.6329	9.73455	10.0107	9.89142	9.96284	9.92203	9.88305	9.81488	9.70286	9.97258	9.94752	10.007	10.0494	9.69802	10.1648	10.3469	10.4302	10.1977
ENSDARG00000004757	13.5372	13.4523	13.4695	13.6395	13.465	13.3987	13.0624	13.7906	13.5743	13.6139	13.3207	13.3259	13.3103	13.2458	13.5807	13.5847	13.6405	13.2707	13.3315	13.5445	13.1481	13.5793	13.4667	13.5579	13.3766	13.3752	13.4908	13.5186	13.5071	13.5797	13.226	13.0685	13.2484	13.4998	13.4366	13.4481	13.6991	13.7409	13.6193	13.3037	13.4047	13.6299	13.6705	13.136	13.786	13.7017	13.4671	13.4669	13.2766
ENSDARG00000004763	6.94398	7.03721	7.29516	6.77694	6.87897	7.06329	6.77515	7.025	6.53441	6.85367	7.05707	6.67471	6.53441	7.02264	7.05323	6.84175	7.12074	7.12807	6.81618	7.03388	6.74921	6.86147	6.9532	6.92735	7.03025	7.0804	6.92036	6.53441	7.07563	7.05204	6.53441	6.91296	6.93685	6.78028	7.28236	6.87895	7.10203	6.80693	6.80724	6.98444	7.10362	7.39348	6.72947	6.98752	6.94022	6.86945	7.09249	6.82107	6.88706
ENSDARG00000004771	7.99642	7.73713	7.83147	7.87362	7.93091	7.9928	7.9728	7.98789	7.72986	7.77545	7.5635	7.86871	8.08494	7.88308	7.75093	7.57817	8.04018	7.78244	7.89454	7.75102	7.84832	7.52505	7.9292	7.92181	7.92762	7.93226	7.83125	7.81949	7.8874	7.72454	7.94528	8.04666	7.91435	7.89084	7.76703	7.81186	7.86281	8.10954	7.80349	7.75925	7.97918	7.7395	7.73414	7.6473	7.96542	7.9008	7.59388	7.74972	8.10617
ENSDARG00000004774	8.81799	9.18202	9.15958	9.23515	9.20582	9.354	9.4015	9.26001	9.2198	9.29702	9.03184	9.14439	9.2454	9.24791	9.03378	9.48122	9.4473	9.40461	9.18732	9.12295	9.12972	9.08735	9.25698	9.01987	9.06125	9.3321	9.10144	9.26513	9.23122	9.24175	9.31161	9.40377	9.34726	9.22699	9.2053	9.352	9.42504	9.20368	9.19562	9.08308	9.2997	9.16951	9.22568	9.39752	9.15213	9.25436	9.1318	9.26387	9.26321
ENSDARG00000004782	11.4041	11.5965	11.7363	11.7671	11.4817	11.6362	11.4787	11.5265	11.614	11.4669	11.8007	11.9427	11.9391	11.8589	11.9093	11.946	11.7443	11.8827	11.4712	11.6553	11.564	11.5301	11.7108	11.4996	11.7574	11.6674	11.5971	11.7749	11.7668	11.4059	11.4699	11.6151	11.7141	11.4802	11.6385	11.6802	11.7329	11.1911	11.6001	11.6042	11.6132	11.6709	11.5801	11.7662	11.699	11.3596	11.7028	11.4831	11.4515
ENSDARG00000004785	10.385	10.1262	10.4435	10.4064	10.466	10.4713	10.3441	10.3136	10.3663	10.4504	10.1063	10.2345	10.2132	10.2566	10.2741	10.4819	10.3796	10.343	10.1716	10.2385	10.3566	10.3263	10.293	10.3544	10.2382	10.3807	10.3188	10.294	10.3313	10.3502	10.3387	10.5101	10.3696	10.4153	10.4221	10.3766	10.4782	10.3388	10.2073	10.3563	10.4722	10.2831	10.4123	10.2606	10.3923	10.235	10.346	10.2518	10.2304
ENSDARG00000004789	7.14251	7.11912	6.89625	6.77694	6.87897	7.27829	6.81229	7.25503	7.16332	6.985	7.21866	6.87741	6.67035	7.05195	7.07259	6.87096	7.15378	6.53441	7.04058	7.07052	7.07931	6.53441	7.04643	7.07103	7.12906	6.85089	6.89556	7.07342	7.1797	7.03466	6.82601	7.03412	7.18003	6.90938	7.13646	6.87895	6.84671	6.80693	7.22444	7.29505	7.23959	7.23499	7.09991	7.12596	7.07744	6.98722	7.17752	7.0493	6.88706
ENSDARG00000004794	7.36722	7.6742	7.62636	7.63759	7.69124	7.15077	7.65361	7.70917	7.62735	7.52641	7.68909	7.58029	7.94815	7.54001	7.66279	7.65027	7.61789	7.87072	7.77373	7.18196	7.45584	7.47332	7.68491	7.46342	7.40025	7.5298	7.66644	7.77274	7.78782	7.36215	7.49622	7.69578	7.47319	7.71545	7.48649	7.39527	7.29213	7.60956	7.37563	7.74431	7.67597	7.65341	7.7826	7.55878	7.52841	7.4488	7.43667	7.70332	7.58346
ENSDARG00000004796	9.21167	9.22683	9.09479	9.30217	9.03853	9.17841	9.33428	9.28815	9.11403	9.16635	8.97332	8.86461	8.83985	9.11472	9.1817	8.75027	8.99446	9.07265	9.08934	9.28115	9.20398	9.2358	9.24937	9.24794	9.27899	9.21743	9.22223	9.23628	9.25193	9.42006	9.28716	9.24332	9.4114	9.00592	9.19155	9.11209	9.01994	9.42787	9.23695	9.2023	9.22298	9.12418	9.09845	9.10076	9.32535	9.34255	9.08991	9.39018	9.07733
ENSDARG00000004806	9.40397	9.34027	9.47695	9.54705	9.43233	9.71117	9.6036	9.26474	9.354	9.60557	9.26253	9.61508	9.52736	9.31461	9.30871	9.64313	9.72669	9.56737	9.35658	9.36263	9.51067	9.55391	9.32187	9.55565	9.52685	9.38482	9.30048	9.55286	9.72861	9.35111	9.48731	9.70913	9.54005	9.47606	9.76753	9.77776	9.758	9.34589	9.54256	9.68037	9.66892	9.28551	9.4352	9.62732	9.46707	9.28834	9.53956	9.35141	9.54318
ENSDARG00000004823	6.8692	6.98058	6.86487	6.53441	7.12841	6.81173	6.77515	6.89752	6.84132	6.53441	7.08005	6.67471	7.09165	6.53441	6.9668	6.98925	7.00719	6.53441	6.53441	6.81242	6.87358	6.6982	6.83106	7.01492	6.70042	6.80862	7.04384	6.89896	6.53441	7.01664	6.82601	6.88864	6.93685	6.78028	7.06622	7.06641	6.97521	6.89452	6.72748	6.93725	6.98955	6.86718	6.89864	6.70628	6.84916	6.72814	6.90775	6.91316	6.75778
ENSDARG00000004830	9.71486	9.9173	9.88289	9.84415	9.61721	9.72704	9.61973	9.72317	9.67043	9.88428	9.8017	9.83581	10.0054	9.71129	9.84824	9.89943	9.66395	9.55051	9.6321	9.81247	9.60662	9.85868	9.74504	9.84108	9.94231	9.7473	9.7932	9.89882	9.85279	9.4062	9.67085	9.77211	9.80965	9.56057	9.86465	9.87827	9.7132	9.54652	9.86511	9.65586	9.70194	9.66266	9.57229	9.90097	9.53579	9.66785	9.85107	9.71376	9.73878
ENSDARG00000004836	10.2641	10.1821	10.2501	10.0164	10.327	10.3054	10.4263	10.389	10.14	10.2443	10.3545	10.0169	10.2627	10.0665	10.0253	9.54062	10.0338	9.99936	10.3781	10.1662	10.2625	10.1977	10.2975	10.3592	10.2747	10.4531	10.241	10.2479	10.1756	10.5837	10.3461	10.2919	10.3342	10.1146	9.75683	9.88155	9.68768	10.4709	10.3801	10.1685	10.2193	10.2121	10.1689	10.1438	10.176	10.3995	10.1164	10.4701	10.1301
ENSDARG00000004840	8.33334	8.38523	8.23072	8.41133	8.28493	8.50499	8.48383	8.71687	8.4939	8.41358	8.67274	8.24146	8.42291	8.54724	8.43901	8.52401	8.51757	8.52159	8.27257	8.36347	8.47485	8.60971	8.37765	8.51212	8.23796	8.37996	8.36008	8.36969	8.55683	8.57262	8.53617	8.30103	8.49373	8.56083	8.55608	8.61835	8.60772	8.60643	8.36516	8.45911	8.35099	8.39078	8.20225	8.23739	8.22865	8.53373	8.59974	8.45089	8.38056
ENSDARG00000004843	8.51845	8.31491	8.24104	8.21164	8.23914	8.20366	8.10253	8.23609	8.12911	8.37122	8.79596	8.20871	8.51297	8.43207	8.74863	8.24389	8.30914	8.7181	8.46559	8.19173	8.27619	8.38504	8.30528	8.27554	8.32545	8.51435	8.47406	8.26998	8.40593	8.15311	8.30796	8.04166	8.41011	8.70267	8.62122	8.32721	8.43732	8.60643	8.17301	8.10375	8.21604	8.54594	8.47754	8.44753	8.82781	8.30568	8.4669	8.62195	8.30517
ENSDARG00000004851	7.41876	7.46369	7.43283	7.73739	7.21872	7.22673	7.15199	7.60209	7.37833	7.44284	7.61793	7.60585	7.15286	7.49755	7.65436	7.52667	7.50787	7.67286	7.42378	7.49131	7.49029	7.52505	7.67097	7.44365	7.57522	7.50611	7.48487	7.52263	7.48238	7.54569	7.67302	7.36125	7.42309	7.60158	7.89158	8.11103	8.00308	7.32037	7.47404	7.34455	7.50813	7.52461	7.47403	7.51797	7.46435	7.53981	7.65251	7.56719	7.37393
ENSDARG00000004861	9.49182	9.45195	9.50088	9.50352	9.40956	9.4462	9.57244	9.32706	9.44342	9.35286	9.08182	9.09525	9.16066	9.26408	8.87962	8.64851	8.62081	8.70237	9.43591	9.37798	9.55546	9.126	9.39764	9.35891	9.55105	9.67912	9.42538	9.38536	9.45148	9.31994	9.23458	9.44664	9.30052	8.59689	9.41043	8.71385	8.88857	9.23658	9.35023	9.30987	9.38121	9.13293	9.04691	9.19037	9.51227	9.18802	9.39224	9.70093	9.4714
ENSDARG00000004864	6.53441	6.53441	6.53441	6.53441	6.53441	6.53441	6.53441	6.53441	6.53441	6.71899	6.53441	6.53441	6.53441	6.53441	6.53441	6.53441	6.53441	6.53441	6.53441	6.53441	6.53441	6.53441	6.53441	6.53441	6.53441	6.53441	6.53441	6.53441	6.53441	6.53441	6.53441	6.53441	6.53441	6.53441	6.53441	6.53441	6.53441	6.53441	6.53441	6.53441	6.53441	6.53441	6.53441	6.53441	6.53441	6.53441	6.53441	6.53441	6.53441
ENSDARG00000004866	8.75224	8.97444	8.64881	9.01942	8.76415	8.84884	8.97411	8.97385	8.90402	8.74738	9.27856	8.78299	9.00975	8.84581	8.98249	8.79116	8.8744	8.78414	8.90016	8.57455	8.80472	8.92068	8.87632	8.83663	8.85464	8.75868	8.79095	8.69544	8.92595	8.86959	8.76962	8.77117	8.80697	9.35408	9.47006	9.81779	9.90005	8.78832	8.77908	9.07809	8.73829	9.06588	8.74273	9.04995	8.86161	9.0425	8.78578	8.87069	8.92167
ENSDARG00000004869	7.27649	7.36629	7.20702	7.49775	7.5031	7.22673	7.2501	7.25503	7.56628	7.32941	7.54077	7.43987	7.07521	7.55371	7.10928	7.14567	7.02801	7.534	7.47471	7.25045	7.68156	7.27717	7.25482	7.35925	7.3043	7.23654	7.57201	7.29237	7.30861	7.54569	7.48585	7.67461	7.27086	7.14925	7.24198	7.31247	7.10203	7.39537	7.56194	7.6981	7.50813	7.28403	7.52002	7.48965	7.37644	7.59012	7.17752	7.21655	7.47915
ENSDARG00000004870	9.83853	9.57106	9.85703	10.0287	10.0486	9.94931	9.95494	9.83896	10.1997	10.329	9.51491	9.77578	9.79062	10.0033	9.93678	10.0227	10.0489	9.89483	9.57199	9.99478	10.2661	10.145	9.84323	9.83696	9.8734	9.86403	10.0358	9.81274	9.85575	9.7787	9.98694	10.1587	9.86743	10.1182	10.1357	10.3295	10.2058	9.88433	9.91613	9.87517	9.99549	10.146	9.98034	9.89896	9.88956	9.82561	9.70597	9.98326	10.0207
ENSDARG00000004871	6.53441	6.53441	6.53441	6.877	6.53441	6.53441	6.53441	6.53441	6.53441	6.71899	6.53441	6.53441	6.53441	6.53441	6.53441	6.53441	6.67754	6.53441	6.53441	6.53441	6.53441	6.53441	6.53441	6.53441	6.53441	6.53441	6.67122	7.02247	6.53441	6.53441	6.53441	6.53441	6.53441	6.53441	6.53441	6.53441	6.53441	6.53441	6.53441	6.7816	6.70705	6.53441	6.72947	6.53441	6.53441	7.09608	6.53441	6.53441	6.69244
ENSDARG00000004874	7.11172	7.26629	7.06542	7.05611	7.09487	7.42721	7.23698	7.025	7.12571	7.26538	7.40344	7.15726	7.23417	7.48291	7.1601	7.36071	7.47803	6.53441	7.4132	7.32426	7.43204	7.18441	7.12462	7.10525	7.00215	7.28628	7.34487	7.02247	6.85907	7.14559	7.40932	6.80247	6.8946	7.22408	6.93739	7.21869	7.10203	7.26157	7.22444	7.3681	6.98955	7.2721	7.04816	7.14977	7.49699	7.07951	7.45468	7.31132	7.07886
ENSDARG00000004875	8.85376	8.95745	8.81899	8.6347	8.74243	8.62558	8.44602	8.86112	8.78345	8.88445	8.89817	8.95744	8.84255	8.80129	8.75191	8.89619	8.59215	8.90708	8.46559	8.66179	8.45226	8.52256	8.43547	8.67001	8.52029	8.63584	8.93616	8.50309	8.81086	8.79799	8.49211	8.35601	8.58379	9.03942	8.8235	8.77752	9.04064	8.96562	8.84593	8.57024	8.88104	8.85021	8.84092	8.5159	9.04412	8.9821	8.74238	8.88824	8.5328
ENSDARG00000004877	8.36551	8.64504	8.25128	8.65801	8.60043	8.22828	8.36268	8.23088	8.44797	8.28955	8.63038	8.81859	8.75326	8.62725	8.62853	8.66127	8.57391	8.43366	8.46947	8.53219	8.29705	8.27392	8.57884	8.5797	8.39574	8.0141	8.18946	8.49802	8.27818	8.22816	8.26953	8.24765	8.29881	8.43806	8.63526	8.2465	8.66891	8.03906	8.58545	8.26901	8.33168	8.12081	8.40942	8.66741	8.44389	8.16407	8.41102	8.33136	8.42165
ENSDARG00000004880	7.7113	8.08014	7.73017	7.53485	7.41254	7.63037	7.70696	7.78232	7.54496	7.81136	7.46871	7.65492	7.45123	7.7266	7.93934	7.75939	7.50787	7.59212	7.66857	7.83274	7.6906	7.76606	7.75817	7.80063	7.57522	7.69955	7.61255	7.79169	7.34669	7.89867	7.91906	7.91991	7.67466	7.93507	7.72954	7.66132	7.68806	7.79564	7.75024	7.71375	7.10362	7.81866	7.51102	7.61041	7.37644	8.14033	7.721	7.89713	7.66693
ENSDARG00000004889	7.78699	7.70267	7.94389	7.56166	7.77283	7.86608	7.91994	8.0134	7.79817	7.76319	7.48116	7.7955	7.91402	7.80262	7.89365	8.22151	8.36679	7.65988	7.89454	7.81291	7.7849	7.87609	7.55917	8.06295	7.66771	7.99966	7.83125	7.6614	7.92079	7.80909	7.9124	7.93658	7.47319	8.23241	7.90454	8.07293	8.1191	7.74208	7.61073	7.56253	7.75522	7.75313	7.79602	7.63517	7.92515	7.69773	7.75989	7.79404	7.78867
ENSDARG00000004891	9.1433	8.98166	9.03789	9.06393	9.15614	9.14883	9.21515	9.15161	8.95253	8.69833	9.05706	8.96271	9.15425	8.82374	8.98798	8.85023	9.26487	8.91609	9.00708	8.93346	8.63455	9.07751	9.12978	9.03959	8.99104	9.08007	9.06023	8.99803	8.85749	9.32179	9.23458	9.075	8.95481	9.26636	8.83854	9.15694	9.00314	9.23251	9.33135	9.02973	9.00229	9.17587	8.98586	9.05732	8.69408	9.35577	8.97452	9.19147	9.07733
ENSDARG00000004898	6.53441	6.72528	6.68246	6.84727	6.81596	6.81173	6.53441	6.53441	6.53441	6.53441	6.75827	6.67471	6.53441	6.53441	6.85723	6.53441	6.85393	6.894	6.90671	6.73115	6.53441	6.53441	6.66726	6.53441	6.76905	6.53441	6.53441	6.69779	6.8899	6.53441	6.97089	6.53441	6.53441	6.53441	6.53441	6.87895	6.53441	6.53441	6.53441	6.73632	6.70705	6.53441	6.53441	6.53441	6.79157	6.67145	6.53441	6.93914	6.95126
ENSDARG00000004904	7.27649	6.93827	6.977	7.03733	7.04019	7.08653	7.27559	7.43589	6.87738	6.90281	6.80845	7.05673	6.89329	6.92108	6.99	7.11473	7.06714	7.20288	7.19059	7.25045	7.3288	6.96638	7.02924	7.03435	7.05679	7.20115	6.53441	6.89896	7.13007	7.31962	7.28481	7.4581	6.8946	6.95924	7.11973	7.23526	7.15541	7.27374	7.12577	6.91138	6.77841	7.07585	7.17653	6.98752	7.23277	7.20008	7.10759	7.0493	6.80785
ENSDARG00000004906	10.7605	10.5976	10.8619	10.5126	10.6694	10.7255	10.9123	10.9314	10.737	10.6208	10.654	10.3896	10.5022	10.7411	10.5276	10.8216	10.7123	10.7125	10.6087	10.6042	10.7725	10.5358	10.7884	10.858	10.6408	10.707	10.7974	10.6839	10.6352	10.928	10.7428	10.7002	10.7526	10.7688	10.7934	10.8262	10.9611	10.9019	10.8296	10.497	10.9281	10.7656	10.7205	10.7756	10.6928	10.8854	10.9435	11.0182	10.8676
ENSDARG00000004925	7.8697	7.73713	7.67968	7.67722	7.53122	7.81436	7.76454	7.78232	7.64684	7.60256	7.73685	7.63885	7.59011	8.05293	8.16422	7.8195	8.13863	7.92234	7.78082	7.66969	7.57585	7.58562	7.83834	7.63932	7.62263	8.04938	7.65136	7.81949	7.49272	7.57803	7.62083	7.50246	7.64848	7.90366	7.61608	7.68963	7.84118	7.7625	7.58667	7.78124	7.77673	7.66088	7.71985	7.50393	7.39483	7.68309	7.48954	8.1266	7.53864
ENSDARG00000004930	10.0756	9.9807	10.2512	9.93682	10.0976	10.1604	10.3306	10.3836	10.0213	10.0097	10.4824	10.0889	10.6535	10.3622	10.2488	10.2452	10.2132	10.3734	10.2069	10.1563	10.0798	10.2655	10.2903	10.0045	9.92585	10.1839	10.1671	10.0697	9.95177	10.4783	10.4313	10.0769	10.1027	10.2398	10.125	10.0205	10.0312	10.3854	10.1102	10.1242	10.0566	10.4592	10.0976	10.1268	10.1251	10.2748	10.2169	10.3931	10.4948
ENSDARG00000004931	9.40579	9.20053	9.21416	9.32045	9.42667	9.54621	9.09176	9.21425	9.27355	9.31822	9.0508	9.36478	9.28881	9.30215	9.08063	9.1825	9.09977	9.27299	9.31617	9.2626	9.17	9.38828	9.28703	9.1768	9.45419	9.27729	9.32178	9.44931	9.51714	8.80072	9.14055	9.62103	9.41766	9.07955	9.38464	9.23205	9.01994	8.59005	9.25112	9.5692	9.35158	8.78122	9.05405	9.52371	9.45168	8.97963	9.25785	9.06498	9.26321
ENSDARG00000004932	8.40842	8.61373	8.49953	8.37474	8.70433	8.24641	8.13278	8.60591	8.48938	8.63576	8.6769	8.56778	8.50948	8.86321	8.41372	8.49542	8.9033	8.52764	8.81099	8.54291	8.76956	8.43437	8.52737	8.58661	8.71155	8.6229	8.55494	8.41395	8.24897	8.63582	8.38138	8.66128	8.60678	8.54612	8.41897	8.83825	8.51316	8.59663	8.5654	8.45911	8.78002	8.68424	8.62353	8.47647	8.21284	8.88743	8.48723	8.71132	8.39096
ENSDARG00000004937	8.56669	8.33089	8.4485	8.5972	8.50255	8.38246	8.43832	8.36421	8.54257	8.2265	8.60867	8.506	8.64183	8.47359	8.42221	8.72933	8.88314	8.62638	8.59479	8.54647	8.43389	8.42358	8.32474	8.45992	8.3194	8.7469	8.39539	8.40851	8.58346	8.49241	8.38582	8.47318	8.51226	8.99545	9.07879	8.79206	9.16616	8.65747	8.47831	8.66569	8.66065	8.54933	8.63335	8.69666	8.63878	8.31814	8.44276	8.23823	8.34344
ENSDARG00000004939	11.0556	11.16	11.2006	11.1032	11.0888	11.1947	11.3587	11.0682	11.0378	10.8501	10.7762	10.7586	10.5128	10.9337	10.9314	10.9144	10.7287	10.8539	11.1934	11.1383	11.0489	11.0901	11.1933	11.1146	10.6825	11.3264	11.2747	10.8582	10.7185	11.2511	11.3191	11.2718	10.9734	11.0687	11.0643	11.08	10.7995	11.0535	11.1672	11.2296	11.1068	11.155	11.269	11.1695	11.1593	11.2216	11.1704	11.1588	11.187
ENSDARG00000004948	9.46083	9.55375	9.50286	9.34445	9.47132	9.30683	9.76581	9.31345	9.46981	9.47086	9.68757	9.49553	9.2534	9.42198	9.54887	9.50358	9.46638	9.51906	9.53043	9.47741	9.45795	9.38302	9.57304	9.20959	9.30501	9.63657	9.37269	9.35359	9.15741	9.76528	9.84977	9.58326	9.37327	9.96432	9.51271	9.68092	9.58069	9.76572	9.47394	9.35965	9.48565	9.73945	9.89729	9.44549	9.5873	9.70642	9.47832	9.80494	9.48969
ENSDARG00000004952	6.53441	6.66942	6.53441	6.67455	6.53441	6.89206	6.53441	6.53441	6.75163	6.53441	6.69278	7.05673	6.53441	6.53441	6.53441	6.53441	6.53441	6.53441	6.53441	6.53441	6.53441	6.53441	6.53441	6.53441	6.53441	6.53441	6.67122	6.53441	6.8899	6.53441	6.53441	6.53441	6.53441	6.53441	6.88368	6.75262	6.53441	6.53441	6.53441	6.53441	6.53441	6.53441	6.77322	6.70628	6.53441	6.53441	6.82987	6.53441	6.53441
ENSDARG00000004953	6.84014	6.95997	6.79061	6.84727	6.73365	6.81173	6.53441	6.74442	6.53441	6.71899	6.53441	6.53441	6.53441	6.53441	6.67902	6.53441	6.67754	6.53441	6.53441	6.53441	6.53441	6.8178	6.53441	6.53441	6.76905	6.88806	6.72782	6.53441	6.53441	6.53441	6.53441	6.88864	6.53441	6.67648	6.53441	6.53441	6.53441	6.53441	6.83933	6.53441	6.70705	6.89371	6.53441	6.53441	6.53441	6.53441	6.88376	6.53441	6.92053
ENSDARG00000004954	7.0443	7.31248	7.04481	7.01778	6.81596	7.15077	6.92678	7.25503	6.9937	7.49398	7.25307	7.26915	7.50599	7.05195	7.30432	7.0093	7.44707	6.78901	7.25995	7.32426	7.1192	7.07477	7.06304	7.08841	7.35383	7.34748	7.14197	7.02247	7.24014	7.23842	6.99431	6.834	7.40567	7.41933	6.88368	7.42097	7.33213	7.26157	7.17005	7.45566	7.21893	7.12379	7.23144	7.31297	7.07744	7.27704	7.0095	7.21655	6.69244
ENSDARG00000004956	10.8132	10.6247	10.8785	10.6934	10.6042	10.542	10.8973	10.7499	10.616	10.6581	10.5115	10.5052	10.2549	10.6269	10.7452	10.5488	10.6812	10.6251	10.8143	10.702	10.6066	10.6873	10.7124	10.8183	10.3787	10.6992	10.5945	10.623	10.6222	10.8273	10.8442	10.5786	10.5711	10.9979	10.5374	10.6652	10.5669	10.7824	10.6712	10.6839	10.6214	10.8359	10.7514	10.6496	10.698	10.8432	10.5263	10.8312	10.5773
ENSDARG00000004964	7.28849	6.86452	6.89625	7.07421	7.07729	6.926	6.92678	7.1248	6.96763	6.71899	6.9808	6.77723	6.94104	7.15496	7.07259	6.84175	7.27042	6.78901	6.84931	7.03388	7.0361	6.86147	7.01141	6.7755	7.21297	6.80862	7.02549	6.76534	6.91823	6.97831	7.03778	7.06824	7.12904	6.53441	6.53441	6.87895	6.53441	6.77051	7.07767	7.11954	6.83307	6.94152	7.11609	6.83174	6.97866	7.09608	7.19056	6.73727	7.10082
ENSDARG00000004979	7.64467	7.4728	7.5985	7.53485	7.36872	7.56396	7.32389	7.62081	7.37833	7.38823	7.52917	7.72403	7.73814	7.05195	7.3544	7.60284	7.28364	7.69829	7.19059	7.45274	7.75165	7.4462	7.71219	7.69361	7.63411	7.28628	7.25121	7.7337	7.66893	7.31962	7.48585	7.23766	7.68749	7.56628	7.87846	7.71713	7.74977	7.309	7.71545	7.39093	7.23959	7.56688	7.54647	7.75005	7.79431	7.53113	7.48096	7.6711	7.4413
ENSDARG00000004988	10.0756	10.1627	10.1108	10.206	10.4759	10.3771	10.0059	10.2623	10.1291	10.2168	10.0599	10.2025	10.2112	10.0071	9.81845	9.75016	10.03	9.84067	10.1309	10.2017	10.1786	10.2255	10.226	10.2481	10.3242	10.1628	10.0735	10.2493	10.3711	10.1158	10.0919	10.2254	10.376	9.79468	9.9122	10.1293	10.021	10.2358	10.2144	10.2862	10.3026	10.0176	10.1849	9.92681	10.1944	10.0035	10.075	9.98062	10.1991
ENSDARG00000005002	8.44617	8.38523	8.42218	8.04985	8.36321	7.88276	8.01222	8.31164	8.67055	8.2102	7.80006	8.0677	8.03946	8.27129	8.41372	8.32531	8.30002	8.1818	8.15315	8.1285	8.29187	8.19154	8.16824	8.27111	8.10788	8.09701	8.41838	8.29419	8.09662	8.04819	8.27925	8.0566	8.3276	8.33737	8.11495	8.24092	8.27759	8.04424	8.28351	8.23102	8.12706	8.00438	8.52808	8.53243	8.41728	8.21467	8.17538	8.26219	8.41151
ENSDARG00000005004	7.062	7.25424	7.02329	6.97601	7.05908	7.34151	7.28798	7.31146	6.90994	7.26538	7.12319	7.07485	7.20823	7.20021	7.3664	6.87096	6.82032	7.4877	7.02091	6.9942	7.34251	7.22313	7.18007	6.97339	7.17248	7.05741	6.94362	6.76534	7.05616	6.97831	6.97089	7.22522	6.8946	7.00371	6.81982	7.28263	7.15541	6.91925	7.07767	7.13626	6.95603	7.10827	7.1318	7.17263	7.29797	7.11215	7.04439	6.85477	7.25153
ENSDARG00000005010	6.67134	6.53441	6.53441	6.77694	6.77834	6.85447	6.53441	6.89752	6.68808	6.53441	7.05707	6.77723	6.53441	6.53441	6.53441	6.53441	6.53441	6.53441	6.77852	6.53441	6.53441	6.53441	6.53441	6.53441	6.70042	6.53441	6.53441	6.53441	6.91823	6.53441	6.89125	6.53441	6.53441	6.53441	6.67729	6.9696	6.78956	6.53441	6.89493	6.73632	6.70705	6.53441	6.77322	6.77732	6.84916	6.53441	6.76343	6.78276	6.53441
ENSDARG00000005015	8.7726	8.55869	8.69973	8.80161	8.49499	8.66911	8.67382	8.78256	8.83993	8.66458	8.92254	9.01931	8.93884	8.61164	9.05741	9.0132	8.92878	9.02383	8.78697	8.81184	8.65805	8.55227	8.61919	8.93535	8.84663	8.65714	8.6342	8.63294	8.57211	8.77324	8.55571	8.41597	8.70543	8.89446	8.99895	8.83825	9.12816	8.69751	8.52434	8.64854	8.88948	8.94117	8.64955	8.66741	8.63312	8.75951	8.64212	8.73762	8.29401
ENSDARG00000005023	11.3437	11.2576	11.298	11.0155	10.9991	11.2164	11.3285	11.3163	11.1738	11.1402	10.9805	10.8557	11.0789	11.4042	10.8083	10.8791	11.075	11.4438	11.1072	11.1389	11.0787	11.1771	11.1919	11.1364	10.8623	11.0494	11.2171	11.1248	11.0263	11.27	11.5319	11.3901	11.1277	11.5148	11.0898	11.2729	11.3333	11.4562	11.3291	11.0336	11.1539	11.4666	11.4539	11.525	11.24	11.2913	11.0361	10.914	10.9906
ENSDARG00000005026	10.323	10.3222	10.1349	10.4369	10.3963	10.1011	10.0772	10.2715	10.2023	10.0519	10.5434	10.5483	10.4664	10.239	10.4849	10.2228	10.328	10.343	10.2603	10.3142	10.3405	10.0596	10.2439	10.2676	10.3339	10.2347	10.3112	10.348	10.2904	10.1746	10.0599	10.1173	10.1883	10.0095	10.2398	10.1847	10.2324	10.37	10.3021	10.3186	10.2888	10.2773	10.359	10.3141	10.4698	10.1153	10.3417	10.3335	10.3329
ENSDARG00000005034	8.08524	7.90521	7.97024	7.97113	8.15703	8.02231	8.08711	7.79013	7.97262	7.95405	7.85957	8.33468	7.84228	8.23641	8.34365	8.2702	8.34934	7.90199	7.98564	8.10833	8.21689	8.00697	7.82039	8.06825	8.12228	7.86037	7.84384	8.14778	8.19348	7.87552	8.09638	8.40125	7.95435	8.23241	7.83118	7.79529	7.74977	8.03906	8.17763	8.11978	8.01376	7.77324	7.87308	8.23739	8.08698	8.05057	7.9613	7.89056	7.82332
ENSDARG00000005049	7.85119	7.88196	7.51967	7.71526	7.68347	7.60877	7.77151	7.65715	7.64684	7.57288	7.75532	7.58029	7.50599	7.66845	7.66279	7.91251	7.53669	7.60608	7.69979	7.68499	7.25597	7.38902	7.85598	7.87248	7.72121	7.99238	7.59655	7.61746	7.45057	7.68292	7.54626	7.71649	7.59381	7.71545	7.45597	7.53851	7.66223	7.85885	7.66454	7.46596	7.5632	7.5751	7.69062	7.31297	7.6967	7.83327	7.93477	7.77949	7.89729
ENSDARG00000005050	6.53441	6.53441	6.83011	6.53441	6.67535	6.53441	6.53441	6.83115	6.53441	6.71899	6.53441	6.53441	6.53441	6.53441	6.67902	6.53441	6.53441	7.00919	6.53441	6.53441	6.53441	6.53441	7.06304	6.67371	6.97218	6.80862	6.67122	6.69779	6.67985	6.66873	6.82601	6.53441	6.53441	6.67648	6.67729	6.53441	6.53441	6.72726	6.53441	6.73632	6.53441	6.72682	6.84248	6.70628	6.53441	6.53441	6.90775	6.67792	6.53441
ENSDARG00000005057	7.6292	7.59899	7.56976	7.48821	7.44386	7.56396	7.53668	7.69214	7.65643	7.49398	7.08005	7.45	7.39249	7.73782	7.42373	7.33864	7.88065	7.24815	7.74481	7.56354	7.51249	7.59726	7.47595	7.65515	7.59923	7.45665	7.45688	7.55939	7.49272	7.39252	7.39776	7.76966	7.89378	7.41933	7.45597	7.35502	7.73774	7.66332	7.51912	7.4961	7.7978	7.40359	7.62932	7.53179	7.20952	7.57367	7.50643	7.27232	7.6365
ENSDARG00000005058	10.5524	10.2582	10.4435	10.7831	10.7174	10.6594	10.5795	10.6248	10.8253	10.5211	10.5049	10.5727	10.7542	10.7603	10.8068	11.1093	11.0284	10.9969	10.5422	10.6755	10.8799	10.4392	10.5141	10.43	10.4338	10.6262	10.4757	10.5199	10.6248	10.4668	10.5554	10.5967	10.5642	11.0843	11.0414	11.1573	11.0987	10.5988	10.5767	10.562	10.5992	10.5409	10.7472	10.7031	10.5772	10.395	10.4123	10.5574	10.5699
ENSDARG00000005078	9.19911	9.12279	9.2044	9.07845	8.87055	8.90729	8.72422	8.9323	8.93656	9.07315	8.98325	9.06636	9.23736	9.06356	9.23757	8.91729	9.09233	8.95151	9.00708	8.92018	8.89849	9.05092	9.03937	9.06864	8.93963	8.88884	9.08099	9.05913	9.03462	8.93507	9.00142	8.9081	9.1613	9.1494	8.95856	9.15694	9.20313	8.82186	9.129	8.96061	9.07012	9.29717	9.05642	8.87236	9.19006	9.07749	9.2002	9.08271	9.2142
ENSDARG00000005085	8.91738	8.9328	9.0071	8.86795	9.02087	8.73587	8.8367	8.69902	8.90072	8.85025	8.78835	8.60622	8.62601	8.7026	8.14309	8.26585	8.47857	8.33907	8.76866	8.64217	8.83559	8.81297	8.68472	8.8951	9.00894	8.81977	8.83565	8.79206	8.59097	9.04139	8.92755	8.83083	9.18366	8.32859	8.57084	8.38317	8.03093	9.0119	8.8887	9.02713	8.74299	8.55945	8.66872	8.55414	8.53897	8.83607	8.66865	8.95069	8.67705
ENSDARG00000005092	7.62137	7.58318	7.4988	7.49775	7.54946	7.38556	7.52771	7.5333	7.47765	7.52641	7.44323	7.42961	7.56571	7.3375	7.46677	7.49973	7.47803	7.60608	7.69979	7.66969	7.44403	7.40371	7.64246	7.63932	7.64544	7.71876	7.35576	7.63969	7.29545	7.30859	7.76956	7.75663	7.52042	7.31612	7.66638	7.68028	7.52093	7.53541	7.55354	7.47613	7.74428	7.55022	7.36261	7.50393	7.07744	7.59012	7.46353	7.43879	7.31536
ENSDARG00000005095	7.55615	7.33448	7.3088	7.41819	7.54039	7.46679	7.2236	7.43589	7.24823	7.97441	7.38971	7.42961	7.18118	7.52609	7.10928	7.32736	7.33412	7.2905	7.29833	7.44281	7.51249	7.25964	7.67796	7.50158	7.35383	7.6186	7.6959	7.32528	7.47191	7.45909	7.31148	7.29656	7.50497	7.18029	7.43496	7.1085	7.35132	7.51804	7.5785	7.42396	7.47921	7.24759	7.62137	7.61041	7.25521	7.47716	7.37021	7.39487	7.4413
ENSDARG00000005098	8.79265	8.61373	8.71393	8.86513	8.73615	8.44522	8.4726	8.91715	8.85368	8.7843	8.43035	8.72773	8.78464	8.63242	9.02314	9.2394	8.88314	8.94714	8.63964	8.85175	8.61464	8.58609	8.49411	8.99228	8.61946	8.59218	8.54124	8.62376	8.96315	8.80072	8.54402	8.69992	8.6895	9.00069	9.05863	9.07746	9.44662	8.84917	8.72662	8.54803	8.45506	8.66271	9.09384	8.69666	8.87584	8.76533	8.50724	8.58587	8.15128
ENSDARG00000005104	9.71196	9.67648	9.77648	9.4531	9.41147	9.67683	9.73955	9.72995	9.63215	9.85828	10.1739	9.80039	10.1271	9.95309	9.88604	9.92623	9.78223	9.71065	9.83708	9.56689	9.62771	9.60653	9.6863	9.61498	9.73938	9.47542	9.63058	9.62302	9.37424	9.79595	9.36986	9.68085	9.62596	9.71881	9.86038	9.95974	9.89338	9.6255	9.61574	9.8681	9.66892	9.62799	9.7267	9.82472	9.80308	9.82427	9.7778	9.84768	9.86079
ENSDARG00000005108	9.13451	9.29143	9.03512	9.22438	9.16302	9.11553	8.94564	8.94131	8.97146	8.89884	9.41987	9.42045	9.36991	9.11472	9.43496	9.51039	9.52391	9.24157	9.28087	9.20757	9.10773	9.02038	9.1277	8.9667	9.25544	9.1284	9.16747	9.21867	9.06375	8.99986	8.97912	9.00232	9.12707	9.34596	9.428	9.53559	9.59727	8.96065	9.06359	9.16292	9.13824	9.31448	9.437	9.001	9.40444	9.11384	9.19627	9.20764	8.90437
ENSDARG00000005112	8.74341	8.44455	8.36318	8.72552	8.53602	8.60326	8.13774	8.52626	8.32513	8.63576	8.67274	8.63347	8.56073	8.86321	8.75191	8.66761	8.77434	9.15408	8.44601	8.35523	8.44311	8.63749	8.57251	8.27554	8.59051	8.59661	8.62778	8.81614	8.67783	8.43597	8.40345	8.50765	8.67877	8.54612	8.88265	8.96475	9.01576	8.54306	8.54845	8.62765	8.65564	8.44343	8.64309	8.70626	8.55715	8.40197	8.51713	8.46304	8.64777
ENSDARG00000005115	9.42557	9.27411	9.31497	9.15108	9.13761	9.26626	9.18259	9.25289	9.44342	9.14264	8.92254	9.06879	9.07713	9.21163	9.26244	9.03974	9.14354	9.09248	9.04759	9.04253	9.28421	9.21215	9.02145	9.2584	9.34174	9.29317	9.11936	9.35359	9.04794	9.26317	9.12802	9.19557	9.33407	9.14705	9.26552	9.3008	9.34512	9.30976	9.11572	9.09795	9.41309	9.4051	9.07058	9.44827	9.29102	9.14707	9.0663	9.24165	8.87977
ENSDARG00000005122	10.2512	10.1852	10.1637	10.2753	10.2605	10.2909	10.2289	10.2138	10.3049	10.4708	10.0353	10.1259	9.96042	10.0719	9.95193	10.2831	10.075	10.3218	10.1627	9.9712	10.2193	10.378	10.2068	10.0263	10.2129	10.1657	10.1254	10.3159	10.2313	10.3085	10.3031	10.4763	10.3839	10.3052	10.3662	10.4041	10.6093	10.2887	10.2624	10.2081	10.2919	10.2262	10.2379	10.2668	10.2727	10.3576	10.3521	10.2342	10.314
ENSDARG00000005126	6.72799	6.91531	6.92508	6.53441	6.90643	6.81173	7.03364	6.68298	6.87738	6.71899	6.69278	6.90475	6.67035	6.70775	6.73884	7.04696	6.93809	7.00919	6.97887	6.73115	6.87358	6.76592	6.66726	6.73133	6.70042	6.85089	7.06153	6.76534	7.0359	6.86284	7.18211	6.53441	6.84654	6.90938	6.78168	6.68878	6.89478	6.53441	6.67098	7.11954	6.98955	6.72682	7.04816	6.70628	6.89761	6.77159	6.90775	6.67792	6.80785
ENSDARG00000005128	8.47558	8.44816	8.38163	8.53701	8.4168	8.45032	8.70554	8.7758	8.44797	8.46791	7.9915	8.16522	8.22476	8.27814	8.74535	8.71112	8.62787	8.68111	8.29508	8.4583	8.58624	8.34527	8.35148	8.62397	8.21835	8.78958	8.32783	8.41938	8.43166	8.94487	8.79889	8.65219	8.61812	8.96082	8.64915	8.62658	8.75817	8.76259	8.51387	8.56657	8.32518	8.56949	8.6366	8.51034	8.61598	8.71798	8.37478	8.50662	8.40128
ENSDARG00000005134	9.87789	9.80798	9.80385	9.87978	9.95833	9.89955	10.0467	9.84209	10.1085	9.90981	9.34089	9.14898	9.40429	9.50822	9.84528	9.71391	9.94225	9.84297	9.87885	9.91635	9.98993	9.98777	9.79757	9.86155	9.77051	10.0118	9.79731	9.72107	9.72048	10.1634	10.0018	10.0285	9.99512	10.0667	9.82133	9.90434	10.0149	10.0709	9.88702	9.99157	10.1188	9.90678	9.98034	9.88685	9.65048	10.0035	9.97479	10.0107	9.85028
ENSDARG00000005139	9.81303	9.83546	10.0558	9.76714	9.87566	9.80757	9.44215	9.84053	9.91905	9.75694	9.64125	9.96416	9.84255	9.65412	9.74903	10.0203	9.92047	9.82215	9.77201	9.76406	9.63531	9.83978	9.93388	9.70408	9.94231	10.1313	9.82975	10.0055	9.70736	9.80909	9.58299	9.9762	9.61245	9.67125	9.56118	9.72377	9.20313	9.83357	9.8296	9.51195	9.67131	9.55917	9.75134	9.67991	9.7263	9.69319	9.90542	9.66998	9.9438
ENSDARG00000005141	8.46096	8.20995	8.35385	8.19739	8.27591	7.70227	8.22827	8.18293	8.2171	8.11629	8.26906	8.36423	8.0446	7.99337	8.01344	7.91251	7.9003	8.23655	8.28613	8.21052	8.06984	8.13094	8.3131	8.19317	8.37854	7.92451	8.1137	8.19428	8.22407	7.93248	8.29369	8.27669	8.22369	7.92262	8.00888	8.18951	7.84118	8.36726	8.32909	7.98475	8.07182	7.9553	8.11612	8.08944	7.75882	8.05574	8.18403	8.35357	8.13216
ENSDARG00000005150	7.11172	6.76809	7.12276	7.21488	7.29775	7.03893	6.67351	6.97855	7.01832	7.21906	7.2858	7.05673	6.89329	7.02264	6.9668	7.09859	6.53441	7.17897	6.53441	6.87464	7.05817	6.53441	6.9532	7.16791	7.15117	6.80862	7.52954	7.0486	6.94456	6.93622	6.89125	6.76664	7.12904	7.14925	7.16853	7.1085	7.37003	6.67082	6.86831	6.96151	6.91952	7.04124	6.99031	7.47512	6.79157	6.92099	6.97173	7.06852	7.00661
ENSDARG00000005154	7.0443	7.14869	6.83011	6.81435	6.53441	7.01328	6.67351	7.1248	6.90994	6.71899	6.92138	6.53441	7.1076	6.53441	6.67902	6.87096	6.82032	7.04164	7.02091	6.90176	6.83791	6.53441	6.85926	6.84541	6.76905	6.85089	6.53441	6.86064	6.82491	6.80276	6.86029	6.834	7.10173	6.67648	6.91151	6.68878	6.71495	6.67082	6.67098	6.81972	6.53441	6.94152	6.53441	6.98752	6.89761	6.94429	6.97173	6.82107	6.95126
ENSDARG00000005159	7.14251	7.21671	7.12276	7.1864	7.00003	7.10879	6.92678	6.83115	6.80033	7.38823	7.12319	7.05673	7.02241	7.05195	6.91606	6.89779	7.12074	6.894	7.34643	6.95063	6.96284	7.0985	6.90925	7.21089	7.17248	6.92163	7.31119	7.09709	6.91823	7.01664	6.74078	7.03412	7.12904	6.90938	7.08466	7.044	6.78956	7.16934	7.23733	7.02699	6.87907	6.96339	6.99031	7.0476	6.79157	6.89616	6.97173	7.20182	6.97982
ENSDARG00000005162	12.4338	12.4087	12.4818	12.5081	12.3891	12.4128	12.3916	12.373	12.4881	12.5323	12.3049	12.4656	12.4601	12.3877	12.4285	12.4446	12.4409	12.4151	12.4149	12.4089	12.3778	12.5123	12.4099	12.3626	12.4552	12.4617	12.4379	12.4572	12.6586	12.5921	12.3617	12.4426	12.4837	12.5141	12.4815	12.4675	12.6374	12.4976	12.4717	12.4073	12.4891	12.4286	12.35	12.3982	12.5104	12.5784	12.439	12.5311	12.5685
ENSDARG00000005163	7.37781	7.43571	7.4988	7.45894	7.43356	7.41358	7.43233	7.4914	7.21563	7.19459	7.14356	7.48931	7.20823	7.59359	7.38985	7.52667	7.3698	7.40426	7.28577	7.26331	7.43204	7.18441	7.60554	7.50158	7.17248	7.50611	7.15675	7.34118	7.40611	7.52062	7.21316	6.88864	7.33171	7.13308	7.32049	7.32694	7.12935	7.34258	7.60278	7.46596	7.60236	7.2721	7.55511	7.17263	7.3184	7.25238	7.44572	7.37194	7.60505
ENSDARG00000005172	8.68919	8.46964	8.2765	8.43514	8.78552	8.82625	8.37086	8.36887	8.63469	8.37122	8.33614	8.4173	8.41542	8.41995	8.50009	8.50262	8.36245	8.73363	8.28613	8.38383	8.52317	8.43437	8.42839	8.35678	8.57084	8.65291	8.56849	8.63294	8.3528	8.49586	8.52431	8.12849	8.19227	8.66611	8.57451	8.62658	8.81285	8.35937	8.48908	8.4101	8.54568	8.63766	8.67821	8.54875	8.75749	8.46224	8.69464	8.43862	8.34881
ENSDARG00000005176	6.72799	6.83587	6.83011	6.53441	6.53441	6.81173	6.87447	6.53441	6.68808	6.985	6.80845	6.53441	6.86679	6.53441	6.67902	6.53441	6.53441	6.53441	6.53441	6.67358	6.87358	6.53441	6.76435	6.81269	6.53441	7.0804	6.77119	6.93354	6.53441	6.53441	6.53441	6.80247	6.93685	6.53441	6.53441	7.02051	6.78956	6.53441	6.53441	6.53441	6.83307	6.8383	6.72947	6.87753	6.53441	6.53441	6.88376	6.67792	6.84999
ENSDARG00000005179	8.04951	7.93358	7.5985	8.24423	8.06329	8.13318	7.96705	8.02594	7.95141	8.01403	8.21015	8.28675	7.87876	7.82333	7.98317	8.15172	8.33164	8.34607	7.90086	8.1285	8.01191	8.067	7.97711	8.24418	8.2051	7.9167	8.11859	7.89014	8.0152	8.22816	7.76956	7.84449	7.95435	8.32418	7.79604	7.9857	7.98412	8.09973	7.94854	8.29216	8.26501	8.06662	7.96777	8.13583	8.45699	7.9359	8.14904	7.88395	7.93625
ENSDARG00000005185	8.90176	8.90515	8.78601	8.87636	8.68159	8.83004	8.87309	9.02545	8.77622	9.00434	9.0664	8.84754	8.95133	8.85454	9.27582	9.18894	9.20669	9.26607	8.69928	8.85736	8.84572	8.8794	8.91593	8.90324	8.82234	9.13727	9.01533	8.65111	8.91722	8.88499	8.83067	8.33666	8.76729	9.2001	8.95582	8.85903	9.10484	9.15497	8.85945	8.89923	9.02907	9.14595	8.96825	8.90157	8.92676	8.90062	8.73408	8.97542	8.87266
ENSDARG00000005186	11.5976	11.4461	11.537	11.5625	11.5718	11.6987	11.5432	11.5091	11.5342	11.6064	11.4598	11.3833	11.3622	11.5101	11.2351	11.2122	11.2165	11.4249	11.4439	11.3547	11.4987	11.6467	11.4484	11.4442	11.4841	11.4232	11.4831	11.65	11.5221	11.6218	11.4529	11.7297	11.6902	10.9864	10.9115	11.0434	11.0668	11.5073	11.6227	11.5267	11.8226	11.4624	11.244	11.199	11.3746	11.4031	11.4399	11.4115	11.5308
ENSDARG00000005191	12.8006	12.7855	12.7146	12.7664	12.3045	12.8819	12.6307	12.9205	12.7054	12.7918	13.0095	12.9452	13.0218	13.0042	13.0358	13.1663	13.284	13.183	12.7938	12.6735	12.6772	12.8559	12.7871	12.9065	12.6971	12.8883	12.4894	12.7382	12.9286	12.9696	12.6578	12.7905	12.882	13.1593	12.9543	13.0339	13.0618	12.9913	12.8763	12.7602	12.6914	13.1661	12.9229	12.7594	13.0572	12.7473	12.5447	12.552	12.2815
ENSDARG00000005210	8.144	8.11873	7.84619	8.09769	7.76568	7.82316	7.91391	8.1665	7.83863	7.9944	8.25169	7.91891	7.89064	7.97574	7.95834	8.22151	7.7764	7.95216	7.9196	7.83274	7.70844	7.86736	7.96137	7.69361	7.96115	7.78317	7.91051	8.03389	7.66893	7.94352	7.76187	7.76317	7.70014	8.07444	8.15684	8.10477	8.04006	8.14795	8.00899	7.61573	7.88759	8.02026	8.05492	8.0245	8.03251	8.12098	7.77252	7.86389	8.13216
ENSDARG00000005216	7.35648	7.36629	7.55007	7.24213	7.07729	7.15077	7.27559	7.025	7.14482	7.38823	7.05707	7.26915	7.02241	7.15496	7.25039	7.42329	7.02801	7.17897	7.02091	7.49131	7.43204	7.48656	7.5512	7.21089	7.58731	7.16363	6.92036	7.32528	7.2544	7.1871	7.42071	7.49378	7.24931	7.00371	7.58987	7.39527	6.97521	7.33156	7.17005	7.4021	7.27907	7.20902	6.99031	7.54539	7.10645	7.32387	7.36023	7.12227	7.31536
ENSDARG00000005218	6.94398	7.16292	7.34821	7.5791	6.97853	7.69232	7.38004	7.38854	7.40436	7.24263	7.08005	7.36504	7.43213	7.24239	7.30432	7.40299	7.52719	7.34958	7.33471	7.15229	7.25597	7.4462	7.01141	7.264	7.21297	6.88806	7.29961	7.23988	7.51302	7.38253	7.45393	7.54461	7.07296	7.19523	7.39122	7.32694	7.35132	7.46371	7.22444	7.54406	7.07745	7.20902	7.1471	7.29464	7.3576	7.53113	7.17752	7.32386	7.10082
ENSDARG00000005220	8.33334	8.36995	8.37244	8.51507	8.37161	8.63441	8.48383	8.51387	8.39052	8.62992	8.65173	8.39716	8.1239	8.71233	8.7874	8.63237	8.43833	8.80381	8.30839	8.62225	8.28144	8.33367	8.28948	8.5797	8.62897	8.57878	8.23002	8.33542	8.21902	8.46803	8.52827	8.44847	8.53655	8.37609	8.36828	8.49717	8.5554	8.51541	8.5788	8.54803	8.55657	8.2655	8.34146	8.39979	8.5143	8.69365	8.3894	8.55625	8.80688
ENSDARG00000005221	7.1573	6.66942	6.89625	6.77694	6.90643	6.926	6.92678	6.79151	6.75163	6.94602	7.20073	7.03792	6.806	6.53441	6.78467	7.04696	6.53441	6.97425	7.0777	6.53441	6.98862	6.93455	6.66726	7.31322	6.86587	7.05741	6.94362	6.81709	6.91823	6.88903	7.27109	6.97782	6.84654	6.85157	6.91151	6.68878	7.04275	7.02408	6.80724	6.91138	6.91952	7.16793	6.96926	6.91781	6.53441	7.0263	7.10759	7.00842	6.97982
ENSDARG00000005230	12.7579	12.817	12.8875	12.7275	12.7171	12.9863	12.849	12.7038	12.8536	12.9116	12.7387	12.742	12.802	12.8755	12.7615	12.9052	12.852	12.9522	12.8815	12.7676	12.8491	12.657	12.8443	12.6366	12.7669	12.7783	12.8117	12.7507	12.7489	12.71	12.7953	12.9109	12.9116	12.7783	12.8572	12.8947	12.8263	12.5925	12.8509	12.8905	12.9361	12.9412	12.8644	12.9983	12.8722	12.8027	12.8745	12.7965	12.7673
ENSDARG00000005232	8.19994	8.3388	8.1831	8.21635	8.05785	8.14631	8.08192	8.45874	7.96559	7.9944	8.23406	8.3432	8.1476	8.41995	8.3024	8.42479	8.47461	7.86009	8.25885	8.31317	8.44311	8.07428	8.45995	7.95153	8.32545	8.23506	8.22112	8.12727	8.3067	7.77095	8.20947	8.27669	8.30607	8.18871	8.08799	8.07937	8.54347	7.9357	8.41546	8.11446	7.71073	7.89804	8.38189	8.45337	7.85083	7.9359	8.22218	8.4988	8.32719
ENSDARG00000005236	11.3488	11.4275	11.461	11.2402	11.5105	11.5007	11.3143	11.2027	11.2822	11.4823	10.863	11.1972	11.0772	11.0137	11.4327	11.4378	11.4068	11.4264	11.2953	11.4066	11.4617	11.4019	11.3439	11.3995	11.3887	10.9798	11.3468	11.3298	11.4304	11.2202	11.4366	11.6272	11.4787	11.0867	11.3232	11.1634	11.2261	10.9403	11.393	11.4438	11.4264	11.1366	11.1688	11.7015	11.2962	11.0616	11.1917	11.1284	11.4544
ENSDARG00000005246	7.61347	7.62981	7.34821	7.55282	7.89357	7.68227	7.76454	7.71757	7.90773	7.68625	7.33216	7.89411	7.75851	7.48291	7.85287	7.88241	7.83331	7.56353	7.64446	7.85219	7.83283	7.76606	7.63519	7.85978	7.78176	7.6186	7.7454	7.77274	7.56176	7.78382	7.85054	7.64564	7.70014	7.49113	7.94872	7.85216	7.76166	7.7625	7.64948	7.65781	7.71073	7.94971	7.79602	7.80281	7.57351	7.64548	7.68737	7.51034	7.725
ENSDARG00000005251	9.13009	8.85864	8.78601	8.976	8.66509	9.16665	8.98177	8.97385	8.77984	8.93648	8.85895	9.06148	8.65123	8.89313	9.18407	9.56206	9.05454	9.06865	8.76251	9.19891	8.86906	9.16667	9.12142	8.86757	9.01603	9.1722	8.67829	8.87068	9.20784	8.90273	8.97066	8.83083	8.91034	9.22699	9.06117	9.06571	8.97755	9.12004	8.94284	9.03748	9.06644	9.16526	8.97834	9.18368	9.02314	8.94706	8.92497	8.75058	8.5827
ENSDARG00000005254	11.4258	11.4402	11.386	11.6854	11.456	11.5983	11.4245	11.3586	11.5327	11.5901	11.2343	11.2276	10.988	11.2362	11.1839	11.2153	11.2645	11.242	11.3833	11.4353	11.3987	11.4904	11.3325	11.4175	11.2315	11.5478	11.3716	11.5429	11.5623	11.3231	11.5342	11.326	11.5602	11.6555	11.7635	11.8385	11.8949	11.3441	11.3809	11.5435	11.4561	11.4586	11.4131	11.3611	11.5463	11.1705	11.3624	10.97	11.3615
ENSDARG00000005271	7.12732	6.95997	6.92508	7.0917	7.14445	6.81173	6.95042	6.97855	7.0417	7.05402	7.00764	7.25618	6.806	7.05195	7.23621	7.17504	6.98537	6.894	6.84931	7.01446	6.87358	6.96638	6.97349	7.08841	6.76905	7.00795	6.83987	6.86064	6.85907	7.10085	7.01655	7.41117	7.10173	6.85157	6.88368	7.1085	6.93706	6.83899	7.11021	7.0469	7.15249	7.05884	7.1318	7.01853	7.20952	7.15776	7.0095	6.98655	6.97982
ENSDARG00000005274	7.12732	7.21671	7.26706	7.29348	7.1119	7.10879	7.03364	6.74442	7.06401	7.05402	7.18227	6.97653	6.7697	6.92108	6.67902	6.77266	7.04796	7.00919	6.77852	6.87464	7.07931	6.86147	6.79983	7.22458	6.90479	6.92163	7.1268	7.0486	6.96925	6.86284	6.53441	7.35086	7.10173	7.14925	6.96166	7.06641	7.31241	6.83899	6.83933	7.0469	6.83307	6.91838	7.29413	7.12596	7.10645	6.98722	7.09249	7.0293	6.75778
ENSDARG00000005284	7.0443	7.3766	7.17473	7.36408	7.14445	7.29463	7.08762	7.41257	7.26394	6.985	7.00764	7.15726	6.7697	7.07962	7.37822	7.16054	6.9624	7.57794	7.0777	7.36954	7.596	7.31094	7.20598	7.31322	7.41512	7.40398	7.43767	7.48423	7.24014	7.45909	7.21316	7.03412	7.57961	7.45088	7.18393	7.25143	7.22741	7.1971	7.57026	7.35642	7.29798	7.3408	7.04816	7.10111	7.23277	7.35709	7.30817	7.29856	7.31536
ENSDARG00000005314	6.53441	6.66942	6.53441	6.53441	6.53441	6.53441	6.53441	6.53441	6.53441	6.53441	6.53441	6.53441	6.53441	6.53441	6.53441	6.53441	6.53441	6.53441	6.53441	6.53441	6.53441	6.53441	6.66726	6.53441	6.53441	6.75842	6.67122	6.53441	6.53441	6.53441	6.53441	6.53441	6.53441	6.53441	6.67729	6.68878	6.53441	6.53441	6.53441	6.53441	6.53441	6.53441	6.53441	6.53441	6.53441	6.67145	6.53441	6.53441	6.53441
ENSDARG00000005315	10.4771	10.4001	10.3271	10.3433	10.5658	10.646	10.8515	10.6002	10.5392	10.618	10.414	10.4965	10.5946	10.5731	10.4735	10.4136	10.4188	10.5347	10.4293	10.2416	10.5727	10.624	10.612	10.4922	10.5151	10.5143	10.5992	10.3949	10.5274	10.7585	10.618	10.5062	10.5931	10.6113	10.444	10.5813	10.5502	10.5619	10.6564	10.3653	10.5526	10.5577	10.5318	10.6001	10.4315	10.5159	10.5596	10.4522	10.5983
ENSDARG00000005318	8.01796	7.81525	8.06979	7.75903	7.79396	8.05106	7.90173	8.35481	8.13519	8.15132	7.88406	8.07836	8.08494	8.26439	8.1537	8.19409	8.12279	8.16567	7.84922	8.0669	7.62541	8.03738	7.91274	8.01419	7.81072	8.11682	7.93948	8.09225	7.99081	7.82149	7.9959	7.95841	8.07512	7.94738	8.17722	8.28484	8.30691	8.03385	8.1209	8.20171	7.62755	7.69741	8.17896	7.99915	7.985	7.92433	8.32983	7.94199	7.70603
ENSDARG00000005320	7.62137	7.33448	7.28125	7.31779	7.31008	7.03893	7.26297	7.40065	7.57675	7.6313	7.65925	7.3187	6.72659	7.22165	7.38985	7.30423	7.46784	7.20288	7.40247	7.44281	7.6539	7.0237	7.60554	7.3366	7.41512	6.88806	6.98647	7.30902	7.14709	7.59377	7.44301	7.53635	7.31201	7.53886	7.18393	7.21869	7.22741	7.47301	7.47404	7.2134	7.33434	7.37285	7.23144	7.23649	7.29797	7.34618	7.07695	7.10494	6.95126
ENSDARG00000005327	6.53441	6.66942	6.53441	6.53441	6.53441	6.53441	6.53441	6.53441	6.53441	6.53441	6.53441	6.53441	6.53441	6.53441	6.53441	6.84175	6.53441	6.53441	6.53441	6.67358	6.53441	6.53441	6.53441	6.53441	6.53441	6.53441	6.53441	6.53441	6.7861	6.53441	6.53441	6.53441	6.53441	6.53441	6.53441	6.53441	6.53441	6.53441	6.53441	6.53441	6.53441	6.53441	6.53441	6.53441	6.53441	6.53441	6.53441	6.78276	6.53441
ENSDARG00000005332	6.89589	6.89084	7.10432	7.17165	7.33411	6.85447	7.39078	6.74442	7.27929	7.08517	6.75827	7.10931	6.53441	6.53441	7.23621	7.21657	6.53441	7.1008	7.21924	7.10471	6.98862	7.1641	6.99285	6.81269	6.86587	7.10241	7.17116	6.69779	6.94456	7.48602	6.97089	7.23766	7.20398	7.02438	6.88368	6.68878	7.18036	7.10956	7.06061	7.06604	7.23959	7.07585	7.1318	6.83174	7.04672	7.53113	6.99102	6.67792	7.07886
ENSDARG00000005335	6.53441	6.53441	6.53441	6.53441	6.53441	6.53441	6.53441	6.95333	6.53441	6.53441	6.53441	6.67471	6.53441	6.53441	6.91606	6.53441	6.73674	6.53441	6.53441	6.53441	6.53441	6.53441	6.53441	6.53441	6.53441	7.10241	6.53441	6.53441	6.53441	6.53441	6.6804	6.53441	6.84654	6.53441	6.67729	6.53441	6.53441	6.53441	6.53441	6.53441	6.53441	6.72682	6.53441	6.77732	6.79157	6.53441	6.53441	6.78276	6.53441
ENSDARG00000005343	7.18581	7.17682	7.02329	7.12506	6.67535	7.08653	7.05228	7.08715	6.87738	7.11457	7.05707	7.24296	6.89329	6.99138	6.99	6.84175	6.93809	6.93618	7.24666	7.28834	6.87358	7.31094	6.99285	7.07103	6.86587	6.80862	6.98647	7.07342	7.11252	6.91337	6.74078	6.91296	6.8946	7.08156	6.96166	6.84272	7.01022	6.96435	6.80724	6.91138	6.95603	7.05884	6.84248	6.98752	6.84916	7.1722	6.88376	7.0493	7.07886
ENSDARG00000005350	8.761	8.7689	8.68178	8.92845	8.7764	8.69455	8.50598	8.58646	8.75059	8.90835	8.68519	8.87307	8.88504	8.59053	8.84959	8.89885	8.69315	8.89346	8.84041	8.95443	8.7038	8.72603	8.75265	8.8536	8.91317	8.67392	8.87624	8.88963	8.8077	8.57585	8.3589	8.68815	8.68415	8.80052	8.9141	8.8242	8.98614	8.53964	8.74141	8.79226	8.72408	8.78969	8.63335	8.61202	8.77288	8.67821	8.96755	8.85886	8.87622
ENSDARG00000005355	9.34847	9.30853	9.18962	9.5876	9.3864	9.15777	9.23009	9.50278	9.03867	9.24253	9.46239	9.22906	9.27515	9.22162	9.29346	9.25378	9.28012	9.06061	9.09657	9.41749	9.19362	9.20617	9.14222	9.45443	9.31642	9.23127	9.38008	9.09515	9.30348	9.20597	9.27363	9.21567	9.48168	9.09185	9.17766	9.42428	9.29143	9.18694	9.46188	9.35557	9.40734	9.23987	8.89278	9.09719	9.09319	9.35765	9.33115	9.17275	9.19185
ENSDARG00000005356	7.02593	7.13409	7.45541	7.26829	7.07729	6.95716	6.77515	7.00237	6.90994	6.79526	7.21866	7.15726	7.24676	7.20021	7.05323	7.04696	7.16962	6.84602	6.87923	7.05253	7.15641	7.0237	7.12462	6.87496	6.97218	6.98109	7.21245	7.25784	7.1797	7.01664	7.03778	6.86248	6.97498	6.98204	7.04708	7.12838	6.78956	6.96435	6.91968	7.15251	7.25962	7.09231	6.92364	6.70628	7.25521	7.15776	7.26359	7.10494	7.12191
ENSDARG00000005359	9.97538	9.96659	9.79746	9.86345	9.68326	9.80197	9.98497	9.8791	10.0519	9.87252	9.6836	9.57355	9.79873	9.75042	9.71543	9.64776	9.76855	9.65403	10.0086	9.80264	10.1112	9.91029	9.85318	10.0877	9.68155	9.87449	9.93901	9.9575	9.55253	10.101	10.0099	9.9992	9.67092	9.69047	9.7917	9.64258	9.60001	9.90211	9.6615	9.90725	9.93356	9.65968	9.63298	9.81622	9.95166	9.91548	9.67283	9.92948	9.69826
ENSDARG00000005364	6.96598	6.72528	6.89625	6.90431	6.67535	6.81173	6.84496	6.68298	6.93984	6.85367	6.95217	6.87741	7.18118	6.83428	6.67902	6.77266	6.53441	6.53441	7.14491	6.90176	6.53441	6.96638	6.79983	6.81269	6.86587	6.53441	6.83987	6.86064	7.0944	7.06883	6.9461	6.53441	7.15509	6.93511	6.78168	6.84272	6.78956	7.21052	6.80724	6.53441	6.83307	6.98416	6.96926	6.83174	6.79157	6.80817	6.97173	6.82107	7.23458
ENSDARG00000005368	9.18643	9.21476	9.2549	9.31843	9.29178	9.32537	9.16267	9.3383	9.38676	9.30412	9.53714	9.45391	9.61917	9.46437	9.42702	9.37497	9.28229	9.25212	9.38808	9.37607	9.15403	9.23873	9.25888	9.41775	9.31072	9.25852	9.33896	9.46175	9.47695	9.27279	9.13555	9.41418	9.34397	9.2642	9.45301	9.2163	9.52687	8.89436	9.31605	9.24943	9.19643	9.2599	9.07993	9.2587	9.51819	8.96969	9.18243	9.33057	9.31826
ENSDARG00000005371	6.98688	6.83587	6.83011	6.81435	6.53441	6.53441	6.67351	6.53441	6.53441	6.71899	7.10205	6.67471	6.53441	7.02264	6.78467	6.53441	6.85393	6.71455	6.77852	6.53441	6.53441	6.89988	6.66726	6.53441	6.53441	6.53441	6.72782	6.53441	6.53441	6.53441	6.6804	6.66858	6.53441	6.90938	6.53441	6.68878	6.53441	6.94244	6.53441	6.81972	6.87907	6.53441	6.67239	6.53441	6.53441	6.67145	6.66673	6.85477	6.69244
ENSDARG00000005372	7.43846	7.64484	7.5093	7.32964	7.49351	7.46679	7.19595	7.33806	7.41705	7.32941	7.05707	7.35373	7.18118	7.20021	7.49763	7.31589	7.5737	7.51884	7.46478	7.36954	7.74316	7.59726	7.47595	7.4922	7.32119	7.2701	7.33382	7.4576	7.29545	7.64681	7.51659	7.528	7.04248	6.95924	7.10248	6.99578	7.27124	7.4055	7.39632	7.6981	7.02069	7.28403	7.43531	7.48965	7.04672	7.43912	7.46353	7.29856	7.21718
ENSDARG00000005374	8.96818	8.77171	9.07339	8.95508	8.94781	9.00714	8.8022	8.88319	8.76895	9.09808	8.62607	8.67003	8.55738	8.73633	8.89145	8.82804	8.77119	9.02383	8.69604	8.88503	8.83219	8.99264	8.90859	8.80786	8.89394	8.90294	8.79945	8.93405	8.81402	9.01152	8.82438	8.48015	8.64604	8.92251	9.02522	8.87271	8.86536	9.01907	8.91475	8.84682	8.83368	8.87947	8.7753	8.96211	8.90385	8.86065	9.03344	8.88824	8.92853
ENSDARG00000005382	8.21801	8.10441	8.22552	7.94757	8.28493	8.27604	8.25548	8.16097	8.09197	8.29721	8.24584	8.12005	8.17082	8.1016	8.13238	8.2033	8.21472	8.52764	8.06978	8.23359	8.13684	8.11002	8.20721	8.23963	8.21174	7.80955	8.25631	8.16125	8.27818	8.17568	8.21459	8.26847	8.27676	7.97757	8.46369	8.12962	8.32844	8.20778	8.14961	7.99664	8.07988	8.0411	8.26514	8.33098	8.36227	7.81407	8.03725	8.19885	8.4064
ENSDARG00000005392	6.53441	6.66942	6.53441	6.73252	6.53441	6.53441	6.53441	6.53441	6.53441	6.53441	6.53441	6.77723	6.53441	6.7794	6.53441	6.53441	6.53441	6.53441	6.53441	6.53441	6.53441	6.53441	6.53441	6.53441	6.53441	6.53441	6.53441	6.53441	6.53441	6.53441	6.53441	6.53441	6.53441	6.67648	6.53441	6.53441	6.53441	6.53441	6.53441	6.53441	6.53441	6.53441	6.53441	6.53441	6.53441	6.53441	6.53441	6.53441	6.53441
ENSDARG00000005394	7.70413	7.93358	7.86071	7.86078	8.05785	7.46679	7.69952	7.9076	7.5871	7.77545	7.73685	7.76041	7.86067	7.64417	7.68764	7.94178	7.62648	7.38647	7.72256	7.58915	7.88607	7.71643	7.94003	7.70857	7.73156	7.69955	7.98429	7.81949	7.89416	7.71772	7.7463	8.10975	7.80722	7.59288	8.05476	7.68028	7.52093	7.46371	7.96536	7.64955	7.81844	7.65341	7.86687	7.8332	7.33826	8.00287	7.80343	7.5943	7.82332
ENSDARG00000005397	9.43624	9.27991	9.62205	9.41217	9.35292	9.14583	9.1649	9.31801	9.30335	9.24992	9.39811	9.34306	9.31384	9.23811	9.0548	9.25582	9.08984	9.10033	9.28087	9.37989	9.18055	9.126	9.3541	9.07342	9.54865	9.45683	9.22223	9.30175	9.44752	9.34384	9.3313	9.33597	9.3073	9.31924	9.13033	9.24246	9.13584	9.19952	9.54908	9.28429	9.05905	9.35404	9.44597	9.33587	9.38183	9.19015	9.33827	9.32214	9.34876
ENSDARG00000005414	7.02593	6.80414	7.02329	6.92969	7.1119	6.81173	6.95042	7.32489	7.21563	7.26538	7.26963	6.90475	7.54906	7.35509	7.1761	7.24282	7.18505	7.00919	7.00038	7.07052	7.1914	7.04989	7.13899	6.73133	7.10603	7.14395	7.07862	6.96529	7.0944	7.13107	7.24276	7.24986	7.42309	7.23803	7.19896	7.36868	7.12935	7.26157	6.98568	6.85327	7.21893	7.00399	6.81006	6.77732	7.01394	7.00718	7.15055	7.13907	6.92053
ENSDARG00000005416	8.37342	8.23599	8.20979	8.09769	8.44866	8.12656	8.2995	8.12153	8.29901	7.9944	8.29184	8.05693	8.27214	8.15589	8.56214	8.26585	8.33609	8.21339	8.36445	7.97917	8.31756	8.46096	8.16824	8.30178	8.25725	8.05631	8.25197	8.04876	8.19863	8.17568	8.22477	8.006	8.2002	8.20346	8.24593	8.27401	8.07587	8.41358	8.2449	8.29216	8.35099	8.14933	8.20685	8.44753	8.28238	8.21016	8.29892	8.37106	8.39096
ENSDARG00000005423	9.44331	9.80666	9.3059	9.30625	9.42856	9.51901	9.48164	9.45832	9.56458	9.71796	10.2691	9.61508	9.5109	9.80388	9.40698	9.32737	9.30375	9.42332	9.48215	9.31152	9.49611	9.182	9.64381	9.3315	9.65952	9.57131	9.25487	9.55286	9.50387	9.70608	9.36563	9.34144	9.62327	9.75878	9.58913	9.66762	9.54123	9.60227	9.42505	9.54087	9.79658	9.79339	9.81319	9.50523	9.83171	9.29621	9.18044	9.25946	9.0986
ENSDARG00000005425	7.33452	7.03721	6.977	7.14101	7.49351	7.49214	7.2236	7.08715	7.16332	7.28738	7.23609	7.29437	7.07521	6.99138	7.38985	7.3715	7.28364	7.15407	7.02091	7.34725	7.1192	7.22313	7.25482	6.87496	7.51216	7.33266	7.07862	7.16253	7.2544	7.14559	7.14938	7.36125	7.00997	6.95924	7.00637	7.08788	7.12935	7.14023	7.24997	7.2134	7.15249	7.09231	6.96926	7.19465	7.33826	7.11215	7.13659	7.21655	7.65689
ENSDARG00000005448	7.4857	7.77042	7.55007	7.55282	7.60205	7.63037	7.88942	7.5535	7.5871	7.36913	7.48116	7.5083	7.28316	7.56721	7.93293	7.31589	7.2432	7.78244	7.53195	7.5807	7.36918	7.43229	7.49326	7.21089	7.58731	7.6186	7.34487	7.69305	7.58976	7.37241	7.57496	7.18639	7.73714	7.52952	7.58096	7.39527	7.59434	7.73518	7.29829	7.39093	7.74428	7.43316	7.38409	7.58497	7.46435	7.64548	7.62366	7.52008	7.35972
ENSDARG00000005451	12.8734	12.834	12.9205	12.9809	12.8761	13.0362	13.1032	12.8751	12.9615	12.8889	12.7406	12.7409	12.7741	12.882	12.7629	12.804	12.8521	12.899	12.982	12.9772	13.0788	12.9174	12.926	12.951	12.8213	12.8972	12.8649	12.849	12.8341	12.9442	13.1124	13.0149	13.0465	12.9102	12.8635	12.9178	12.894	12.8534	12.8749	12.9948	13.0925	12.7878	12.8424	12.8684	12.7834	12.9472	12.8794	12.7772	12.8766
ENSDARG00000005453	10.4101	10.4896	10.4261	10.1023	10.4227	10.1458	10.3198	10.2114	10.2482	10.2131	10.2372	10.0485	10.0054	9.96485	9.89177	9.4933	9.69647	9.71568	10.555	10.3786	10.2193	10.3424	10.3596	10.3678	10.306	10.3819	10.3236	10.1646	9.99543	10.4071	10.3237	10.1078	10.2928	9.46302	9.3274	9.26047	9.13584	10.1829	10.3106	10.2291	10.2639	10.1084	9.99008	9.99225	10.0901	10.4067	10.4443	10.403	10.314
ENSDARG00000005454	9.70026	9.47727	9.52052	9.69651	9.45474	9.63953	9.50794	9.6499	9.85095	9.80233	9.38341	9.47397	9.68356	9.88045	9.88029	9.95252	10.0249	10.129	9.43591	9.47563	9.68002	9.34292	9.65669	9.65633	9.57012	9.59269	9.53833	9.55286	9.51336	9.70889	9.72269	9.49965	9.47571	10.4115	9.95286	10.1196	10.3174	9.70318	9.70435	9.56744	9.65212	9.93407	10.0237	9.87464	10.0542	9.66333	9.48792	9.85058	9.45286
ENSDARG00000005456	8.1908	8.22737	8.28644	8.54063	8.50631	8.2524	8.32093	8.34059	8.41958	8.2741	8.2633	8.38901	8.58724	8.49097	8.28834	8.42479	8.23903	8.52764	8.17308	8.35523	8.26031	8.47664	8.35526	8.22588	8.15054	8.16806	8.45208	8.17458	8.32997	8.24935	8.3589	8.48362	8.28416	8.4054	8.18729	8.5152	8.01244	8.23879	8.39635	8.52922	8.27864	8.24403	8.32907	8.14338	8.23647	8.2973	8.34876	8.27635	8.33805
ENSDARG00000005458	10.3464	10.2915	10.1784	10.24	10.5675	10.5585	10.3689	10.3836	10.3938	10.2978	10.3207	10.3676	10.1324	10.1356	10.1342	10.2692	10.2776	10.2478	10.4162	10.4028	10.4395	10.3871	10.3614	10.2409	10.4118	10.3147	10.2668	10.2178	10.2539	10.3457	10.1343	10.3827	10.3917	10.2897	10.2089	10.3331	10.3075	10.2076	10.2296	10.3872	10.3609	10.5836	10.284	10.2098	10.2359	10.3353	10.325	10.255	10.3941
ENSDARG00000005462	10.0287	10.0537	10.121	10.0624	10.1875	10.0812	10.0876	9.93725	10.1893	9.9052	10.2769	10.2936	10.1919	10.2147	10.362	10.5795	10.5735	10.5333	9.95497	10.0865	10.3068	10.0838	9.98786	10.1476	10.0338	10.2347	10.249	10.0968	10.0611	10.231	10.5296	10.1658	10.1591	10.8924	10.525	10.616	10.8183	10.2298	9.97141	10.1742	10.136	10.5821	10.4716	10.4568	10.3337	10.2923	9.96913	10.2659	10.0936
ENSDARG00000005463	9.15855	8.98405	8.72796	8.90403	8.87905	8.95297	9.23644	9.01415	9.13362	9.20115	9.323	9.22906	9.11733	9.26086	9.10849	9.05872	9.19059	9.06865	9.03757	8.74962	9.1884	9.06096	9.12352	9.31758	9.13451	9.0984	9.00568	8.9046	9.11769	9.28426	9.0793	9.26081	9.08004	9.08202	9.0637	9.24763	9.29485	9.34025	8.96041	9.13202	9.03286	9.12198	8.93495	9.1463	8.97581	9.10258	9.02454	8.95069	9.19467
ENSDARG00000005464	8.47921	8.3388	8.14469	8.28043	8.02464	8.22217	8.13278	8.20448	8.13519	8.16844	7.92367	7.91891	8.06998	8.10951	8.16422	8.40553	8.10674	8.05504	8.44206	8.28723	8.32263	8.09586	8.21146	8.5048	8.29492	8.21113	8.37196	8.08512	8.34827	8.11134	8.07353	8.27258	8.12678	8.13816	8.06594	7.97165	8.13594	8.54306	8.41924	8.24063	8.30545	8.39078	8.15519	8.24432	8.20486	8.28463	8.13565	8.26219	7.97386
ENSDARG00000005468	8.66747	8.40781	8.60352	8.76867	8.71076	8.76403	8.52054	8.7553	8.65075	8.84031	8.96332	8.78299	8.81253	8.71233	8.87068	8.56572	8.74246	8.5094	8.53735	8.697	8.75882	8.70879	8.67305	8.69876	8.59051	8.8746	8.77954	8.75925	8.70554	8.93998	8.80851	8.52454	8.85023	8.65256	8.72951	8.78481	8.83219	8.7393	8.55526	8.78917	8.78911	8.73802	8.80423	8.74399	8.99753	8.75365	8.64509	8.82577	8.63501
ENSDARG00000005476	10.1134	10.2793	10.1286	10.4569	10.4339	10.2695	10.1973	10.1103	10.2482	10.2606	10.1851	10.4307	10.1651	10.2771	10.3455	10.2432	10.3051	9.91462	10.2677	10.2703	10.1901	10.1992	10.2728	9.99832	10.3283	10.1951	10.1448	10.2564	10.255	10.0256	10.0456	10.3331	10.5446	9.9204	10.1636	10.2894	10.3042	9.94929	10.1774	10.3166	10.3971	10.13	9.99251	10.2227	10.2072	10.0786	10.3408	10.1417	10.4308
ENSDARG00000005479	11.5122	11.6317	11.5356	11.4984	11.5935	11.4371	11.4016	11.4559	11.6513	11.5081	11.4689	11.5306	11.4651	11.4995	11.5674	11.4492	11.4489	11.5431	11.4379	11.5644	11.4554	11.5266	11.512	11.5354	11.6057	11.3194	11.4865	11.5776	11.5564	11.3362	11.3599	11.4913	11.6972	11.244	11.2937	11.1873	11.2146	11.2752	11.5609	11.5114	11.4998	11.3329	11.4054	11.5126	11.6077	11.3923	11.4199	11.3844	11.6014
ENSDARG00000005481	8.08524	8.16523	8.13348	8.26247	8.00195	8.27604	8.36678	8.66626	8.74689	8.40662	8.60428	8.35166	8.3538	8.31847	8.36598	8.24831	8.45054	8.76919	8.19754	8.26517	8.20019	8.25541	8.50083	8.21662	8.56587	8.0354	8.59187	8.5911	8.50183	8.37686	8.43371	8.37506	8.57798	8.47772	8.39389	8.18365	9.07712	8.53277	8.3612	8.35036	8.48408	8.57614	8.38982	8.03283	8.13897	8.39034	8.52694	8.80118	8.60476
ENSDARG00000005482	11.1014	11.0884	11.0028	11.0463	11.1936	10.8855	11.3314	10.9815	11.0415	11.0612	11.2799	11.1286	11.1711	11.1374	10.9809	10.5216	10.8302	10.9989	11.0749	11.0813	10.8775	10.9746	11.0918	10.9763	11.0314	11.391	11.0847	11.0194	10.9234	11.1867	11.2242	10.94	11.0196	11.0281	10.8015	10.7145	10.7673	11.2064	11.2119	11.0683	10.967	11.3063	11.2399	11.0774	10.9411	11.2521	11.1084	11.3012	11.0327
ENSDARG00000005485	8.11009	8.09476	8.09336	7.83462	8.01335	7.84054	7.91391	7.96178	7.79817	7.64534	8.09608	7.98432	7.73814	8.00207	8.13775	7.96465	7.68447	7.51884	8.13286	7.99615	7.84832	7.63129	7.87333	7.65515	7.89301	7.80083	8.1088	7.89865	8.05665	7.70395	8.19397	8.03663	7.82955	7.89727	7.99117	7.91357	7.86281	7.87104	7.73647	7.8714	7.80817	7.86821	7.63721	7.86272	7.95549	8.01365	8.1221	7.73449	8.09295
ENSDARG00000005500	8.75224	8.68165	8.50369	8.57628	8.4643	8.49523	8.51691	8.53036	8.40513	8.60032	8.36304	8.58889	8.50599	8.43809	8.71879	8.67391	8.65576	8.80868	8.68626	8.697	8.44769	8.62829	8.60382	8.45228	8.58562	8.33718	8.41838	8.38648	8.44433	8.66328	8.61999	8.46968	8.54255	8.89446	8.49913	8.37819	8.76323	8.87329	8.73256	8.69267	8.70971	8.66581	8.53865	8.63244	8.63878	8.59149	8.46005	8.42623	8.65199
ENSDARG00000005510	6.96598	6.89084	7.06542	6.90431	6.77834	6.95716	6.53441	6.68298	6.90994	7.05402	7.10205	7.25618	7.28316	6.88046	6.85723	7.04696	7.21479	6.894	7.12886	7.07052	7.05817	6.76592	7.15301	6.84541	6.90479	6.80862	6.8689	7.09709	7.21064	7.05204	6.53441	6.91296	7.07296	7.06322	7.21362	6.91165	7.12935	7.04238	7.02463	7.26892	6.91952	6.94152	6.92364	7.10111	6.94022	7.09608	7.06094	7.00842	6.69244
ENSDARG00000005513	13.3196	13.2375	13.1296	13.193	13.2079	13.142	13.5303	13.4189	13.1695	13.166	13.6586	13.4698	13.507	13.5465	13.5697	13.4772	13.569	13.5227	13.2872	13.2268	13.238	13.2132	13.236	13.2378	12.9339	13.5659	13.2997	13.315	13.049	13.5081	13.3814	13.1547	13.0033	13.6407	13.3147	13.3668	13.2638	13.6999	13.2018	13.2232	13.0672	13.7529	13.6076	13.2634	13.3974	13.4963	13.3292	13.361	13.1151
ENSDARG00000005518	7.26428	7.5083	7.19109	7.3413	7.34583	7.15077	6.90158	7.06727	7.41705	7.47728	7.80877	7.55398	7.54062	7.42158	7.73549	7.49973	7.41489	7.4877	7.24666	7.38044	7.28603	7.48656	7.24295	7.42339	7.40025	6.98109	7.1268	7.6614	7.33422	7.17358	7.09649	7.06824	7.18003	7.25169	7.34483	7.47	7.55103	7.28569	7.15566	7.18371	6.95603	7.3298	7.32918	7.67111	7.43035	7.12777	7.30817	7.00842	7.41504
ENSDARG00000005522	6.84014	7.17682	7.10432	7.1864	6.67535	7.22673	7.13658	7.025	7.40436	6.94602	7.12319	7.28188	7.24676	7.20021	6.78467	6.92273	6.67754	6.71455	7.05948	6.92697	7.13811	6.99596	6.99285	6.73133	6.97218	7.00795	7.09516	7.09709	6.8899	6.91337	7.22813	6.93578	7.20398	6.98204	7.04708	6.87895	6.84671	7.07706	7.07767	7.24175	6.98955	6.80632	7.1471	7.14977	7.39483	7.0624	6.97173	6.88521	7.26805
ENSDARG00000005525	10.1491	10.2437	10.155	10.1534	10.2159	10.3455	10.1048	10.1969	10.1015	10.3811	10.2032	10.209	10.2608	10.3157	10.4934	10.1685	10.2893	10.4246	10.1615	10.3587	10.315	10.3086	10.3377	10.1332	10.1978	10.2388	10.233	10.2788	10.2926	10.2465	10.1257	10.1929	10.1536	10.3608	10.1796	10.345	10.0611	10.161	10.3097	10.2302	10.3313	10.449	10.3335	10.1854	10.2865	10.3455	10.261	10.2572	10.2597
ENSDARG00000005526	10.3455	10.2466	10.9251	10.2411	10.0882	10.1677	10.0192	10.0776	10.2126	10.0225	10.384	10.5818	10.5005	10.5067	9.76006	9.87213	9.86736	10.0793	10.1205	10.5905	9.71085	10.4919	10.0058	10.4463	10.2114	10.522	10.0473	10.5559	10.3451	10.2532	10.1416	9.98314	10.0459	10.1837	9.75836	9.6638	9.965	10.2732	10.4472	10.1027	10.0255	10.147	10.1155	9.91295	10.1908	10.1424	10.2387	10.2594	10.454
ENSDARG00000005536	10.2562	10.177	10.2582	10.1275	10.1267	10.308	10.1385	10.0829	10.3097	10.1906	9.73242	10.0665	10.0636	10.1799	10.2631	10.3992	10.3845	10.3087	10.0971	10.1985	10.3554	10.1496	10.243	10.2481	10.1748	10.2929	10.3122	9.96964	10.1744	9.90509	10.107	10.1257	10.0399	10.5149	10.3287	10.4267	10.506	10.28	10.1047	10.0032	9.99549	10.2927	10.2711	10.1455	10.2483	10.1531	10.1695	10.2119	10.1127
ENSDARG00000005540	10.364	10.4329	10.5615	10.5546	10.5071	10.4358	10.5406	10.4534	10.5846	10.5783	10.506	10.5113	10.5136	10.656	10.4554	10.5739	10.7162	10.5983	10.331	10.3122	10.5883	10.5039	10.473	10.3735	10.5078	10.3147	10.3773	10.3936	10.4708	10.3794	10.3365	10.4981	10.376	10.6883	10.4269	10.6509	10.6918	10.2752	10.3936	10.3483	10.5729	10.2974	10.4436	10.5976	10.6733	10.4516	10.4222	10.3752	10.5614
ENSDARG00000005541	8.90959	8.71138	8.74185	8.89303	8.71076	8.55273	8.37493	9.00276	8.60609	8.92717	8.89112	8.83314	8.97109	8.67299	8.85867	8.80547	9.08235	8.83278	8.48487	8.50682	8.38193	8.84073	8.61306	8.88416	8.67092	8.80476	8.66584	9.14902	8.68829	8.84615	8.40782	8.47318	8.44294	8.86581	8.58181	8.89632	9.18846	9.0119	8.78763	8.4671	8.80712	9.01926	8.85751	8.29175	8.87584	8.8741	8.64509	8.91414	8.77656
ENSDARG00000005544	7.34558	7.22947	7.66224	7.58769	7.37992	7.22673	7.35809	7.29778	7.41705	7.26538	7.44323	7.37619	7.22133	7.80262	7.44554	7.30423	7.42576	7.07207	7.21924	7.40179	7.596	7.45987	7.36348	7.42339	7.36962	6.98109	7.57201	7.58307	7.56176	7.45909	7.22813	7.35086	7.31201	7.18029	7.39122	7.23526	7.35132	7.35344	7.29829	7.53468	7.10362	7.23499	7.25723	7.58497	7.13398	7.25238	7.38006	7.27232	7.67685
ENSDARG00000005547	8.06496	7.70966	7.83886	7.70022	7.89357	7.54068	8.08192	7.87944	7.73866	7.60256	7.75532	7.75324	7.53209	7.85363	7.72768	7.91843	7.71608	7.71077	7.73745	7.73672	7.95777	7.78524	7.75817	7.84044	7.45813	7.88488	7.73848	7.53506	7.54259	8.21092	7.95174	8.02651	7.5356	8.11204	7.98521	7.64196	7.89445	7.94139	7.93146	7.6981	7.85852	7.96086	8.03376	7.87237	7.75882	8.09633	7.8095	8.04382	7.6365
ENSDARG00000005549	8.94302	9.14849	9.03789	9.09756	9.43233	9.33062	9.21086	9.14131	9.29101	9.36986	9.35101	9.11183	9.23938	9.33615	9.15045	8.88015	8.81467	9.28331	8.94395	9.13439	9.33444	9.41943	9.17081	9.2289	9.04057	9.00745	9.17176	9.14591	9.36795	9.18159	9.16037	9.13344	9.21292	9.04957	9.24352	9.18153	9.20677	9.18694	9.25515	9.01409	9.18634	9.33346	9.3149	9.42875	9.03995	9.1859	8.84577	9.24613	9.33614
ENSDARG00000005551	10.5206	10.4986	10.6202	10.5562	10.6344	10.6104	10.5689	10.7182	10.6382	10.5492	10.043	10.4317	10.2312	10.2277	10.3455	10.4252	10.4274	10.42	10.5353	10.664	10.6564	10.613	10.5087	10.6258	10.563	10.6806	10.5945	10.3716	10.5881	10.7659	10.7259	10.4925	10.7068	10.6361	10.6856	10.5072	10.7368	10.6727	10.5632	10.541	10.4816	10.7252	10.6203	10.5296	10.6967	10.6434	10.6204	10.4925	10.4425
ENSDARG00000005559	10.0368	10.1534	10.0383	10.3117	10.2957	10.1011	10.2517	10.0616	10.1801	10.2802	10.3434	10.2986	10.2142	10.2048	9.96692	9.76864	9.91497	10.0459	10.1716	10.1759	10.134	10.2542	10.0806	10.1826	10.2308	10.1298	10.1565	10.0952	10.1626	10.1294	9.85127	10.1215	10.1554	9.76784	9.79469	9.64646	9.65906	10.0653	9.88574	10.3361	10.1274	10.0383	10.0542	9.99789	10.0802	10.0943	10.2545	10.1766	10.4049
ENSDARG00000005560	12.8075	12.7317	12.8998	12.9822	13.0314	12.8757	12.7266	12.6314	12.9523	12.9578	12.2995	12.5688	12.4515	12.5554	12.1465	12.3025	12.3557	12.2951	12.8491	12.9469	12.8925	12.8352	12.7682	12.7135	12.903	12.6253	12.804	12.811	12.9006	12.602	12.7953	13.1015	12.983	12.1425	12.3023	12.429	12.3642	12.471	12.7863	12.8263	12.9177	12.3675	12.4924	12.4749	12.5889	12.4738	12.7523	12.6209	12.8457
ENSDARG00000005561	7.79359	7.70267	7.58902	7.8543	7.77283	7.29463	7.55435	8.00708	7.50068	7.65917	7.76443	7.88782	7.86067	7.74892	7.87346	7.70273	7.64342	7.57794	7.8359	7.7927	7.596	7.5375	7.61305	7.87877	7.68947	7.44381	7.79253	7.7436	7.71019	7.68999	7.72248	7.56896	7.93454	7.81735	7.72954	7.40822	7.60833	7.74208	7.76382	7.72148	7.77673	7.66088	7.77582	7.8332	7.86177	7.91263	7.79118	7.85711	7.98855
ENSDARG00000005565	6.98688	6.66942	7.12276	6.77694	6.53441	6.95716	6.92678	6.86603	7.0417	6.94602	6.85068	7.03792	6.86679	6.88046	7.1601	6.94613	6.91217	6.53441	6.93226	7.30052	7.15641	6.6982	6.72223	6.84541	7.03025	6.80862	7.17116	6.69779	6.7861	6.86284	7.01655	7.18639	6.8946	7.16497	7.00637	7.20167	7.07324	7.16934	7.07767	7.10229	7.15249	6.91838	6.96926	7.14977	7.20952	7.11215	7.04439	6.93914	6.69244
ENSDARG00000005574	8.37736	8.2488	8.21506	8.33704	8.62463	8.59874	8.21443	8.18835	8.56836	8.28955	8.87692	8.57838	8.61963	8.71716	8.58093	8.77379	8.6384	8.89346	8.3812	8.51047	8.34272	8.24918	8.35148	8.65375	8.48897	8.02835	8.45577	8.48268	8.47341	7.98659	8.43371	8.68815	8.34875	8.94726	9.16833	8.82067	9.07712	8.19424	8.44172	8.47107	8.2988	7.86821	8.32491	8.16575	8.55715	8.2761	8.36369	8.29496	8.63928
ENSDARG00000005576	12.1656	12.1133	12.166	11.8672	11.9374	12.0162	12.413	12.0865	11.8648	11.9245	12.0859	11.7898	11.9451	11.972	12.021	11.8848	12.0191	11.8389	12.1255	11.8706	11.9568	11.982	12.1788	12.1724	11.8386	12.3197	12.1291	11.9006	11.8317	12.4019	12.3867	11.9998	11.8616	12.2921	11.9239	11.7847	11.6954	12.325	11.9994	12.0939	11.9676	12.3575	12.1562	12.1581	11.9556	12.1677	11.9899	12.1118	11.8593
ENSDARG00000005578	6.98688	7.33448	6.977	7.01778	6.87897	7.03893	6.77515	7.20935	7.24823	7.21906	7.10205	7.10931	7.15286	6.92108	7.31717	7.0093	7.02801	7.1008	7.05948	6.92697	7.17416	7.12123	7.02924	6.84541	6.93992	7.0804	6.80772	7.0486	7.0944	7.13107	6.82601	7.01611	7.04248	7.00371	7.18393	6.91165	6.97521	6.53441	7.30986	6.98444	7.25962	7.3298	7.1318	7.33085	7.13398	6.98722	6.93026	6.82107	6.80785
ENSDARG00000005586	10.8763	10.9058	11.0529	11.139	11.139	11.0847	10.9335	10.9871	11.0608	10.8453	11.1536	11.2165	11.2951	11.1426	11.2058	11.0752	10.9078	11.0794	10.8668	11.13	10.8712	10.8906	10.9712	10.774	11.0724	11.0464	11.0487	11.0594	11.1592	10.745	10.8598	11.0254	11.0925	10.196	10.4516	10.3661	10.186	10.7618	10.9469	11.167	10.9631	10.8592	10.8196	10.9949	11.1301	10.9547	11.0748	10.9923	11.1442
ENSDARG00000005590	8.91738	9.18616	8.84161	8.95508	9.01578	8.98371	8.95606	9.15417	9.52325	9.05202	8.6769	8.66675	8.65746	8.91409	8.82196	9.18465	9.14115	9.12747	8.91675	8.75265	8.80819	9.21513	9.06145	8.862	8.81002	8.76258	9.14581	8.54296	9.2149	8.96666	8.86783	8.8414	8.93276	9.03942	9.13273	8.89297	8.67974	9.05897	8.93269	8.86745	8.92678	8.8367	9.04929	9.07921	8.87112	8.76824	8.9129	8.73436	8.93195
ENSDARG00000005593	8.04431	7.85217	7.83886	8.40732	7.97878	8.16574	7.81233	8.11001	8.04705	8.13394	7.72748	8.04606	8.03429	7.88308	7.93934	8.13725	7.76166	8.04607	7.80183	8.0774	8.05086	7.88476	8.24493	8.18842	8.21174	8.02124	8.09893	8.36405	8.42314	7.82763	7.89218	8.18294	8.24673	7.7677	7.83807	7.53851	7.66223	8.0494	7.98193	7.97272	8.22316	7.84991	7.80927	7.9732	8.04177	7.87675	8.08985	7.80125	7.95145
ENSDARG00000005595	7.49483	7.3766	7.5093	7.50718	7.44386	7.29463	7.47181	7.28383	7.67532	7.40686	7.40344	7.38717	7.46989	7.68037	7.67943	7.36071	7.08561	7.00919	7.66857	7.30052	7.28603	7.31094	7.26648	7.41307	7.05679	7.60797	7.22563	7.35674	7.55223	7.52062	7.47535	7.66023	7.29174	7.11644	7.13646	7.34112	7.42355	7.52677	7.18411	7.3681	7.44923	7.20902	7.48343	7.55878	7.10645	7.39919	7.38006	7.48043	7.12191
ENSDARG00000005606	9.36722	9.56322	9.63109	9.6732	9.71285	9.49594	9.63726	9.45008	9.50849	9.50194	9.52384	9.67123	9.51255	9.38121	9.55977	9.74442	9.52391	9.63286	9.49483	9.38369	9.72691	9.59978	9.65098	9.29949	9.45161	9.45683	9.52346	9.47653	9.65705	9.45582	9.50659	9.58173	9.8697	9.53237	9.77664	9.7582	9.85731	9.58972	9.52943	9.59008	9.62284	9.53165	9.53256	9.69159	9.60683	9.43081	9.39224	9.48542	9.71383
ENSDARG00000005612	9.89717	9.7813	9.92008	9.96768	9.78347	10.02	10.0888	9.84209	9.69662	10.0183	9.96379	9.72372	9.97478	9.9629	9.97637	9.94381	9.88435	9.97237	9.95367	9.91113	9.92052	10.0918	9.83698	9.81192	9.74983	9.91222	9.96718	9.81467	9.89379	9.83499	9.98558	9.8078	9.8284	9.99157	9.75683	9.76712	10.0231	9.85069	9.89467	9.97326	10.0366	10.0821	9.94193	9.91096	9.90758	9.96994	9.61871	9.96199	9.86602
ENSDARG00000005616	7.18581	6.98058	7.06542	7.05611	7.19009	7.06329	7.10443	7.06727	6.80033	7.02078	7.21866	6.93016	6.53441	7.13096	7.10928	6.84175	7.35809	7.12807	7.20508	6.87464	7.25597	7.14306	6.76435	7.19689	6.90479	6.88806	7.07862	7.18279	7.11252	7.23842	7.24276	7.19961	6.93685	7.18029	7.10248	7.34112	7.33213	7.09356	7.12577	7.19873	7.02069	7.29575	6.99031	7.25644	7.13398	7.1863	7.06094	7.32386	7.05594
ENSDARG00000005619	7.76013	7.59899	7.66224	7.66157	7.84827	7.84054	7.60533	7.90063	7.81455	7.72547	7.41693	7.67852	7.65214	7.7266	7.69578	7.5698	7.85386	7.69829	7.80183	7.64625	7.92966	7.57384	7.72555	7.81407	7.77192	7.5298	7.99521	7.94831	7.58976	7.86375	7.73843	7.75663	7.56518	8.03556	8.00888	7.7869	7.87347	7.91264	7.38604	7.45566	7.5361	7.61509	7.58054	7.67111	7.68379	7.4864	7.81553	7.94199	7.60505
ENSDARG00000005625	10.0779	10.3102	10.1735	10.2804	10.2824	10.1604	9.97503	10.1012	10.0791	10.3976	9.92078	10.3296	10.3339	10.0259	10.1593	9.90329	10.0426	9.88149	10.3108	10.1151	10.1927	10.2284	10.3289	10.0142	10.2515	10.1839	10.1952	10.1125	10.264	10.1273	10.0957	10.2807	10.3391	9.82826	10.0232	9.85839	9.86868	9.98902	10.1458	10.2499	10.203	10.168	9.83638	9.97522	10.0277	10.137	10.3144	10.2164	10.1825
ENSDARG00000005626	7.11172	7.03721	6.83011	7.05611	7.00003	7.13017	6.99398	7.28383	7.18126	7.11457	7.21866	6.99793	7.27124	7.37226	7.09126	7.0285	6.78211	7.34958	7.05948	7.10471	7.13811	7.20407	7.09472	7.25112	7.08199	7.10241	7.02549	6.81709	7.13007	7.08508	6.99431	6.95734	6.8946	7.32832	6.78168	7.14757	7.29213	7.00504	7.17005	7.15251	7.07745	6.72682	6.9471	7.44527	6.94022	6.80817	7.10759	6.98655	6.84999
ENSDARG00000005627	6.53441	6.53441	6.53441	6.53441	6.53441	6.53441	6.53441	6.53441	6.53441	6.53441	6.53441	6.53441	6.53441	6.53441	6.53441	6.53441	6.53441	6.53441	6.53441	6.53441	6.53441	6.53441	6.53441	6.53441	6.53441	6.53441	6.53441	6.53441	6.53441	6.53441	6.86029	6.53441	6.53441	6.53441	6.53441	6.53441	6.53441	6.53441	6.53441	6.53441	6.53441	6.53441	6.53441	6.53441	6.53441	6.53441	6.53441	6.53441	6.53441
ENSDARG00000005629	9.8076	9.76504	9.74858	9.91718	10.0315	9.72111	10.0408	9.79119	9.97036	9.67788	10.1893	9.74626	9.93001	9.67103	9.62861	9.52391	9.75936	9.64083	10.0123	9.97993	10.0391	9.78943	9.76629	9.77064	9.76021	9.8969	9.78219	9.98339	9.55804	9.89652	9.91142	9.97852	9.88767	9.69047	9.84892	9.71271	9.60001	9.95659	9.95809	9.892	9.75903	9.67305	10.0366	9.8726	9.72376	9.8283	9.86455	9.75931	9.92725
ENSDARG00000005640	7.4857	7.43571	7.40958	7.40766	7.43356	7.47956	6.99398	7.35101	7.42954	7.28738	7.36149	7.20158	7.37188	7.61923	7.10928	7.26806	7.28364	7.38647	7.50382	7.53716	6.87358	7.51241	7.19316	7.18257	7.42972	7.21909	7.31119	7.23988	7.34669	7.27441	7.11469	6.88864	6.93685	7.16497	7.42425	7.12838	7.40612	7.26157	7.30986	7.4021	7.23959	7.23499	7.39461	7.14977	7.33826	7.4864	7.20332	7.12227	7.12191
ENSDARG00000005643	8.59015	8.35447	8.37244	8.6414	8.55061	8.50985	8.55269	8.4056	8.44328	8.47454	8.2633	8.27783	7.9758	8.29848	8.2003	8.36607	8.3581	8.34607	8.4221	8.24723	8.41054	8.36247	8.54043	8.2073	8.41271	8.37469	8.2947	8.38648	8.40159	8.51294	8.45488	8.37506	8.27676	8.50476	8.44761	8.50622	8.64145	8.59005	8.33315	8.33717	8.38872	8.45077	8.51742	8.32453	8.53285	8.36277	8.27121	8.37539	8.27137
ENSDARG00000005645	11.3112	11.5573	11.475	11.3952	11.5524	11.4323	11.3873	11.4345	11.5444	11.4188	11.8165	11.7466	11.6916	11.814	11.6024	11.476	11.6523	11.6735	11.3771	11.6189	11.5849	11.4916	11.505	11.3133	11.347	11.526	11.4326	11.4446	11.4055	11.211	11.3791	11.3901	11.4728	11.4765	11.7233	11.7135	11.5966	11.1474	11.4356	11.4452	11.335	11.592	11.6678	11.6205	11.8071	11.3783	11.536	11.5434	11.6255
ENSDARG00000005648	7.21305	7.24197	7.00074	7.0917	7.25941	7.2086	6.97276	7.08715	6.90994	6.985	7.21866	7.20158	7.4224	7.3375	7.14366	6.89779	7.18505	7.04164	6.97887	7.19627	7.2245	7.12123	6.85926	6.97339	7.21297	6.95244	6.89556	7.22142	7.34669	7.34119	6.9461	6.834	7.27086	6.8817	7.28236	6.68878	7.45731	7.09356	7.19784	6.7816	7.02069	7.15359	7.11609	7.0476	7.04672	6.72814	7.17752	6.91316	7.03191
ENSDARG00000005651	8.94048	8.85601	8.9254	8.64474	8.9638	8.79551	8.73652	8.7553	8.7978	8.73123	8.70567	8.60966	8.65435	8.63756	8.88851	8.54504	8.74569	8.96022	8.55558	8.73436	8.79077	8.84855	8.82771	8.79029	8.77236	8.75868	8.85475	8.74254	8.91722	8.67829	8.47982	8.54452	8.43644	8.78214	8.55978	8.659	8.82255	8.87859	8.90958	8.77042	8.79364	8.64082	8.91666	8.54333	8.77288	8.99195	8.71733	8.80118	8.58714
ENSDARG00000005652	8.16764	8.11398	8.1831	8.44297	7.66774	8.03678	7.53668	8.20448	8.18269	7.9944	7.95434	8.44887	8.1191	7.93041	7.9646	7.98704	8.35373	7.90199	7.8359	8.15322	7.80113	7.95972	7.94003	8.34848	8.04842	7.84371	8.1137	8.18118	7.95318	7.96527	7.89897	7.74343	7.89378	7.92886	8.14651	7.95024	8.27759	8.19424	8.1637	7.74431	8.04731	8.14463	8.15998	7.82317	8.1219	8.13552	7.97692	8.06087	7.6964
ENSDARG00000005670	7.68226	7.96666	7.73834	7.82129	7.42312	7.76917	7.72895	7.66602	7.86217	8.08016	7.49342	7.66285	7.67438	7.45282	7.4126	7.53547	7.44707	7.40426	7.77373	7.70006	7.84832	7.71643	7.95075	7.5291	7.72121	7.56415	7.87467	7.68262	7.77277	7.33049	7.63855	7.67461	7.81845	7.45088	7.69847	7.51628	7.29213	7.44477	7.93146	8.11446	7.43382	7.43316	7.52002	7.63517	7.51285	7.65312	7.89092	7.45987	8.00304
ENSDARG00000005673	7.69689	7.5083	7.20702	7.35277	7.77992	7.47956	7.55435	7.41257	7.73866	7.76319	7.96187	7.86227	7.54062	7.75989	7.64586	7.61892	7.70828	7.42166	7.47471	7.79948	7.77669	7.60875	7.71219	7.81407	7.51216	7.44381	7.67389	7.88156	7.69389	7.25063	7.16597	7.43966	7.67466	7.62717	7.3567	7.18417	7.87347	7.28569	7.44577	7.15251	7.68769	7.54177	7.62137	7.33085	7.6967	7.52237	7.58628	7.91014	7.725
ENSDARG00000005675	9.10554	9.16116	9.17468	8.98635	8.95049	9.14583	9.1081	9.09934	9.17469	9.15455	9.01584	9.00919	8.33389	8.85888	8.77781	9.02533	8.99979	8.72847	9.24464	9.07622	8.91776	8.94631	9.04381	9.20092	9.17287	9.21465	9.03441	8.95929	9.00484	9.28806	9.42577	8.82285	8.9372	9.35408	9.09865	9.12908	9.17735	9.13543	9.10904	9.0503	9.05905	9.43696	9.00076	9.30552	8.84723	9.2442	9.08351	9.29439	8.97887
ENSDARG00000005679	8.60007	8.30278	8.32061	8.26699	8.25767	8.70292	8.26441	8.31164	8.30428	8.17692	8.35771	8.49853	8.53366	8.57985	8.6357	8.50621	8.66606	8.32494	8.39772	8.40386	8.56139	8.46621	8.3286	8.12989	8.60507	8.18672	8.41457	8.37531	8.4359	8.51971	8.3498	8.32095	8.4494	8.49709	8.31991	8.66698	8.63589	8.48357	8.56203	8.35907	8.32518	8.46171	8.32491	8.44753	8.54506	8.31814	8.35625	8.5525	8.35949
ENSDARG00000005690	7.93492	8.00403	8.21506	8.13356	7.95511	8.28188	8.25548	8.23088	8.35574	8.28955	8.33069	8.31313	8.04973	8.06939	8.08292	7.9759	8.29544	8.46577	8.55919	8.43526	8.38674	8.41815	8.50083	8.29745	8.33146	8.0632	8.29049	8.05613	8.27336	8.45389	8.1516	8.34444	8.39674	8.01273	7.86517	8.11103	7.91503	8.25616	8.5654	8.34159	8.40105	8.02026	7.89755	8.14338	8.26727	8.10625	8.30672	8.07766	8.35949
ENSDARG00000005699	7.99097	8.33089	8.2963	8.11833	8.14698	8.17852	8.26886	8.19913	8.33542	8.31237	8.08268	8.21816	8.3379	8.26439	8.08292	8.16127	8.30459	8.33203	8.24498	8.52499	8.20019	8.23027	8.39965	8.16923	8.35523	7.75607	8.19404	8.49802	8.12435	7.89293	8.17298	8.59948	8.32047	8.16371	8.41483	8.38814	8.26266	7.67813	8.18682	8.13034	8.19442	8.13991	8.06535	8.45337	8.14741	7.94164	8.09916	8.08872	8.02444
ENSDARG00000005704	7.32329	7.28977	7.55997	7.56166	7.23257	7.32622	7.56305	7.025	7.36498	7.24263	7.45607	7.47966	7.32888	7.31949	7.29123	7.43325	7.27042	7.12807	7.50382	7.05253	7.49029	7.20407	7.38339	7.39199	7.33769	7.51804	7.62044	7.29237	7.37102	7.10085	7.27109	7.3916	7.10173	7.36375	7.48649	7.35502	7.33213	7.46371	7.5103	7.16831	7.43382	7.28403	7.3405	7.25644	7.18538	7.09608	7.40888	7.50049	7.41504
ENSDARG00000005713	8.13442	7.88196	7.92369	8.01679	7.80091	7.91536	7.7853	7.76652	7.74738	8.29721	8.47004	8.11492	8.24653	8.1784	8.17982	8.17545	8.16966	7.95216	7.80183	8.02389	7.635	7.95164	8.32088	7.96319	7.92762	7.94761	7.94518	7.76312	8.21396	8.09228	7.87848	7.47613	8.15177	8.11204	8.11495	8.14184	8.22449	8.09973	8.20048	7.80983	7.68769	8.35965	8.14555	7.91014	8.28986	8.26752	8.20113	8.22361	7.73435
ENSDARG00000005716	7.062	7.28977	7.48816	7.2008	7.09487	6.926	7.167	7.16008	7.19868	7.14249	7.40344	7.38717	7.1231	7.07962	7.3422	7.11473	7.28364	6.97425	6.90671	7.03388	7.05817	7.27717	7.40279	7.23798	7.15117	7.14395	7.09516	7.30902	7.1797	6.97831	7.18211	7.14492	7.3509	7.18029	7.53501	7.16615	7.15541	7.09356	7.32124	7.19873	7.17545	7.44278	7.04816	7.31297	7.29797	7.00718	7.16419	7.31132	6.97982
ENSDARG00000005738	10.3859	10.232	10.2811	10.3876	10.3528	10.3365	10.7421	10.4268	10.434	10.0436	10.2809	9.88397	9.84255	10.3065	10.2817	10.1833	10.3249	10.2339	10.2317	10.3298	10.3162	10.3845	10.4618	10.4345	10.2368	10.6776	10.3461	10.2719	10.1862	10.7389	10.9445	10.4078	10.3227	10.8309	10.4712	10.4697	10.3789	10.5354	10.4281	10.474	10.4141	10.6038	10.4568	10.6555	10.1686	10.4722	10.2122	10.5601	10.3379
ENSDARG00000005739	7.95768	7.77695	8.00862	7.90506	8.00195	7.51676	7.44238	7.86508	7.74738	7.79953	7.55221	7.68625	7.41256	7.22165	7.67115	7.5698	7.52719	7.67286	7.67647	7.7651	7.6906	7.64237	7.78976	7.62321	7.99369	7.4693	7.71742	7.84655	7.66045	7.44991	7.68979	7.90297	7.94449	7.11644	7.89158	7.36868	7.50547	7.28569	7.77722	7.89765	7.7978	7.48014	7.4549	7.47512	7.54371	7.59824	7.82153	7.40608	7.84022
ENSDARG00000005749	8.05983	8.01448	8.20979	8.09769	8.00195	8.17852	8.34615	8.12153	8.09197	7.92278	8.30864	8.07836	8.39267	8.45596	8.04292	7.8195	7.93227	7.95216	8.13797	8.21517	8.23336	7.91872	8.10027	8.17406	7.89301	7.87677	8.17562	8.23902	8.11886	8.44317	8.27925	8.46617	8.20808	8.20833	8.13608	7.76991	7.89445	8.26902	7.97643	7.93584	8.03901	8.00438	8.07569	8.35013	8.06911	8.50206	8.08517	8.35797	8.18861
ENSDARG00000005754	11.4319	11.3855	11.5218	11.4295	11.5175	11.5747	11.3506	11.3923	11.4681	11.4746	11.6756	11.7682	11.6826	11.8527	11.5758	11.5499	11.6383	11.7294	11.5659	11.5222	11.5551	11.5142	11.3656	11.3833	11.4982	11.5467	11.4339	11.4931	11.3812	11.2785	11.4317	11.5543	11.497	11.3809	11.4555	11.4788	11.5637	11.3077	11.3822	11.4352	11.4424	11.1382	11.4354	11.5404	11.4329	11.3364	11.5842	11.4322	11.4231
ENSDARG00000005762	9.45385	9.27023	9.22386	9.4893	9.44172	9.29613	9.48871	9.43346	9.43227	9.28988	9.18514	9.42045	9.46205	9.35435	9.61128	9.4246	9.52936	9.52195	9.23597	9.27293	9.47291	9.24748	9.3594	9.30957	9.35008	9.3244	9.25083	9.24789	9.24964	9.20396	9.22522	9.27235	9.44546	9.62202	9.60631	9.61708	9.60275	9.20991	9.58439	9.26261	9.21639	9.33911	9.61884	9.34484	9.52408	9.10935	9.36812	9.25059	9.40783
ENSDARG00000005772	8.95062	8.92782	8.89497	9.02194	9.02087	9.07825	9.11273	8.92928	9.17199	9.27909	8.94986	8.7371	8.94134	8.94696	9.13087	9.33124	9.33326	9.14274	9.13219	8.93346	9.17528	8.94268	9.20869	9.0853	8.9729	9.34484	9.02012	8.97351	8.99385	9.14418	9.18716	9.14189	8.99361	9.42892	9.31272	9.30328	9.33521	8.96313	9.0751	8.96061	9.14521	9.10205	9.15032	9.12896	9.21967	9.21328	9.02007	8.94791	8.88685
ENSDARG00000005774	11.8687	11.9898	11.9616	11.7616	11.9924	12.2302	12.244	12.1356	11.9948	12.1798	11.6171	11.8449	11.8352	11.7509	11.7504	11.7	11.9776	11.9112	12.0658	12.0037	12.1503	12.1702	12.012	11.967	11.742	12.0501	12.0541	11.8862	11.8758	12.1375	12.2792	12.1089	12.0509	12.0466	11.8129	11.8675	11.9695	12.3029	12.0183	12.1118	12.1676	12.0756	11.9507	12.0484	11.892	11.8897	11.8848	11.7947	11.9015
ENSDARG00000005775	9.339	9.5773	9.24304	9.44391	9.53572	9.269	9.2173	9.19699	9.58479	9.28629	9.24086	9.41668	9.40071	9.26086	9.21689	9.34661	9.1047	8.93392	9.21848	9.76406	9.41208	9.47972	9.4382	9.60689	9.71824	9.11048	9.52346	9.54821	9.51147	9.12722	9.14304	9.39854	9.46369	9.04451	9.29147	9.15969	8.73254	9.06819	9.37255	9.3698	9.68788	8.85826	9.24647	9.43435	9.30141	9.1071	9.60118	9.42593	9.61561
ENSDARG00000005776	6.80797	6.83587	7.14061	6.99738	6.67535	7.03893	6.67351	7.1063	6.87738	7.05402	6.53441	6.90475	6.53441	6.53441	6.73884	6.67207	6.88429	6.53441	6.90671	6.95063	7.15641	7.25964	6.90925	7.01492	7.12906	6.75842	6.94362	7.0486	7.0359	6.80276	6.9461	7.01611	6.53441	6.53441	6.53441	6.53441	6.53441	6.83899	7.09419	6.91138	7.10362	6.86718	6.99031	6.83174	6.53441	6.94429	7.16419	6.93914	7.03191
ENSDARG00000005780	6.53441	6.53441	6.53441	6.84727	6.53441	6.53441	6.53441	6.83115	6.53441	6.53441	6.53441	6.67471	6.53441	6.53441	6.53441	6.53441	6.53441	6.53441	6.95623	6.77527	7.01297	6.53441	6.53441	6.53441	6.53441	6.53441	6.98647	6.53441	7.0359	6.53441	6.53441	6.53441	6.71485	6.53441	6.53441	6.68878	6.53441	6.53441	6.53441	6.53441	6.53441	6.53441	6.53441	6.53441	6.53441	6.53441	6.66673	6.82107	6.75778
ENSDARG00000005783	7.43846	7.65963	7.29516	7.56166	7.34583	7.15077	7.2501	7.08715	7.27929	7.44284	7.67925	7.65492	7.52348	7.3375	7.30432	7.3715	7.3698	7.54889	7.5133	7.48184	7.13811	7.58562	7.56707	7.51085	7.45813	7.28628	7.29961	7.57131	7.19537	7.08508	7.18211	7.71649	7.63512	7.27819	7.54439	7.65169	7.33213	6.89452	7.35435	7.53468	7.65207	7.05884	7.162	7.73916	7.37644	7.35709	7.53117	7.23094	7.66693
ENSDARG00000005786	7.62137	7.65963	7.48816	7.56166	7.92478	7.65148	7.23698	7.81319	7.52311	7.61704	7.46871	7.7746	7.77846	7.40549	7.76614	7.62686	7.44707	7.7939	7.80873	7.79948	7.73459	7.58562	7.86758	7.63932	7.73156	7.33266	7.52954	7.69305	7.79526	7.44991	7.57496	7.65296	7.56518	7.64385	7.81727	7.66132	7.31241	7.29744	7.57026	7.55334	7.58949	7.05884	7.60526	7.69433	7.64396	7.70497	7.62366	7.41713	7.74361
ENSDARG00000005789	8.50787	8.52518	8.48274	8.55143	8.56505	8.44522	8.3336	8.40107	8.37077	8.69833	8.25751	8.42527	8.44145	8.20049	8.3346	8.1421	8.15425	8.14107	8.61222	8.51775	8.54454	8.5375	8.42839	8.40942	8.62897	8.45144	8.39151	8.49802	8.37965	8.61718	8.38582	8.76003	8.47492	8.40125	8.49134	8.49262	8.20888	8.57347	8.47831	8.45108	8.48981	8.50452	8.61032	8.57019	8.45046	8.56124	8.54954	8.59317	8.5
ENSDARG00000005791	14.9407	14.9431	14.8392	15.0594	15.1135	15.1756	15.0753	15.0171	15.0162	15.0105	15.318	15.3038	15.1486	15.2609	15.2658	15.3192	15.3313	15.2549	14.9788	15.0789	15.1232	15.0022	14.9015	14.9223	14.8749	15.1952	15.0072	15.1154	15.0722	15.1453	15.0148	15.0346	14.9935	15.2289	15.148	15.1884	15.136	15.2744	14.9062	15.0607	15.0015	15.2206	15.2733	15.0986	15.2174	15.0727	15.0506	14.9595	15.0193
ENSDARG00000005799	8.62616	8.48024	8.7033	8.06066	8.43681	8.27604	8.66414	8.45439	8.1885	8.31237	8.79216	8.48346	8.40788	8.56907	8.52761	8.25272	8.56654	8.50325	8.58067	8.46966	8.51018	8.35103	8.4141	8.30178	8.18493	8.83092	8.57857	8.48782	8.56449	8.39936	8.69521	8.49053	8.41675	8.6285	8.29728	8.39308	8.58473	8.66371	8.60191	8.15118	8.47833	8.69032	8.22056	8.14338	8.06911	8.69978	8.54633	8.38401	8.27137
ENSDARG00000005800	7.92335	8.07028	7.99598	7.92955	7.93091	7.90731	8.02869	7.96837	7.88519	7.78756	7.61793	7.84269	8.0599	7.77074	7.59311	7.21657	7.52719	7.68566	7.92577	7.87128	7.87113	7.83167	8.1505	8.32323	8.07108	7.69955	7.90462	7.70338	7.76516	8.13473	7.91906	7.93658	8.021	7.38647	7.57196	7.40822	7.22741	7.9694	7.82911	7.88461	7.84864	7.55022	7.83527	7.61041	7.73445	7.83327	7.82749	8.16328	7.85684
ENSDARG00000005814	6.77141	6.72528	6.53441	6.53441	6.53441	6.53441	6.73105	6.53441	6.53441	6.53441	6.69278	6.53441	6.53441	6.83428	6.73884	6.53441	6.53441	6.53441	6.73381	6.73115	6.53441	6.53441	6.53441	6.53441	6.53441	6.53441	6.53441	6.76534	6.53441	6.53441	6.53441	6.53441	6.71485	6.53441	6.53441	6.53441	6.53441	6.53441	6.53441	6.73632	6.53441	6.86718	6.53441	6.77732	6.53441	6.53441	6.53441	6.53441	6.53441
ENSDARG00000005821	6.80797	6.86452	7.29516	7.14101	7.35736	6.95716	6.97276	6.68298	7.01832	6.94602	6.9808	6.93016	7.20823	7.1059	6.82327	7.11473	7.22915	6.93618	7.14491	7.08789	7.15641	7.0237	7.09472	6.84541	7.12906	6.98109	7.3226	6.9948	6.85907	7.1871	6.97089	7.17289	7.15509	7.11644	6.85338	7.08788	7.04275	6.96435	6.89493	7.06604	7.07745	7.15359	6.72947	6.91781	6.94022	7.00718	6.99102	7.21655	6.84999
ENSDARG00000005823	9.80215	9.61115	9.65963	9.6058	9.55654	9.64373	9.62932	9.62461	9.66854	9.37324	9.5891	9.66018	9.56767	9.38416	9.53973	9.63694	9.51662	9.74798	9.44154	9.70337	9.6485	9.57932	9.57455	9.75757	9.50222	9.80139	9.46405	9.70451	9.55253	9.48905	9.52939	9.54916	9.54575	9.51985	9.32532	9.44682	9.40312	9.61626	9.53437	9.59525	9.5285	9.52016	9.30505	9.45655	9.46401	9.37816	9.57895	9.49105	9.38107
ENSDARG00000005827	9.25476	9.28568	9.44644	9.25009	9.2729	9.19006	9.74396	9.59699	9.51484	9.43586	9.27324	9.19183	9.28102	9.20493	9.35348	9.60873	9.2226	9.43258	9.45459	9.44505	9.28178	9.26767	8.98487	9.51812	9.23451	9.44744	9.69084	9.21572	9.07938	9.85158	9.86172	9.08602	9.14999	9.95907	9.53266	9.75102	9.51235	9.64533	9.57005	9.24943	9.44705	9.75487	9.48125	9.62488	9.66651	9.6095	9.62161	9.77621	9.41982
ENSDARG00000005828	7.85739	8.04526	8.1831	8.02237	8.06329	8.07909	8.08711	8.0134	7.98653	7.65917	7.8921	7.82273	7.81087	7.86354	7.95834	8.22602	8.01125	8.01872	8.0313	8.0456	8.14862	8.23661	8.14603	8.16923	7.83888	7.62911	8.00063	7.95637	7.66893	7.82149	7.97088	7.96917	8.17624	8.0242	7.94872	7.7869	8.04006	7.62524	8.16836	7.94207	7.8683	7.72567	8.05492	8.20925	7.90444	8.11118	7.8965	8.1477	8.06604
ENSDARG00000005834	8.13922	8.49424	8.46145	8.38297	8.61431	8.2404	8.60116	8.47596	8.52068	8.30482	8.4846	8.62672	8.87191	8.51941	8.28834	8.55197	8.14906	7.95216	8.60875	8.69067	8.66964	8.29216	8.453	8.49743	8.32545	8.30409	8.57186	8.74254	8.41886	8.15311	8.38582	8.50765	8.48122	8.07989	8.60346	8.26856	7.80786	8.08486	8.76183	8.43892	8.41931	8.31553	8.34146	8.23042	8.13046	8.20109	8.79641	8.21377	8.6729
ENSDARG00000005840	11.4306	11.3772	11.313	11.36	11.2061	11.4995	11.602	11.3732	11.3618	11.4292	11.3589	11.3158	11.3495	11.482	11.0236	10.9696	11.1302	11.059	11.4658	11.4643	11.4702	11.3116	11.4038	11.3917	11.364	11.4384	11.3329	11.3197	11.2769	11.661	11.4867	11.3364	11.3657	11.2142	11.032	11.2453	11.1092	11.5028	11.401	11.3939	11.5823	11.4394	11.2576	11.299	11.4135	11.444	11.4412	11.4351	11.33
ENSDARG00000005841	7.56457	7.70267	7.43283	7.75903	7.36872	7.59777	7.52771	7.41257	7.16332	7.40686	7.18227	7.01835	6.83794	7.02264	6.94224	6.53441	7.1375	6.78901	7.68431	7.36954	7.47897	7.40371	7.28921	7.70857	7.68947	7.14395	7.33382	7.40158	7.42865	7.29738	7.33718	7.6081	7.71263	6.73524	7.15272	6.80154	6.71495	7.49132	7.71545	7.51561	7.44923	6.94152	7.1471	6.95416	7.07744	7.5484	7.46353	7.33617	7.40158
ENSDARG00000005842	8.78409	8.7519	8.51197	8.74727	8.48357	8.83004	8.54206	8.7724	8.73945	8.53268	8.66857	8.53908	8.23351	8.59584	7.98929	8.07749	8.21472	8.47839	8.66316	8.57455	8.65026	8.84855	8.6404	8.60373	8.68006	8.66556	8.45208	8.51318	8.4816	8.63273	8.60887	8.39754	8.6895	8.34608	8.38541	8.22969	8.35657	8.72749	8.65639	8.69933	8.78457	8.40984	8.48854	8.17312	8.43729	8.80541	8.63015	8.51824	8.50946
ENSDARG00000005846	7.02593	6.93827	6.86487	7.03733	6.53441	6.89206	6.81229	7.00237	7.0417	6.85367	6.80845	6.90475	6.53441	7.05195	6.82327	6.53441	6.93809	6.78901	7.00038	6.90176	6.53441	6.89988	6.76435	6.95102	6.90479	6.75842	6.80772	6.53441	6.53441	6.76689	6.89125	6.86248	6.84654	6.90938	6.85338	6.91165	6.71495	6.53441	7.21128	6.53441	6.53441	7.04124	7.01041	6.87753	6.79157	6.80817	7.07695	6.82107	6.80785
ENSDARG00000005853	6.96598	6.91531	6.53441	6.53441	6.53441	6.53441	6.53441	6.53441	6.80033	6.53441	6.88784	6.95401	6.53441	6.70775	6.67902	6.84175	6.53441	6.53441	6.73381	6.77527	6.53441	6.8178	6.85926	6.53441	6.93992	6.75842	6.72782	6.53441	6.53441	6.53441	7.1323	6.66858	6.84654	6.85157	6.53441	6.75262	6.71495	6.53441	6.91968	6.53441	6.83307	6.53441	6.53441	6.53441	6.79157	6.86945	6.82987	6.53441	6.75778
ENSDARG00000005861	9.43801	9.65896	9.60196	9.69188	9.48226	9.4341	9.26777	9.45421	9.63409	9.62259	9.40054	9.60357	9.92015	9.37528	9.49118	9.32931	9.41622	9.57573	9.62719	9.56689	9.47928	9.59978	9.625	9.69496	9.59359	9.49377	9.52678	9.71074	9.61547	9.32734	9.51423	9.61505	9.5795	9.21809	9.54521	9.22944	9.24622	9.23454	9.65999	9.6004	9.45819	9.45088	9.3913	9.33286	9.42668	9.41288	9.78684	9.56574	9.59258
ENSDARG00000005865	6.53441	6.53441	6.53441	6.53441	6.53441	6.53441	6.97276	6.53441	6.75163	6.53441	6.53441	6.53441	6.53441	6.53441	6.53441	6.53441	6.53441	6.53441	6.67546	6.53441	6.53441	6.53441	6.53441	6.53441	6.53441	6.53441	6.53441	6.53441	6.53441	6.53441	6.53441	6.53441	6.53441	6.53441	6.53441	6.53441	6.53441	6.53441	6.53441	6.53441	6.53441	6.67052	6.72947	6.53441	6.53441	6.53441	6.79877	6.53441	6.53441
ENSDARG00000005867	9.77458	9.99003	9.79104	9.49998	9.86601	9.95436	9.94478	9.89122	9.85426	9.81222	9.69547	9.99201	10.0124	9.98807	9.76788	9.971	9.84293	10.0198	9.75264	9.76984	10.0017	9.6766	9.81551	10.0311	9.72249	9.7774	9.81092	9.78153	9.73831	9.88912	10.0059	9.9992	9.68388	10.0309	9.87033	9.88319	9.77987	9.70463	9.81488	9.80875	9.82035	9.73238	9.95941	9.8726	9.91873	9.88744	9.75821	9.83894	9.87468
ENSDARG00000005870	8.94809	8.79122	8.97848	8.60754	8.18178	8.83004	8.98939	8.69181	8.83993	8.68156	9.39811	8.83314	8.97109	9.09667	8.9989	8.93806	8.80547	9.22379	9.16919	8.91215	9.07975	8.8602	8.9779	8.93535	8.85464	9.13136	9.15451	8.99803	8.92304	9.14629	9.17505	8.88793	8.92384	9.22477	9.11823	9.04192	8.98185	9.16357	8.99973	8.83788	8.96307	9.0451	8.93235	9.09719	9.11707	9.27045	8.79641	9.03143	8.72576
ENSDARG00000005883	7.53041	7.4728	7.54005	7.26829	7.34583	7.13017	7.30015	7.25503	7.52311	7.08517	7.34697	7.21568	7.16719	7.28202	7.3664	7.47189	7.34621	7.42166	7.53195	7.31249	7.43204	7.35877	7.41231	7.68604	7.64544	7.20115	7.45688	7.55939	7.37102	7.25063	7.53648	7.3715	7.67466	7.16497	7.65818	7.43351	7.45731	7.49132	7.67936	7.43466	7.3857	7.30728	7.38409	7.382	7.37644	7.20008	7.48954	7.40608	7.33045
ENSDARG00000005891	8.40842	8.58489	8.1558	8.52974	8.47204	8.29923	8.50598	8.42802	8.42435	8.36402	7.97679	8.19439	8.1981	8.10951	8.3748	8.53106	8.49822	8.56922	8.3812	8.31745	8.37224	8.45039	8.37023	8.39346	8.45142	8.50962	8.42595	8.42477	8.51382	8.44317	8.42514	8.23499	8.52446	8.54981	8.2927	8.5152	8.77831	8.58013	8.56876	8.60642	8.40717	8.50452	8.37391	8.26488	8.08698	8.37466	8.36369	8.51824	8.45653
ENSDARG00000005894	6.72799	6.80414	7.06542	6.84727	6.87897	7.03893	6.81229	6.83115	6.9937	6.85367	7.08005	6.53441	6.53441	6.70775	6.73884	6.94613	7.04796	6.894	6.84931	7.13687	6.74921	6.96638	6.88516	7.03435	7.00215	6.75842	6.83987	7.0486	7.05616	7.20033	6.89125	6.53441	6.93685	6.98204	7.08466	7.1085	6.89478	6.77051	6.80724	7.02699	6.98955	6.8383	6.9471	6.70628	6.71637	6.92099	7.16419	6.96352	6.95126
ENSDARG00000005897	7.46713	7.25424	7.28125	7.40766	7.19009	7.27829	7.18165	7.025	7.18126	7.42505	7.34697	7.46001	7.54062	6.88046	6.94224	7.30423	7.32183	7.4877	7.27298	7.48184	7.36918	7.24164	7.26648	7.58166	7.45813	7.18268	7.31119	6.89896	7.35896	7.21328	7.27109	7.73676	7.20398	7.18029	7.02716	7.28263	7.10203	7.04238	7.22444	7.44523	7.21893	7.23499	7.40498	7.41427	6.79157	7.11215	7.31889	7.17127	7.18087
ENSDARG00000005908	8.86458	8.87692	8.81899	8.96819	9.08049	9.03018	8.93777	9.06153	8.7978	8.74202	8.75355	8.7024	8.72111	8.71716	8.78421	8.6028	8.68979	8.45303	8.99935	8.77367	8.98004	9.05762	8.98718	8.91403	8.93212	9.1284	8.88421	8.5911	8.94038	8.96425	8.78596	8.97403	9.07605	8.92805	9.173	8.82773	8.90684	9.08872	8.81849	8.84385	8.98282	8.97834	8.92191	8.9817	9.05656	8.68749	8.77237	9.00505	8.96563
ENSDARG00000005913	6.53441	6.53441	6.79061	6.53441	7.00003	6.85447	6.67351	6.53441	6.53441	6.94602	6.95217	6.67471	6.806	7.05195	6.94224	6.53441	6.53441	6.93618	6.53441	6.95063	6.53441	6.53441	6.53441	6.92735	6.53441	6.98109	6.72782	6.93354	6.53441	6.53441	6.53441	6.53441	6.53441	6.53441	6.88368	6.84272	6.53441	6.53441	6.77078	6.67724	6.91952	6.89371	7.01041	6.53441	7.07744	6.53441	6.53441	6.78276	6.53441
ENSDARG00000005915	9.34847	9.43825	9.41735	9.67163	9.61556	9.36171	9.2984	9.2835	9.53162	9.24253	9.55031	9.63135	9.74653	9.50282	9.52682	9.68272	9.58092	9.59229	9.08206	9.55012	9.39869	9.26481	9.32549	9.31758	9.47715	9.20906	9.22841	9.59402	9.69246	9.17954	9.14304	9.45338	9.5199	9.28137	9.65665	9.63869	9.60821	9.07735	9.41435	9.39585	9.36647	9.30873	9.2588	9.46478	9.41719	9.25436	9.23699	9.27704	9.48514
ENSDARG00000005916	9.85704	9.84965	9.80544	9.90925	9.77465	9.99575	9.99237	9.7749	9.80193	9.84631	9.76092	9.86764	9.83731	9.82986	9.69587	9.68272	9.58614	9.71065	9.96146	9.81945	9.92052	9.98262	9.96514	9.96472	9.95678	9.80322	9.82842	9.91865	9.79361	10.0098	9.86914	10.093	10.0479	9.68888	9.87033	9.83485	9.71572	9.91343	10.1232	9.93321	9.81821	9.60491	9.54925	9.74636	9.61237	9.71226	9.93358	9.98853	10.1544
ENSDARG00000005924	9.0386	8.86651	8.78601	8.92576	8.59343	8.71123	8.61803	8.92626	8.80491	8.88926	8.88758	8.65354	8.73582	8.81481	9.03906	8.72933	8.67289	9.01968	9.14618	8.74962	9.00118	8.84073	8.85862	8.69242	8.78082	8.8602	8.74469	8.75092	8.92595	8.99046	8.6635	8.48015	8.6405	8.74459	8.61769	8.72151	8.78827	8.57013	9.01418	8.89637	8.96307	9.05668	8.66236	8.59649	8.73669	8.74483	8.87851	8.77296	8.63501
ENSDARG00000005926	10.684	10.4986	10.5746	10.6317	10.6851	10.7107	10.7616	10.7139	10.8177	10.8406	11.0477	10.9568	11.2775	11.0742	11.1005	11.2427	11.4261	11.2945	10.6643	10.7087	10.5727	10.6555	10.6684	10.6525	10.5416	10.9134	10.8075	10.8282	10.8254	10.7976	10.845	10.7237	10.4011	10.9658	10.7993	10.8514	10.9399	10.9188	10.5656	10.7534	10.6635	10.9876	10.9123	10.6928	10.9605	10.6918	10.7824	10.7913	10.5625
ENSDARG00000005927	8.82356	8.90515	8.4485	8.47383	8.37161	8.51468	8.55622	8.67727	8.67055	8.77385	8.92599	8.84467	8.85062	8.88465	8.99618	8.8364	8.92597	8.48465	8.66316	8.79729	8.58624	8.45039	8.7304	8.6406	8.79341	8.65714	8.37982	8.48782	8.64952	8.26189	8.47982	8.7959	8.70543	8.68949	9.05863	8.92934	8.78827	8.39833	8.48191	8.33717	8.40105	8.70842	8.45524	8.57019	8.53897	8.86335	8.85593	8.91129	8.78421
ENSDARG00000005941	9.42914	9.48394	9.45872	9.3305	9.30423	9.23853	9.39963	9.35388	9.33971	9.22011	9.41024	9.20509	9.06575	9.57923	9.11599	9.1825	9.27795	9.07265	9.56515	9.15698	9.3531	9.36178	9.43987	9.40843	9.33895	9.53418	9.316	9.42153	9.15005	9.31437	9.35286	9.18337	9.22013	9.60014	9.30638	9.42428	9.41569	9.17424	9.26914	9.17927	9.44705	9.47152	9.35554	9.5574	9.3422	9.56814	9.40245	9.37399	9.22525
ENSDARG00000005942	6.53441	6.53441	6.53441	6.53441	6.53441	6.53441	6.53441	6.53441	6.53441	6.53441	6.53441	6.67471	6.53441	6.53441	6.53441	6.53441	6.53441	6.53441	6.53441	6.53441	6.53441	6.53441	6.53441	6.81269	6.53441	6.53441	6.53441	6.69779	6.53441	6.53441	6.53441	6.53441	6.53441	6.53441	6.53441	6.68878	6.71495	6.53441	6.53441	6.53441	6.53441	6.53441	6.53441	6.53441	6.53441	6.53441	6.53441	6.53441	6.53441
ENSDARG00000005943	7.74643	7.92796	7.87504	7.88631	7.78697	7.77837	7.55435	7.88655	7.78988	7.7382	7.30159	7.63071	7.71032	7.61923	7.56554	7.5698	7.62648	7.24815	7.67647	7.5807	7.635	7.95972	7.6918	7.745	7.77192	7.6898	7.62044	7.94831	7.66893	7.72454	7.75412	7.66745	7.88335	7.45088	7.44553	7.044	7.37003	7.69271	7.9141	7.97272	7.97036	7.70455	7.69062	7.61041	7.54371	7.76101	7.81553	7.74972	7.95897
ENSDARG00000005945	10.4737	10.3314	10.4757	10.2946	10.34	10.2034	10.2862	10.3226	10.4527	10.4677	10.2678	10.3915	10.2082	10.2228	10.4573	10.4716	10.3413	10.297	10.3858	10.3328	10.486	10.1077	10.5	10.4006	10.3435	10.2048	10.3188	10.3159	10.3409	10.0446	10.3172	10.4112	10.447	10.3409	10.5445	10.3801	10.4194	10.1008	10.4464	10.3723	10.2079	10.4011	10.3487	10.3986	10.2934	10.2738	10.3939	10.3732	10.3503
ENSDARG00000005948	7.87579	7.89945	7.77035	7.58769	7.77283	7.74105	7.67684	7.5535	7.63715	7.79953	7.44323	7.55398	7.74498	7.81303	7.60212	7.61092	7.45752	7.56353	7.91339	7.51911	7.89346	7.63129	7.74525	7.56449	7.55054	7.45665	7.62044	7.75341	7.37102	7.53741	7.93879	7.59265	7.66166	7.70775	7.48649	7.47	7.52093	7.8527	7.64948	7.72915	8.03901	7.82498	7.93323	7.86272	7.83977	7.85833	7.77252	7.79404	7.35972
ENSDARG00000005972	7.35648	7.13409	7.15792	7.15653	7.1119	6.95716	7.03364	7.1248	7.23213	7.36913	6.80845	7.29437	6.86679	6.70775	7.30432	7.30423	7.18505	7.17897	7.25995	7.10471	7.28603	6.99596	7.06304	7.23798	7.45813	7.05741	7.07862	7.34118	7.35896	6.97831	7.07766	6.91296	7.07296	7.02438	7.26917	7.1085	7.18036	7.06002	7.24997	7.06604	7.44923	6.76998	6.84248	7.12596	7.04672	7.09608	7.07695	7.21655	7.23458
ENSDARG00000005980	9.33329	9.09659	9.23108	9.74051	9.61556	9.1637	9.02438	9.12049	9.4097	9.11038	9.01905	9.43914	9.66143	9.15013	9.5507	9.58479	9.41229	9.70306	9.11568	9.50032	9.36234	9.16975	9.39249	9.35113	9.46699	9.30105	9.46405	9.45678	9.46525	8.80072	9.07669	9.31385	9.0559	9.23142	9.64007	9.24763	9.66168	8.88912	9.17235	9.44077	9.18296	8.82305	9.20031	9.22333	9.35885	8.91368	9.18243	9.11257	9.4737
ENSDARG00000005989	9.64946	9.74997	9.66843	9.73001	9.67537	9.72111	9.28827	9.43555	9.56458	9.78736	10.2913	10.1719	10.0112	10.1596	10.1197	10.2032	10.3756	10.2304	9.62719	9.80405	9.62771	9.68299	9.68211	9.54721	9.5772	9.6671	9.63672	9.68563	9.35105	9.40271	9.42577	9.57712	9.65785	9.98125	10.159	10.2097	10.2288	9.46626	9.6779	9.61405	9.33652	9.84273	9.97666	9.88279	9.99652	9.8012	9.68812	9.87072	9.79289
ENSDARG00000005993	8.18621	7.88196	7.96371	8.15853	8.2438	7.97014	7.83867	8.09837	8.34562	7.9944	7.93911	7.88149	8.27636	8.16344	7.97083	8.10277	8.42186	7.97159	7.96209	7.99615	7.596	8.067	8.12337	8.04693	8.03305	7.71876	8.13311	7.7436	7.80998	7.91571	7.88536	7.74343	8.01172	8.15864	8.39389	8.27401	8.46311	7.9913	8.07139	7.84449	8.16496	8.1014	8.27387	8.04929	7.68379	8.02432	7.87967	7.99108	8.01022
ENSDARG00000006003	9.82382	9.58661	9.7716	9.67477	9.8577	9.8224	9.64042	9.68352	9.70953	9.69673	10.0705	10.076	10.0648	9.88252	9.76163	10.0873	10.0224	10.1252	9.73907	9.85249	9.85078	9.99461	9.68351	9.68117	9.59591	10.0415	9.90774	9.91686	10.0061	9.71728	9.86469	9.72168	9.71954	10.4258	9.91769	10.0802	10.0332	9.84676	9.70871	9.96136	9.65212	10.1711	10.1419	10.0312	9.93639	9.78607	9.61581	9.54968	9.7254
ENSDARG00000006008	8.49003	8.23599	8.43541	8.17325	8.06329	8.04394	8.26441	8.32137	8.20574	7.91215	8.46514	8.10977	8.20258	8.11737	8.18497	8.10776	8.06281	8.31782	8.31719	8.12349	7.86358	8.29216	8.04283	8.22588	7.90177	8.57429	8.0688	8.16793	7.93386	8.82229	8.50831	7.85645	7.77279	8.85709	8.14131	8.11726	8.201	8.82462	8.14487	8.21645	8.08788	8.90811	8.50666	8.3814	8.31935	8.77402	8.295	8.52977	7.94388
ENSDARG00000006010	9.09195	9.08775	9.31723	9.04186	9.04852	9.16073	9.12424	8.96505	8.86729	8.99104	9.5014	9.34704	9.2434	9.20829	9.34928	9.54062	9.27578	9.46601	9.04008	9.02783	9.03958	9.23287	9.22433	8.99986	9.34174	9.05211	9.0509	8.95213	8.92013	9.07283	9.30277	9.01625	9.12321	9.13524	8.94482	9.24504	9.0851	9.19534	9.05199	9.02973	9.0738	9.22364	9.05167	9.1114	9.15597	9.14488	9.21193	9.4646	8.82548
ENSDARG00000006011	7.0791	7.22947	7.14061	6.99738	7.09487	7.01328	7.26297	7.42432	7.72098	7.02078	7.26963	6.87741	7.09165	7.38906	7.07259	7.33864	7.18505	7.00919	7.04058	7.10471	7.47897	7.12123	7.25482	7.25112	7.05679	7.28628	7.43767	6.86064	7.07563	7.13107	7.09649	7.30775	7.12904	7.06322	6.88368	6.94169	7.22741	7.24917	7.33244	7.02699	7.40207	7.02298	7.1318	7.14977	7.41279	7.4488	7.20332	7.23094	7.33045
ENSDARG00000006019	11.1774	11.1109	11.3047	11.2138	10.4105	11.3549	11.1639	11.1679	11.1009	11.418	11.777	11.577	11.4802	11.4163	11.6647	11.7358	11.543	11.7495	11.0713	11.1132	10.9379	11.3657	11.1569	11.1264	11.1758	11.4894	10.8976	11.2891	11.422	11.2261	11.2311	11.0458	11.1021	12.0952	11.536	11.9792	11.8225	11.2513	11.1859	11.1229	11.2728	11.8492	11.3572	11.5113	11.5892	11.1695	10.9892	11.0536	10.6563
ENSDARG00000006025	8.19538	8.14221	8.05782	8.12851	8.34196	8.086	7.93785	8.13294	8.31475	8.37122	8.05541	7.9958	8.0291	8.14064	8.0194	7.77982	8.26756	7.93237	8.28613	8.0669	8.20578	8.11002	8.23249	8.08916	8.33146	7.9167	8.17098	8.17458	8.15677	8.3578	8.09071	8.23499	8.10982	7.90366	8.18729	8.10477	8.23991	8.15266	8.30029	8.17672	8.20887	8.1014	8.10615	8.29838	7.91485	8.17343	8.26318	7.92299	8.20683
ENSDARG00000006029	8.57007	8.42263	8.32061	8.6347	8.13685	8.42465	8.39109	8.60977	8.54691	8.48114	8.29746	8.11492	8.1981	8.37658	8.28834	8.23945	8.5404	8.32494	8.4887	8.17744	8.33272	8.34527	8.46685	8.29745	8.3843	8.25851	8.39925	8.38091	8.53746	8.62342	8.69521	8.40125	8.46222	8.65596	8.55236	8.54615	8.59051	8.31913	8.71767	8.48684	8.31206	8.39461	8.73973	8.15834	8.26727	8.51976	8.06146	8.21377	8.05234
ENSDARG00000006031	9.29458	8.9936	9.2549	9.31438	9.25804	8.94604	9.04883	9.06427	9.04758	9.12661	9.44365	9.2269	9.5613	9.17437	9.72028	9.71831	9.67051	9.39832	9.20965	8.89323	9.13787	9.182	9.22238	9.26464	9.16655	9.38729	9.03441	9.32928	9.18165	9.4062	9.15791	9.25888	9.31067	9.27496	9.27856	9.52506	9.48584	9.35524	9.05664	9.09301	9.08838	9.52016	9.28914	9.01625	9.12886	9.33684	9.35591	9.45503	9.36625
ENSDARG00000006038	9.05272	9.13141	9.23108	8.70658	8.96645	9.09079	9.23433	9.29279	9.22241	9.11038	9.02866	9.14439	9.10406	9.22493	9.03378	9.16082	9.16727	9.18754	9.18506	9.03274	9.28908	9.18504	9.06582	9.14773	9.05095	9.14022	9.20142	9.12076	9.00484	9.15677	9.32258	9.06167	9.0105	9.13286	9.33157	8.88962	8.95585	9.0071	9.05896	9.12721	8.88104	9.3259	9.11217	9.27762	9.18256	9.18802	9.20217	9.03665	9.10161
ENSDARG00000006040	9.2588	9.12062	9.23588	9.00933	9.00554	9.33846	9.32441	9.42927	9.37748	9.03056	9.18514	8.95744	8.98086	9.26408	9.3846	9.04451	9.50192	9.41399	9.5056	9.10445	9.40317	9.22993	9.30731	9.31758	9.31925	9.22851	9.12158	9.12709	9.35953	9.4457	9.49118	9.07942	9.2451	9.55357	9.25457	9.65226	9.60001	9.25874	9.1068	9.44652	9.36943	9.35032	9.18744	9.30858	9.29102	9.46252	9.23508	9.48166	9.37121
ENSDARG00000006044	7.44813	7.53398	7.6968	7.83462	7.53122	7.71211	7.63779	7.73416	7.60745	7.28738	7.57466	7.70154	7.35069	7.70376	7.61986	7.49055	7.70828	7.38647	7.55021	7.6303	7.54475	7.95164	7.63519	7.58166	7.55054	7.73759	7.34487	7.41596	7.78782	7.39252	7.64729	7.43028	7.79588	7.41933	7.54439	7.49346	7.70072	7.85885	7.44577	7.76663	7.43382	7.82498	7.88538	7.51797	7.85083	7.53981	7.60889	7.39487	7.25153
ENSDARG00000006052	7.0791	7.35584	7.12276	7.26829	7.40182	6.76096	7.01423	7.36373	7.14482	6.94602	6.95217	7.20158	6.53441	7.17801	7.09126	7.20304	7.04796	7.1008	6.87923	7.13687	6.79737	7.24164	7.20598	6.81269	7.23227	7.0804	7.04384	7.0486	7.19537	7.31962	7.07766	6.99738	7.07296	7.14925	7.25571	7.16615	7.15541	7.12511	7.07767	6.85327	7.21893	7.39348	7.1471	7.25644	7.18538	7.30085	7.47229	7.08705	7.38788
ENSDARG00000006060	9.76059	9.79337	9.67718	9.74498	9.90823	9.60982	9.62133	9.47668	9.52115	9.26458	10.1669	9.76552	9.76322	9.91117	9.9574	9.97711	9.75474	9.98073	9.70844	9.70337	9.46652	9.69147	9.63081	9.72363	9.6258	9.72815	9.52843	9.75966	9.72048	9.47917	9.65887	9.4964	9.57393	9.571	9.72579	9.55641	9.46184	9.41007	9.78083	9.67387	9.70659	9.62034	9.47776	9.64186	9.41083	9.70642	9.67283	9.53888	9.7558
ENSDARG00000006062	9.17791	9.34764	9.36601	9.25433	9.44545	9.42433	9.42198	9.37148	9.32528	9.49269	9.68559	9.61016	9.43259	9.58179	9.44285	9.45496	9.16727	9.48095	9.20299	9.39128	9.40317	9.30441	9.38559	8.99481	9.18229	9.36497	9.12158	9.12393	9.32747	9.12081	9.24155	9.46509	9.25215	9.36617	9.54164	9.53978	9.51818	9.39747	9.16808	9.26042	9.23607	9.41402	9.29712	9.58779	9.37858	9.27644	9.03787	9.04185	9.24977
ENSDARG00000006065	9.13451	9.11411	9.15705	9.12574	9.32879	9.39962	9.06808	9.06153	9.14194	9.13063	9.15931	9.45207	9.34403	9.48098	8.78421	8.78251	8.70979	9.20941	9.07475	9.36069	8.99818	9.28758	9.00556	9.25423	9.40444	8.8383	8.8789	9.0558	9.05058	8.94731	9.21581	9.38977	9.3174	8.72862	8.87394	8.77386	8.87004	8.7393	9.06359	9.24058	9.12418	8.95865	8.95554	8.90157	9.11707	8.83883	9.22162	9.03143	9.24164
ENSDARG00000006074	9.81978	9.91852	9.84004	10.0311	10.0894	10.1546	10.0538	9.71806	9.92222	9.92582	9.38587	9.75222	9.71682	9.52964	9.60778	9.38986	9.71087	9.44788	9.87197	9.99355	9.96167	9.90848	9.90788	9.96597	10.008	9.80687	9.9948	10.0272	9.8661	9.83883	10.0612	10.0898	9.86743	9.44608	9.51818	9.43108	9.49177	9.71332	9.84154	9.85528	9.9668	9.71957	9.70311	9.64667	9.79583	9.67535	9.95662	9.85492	9.80201
ENSDARG00000006079	6.98688	6.72528	6.89625	7.17165	6.84907	6.95716	6.67351	6.89752	6.53441	6.90281	6.88784	7.07485	6.89329	6.88046	6.85723	6.89779	6.93809	6.78901	6.53441	6.97297	6.53441	7.0985	6.79983	6.92735	6.86587	6.53441	7.06153	6.9948	6.99258	6.86284	6.89125	6.91296	7.10173	6.78028	7.06622	6.9696	6.71495	7.09356	7.09419	6.91138	6.95603	6.91838	6.77322	7.01853	7.10645	6.53441	6.85795	6.78276	7.05594
ENSDARG00000006092	10.61	10.7357	10.6513	10.7938	10.8531	10.6988	10.3755	10.8566	10.7281	10.8958	10.8063	10.7703	10.7151	10.7468	10.9231	10.9961	10.9867	11.0363	10.5344	10.785	10.6554	10.7876	10.7124	10.764	10.8333	10.7234	10.5509	10.8235	10.8843	10.6533	10.4928	10.6691	10.616	10.7591	10.9426	10.9132	10.8854	10.7776	10.8558	10.5268	10.7419	10.7981	10.7698	10.6974	10.8835	10.8491	10.7689	10.7309	10.6035
ENSDARG00000006093	7.59746	7.42616	7.58902	7.5165	7.09487	7.88276	7.2501	7.37623	7.59733	7.40686	7.30159	7.01835	7.51478	7.38906	7.61103	7.34976	7.28364	7.69829	7.5592	7.48184	7.27117	7.35877	7.28921	7.3366	7.55054	7.6395	7.42789	7.25784	7.42865	7.58593	7.40932	7.485	7.3696	7.35213	7.47644	7.1085	7.45731	7.4055	7.27456	7.6243	7.23959	7.12379	7.32918	7.48965	7.23277	7.35709	7.28624	7.76471	7.51534
ENSDARG00000006094	8.32517	8.54539	8.39076	8.4312	8.32903	8.20986	8.42668	8.23609	8.21144	8.49422	8.79216	8.88982	8.97354	8.86753	8.64992	8.6549	8.64537	8.80868	8.4617	8.41179	8.36737	8.56203	8.53064	8.49372	8.28872	8.27007	8.3561	8.30017	8.58722	8.24514	8.43797	8.77947	8.27676	8.42591	8.45165	8.67491	8.58473	8.21673	8.10135	8.39332	8.52363	8.13991	8.19763	8.43576	8.37626	8.11118	8.41102	8.30417	8.59598
ENSDARG00000006109	6.53441	6.53441	6.53441	6.53441	6.81596	6.53441	6.53441	6.79151	6.75163	6.53441	6.53441	6.53441	6.53441	6.53441	6.53441	6.72901	6.67754	6.894	6.53441	6.53441	6.53441	6.53441	6.53441	6.73133	6.76905	6.53441	6.53441	6.53441	6.53441	6.53441	6.53441	6.88864	6.53441	6.53441	6.53441	6.53441	6.53441	6.53441	6.72748	6.53441	6.53441	6.72682	6.53441	6.53441	6.53441	6.53441	6.53441	6.85477	6.53441
ENSDARG00000006110	7.85739	7.46369	7.56976	7.66157	7.42312	7.97014	7.43233	7.79013	7.56628	7.90142	8.2041	7.73875	7.94815	8.02779	7.76614	7.72436	7.52719	7.84935	7.80873	7.7075	7.94381	7.99923	7.80825	7.7732	7.61101	7.51804	7.84384	8.00353	7.68564	7.56201	7.68144	7.56092	7.3509	7.34032	7.75964	7.62219	7.67524	7.56082	7.66454	7.82384	7.65207	7.55022	7.74121	7.77149	7.74671	7.53981	7.62366	7.96066	7.55006
ENSDARG00000006112	8.35355	8.16523	8.24104	8.10288	8.17687	8.24641	8.20978	8.43245	8.171	8.17692	8.26906	8.35586	8.27636	7.87335	8.69168	8.21698	8.02291	7.95216	8.32592	8.46966	8.13091	8.46621	8.19436	7.98615	8.26361	8.17431	8.25631	8.15454	8.39286	8.28659	8.12983	8.07134	8.26184	8.04681	8.30184	8.42234	8.64145	8.35142	8.2449	8.4671	8.31864	8.24403	8.10615	8.18043	8.11327	8.27182	8.31833	8.53358	8.50474
ENSDARG00000006120	10.2098	10.2717	10.2183	10.0895	10.328	10.2382	10.3783	10.3911	10.3145	10.3578	10.659	10.5044	10.4579	10.7945	10.4735	10.3809	10.5366	10.6091	10.4405	10.2611	10.322	10.2655	10.3854	10.3067	10.089	10.4251	10.4043	10.2091	10.2506	10.6727	10.3535	10.1392	10.326	10.7463	10.7211	10.5963	10.712	10.4435	10.3416	10.2957	10.2795	10.5207	10.5548	10.5564	10.5303	10.428	10.4827	10.4795	10.4881
ENSDARG00000006124	12.4028	12.284	12.4446	12.3146	12.3908	12.1264	12.2199	12.346	12.331	12.1869	12.4823	12.4487	12.466	12.4128	12.278	12.2539	12.2964	12.283	12.3453	12.3519	12.2921	12.3984	12.3113	12.3982	12.3757	12.2544	12.3069	12.3746	12.3118	12.1853	12.3065	12.2235	12.2251	12.191	12.4445	12.3349	12.3899	12.0438	12.264	12.1507	12.1462	12.2267	12.4473	12.4264	12.5242	12.3051	12.2889	12.3848	12.2046
ENSDARG00000006125	9.769	9.74722	9.75024	9.84692	9.67853	9.72111	9.6036	10.075	9.95963	9.94838	9.92916	9.73428	9.84908	9.87006	9.76788	9.59601	9.8516	9.87252	9.85114	9.81806	9.6239	9.83024	9.69187	9.82171	9.81297	9.80869	9.7344	9.73948	9.72536	10.086	9.73901	9.77878	9.80729	9.85823	9.73361	9.86339	10.1231	10.0357	9.72027	9.83511	9.87087	9.9536	9.88949	9.55227	9.80789	9.83098	9.69776	9.78838	9.64641
ENSDARG00000006128	10.3315	10.4682	10.3897	10.3374	10.7105	10.3404	10.1823	10.1536	10.5636	10.3358	10.075	10.5584	10.5185	10.4564	10.3065	10.4279	10.0994	10.5474	10.175	10.4617	10.42	10.5817	10.4961	10.2676	10.599	10.1839	10.347	10.527	10.5729	10.0177	10.3129	10.3581	10.6133	10.4586	10.61	10.5166	10.4663	9.89705	10.4498	10.3452	10.3402	10.0485	10.3813	10.2211	10.4097	10.1659	10.3668	10.3033	10.5689
ENSDARG00000006137	7.62137	7.1904	7.37336	7.42857	7.5031	7.67212	7.2236	7.70069	7.64684	7.89057	7.2858	7.20158	7.09165	7.71525	7.78112	7.4624	7.9196	7.50341	7.34643	7.45274	7.49029	7.24164	7.59798	7.73059	7.40025	7.37626	7.53821	7.49722	7.51302	7.55388	7.47535	7.40145	7.48923	7.45088	7.83118	7.88331	7.89445	7.60162	7.70117	7.45566	7.49379	7.60723	7.68317	7.62287	7.85083	7.67569	7.25197	7.57632	7.67685
ENSDARG00000006151	6.77141	6.83587	6.74369	6.81435	7.07729	6.76096	6.67351	6.53441	6.87738	6.53441	6.53441	7.03792	6.89329	6.95773	6.78467	7.0285	7.1375	6.53441	6.81618	6.9942	6.74921	6.96638	6.88516	6.53441	7.00215	6.98109	7.11121	6.86064	6.74	6.83433	6.6804	6.88864	6.71485	6.78028	6.73639	6.94169	6.53441	6.86793	7.07767	6.53441	6.87907	6.94152	6.84248	7.25644	6.79157	6.72814	6.79877	6.73727	6.53441
ENSDARG00000006169	7.98549	7.94472	8.05782	7.83462	7.93091	7.75052	7.93191	7.87944	7.81455	7.65917	8.13536	8.01281	8.26366	8.25746	7.83186	8.11768	8.14386	8.394	8.21674	7.92658	7.95777	7.84966	7.81434	7.6313	7.79151	7.98504	7.71742	7.92377	7.86685	7.85185	7.85054	7.9956	7.64848	7.71545	7.54439	7.97165	8.16892	7.91845	8.01964	7.59834	7.92517	7.9553	7.83527	8.04109	7.6707	7.89484	8.30672	7.91658	8.10617
ENSDARG00000006174	7.0443	6.95997	7.08523	7.0917	7.16006	7.08653	7.12074	6.95333	6.75163	7.42505	7.23609	7.01835	7.05823	6.95773	7.05323	7.4624	7.02801	7.1008	7.25995	7.07052	7.24042	6.99596	7.02924	7.03435	6.90479	7.33266	7.29961	7.18279	7.05616	7.20033	7.362	7.08448	7.27086	7.08156	7.15272	7.06641	7.24968	7.32037	7.26238	7.2134	6.98955	7.12379	7.1318	7.19465	6.97866	7.31245	7.06094	7.10494	6.97982
ENSDARG00000006181	7.25184	7.25424	7.26706	7.3413	7.39095	7.03893	7.167	7.31146	7.45395	7.16911	7.23609	7.30664	7.43213	7.3375	7.49763	7.43325	7.33412	7.12807	7.24666	7.23732	7.15641	6.96638	7.19316	7.34801	7.38509	7.10241	7.27584	7.20241	7.30861	7.05204	6.9461	6.91296	7.18003	7.14925	7.02716	6.99578	7.48972	7.09356	7.26238	7.42396	7.12859	7.00399	7.02966	7.3983	7.18538	7.09608	6.90775	7.15539	7.53864
ENSDARG00000006192	10.0711	9.98653	9.98184	9.95362	9.99666	9.95772	10.0562	10.2506	10.1668	9.9881	10.29	10.076	10.0031	10.3652	10.0096	10.2011	9.95837	10.0967	10.0371	10.0168	9.90497	9.93896	10.0942	9.98224	9.8867	10.1909	10.0947	10.0138	10.0234	10.2712	10.1182	9.98199	10.1387	10.3237	10.2924	10.2418	10.1932	10.1568	9.90481	9.8906	10.0402	10.1825	10.0634	10.2684	10.2306	10.2086	10.2517	10.0802	9.952
ENSDARG00000006196	8.70448	8.7689	8.62637	8.77472	8.53602	8.99715	8.70867	8.80927	8.72445	8.74202	8.74569	8.76178	8.70922	8.77384	8.58093	8.61931	8.6384	8.73363	8.73758	8.7647	8.66964	8.8368	8.62832	8.8252	8.84262	8.67809	8.60505	8.7961	8.80134	8.92768	8.64916	8.83083	8.7521	8.7635	8.56717	8.64289	8.66347	8.96313	8.67508	8.47107	8.76625	8.72034	8.69075	8.74399	8.42399	8.95968	8.49059	8.80118	8.52352
ENSDARG00000006200	12.788	12.8404	12.9165	12.9011	12.8825	13.0104	12.9375	12.8157	12.9231	12.9726	12.4747	12.6052	12.6392	12.5746	12.6577	12.7433	12.6664	12.5986	12.8524	12.8594	12.8394	12.9371	12.9244	12.769	12.8473	12.6908	12.794	12.8773	12.8769	12.7925	13.0366	12.9732	12.965	12.8395	12.8945	12.9389	12.9467	12.7315	12.8069	12.8896	13.0154	12.7193	12.8168	12.9699	12.7963	12.6365	12.7402	12.6416	12.7696
ENSDARG00000006202	7.76013	7.93358	8.05179	7.86078	7.93091	7.95477	8.08192	7.78232	8.02724	7.78756	7.96187	8.08366	7.79803	8.17094	8.0194	8.16602	8.16966	7.74725	8.0144	8.17263	7.61571	7.80407	7.91274	7.73782	7.89301	7.77422	8.14269	7.87292	7.89416	7.89867	8.18352	8.03663	7.81845	8.01273	8.03777	7.75263	7.90479	7.74894	8.00899	7.8714	7.82861	8.0097	8.08593	8.15089	7.60234	7.57367	7.9613	7.97901	8.00304
ENSDARG00000006206	7.11172	7.33448	7.38563	6.97601	7.39095	7.06329	6.81229	7.43589	7.16332	6.985	6.53441	6.53441	7.02241	6.7794	7.03308	6.72901	6.98537	6.53441	7.45472	7.15229	6.79737	6.96638	7.09472	7.07103	7.26924	6.69289	7.0064	7.29237	6.82491	7.03466	7.16597	7.57692	7.20398	6.73524	6.53441	6.68878	6.53441	6.83899	7.07767	7.10229	6.91952	6.86718	6.96926	6.91781	6.94022	7.15776	6.95152	7.0493	7.12191
ENSDARG00000006207	7.7395	7.7166	7.8679	7.63759	7.67564	7.75989	7.63779	7.89361	7.48925	7.68625	7.7824	7.76041	7.25911	7.24239	7.88696	8.03583	7.96333	7.63337	7.82917	7.87757	7.67243	7.99923	7.83834	7.4922	7.57522	7.97022	7.71742	7.89865	7.8245	7.71086	7.49622	7.47613	7.96412	7.63555	7.37988	7.77844	8.08464	8.20778	7.69396	7.64121	7.8683	7.60723	7.7826	7.67111	7.8726	7.85833	7.62366	7.96066	8.15128
ENSDARG00000006215	9.60306	9.36769	9.84314	9.59093	9.31451	9.75246	9.57905	9.48275	9.73321	9.72584	9.36606	9.55829	9.37174	9.49467	9.54156	9.82541	9.81513	9.73317	9.40164	9.71842	9.7198	9.70409	9.48085	9.6657	9.44645	9.84995	9.75004	9.81081	9.98464	9.82985	9.77268	9.45506	9.48763	9.70943	9.59946	9.65804	9.76289	9.36638	9.36885	9.57968	9.49108	9.23178	9.75994	9.38018	9.65585	9.50539	9.24841	9.41213	9.64641
ENSDARG00000006219	10.2581	10.2133	10.3304	10.3521	10.316	10.4405	10.5515	10.3001	10.2964	10.329	10.373	10.0291	10.0902	9.99763	10.4669	10.4305	10.5392	10.1234	10.4134	10.2631	10.2342	10.4701	10.2552	10.3544	10.0491	10.3844	10.3255	10.3145	10.2695	10.4585	10.6241	10.4265	10.3504	10.4788	10.6824	10.4794	10.4678	10.4952	10.2256	10.425	10.4013	10.3359	10.3887	10.5988	10.342	10.1584	10.3241	10.1428	10.1936
[truncated: 26,927 more rows]
[truncated: 20 more columns]
