# Supplementary material for: Diverse PFAS produce unique transcriptomic changes linked to developmental toxicity in zebrafish
Source: Front Toxicol. 2024 Jul 22;6:1425537. doi: 10.3389/ftox.2024.1425537 (PMC11298493; doi:10.3389/ftox.2024.1425537)
Supplement: Supplementary file 1 [file DataSheet1.zip › Proofs and Raw Data FINAL Submission/15_PFAS_Transcriptomics_holdback_plates_Morphology.xlsx]

## Sheet: Mortality & Morphology Holdback
15 PFAS Transcriptomics Holdback Plates Morphology
pfas.number	conc.uM	plate.id	well	date	MO24	DP24	SM24	MORT	CRAN	AXIS	EDEM	MUSC	LTRK	BRN_	SKIN	NC__	TCHR	DNC_
10	0	23206	A11	20210615	NA	NA	NA	NA	NA	NA	NA	NA	NA	NA	NA	NA	NA	1
10	0	23206	B11	20210615	0	0	0	0	0	0	0	0	0	0	0	0	0	0
10	0	23206	C11	20210615	0	0	0	0	0	0	0	0	0	0	0	0	0	0
10	0	23206	D11	20210615	0	0	0	0	0	0	0	0	0	0	0	0	0	0
10	0	23206	E11	20210615	0	0	0	0	0	0	0	0	0	0	0	0	0	0
10	0	23206	F11	20210615	0	0	0	0	0	0	0	0	0	0	0	0	0	0
10	0	23206	G11	20210615	0	0	0	0	0	0	0	0	0	0	0	0	0	0
10	0	23206	H11	20210615	0	0	0	0	0	0	0	0	0	0	0	0	0	0
10	0	23206	A12	20210615	NA	NA	NA	NA	NA	NA	NA	NA	NA	NA	NA	NA	NA	1
10	0	23206	B12	20210615	0	0	0	0	0	0	0	0	0	0	0	0	0	0
10	0	23206	C12	20210615	0	0	0	0	0	0	0	0	0	0	0	0	0	0
10	0	23206	D12	20210615	0	0	0	0	0	0	0	0	0	0	0	0	0	0
10	0	23206	E12	20210615	0	0	0	0	0	0	0	0	0	0	0	0	0	0
10	0	23206	F12	20210615	0	0	0	0	0	0	0	0	0	0	0	0	0	0
10	0	23206	G12	20210615	0	0	0	0	0	0	0	0	0	0	0	0	0	0
10	0	23206	H12	20210615	0	0	0	0	0	0	0	0	0	0	0	0	0	0
10	0	23266	A11	20210622	NA	NA	NA	NA	NA	NA	NA	NA	NA	NA	NA	NA	NA	1
10	0	23266	B11	20210622	NA	NA	NA	NA	NA	NA	NA	NA	NA	NA	NA	NA	NA	1
10	0	23266	C11	20210622	0	0	0	0	0	0	0	0	0	0	0	0	0	0
10	0	23266	D11	20210622	0	0	0	0	0	0	0	0	0	0	0	0	0	0
10	0	23266	E11	20210622	0	0	0	0	0	0	0	0	0	0	0	0	0	0
10	0	23266	F11	20210622	0	0	0	0	0	0	0	0	0	0	0	0	0	0
10	0	23266	G11	20210622	0	0	0	0	0	0	0	0	0	0	0	0	0	0
10	0	23266	H11	20210622	0	0	0	0	0	0	0	0	0	0	0	0	0	0
10	0	23266	A12	20210622	0	0	0	0	0	0	0	0	0	0	0	0	0	0
10	0	23266	B12	20210622	0	0	0	0	0	0	0	0	0	0	0	0	0	0
10	0	23266	C12	20210622	0	0	0	0	0	0	0	0	0	0	0	0	0	0
10	0	23266	D12	20210622	0	0	0	0	0	0	0	0	0	0	0	0	0	0
10	0	23266	E12	20210622	0	0	0	0	0	0	0	0	0	0	0	0	0	0
10	0	23266	F12	20210622	0	0	0	1	NA	NA	NA	NA	NA	NA	NA	NA	NA	0
10	0	23266	G12	20210622	0	0	0	0	0	0	0	0	0	0	0	0	0	0
10	0	23266	H12	20210622	0	0	0	0	0	0	0	0	0	0	0	0	0	0
10	0	23301	A11	20210701	NA	NA	NA	NA	NA	NA	NA	NA	NA	NA	NA	NA	NA	1
10	0	23301	B11	20210701	0	0	0	0	0	0	0	0	0	0	0	0	0	0
10	0	23301	C11	20210701	0	0	0	0	0	0	0	0	0	0	0	0	0	0
10	0	23301	D11	20210701	0	0	0	0	0	0	0	0	0	0	0	0	0	0
10	0	23301	E11	20210701	0	0	0	0	0	0	0	0	0	0	0	0	0	0
10	0	23301	F11	20210701	0	0	0	0	0	0	0	0	0	0	0	0	0	0
10	0	23301	G11	20210701	0	0	0	0	0	0	0	0	0	0	0	0	0	0
10	0	23301	H11	20210701	0	0	0	0	0	0	0	0	0	0	0	0	0	0
10	0	23301	A12	20210701	NA	NA	NA	NA	NA	NA	NA	NA	NA	NA	NA	NA	NA	1
10	0	23301	B12	20210701	0	0	0	0	0	0	0	0	0	0	0	0	0	0
10	0	23301	C12	20210701	0	0	0	0	0	0	0	0	0	0	0	0	0	0
10	0	23301	D12	20210701	0	0	0	0	0	0	0	0	0	0	0	0	0	0
10	0	23301	E12	20210701	0	0	0	0	0	0	0	0	0	0	0	0	0	0
10	0	23301	F12	20210701	0	0	0	0	0	0	0	0	0	0	0	0	0	0
10	0	23301	G12	20210701	0	0	0	0	0	0	0	0	0	0	0	0	0	0
10	0	23301	H12	20210701	0	0	0	0	0	0	0	0	0	0	0	0	0	0
10	0	23395	A11	20210715	0	0	0	0	0	0	0	0	0	0	0	0	0	0
10	0	23395	B11	20210715	0	0	0	0	0	0	0	0	0	0	0	0	0	0
10	0	23395	C11	20210715	0	0	0	0	0	0	0	0	0	0	0	0	0	0
10	0	23395	D11	20210715	0	0	0	0	0	0	0	0	0	0	0	0	0	0
10	0	23395	E11	20210715	0	0	0	0	0	0	0	0	0	0	0	0	0	0
10	0	23395	F11	20210715	0	0	0	0	0	0	0	0	0	0	0	0	0	0
10	0	23395	G11	20210715	1	NA	NA	NA	NA	NA	NA	NA	NA	NA	NA	NA	NA	0
10	0	23395	H11	20210715	NA	NA	NA	NA	NA	NA	NA	NA	NA	NA	NA	NA	NA	1
10	0	23395	A12	20210715	0	0	0	0	0	0	0	0	0	0	0	0	0	0
10	0	23395	B12	20210715	0	0	0	0	0	0	0	0	0	0	0	0	0	0
10	0	23395	C12	20210715	0	0	0	0	0	0	0	0	0	0	0	0	0	0
10	0	23395	D12	20210715	0	0	0	0	0	0	0	0	0	0	0	0	0	0
10	0	23395	E12	20210715	0	0	0	0	0	0	0	0	0	0	0	0	0	0
10	0	23395	F12	20210715	0	0	0	0	0	0	0	0	0	0	0	0	0	0
10	0	23395	G12	20210715	0	0	0	0	0	0	0	0	0	0	0	0	0	0
10	0	23395	H12	20210715	NA	NA	NA	NA	NA	NA	NA	NA	NA	NA	NA	NA	NA	1
10	8	23206	A01	20210615	NA	NA	NA	NA	NA	NA	NA	NA	NA	NA	NA	NA	NA	1
10	8	23206	B01	20210615	NA	NA	NA	NA	NA	NA	NA	NA	NA	NA	NA	NA	NA	1
10	8	23206	C01	20210615	NA	NA	NA	NA	NA	NA	NA	NA	NA	NA	NA	NA	NA	1
10	8	23206	D01	20210615	NA	NA	NA	NA	NA	NA	NA	NA	NA	NA	NA	NA	NA	1
10	8	23206	E01	20210615	NA	NA	NA	NA	NA	NA	NA	NA	NA	NA	NA	NA	NA	1
10	8	23206	F01	20210615	NA	NA	NA	NA	NA	NA	NA	NA	NA	NA	NA	NA	NA	1
10	8	23206	G01	20210615	0	0	0	0	0	0	0	0	0	0	0	0	0	0
10	8	23206	H01	20210615	NA	NA	NA	NA	NA	NA	NA	NA	NA	NA	NA	NA	NA	1
10	8	23206	A02	20210615	NA	NA	NA	NA	NA	NA	NA	NA	NA	NA	NA	NA	NA	1
10	8	23206	B02	20210615	0	0	0	0	1	0	0	0	0	0	0	0	0	0
10	8	23206	C02	20210615	0	0	0	0	1	0	0	0	0	0	0	0	0	0
10	8	23206	D02	20210615	NA	NA	NA	NA	NA	NA	NA	NA	NA	NA	NA	NA	NA	1
10	8	23206	E02	20210615	NA	NA	NA	NA	NA	NA	NA	NA	NA	NA	NA	NA	NA	1
10	8	23206	F02	20210615	0	0	0	0	1	0	0	0	0	0	0	0	0	0
10	8	23206	G02	20210615	NA	NA	NA	NA	NA	NA	NA	NA	NA	NA	NA	NA	NA	1
10	8	23206	H02	20210615	0	0	0	0	0	0	0	0	0	0	0	0	0	0
10	8	23206	A03	20210615	0	0	0	1	NA	NA	NA	NA	NA	NA	NA	NA	NA	0
10	8	23206	B03	20210615	0	0	0	1	NA	NA	NA	NA	NA	NA	NA	NA	NA	0
10	8	23206	C03	20210615	0	0	0	0	1	1	1	0	0	1	0	0	1	0
10	8	23206	D03	20210615	0	0	0	1	NA	NA	NA	NA	NA	NA	NA	NA	NA	0
10	8	23206	E03	20210615	0	0	0	1	NA	NA	NA	NA	NA	NA	NA	NA	NA	0
10	8	23206	F03	20210615	0	0	0	1	NA	NA	NA	NA	NA	NA	NA	NA	NA	0
10	8	23206	G03	20210615	0	0	0	1	NA	NA	NA	NA	NA	NA	NA	NA	NA	0
10	8	23206	H03	20210615	0	0	0	1	NA	NA	NA	NA	NA	NA	NA	NA	NA	0
10	8	23206	A04	20210615	0	0	0	0	1	1	1	0	0	1	0	0	1	0
10	8	23206	B04	20210615	0	0	0	1	NA	NA	NA	NA	NA	NA	NA	NA	NA	0
10	8	23206	C04	20210615	0	0	0	1	NA	NA	NA	NA	NA	NA	NA	NA	NA	0
10	8	23206	D04	20210615	0	0	0	0	1	1	1	0	0	1	0	0	1	0
10	8	23206	E04	20210615	0	0	0	1	NA	NA	NA	NA	NA	NA	NA	NA	NA	0
10	8	23206	F04	20210615	0	0	0	1	NA	NA	NA	NA	NA	NA	NA	NA	NA	0
10	8	23206	G04	20210615	0	0	0	1	NA	NA	NA	NA	NA	NA	NA	NA	NA	0
10	8	23206	H04	20210615	0	0	0	0	1	1	1	0	1	1	0	0	1	0
10	8	23266	A01	20210622	NA	NA	NA	NA	NA	NA	NA	NA	NA	NA	NA	NA	NA	1
10	8	23266	B01	20210622	NA	NA	NA	NA	NA	NA	NA	NA	NA	NA	NA	NA	NA	1
10	8	23266	C01	20210622	NA	NA	NA	NA	NA	NA	NA	NA	NA	NA	NA	NA	NA	1
10	8	23266	D01	20210622	NA	NA	NA	NA	NA	NA	NA	NA	NA	NA	NA	NA	NA	1
10	8	23266	E01	20210622	NA	NA	NA	NA	NA	NA	NA	NA	NA	NA	NA	NA	NA	1
10	8	23266	F01	20210622	NA	NA	NA	NA	NA	NA	NA	NA	NA	NA	NA	NA	NA	1
10	8	23266	G01	20210622	0	0	0	1	NA	NA	NA	NA	NA	NA	NA	NA	NA	0
10	8	23266	H01	20210622	NA	NA	NA	NA	NA	NA	NA	NA	NA	NA	NA	NA	NA	1
10	8	23266	A02	20210622	NA	NA	NA	NA	NA	NA	NA	NA	NA	NA	NA	NA	NA	1
10	8	23266	B02	20210622	NA	NA	NA	NA	NA	NA	NA	NA	NA	NA	NA	NA	NA	1
10	8	23266	C02	20210622	NA	NA	NA	NA	NA	NA	NA	NA	NA	NA	NA	NA	NA	1
10	8	23266	D02	20210622	0	0	0	1	NA	NA	NA	NA	NA	NA	NA	NA	NA	0
10	8	23266	E02	20210622	0	0	0	1	NA	NA	NA	NA	NA	NA	NA	NA	NA	0
10	8	23266	F02	20210622	0	0	0	1	NA	NA	NA	NA	NA	NA	NA	NA	NA	0
10	8	23266	G02	20210622	0	0	0	1	NA	NA	NA	NA	NA	NA	NA	NA	NA	0
10	8	23266	H02	20210622	0	0	0	1	NA	NA	NA	NA	NA	NA	NA	NA	NA	0
10	8	23266	A03	20210622	0	0	0	1	NA	NA	NA	NA	NA	NA	NA	NA	NA	0
10	8	23266	B03	20210622	0	0	0	1	NA	NA	NA	NA	NA	NA	NA	NA	NA	0
10	8	23266	C03	20210622	0	0	0	1	NA	NA	NA	NA	NA	NA	NA	NA	NA	0
10	8	23266	D03	20210622	0	0	0	1	NA	NA	NA	NA	NA	NA	NA	NA	NA	0
10	8	23266	E03	20210622	0	0	0	1	NA	NA	NA	NA	NA	NA	NA	NA	NA	0
10	8	23266	F03	20210622	0	0	0	1	NA	NA	NA	NA	NA	NA	NA	NA	NA	0
10	8	23266	G03	20210622	0	0	0	1	NA	NA	NA	NA	NA	NA	NA	NA	NA	0
10	8	23266	H03	20210622	0	0	0	0	1	1	1	0	0	0	0	0	0	0
10	8	23266	A04	20210622	0	0	0	1	NA	NA	NA	NA	NA	NA	NA	NA	NA	0
10	8	23266	B04	20210622	0	0	0	1	NA	NA	NA	NA	NA	NA	NA	NA	NA	0
10	8	23266	C04	20210622	0	0	0	1	NA	NA	NA	NA	NA	NA	NA	NA	NA	0
10	8	23266	D04	20210622	0	0	0	1	NA	NA	NA	NA	NA	NA	NA	NA	NA	0
10	8	23266	E04	20210622	0	0	0	1	NA	NA	NA	NA	NA	NA	NA	NA	NA	0
10	8	23266	F04	20210622	0	0	0	1	NA	NA	NA	NA	NA	NA	NA	NA	NA	0
10	8	23266	G04	20210622	0	0	0	1	NA	NA	NA	NA	NA	NA	NA	NA	NA	0
10	8	23266	H04	20210622	0	0	0	1	NA	NA	NA	NA	NA	NA	NA	NA	NA	0
10	8	23301	A01	20210701	NA	NA	NA	NA	NA	NA	NA	NA	NA	NA	NA	NA	NA	1
10	8	23301	B01	20210701	NA	NA	NA	NA	NA	NA	NA	NA	NA	NA	NA	NA	NA	1
10	8	23301	C01	20210701	NA	NA	NA	NA	NA	NA	NA	NA	NA	NA	NA	NA	NA	1
10	8	23301	D01	20210701	NA	NA	NA	NA	NA	NA	NA	NA	NA	NA	NA	NA	NA	1
10	8	23301	E01	20210701	NA	NA	NA	NA	NA	NA	NA	NA	NA	NA	NA	NA	NA	1
10	8	23301	F01	20210701	NA	NA	NA	NA	NA	NA	NA	NA	NA	NA	NA	NA	NA	1
10	8	23301	G01	20210701	NA	NA	NA	NA	NA	NA	NA	NA	NA	NA	NA	NA	NA	1
10	8	23301	H01	20210701	NA	NA	NA	NA	NA	NA	NA	NA	NA	NA	NA	NA	NA	1
10	8	23301	A02	20210701	NA	NA	NA	NA	NA	NA	NA	NA	NA	NA	NA	NA	NA	1
10	8	23301	B02	20210701	NA	NA	NA	NA	NA	NA	NA	NA	NA	NA	NA	NA	NA	1
10	8	23301	C02	20210701	NA	NA	NA	NA	NA	NA	NA	NA	NA	NA	NA	NA	NA	1
10	8	23301	D02	20210701	0	0	0	0	1	1	1	0	0	1	0	0	1	0
10	8	23301	E02	20210701	0	0	0	0	1	1	1	0	0	1	0	0	1	0
10	8	23301	F02	20210701	0	0	0	1	NA	NA	NA	NA	NA	NA	NA	NA	NA	0
10	8	23301	G02	20210701	0	0	0	0	1	1	1	0	0	1	0	0	1	0
10	8	23301	H02	20210701	0	0	0	1	NA	NA	NA	NA	NA	NA	NA	NA	NA	0
10	8	23301	A03	20210701	0	0	0	1	NA	NA	NA	NA	NA	NA	NA	NA	NA	0
10	8	23301	B03	20210701	0	0	0	1	NA	NA	NA	NA	NA	NA	NA	NA	NA	0
10	8	23301	C03	20210701	0	0	0	1	NA	NA	NA	NA	NA	NA	NA	NA	NA	0
10	8	23301	D03	20210701	0	0	0	1	NA	NA	NA	NA	NA	NA	NA	NA	NA	0
10	8	23301	E03	20210701	0	0	0	1	NA	NA	NA	NA	NA	NA	NA	NA	NA	0
10	8	23301	F03	20210701	0	0	0	1	NA	NA	NA	NA	NA	NA	NA	NA	NA	0
10	8	23301	G03	20210701	0	0	0	1	NA	NA	NA	NA	NA	NA	NA	NA	NA	0
10	8	23301	H03	20210701	0	0	0	0	1	1	1	0	0	1	0	0	1	0
10	8	23301	A04	20210701	0	0	0	1	NA	NA	NA	NA	NA	NA	NA	NA	NA	0
10	8	23301	B04	20210701	1	NA	NA	NA	NA	NA	NA	NA	NA	NA	NA	NA	NA	0
10	8	23301	C04	20210701	0	0	0	1	NA	NA	NA	NA	NA	NA	NA	NA	NA	0
10	8	23301	D04	20210701	0	0	0	1	NA	NA	NA	NA	NA	NA	NA	NA	NA	0
10	8	23301	E04	20210701	0	0	0	1	NA	NA	NA	NA	NA	NA	NA	NA	NA	0
10	8	23301	F04	20210701	0	0	0	1	NA	NA	NA	NA	NA	NA	NA	NA	NA	0
10	8	23301	G04	20210701	0	0	0	1	NA	NA	NA	NA	NA	NA	NA	NA	NA	0
10	8	23301	H04	20210701	0	0	0	1	NA	NA	NA	NA	NA	NA	NA	NA	NA	0
10	8	23395	A05	20210715	NA	NA	NA	NA	NA	NA	NA	NA	NA	NA	NA	NA	NA	1
10	8	23395	B05	20210715	NA	NA	NA	NA	NA	NA	NA	NA	NA	NA	NA	NA	NA	1
10	8	23395	C05	20210715	NA	NA	NA	NA	NA	NA	NA	NA	NA	NA	NA	NA	NA	1
10	8	23395	D05	20210715	NA	NA	NA	NA	NA	NA	NA	NA	NA	NA	NA	NA	NA	1
10	8	23395	E05	20210715	NA	NA	NA	NA	NA	NA	NA	NA	NA	NA	NA	NA	NA	1
10	8	23395	F05	20210715	NA	NA	NA	NA	NA	NA	NA	NA	NA	NA	NA	NA	NA	1
10	8	23395	G05	20210715	NA	NA	NA	NA	NA	NA	NA	NA	NA	NA	NA	NA	NA	1
10	8	23395	H05	20210715	NA	NA	NA	NA	NA	NA	NA	NA	NA	NA	NA	NA	NA	1
10	8	23395	A06	20210715	NA	NA	NA	NA	NA	NA	NA	NA	NA	NA	NA	NA	NA	1
10	8	23395	B06	20210715	NA	NA	NA	NA	NA	NA	NA	NA	NA	NA	NA	NA	NA	1
10	8	23395	C06	20210715	NA	NA	NA	NA	NA	NA	NA	NA	NA	NA	NA	NA	NA	1
10	8	23395	D06	20210715	0	0	0	1	NA	NA	NA	NA	NA	NA	NA	NA	NA	0
10	8	23395	E06	20210715	0	0	0	1	NA	NA	NA	NA	NA	NA	NA	NA	NA	0
10	8	23395	F06	20210715	0	0	0	1	NA	NA	NA	NA	NA	NA	NA	NA	NA	0
10	8	23395	G06	20210715	0	0	0	1	NA	NA	NA	NA	NA	NA	NA	NA	NA	0
10	8	23395	H06	20210715	0	0	0	1	NA	NA	NA	NA	NA	NA	NA	NA	NA	0
10	8	23395	A07	20210715	0	0	0	1	NA	NA	NA	NA	NA	NA	NA	NA	NA	0
10	8	23395	B07	20210715	0	0	0	1	NA	NA	NA	NA	NA	NA	NA	NA	NA	0
10	8	23395	C07	20210715	0	0	0	1	NA	NA	NA	NA	NA	NA	NA	NA	NA	0
10	8	23395	D07	20210715	0	0	0	1	NA	NA	NA	NA	NA	NA	NA	NA	NA	0
10	8	23395	E07	20210715	0	0	0	1	NA	NA	NA	NA	NA	NA	NA	NA	NA	0
10	8	23395	F07	20210715	0	0	0	1	NA	NA	NA	NA	NA	NA	NA	NA	NA	0
10	8	23395	G07	20210715	0	0	0	0	1	0	1	0	0	0	0	0	0	0
10	8	23395	H07	20210715	0	0	0	1	NA	NA	NA	NA	NA	NA	NA	NA	NA	0
10	8	23395	A08	20210715	0	0	0	1	NA	NA	NA	NA	NA	NA	NA	NA	NA	0
10	8	23395	B08	20210715	0	0	0	1	NA	NA	NA	NA	NA	NA	NA	NA	NA	0
10	8	23395	C08	20210715	0	0	0	1	NA	NA	NA	NA	NA	NA	NA	NA	NA	0
10	8	23395	D08	20210715	0	0	0	1	NA	NA	NA	NA	NA	NA	NA	NA	NA	0
10	8	23395	E08	20210715	0	0	0	1	NA	NA	NA	NA	NA	NA	NA	NA	NA	0
10	8	23395	F08	20210715	0	0	0	1	NA	NA	NA	NA	NA	NA	NA	NA	NA	0
10	8	23395	G08	20210715	0	0	0	1	NA	NA	NA	NA	NA	NA	NA	NA	NA	0
10	8	23395	H08	20210715	0	0	0	1	NA	NA	NA	NA	NA	NA	NA	NA	NA	0
10	8	23395	A09	20210715	0	0	0	1	NA	NA	NA	NA	NA	NA	NA	NA	NA	0
10	8	23395	B09	20210715	0	0	0	1	NA	NA	NA	NA	NA	NA	NA	NA	NA	0
10	8	23395	C09	20210715	0	0	0	1	NA	NA	NA	NA	NA	NA	NA	NA	NA	0
10	8	23395	D09	20210715	0	0	0	1	NA	NA	NA	NA	NA	NA	NA	NA	NA	0
10	8	23395	E09	20210715	0	0	0	1	NA	NA	NA	NA	NA	NA	NA	NA	NA	0
10	8	23395	F09	20210715	0	0	0	1	NA	NA	NA	NA	NA	NA	NA	NA	NA	0
10	8	23395	G09	20210715	NA	NA	NA	NA	NA	NA	NA	NA	NA	NA	NA	NA	NA	1
10	8	23395	H09	20210715	NA	NA	NA	NA	NA	NA	NA	NA	NA	NA	NA	NA	NA	1
10	8	23395	A10	20210715	NA	NA	NA	NA	NA	NA	NA	NA	NA	NA	NA	NA	NA	1
10	8	23395	B10	20210715	NA	NA	NA	NA	NA	NA	NA	NA	NA	NA	NA	NA	NA	1
10	8	23395	C10	20210715	NA	NA	NA	NA	NA	NA	NA	NA	NA	NA	NA	NA	NA	1
10	8	23395	D10	20210715	NA	NA	NA	NA	NA	NA	NA	NA	NA	NA	NA	NA	NA	1
10	8	23395	E10	20210715	NA	NA	NA	NA	NA	NA	NA	NA	NA	NA	NA	NA	NA	1
10	8	23395	F10	20210715	NA	NA	NA	NA	NA	NA	NA	NA	NA	NA	NA	NA	NA	1
10	8	23395	G10	20210715	NA	NA	NA	NA	NA	NA	NA	NA	NA	NA	NA	NA	NA	1
10	8	23395	H10	20210715	NA	NA	NA	NA	NA	NA	NA	NA	NA	NA	NA	NA	NA	1
3	0	23206	A11	20210615	NA	NA	NA	NA	NA	NA	NA	NA	NA	NA	NA	NA	NA	1
3	0	23206	B11	20210615	0	0	0	0	0	0	0	0	0	0	0	0	0	0
3	0	23206	C11	20210615	0	0	0	0	0	0	0	0	0	0	0	0	0	0
3	0	23206	D11	20210615	0	0	0	0	0	0	0	0	0	0	0	0	0	0
3	0	23206	E11	20210615	0	0	0	0	0	0	0	0	0	0	0	0	0	0
3	0	23206	F11	20210615	0	0	0	0	0	0	0	0	0	0	0	0	0	0
3	0	23206	G11	20210615	0	0	0	0	0	0	0	0	0	0	0	0	0	0
3	0	23206	H11	20210615	0	0	0	0	0	0	0	0	0	0	0	0	0	0
3	0	23206	A12	20210615	NA	NA	NA	NA	NA	NA	NA	NA	NA	NA	NA	NA	NA	1
3	0	23206	B12	20210615	0	0	0	0	0	0	0	0	0	0	0	0	0	0
3	0	23206	C12	20210615	0	0	0	0	0	0	0	0	0	0	0	0	0	0
3	0	23206	D12	20210615	0	0	0	0	0	0	0	0	0	0	0	0	0	0
3	0	23206	E12	20210615	0	0	0	0	0	0	0	0	0	0	0	0	0	0
3	0	23206	F12	20210615	0	0	0	0	0	0	0	0	0	0	0	0	0	0
3	0	23206	G12	20210615	0	0	0	0	0	0	0	0	0	0	0	0	0	0
3	0	23206	H12	20210615	0	0	0	0	0	0	0	0	0	0	0	0	0	0
3	0	23209	A11	20210615	0	0	0	0	0	0	0	0	0	0	0	0	0	0
3	0	23209	B11	20210615	0	0	0	0	0	0	0	0	0	0	0	0	0	0
3	0	23209	C11	20210615	0	0	0	0	0	0	0	0	0	0	0	0	0	0
3	0	23209	D11	20210615	0	0	0	0	0	0	0	0	0	0	0	0	0	0
3	0	23209	E11	20210615	0	0	0	0	0	0	0	0	0	0	0	0	0	0
3	0	23209	F11	20210615	0	0	0	0	0	0	0	0	0	0	0	0	0	0
3	0	23209	G11	20210615	0	0	0	0	0	0	0	0	0	0	0	0	0	0
3	0	23209	H11	20210615	0	0	0	0	0	0	0	0	0	0	0	0	0	0
3	0	23209	A12	20210615	0	0	0	0	0	0	0	0	0	0	0	0	0	0
3	0	23209	B12	20210615	0	0	0	0	0	0	0	0	0	0	0	0	0	0
3	0	23209	C12	20210615	0	0	0	0	0	0	0	0	0	0	0	0	0	0
3	0	23209	D12	20210615	0	0	0	0	0	0	0	0	0	0	0	0	0	0
3	0	23209	E12	20210615	0	0	0	0	0	0	0	0	0	0	0	0	0	0
3	0	23209	F12	20210615	0	0	0	0	0	0	0	0	0	0	0	0	0	0
3	0	23209	G12	20210615	0	0	0	0	0	0	0	0	0	0	0	0	0	0
3	0	23209	H12	20210615	0	0	0	0	0	0	0	0	0	0	0	0	0	0
3	0	23265	A11	20210622	0	0	0	1	NA	NA	NA	NA	NA	NA	NA	NA	NA	0
3	0	23265	B11	20210622	0	0	0	0	0	0	0	0	0	0	0	0	0	0
3	0	23265	C11	20210622	0	0	0	0	0	0	0	0	0	0	0	0	0	0
3	0	23265	D11	20210622	0	0	0	0	0	0	0	0	0	0	0	0	0	0
3	0	23265	E11	20210622	0	0	0	0	0	0	0	0	0	0	0	0	0	0
3	0	23265	F11	20210622	0	0	0	0	0	0	0	0	0	0	0	0	0	0
3	0	23265	G11	20210622	1	NA	NA	NA	NA	NA	NA	NA	NA	NA	NA	NA	NA	0
3	0	23265	H11	20210622	0	0	0	0	0	0	0	0	0	0	0	0	0	0
3	0	23265	A12	20210622	0	0	0	0	0	0	0	0	0	0	0	0	0	0
3	0	23265	B12	20210622	0	0	0	0	0	0	0	0	0	0	0	0	0	0
3	0	23265	C12	20210622	0	0	0	0	0	0	0	0	0	0	0	0	0	0
3	0	23265	D12	20210622	0	0	0	0	0	0	0	0	0	0	0	0	0	0
3	0	23265	E12	20210622	0	0	0	0	0	0	0	0	0	0	0	0	0	0
3	0	23265	F12	20210622	0	0	0	0	0	0	0	0	0	0	0	0	0	0
3	0	23265	G12	20210622	0	0	0	0	0	0	0	0	0	0	0	0	0	0
3	0	23265	H12	20210622	0	0	0	0	0	0	0	0	0	0	0	0	0	0
3	0	23266	A11	20210622	NA	NA	NA	NA	NA	NA	NA	NA	NA	NA	NA	NA	NA	1
3	0	23266	B11	20210622	NA	NA	NA	NA	NA	NA	NA	NA	NA	NA	NA	NA	NA	1
3	0	23266	C11	20210622	0	0	0	0	0	0	0	0	0	0	0	0	0	0
3	0	23266	D11	20210622	0	0	0	0	0	0	0	0	0	0	0	0	0	0
3	0	23266	E11	20210622	0	0	0	0	0	0	0	0	0	0	0	0	0	0
3	0	23266	F11	20210622	0	0	0	0	0	0	0	0	0	0	0	0	0	0
3	0	23266	G11	20210622	0	0	0	0	0	0	0	0	0	0	0	0	0	0
3	0	23266	H11	20210622	0	0	0	0	0	0	0	0	0	0	0	0	0	0
3	0	23266	A12	20210622	0	0	0	0	0	0	0	0	0	0	0	0	0	0
3	0	23266	B12	20210622	0	0	0	0	0	0	0	0	0	0	0	0	0	0
3	0	23266	C12	20210622	0	0	0	0	0	0	0	0	0	0	0	0	0	0
3	0	23266	D12	20210622	0	0	0	0	0	0	0	0	0	0	0	0	0	0
3	0	23266	E12	20210622	0	0	0	0	0	0	0	0	0	0	0	0	0	0
3	0	23266	F12	20210622	0	0	0	1	NA	NA	NA	NA	NA	NA	NA	NA	NA	0
3	0	23266	G12	20210622	0	0	0	0	0	0	0	0	0	0	0	0	0	0
3	0	23266	H12	20210622	0	0	0	0	0	0	0	0	0	0	0	0	0	0
3	0	23301	A11	20210701	NA	NA	NA	NA	NA	NA	NA	NA	NA	NA	NA	NA	NA	1
3	0	23301	B11	20210701	0	0	0	0	0	0	0	0	0	0	0	0	0	0
3	0	23301	C11	20210701	0	0	0	0	0	0	0	0	0	0	0	0	0	0
3	0	23301	D11	20210701	0	0	0	0	0	0	0	0	0	0	0	0	0	0
3	0	23301	E11	20210701	0	0	0	0	0	0	0	0	0	0	0	0	0	0
3	0	23301	F11	20210701	0	0	0	0	0	0	0	0	0	0	0	0	0	0
3	0	23301	G11	20210701	0	0	0	0	0	0	0	0	0	0	0	0	0	0
3	0	23301	H11	20210701	0	0	0	0	0	0	0	0	0	0	0	0	0	0
3	0	23301	A12	20210701	NA	NA	NA	NA	NA	NA	NA	NA	NA	NA	NA	NA	NA	1
3	0	23301	B12	20210701	0	0	0	0	0	0	0	0	0	0	0	0	0	0
3	0	23301	C12	20210701	0	0	0	0	0	0	0	0	0	0	0	0	0	0
3	0	23301	D12	20210701	0	0	0	0	0	0	0	0	0	0	0	0	0	0
3	0	23301	E12	20210701	0	0	0	0	0	0	0	0	0	0	0	0	0	0
3	0	23301	F12	20210701	0	0	0	0	0	0	0	0	0	0	0	0	0	0
3	0	23301	G12	20210701	0	0	0	0	0	0	0	0	0	0	0	0	0	0
3	0	23301	H12	20210701	0	0	0	0	0	0	0	0	0	0	0	0	0	0
3	0	23303	A11	20210701	0	0	0	0	0	0	0	0	0	0	0	0	0	0
3	0	23303	B11	20210701	0	0	0	0	0	0	0	0	0	0	0	0	0	0
3	0	23303	C11	20210701	0	0	0	0	0	0	0	0	0	0	0	0	0	0
3	0	23303	D11	20210701	0	0	0	0	0	0	0	0	0	0	0	0	0	0
3	0	23303	E11	20210701	0	0	0	0	0	0	0	0	0	0	0	0	0	0
3	0	23303	F11	20210701	0	0	0	0	0	0	0	0	0	0	0	0	0	0
3	0	23303	G11	20210701	0	0	0	0	0	0	0	0	0	0	0	0	0	0
3	0	23303	H11	20210701	0	0	0	0	0	0	0	0	0	0	0	0	0	0
3	0	23303	A12	20210701	0	0	0	0	0	0	0	0	0	0	0	0	0	0
3	0	23303	B12	20210701	0	0	0	0	0	0	0	0	0	0	0	0	0	0
3	0	23303	C12	20210701	0	0	0	0	0	0	0	0	0	0	0	0	0	0
3	0	23303	D12	20210701	0	0	0	0	0	0	0	0	0	0	0	0	0	0
3	0	23303	E12	20210701	1	NA	NA	NA	NA	NA	NA	NA	NA	NA	NA	NA	NA	0
3	0	23303	F12	20210701	0	0	0	0	0	0	0	0	0	0	0	0	0	0
3	0	23303	G12	20210701	0	0	0	0	0	0	0	0	0	0	0	0	0	0
3	0	23303	H12	20210701	0	0	0	0	0	0	0	0	0	0	0	0	0	0
3	0	23399	A11	20210715	0	0	0	0	0	0	0	0	0	0	0	0	0	0
3	0	23399	B11	20210715	0	0	0	0	0	0	0	0	0	0	0	0	0	0
3	0	23399	C11	20210715	0	0	0	0	0	0	0	0	0	0	0	0	0	0
3	0	23399	D11	20210715	0	0	0	0	0	0	0	0	0	0	0	0	0	0
3	0	23399	E11	20210715	0	0	0	0	0	0	0	0	0	0	0	0	0	0
3	0	23399	F11	20210715	0	0	0	0	0	0	0	0	0	0	0	0	0	0
3	0	23399	G11	20210715	0	0	0	0	0	0	0	0	0	0	0	0	0	0
3	0	23399	H11	20210715	NA	NA	NA	NA	NA	NA	NA	NA	NA	NA	NA	NA	NA	1
3	0	23399	A12	20210715	0	0	0	0	0	0	0	0	0	0	0	0	0	0
3	0	23399	B12	20210715	0	0	0	0	0	0	0	0	0	0	0	0	0	0
3	0	23399	C12	20210715	0	0	0	0	0	0	0	0	0	0	0	0	0	0
3	0	23399	D12	20210715	0	0	0	0	0	0	0	0	0	0	0	0	0	0
3	0	23399	E12	20210715	0	0	0	0	0	0	0	0	0	0	0	0	0	0
3	0	23399	F12	20210715	0	0	0	0	0	0	0	0	0	0	0	0	0	0
3	0	23399	G12	20210715	0	0	0	0	0	0	0	0	0	0	0	0	0	0
3	0	23399	H12	20210715	NA	NA	NA	NA	NA	NA	NA	NA	NA	NA	NA	NA	NA	1
3	13.8	23206	A09	20210615	NA	NA	NA	NA	NA	NA	NA	NA	NA	NA	NA	NA	NA	1
3	13.8	23206	B09	20210615	NA	NA	NA	NA	NA	NA	NA	NA	NA	NA	NA	NA	NA	1
3	13.8	23206	C09	20210615	NA	NA	NA	NA	NA	NA	NA	NA	NA	NA	NA	NA	NA	1
3	13.8	23206	D09	20210615	NA	NA	NA	NA	NA	NA	NA	NA	NA	NA	NA	NA	NA	1
3	13.8	23206	E09	20210615	NA	NA	NA	NA	NA	NA	NA	NA	NA	NA	NA	NA	NA	1
3	13.8	23206	F09	20210615	NA	NA	NA	NA	NA	NA	NA	NA	NA	NA	NA	NA	NA	1
3	13.8	23206	G09	20210615	NA	NA	NA	NA	NA	NA	NA	NA	NA	NA	NA	NA	NA	1
3	13.8	23206	H09	20210615	NA	NA	NA	NA	NA	NA	NA	NA	NA	NA	NA	NA	NA	1
3	13.8	23206	A10	20210615	NA	NA	NA	NA	NA	NA	NA	NA	NA	NA	NA	NA	NA	1
3	13.8	23206	B10	20210615	NA	NA	NA	NA	NA	NA	NA	NA	NA	NA	NA	NA	NA	1
3	13.8	23206	C10	20210615	0	0	0	1	NA	NA	NA	NA	NA	NA	NA	NA	NA	0
3	13.8	23206	D10	20210615	0	0	0	1	NA	NA	NA	NA	NA	NA	NA	NA	NA	0
3	13.8	23206	E10	20210615	0	0	0	1	NA	NA	NA	NA	NA	NA	NA	NA	NA	0
3	13.8	23206	F10	20210615	0	0	0	1	NA	NA	NA	NA	NA	NA	NA	NA	NA	0
3	13.8	23206	G10	20210615	0	0	0	0	0	0	0	0	0	0	0	0	0	0
3	13.8	23206	H10	20210615	0	0	0	1	NA	NA	NA	NA	NA	NA	NA	NA	NA	0
3	13.8	23209	A07	20210615	0	0	0	1	NA	NA	NA	NA	NA	NA	NA	NA	NA	0
3	13.8	23209	B07	20210615	0	0	0	1	NA	NA	NA	NA	NA	NA	NA	NA	NA	0
3	13.8	23209	C07	20210615	0	0	0	1	NA	NA	NA	NA	NA	NA	NA	NA	NA	0
3	13.8	23209	D07	20210615	0	0	0	1	NA	NA	NA	NA	NA	NA	NA	NA	NA	0
3	13.8	23209	E07	20210615	0	0	0	1	NA	NA	NA	NA	NA	NA	NA	NA	NA	0
3	13.8	23209	F07	20210615	0	0	0	1	NA	NA	NA	NA	NA	NA	NA	NA	NA	0
3	13.8	23209	G07	20210615	0	0	0	1	NA	NA	NA	NA	NA	NA	NA	NA	NA	0
3	13.8	23209	H07	20210615	0	0	0	1	NA	NA	NA	NA	NA	NA	NA	NA	NA	0
3	13.8	23209	A08	20210615	0	0	0	0	0	0	0	0	0	0	0	0	0	0
3	13.8	23209	B08	20210615	0	0	0	1	NA	NA	NA	NA	NA	NA	NA	NA	NA	0
3	13.8	23209	C08	20210615	0	0	0	1	NA	NA	NA	NA	NA	NA	NA	NA	NA	0
3	13.8	23209	D08	20210615	0	0	0	1	NA	NA	NA	NA	NA	NA	NA	NA	NA	0
3	13.8	23209	E08	20210615	0	0	0	0	0	1	0	0	0	1	0	0	0	0
3	13.8	23209	F08	20210615	0	0	0	1	NA	NA	NA	NA	NA	NA	NA	NA	NA	0
3	13.8	23209	G08	20210615	0	0	0	0	1	1	1	0	0	0	0	0	0	0
3	13.8	23209	H08	20210615	0	0	0	1	NA	NA	NA	NA	NA	NA	NA	NA	NA	0
3	13.8	23265	A07	20210622	0	0	0	0	1	1	1	0	0	1	0	0	1	0
3	13.8	23265	B07	20210622	0	0	0	1	NA	NA	NA	NA	NA	NA	NA	NA	NA	0
3	13.8	23265	C07	20210622	0	0	0	1	NA	NA	NA	NA	NA	NA	NA	NA	NA	0
3	13.8	23265	D07	20210622	0	0	0	1	NA	NA	NA	NA	NA	NA	NA	NA	NA	0
3	13.8	23265	E07	20210622	0	0	0	0	1	0	1	0	0	1	0	0	1	0
3	13.8	23265	F07	20210622	0	0	0	0	1	0	1	0	0	1	0	0	1	0
3	13.8	23265	G07	20210622	0	0	0	0	0	0	0	0	0	0	0	0	0	0
3	13.8	23265	H07	20210622	0	0	0	1	NA	NA	NA	NA	NA	NA	NA	NA	NA	0
3	13.8	23265	A08	20210622	0	0	0	0	1	1	1	0	0	1	0	0	1	0
3	13.8	23265	B08	20210622	0	0	0	0	1	1	1	0	0	1	0	0	1	0
3	13.8	23265	C08	20210622	0	0	0	0	0	0	0	0	0	0	0	0	0	0
3	13.8	23265	D08	20210622	0	0	0	0	1	0	1	0	0	1	0	0	1	0
3	13.8	23265	E08	20210622	0	0	0	0	1	0	1	0	0	0	0	0	0	0
3	13.8	23265	F08	20210622	0	0	0	0	1	0	1	0	0	0	0	0	0	0
3	13.8	23265	G08	20210622	0	0	0	0	1	0	1	0	0	0	0	0	0	0
3	13.8	23265	H08	20210622	0	0	0	1	NA	NA	NA	NA	NA	NA	NA	NA	NA	0
3	13.8	23266	A09	20210622	NA	NA	NA	NA	NA	NA	NA	NA	NA	NA	NA	NA	NA	1
3	13.8	23266	B09	20210622	NA	NA	NA	NA	NA	NA	NA	NA	NA	NA	NA	NA	NA	1
3	13.8	23266	C09	20210622	NA	NA	NA	NA	NA	NA	NA	NA	NA	NA	NA	NA	NA	1
3	13.8	23266	D09	20210622	NA	NA	NA	NA	NA	NA	NA	NA	NA	NA	NA	NA	NA	1
3	13.8	23266	E09	20210622	NA	NA	NA	NA	NA	NA	NA	NA	NA	NA	NA	NA	NA	1
3	13.8	23266	F09	20210622	NA	NA	NA	NA	NA	NA	NA	NA	NA	NA	NA	NA	NA	1
3	13.8	23266	G09	20210622	NA	NA	NA	NA	NA	NA	NA	NA	NA	NA	NA	NA	NA	1
3	13.8	23266	H09	20210622	NA	NA	NA	NA	NA	NA	NA	NA	NA	NA	NA	NA	NA	1
3	13.8	23266	A10	20210622	NA	NA	NA	NA	NA	NA	NA	NA	NA	NA	NA	NA	NA	1
3	13.8	23266	B10	20210622	NA	NA	NA	NA	NA	NA	NA	NA	NA	NA	NA	NA	NA	1
3	13.8	23266	C10	20210622	0	0	0	1	NA	NA	NA	NA	NA	NA	NA	NA	NA	0
3	13.8	23266	D10	20210622	0	0	0	1	NA	NA	NA	NA	NA	NA	NA	NA	NA	0
3	13.8	23266	E10	20210622	0	0	0	0	0	0	0	0	0	0	0	0	0	0
3	13.8	23266	F10	20210622	0	0	0	1	NA	NA	NA	NA	NA	NA	NA	NA	NA	0
3	13.8	23266	G10	20210622	0	0	0	1	NA	NA	NA	NA	NA	NA	NA	NA	NA	0
3	13.8	23266	H10	20210622	0	0	0	1	NA	NA	NA	NA	NA	NA	NA	NA	NA	0
3	13.8	23301	A09	20210701	NA	NA	NA	NA	NA	NA	NA	NA	NA	NA	NA	NA	NA	1
3	13.8	23301	B09	20210701	NA	NA	NA	NA	NA	NA	NA	NA	NA	NA	NA	NA	NA	1
3	13.8	23301	C09	20210701	0	0	0	1	NA	NA	NA	NA	NA	NA	NA	NA	NA	0
3	13.8	23301	D09	20210701	NA	NA	NA	NA	NA	NA	NA	NA	NA	NA	NA	NA	NA	1
3	13.8	23301	E09	20210701	NA	NA	NA	NA	NA	NA	NA	NA	NA	NA	NA	NA	NA	1
3	13.8	23301	F09	20210701	NA	NA	NA	NA	NA	NA	NA	NA	NA	NA	NA	NA	NA	1
3	13.8	23301	G09	20210701	NA	NA	NA	NA	NA	NA	NA	NA	NA	NA	NA	NA	NA	1
3	13.8	23301	H09	20210701	NA	NA	NA	NA	NA	NA	NA	NA	NA	NA	NA	NA	NA	1
3	13.8	23301	A10	20210701	NA	NA	NA	NA	NA	NA	NA	NA	NA	NA	NA	NA	NA	1
3	13.8	23301	B10	20210701	NA	NA	NA	NA	NA	NA	NA	NA	NA	NA	NA	NA	NA	1
3	13.8	23301	C10	20210701	NA	NA	NA	NA	NA	NA	NA	NA	NA	NA	NA	NA	NA	1
3	13.8	23301	D10	20210701	0	0	0	1	NA	NA	NA	NA	NA	NA	NA	NA	NA	0
3	13.8	23301	E10	20210701	0	0	0	1	NA	NA	NA	NA	NA	NA	NA	NA	NA	0
3	13.8	23301	F10	20210701	0	0	0	1	NA	NA	NA	NA	NA	NA	NA	NA	NA	0
3	13.8	23301	G10	20210701	0	0	0	1	NA	NA	NA	NA	NA	NA	NA	NA	NA	0
3	13.8	23301	H10	20210701	0	0	0	1	NA	NA	NA	NA	NA	NA	NA	NA	NA	0
3	13.8	23303	A07	20210701	0	0	0	0	0	0	0	0	0	0	0	0	0	0
3	13.8	23303	B07	20210701	0	0	0	1	NA	NA	NA	NA	NA	NA	NA	NA	NA	0
3	13.8	23303	C07	20210701	0	0	0	1	NA	NA	NA	NA	NA	NA	NA	NA	NA	0
3	13.8	23303	D07	20210701	0	0	0	0	0	1	0	0	0	0	0	0	0	0
3	13.8	23303	E07	20210701	0	0	0	1	NA	NA	NA	NA	NA	NA	NA	NA	NA	0
3	13.8	23303	F07	20210701	0	0	0	1	NA	NA	NA	NA	NA	NA	NA	NA	NA	0
3	13.8	23303	G07	20210701	0	0	0	1	NA	NA	NA	NA	NA	NA	NA	NA	NA	0
3	13.8	23303	H07	20210701	0	0	0	0	1	1	1	0	0	1	0	0	0	0
3	13.8	23303	A08	20210701	0	0	0	1	NA	NA	NA	NA	NA	NA	NA	NA	NA	0
3	13.8	23303	B08	20210701	0	0	0	1	NA	NA	NA	NA	NA	NA	NA	NA	NA	0
3	13.8	23303	C08	20210701	0	0	0	0	0	0	0	0	0	0	0	0	0	0
3	13.8	23303	D08	20210701	0	0	0	1	NA	NA	NA	NA	NA	NA	NA	NA	NA	0
3	13.8	23303	E08	20210701	0	0	0	1	NA	NA	NA	NA	NA	NA	NA	NA	NA	0
3	13.8	23303	F08	20210701	0	0	0	1	NA	NA	NA	NA	NA	NA	NA	NA	NA	0
3	13.8	23303	G08	20210701	0	0	0	0	0	0	0	0	0	1	0	0	0	0
3	13.8	23303	H08	20210701	0	0	0	1	NA	NA	NA	NA	NA	NA	NA	NA	NA	0
3	13.8	23399	A05	20210715	NA	NA	NA	NA	NA	NA	NA	NA	NA	NA	NA	NA	NA	1
3	13.8	23399	B05	20210715	NA	NA	NA	NA	NA	NA	NA	NA	NA	NA	NA	NA	NA	1
3	13.8	23399	C05	20210715	NA	NA	NA	NA	NA	NA	NA	NA	NA	NA	NA	NA	NA	1
3	13.8	23399	D05	20210715	NA	NA	NA	NA	NA	NA	NA	NA	NA	NA	NA	NA	NA	1
3	13.8	23399	E05	20210715	NA	NA	NA	NA	NA	NA	NA	NA	NA	NA	NA	NA	NA	1
3	13.8	23399	F05	20210715	NA	NA	NA	NA	NA	NA	NA	NA	NA	NA	NA	NA	NA	1
3	13.8	23399	G05	20210715	NA	NA	NA	NA	NA	NA	NA	NA	NA	NA	NA	NA	NA	1
3	13.8	23399	H05	20210715	NA	NA	NA	NA	NA	NA	NA	NA	NA	NA	NA	NA	NA	1
3	13.8	23399	A06	20210715	NA	NA	NA	NA	NA	NA	NA	NA	NA	NA	NA	NA	NA	1
3	13.8	23399	B06	20210715	NA	NA	NA	NA	NA	NA	NA	NA	NA	NA	NA	NA	NA	1
3	13.8	23399	C06	20210715	0	0	0	1	NA	NA	NA	NA	NA	NA	NA	NA	NA	0
3	13.8	23399	D06	20210715	0	0	0	1	NA	NA	NA	NA	NA	NA	NA	NA	NA	0
3	13.8	23399	E06	20210715	0	0	0	1	NA	NA	NA	NA	NA	NA	NA	NA	NA	0
3	13.8	23399	F06	20210715	0	0	0	1	NA	NA	NA	NA	NA	NA	NA	NA	NA	0
3	13.8	23399	G06	20210715	0	0	0	1	NA	NA	NA	NA	NA	NA	NA	NA	NA	0
3	13.8	23399	H06	20210715	0	0	0	1	NA	NA	NA	NA	NA	NA	NA	NA	NA	0
3	13.8	23399	A07	20210715	0	0	0	1	NA	NA	NA	NA	NA	NA	NA	NA	NA	0
3	13.8	23399	B07	20210715	0	0	0	1	NA	NA	NA	NA	NA	NA	NA	NA	NA	0
3	13.8	23399	C07	20210715	0	0	0	1	NA	NA	NA	NA	NA	NA	NA	NA	NA	0
3	13.8	23399	D07	20210715	0	0	0	1	NA	NA	NA	NA	NA	NA	NA	NA	NA	0
3	13.8	23399	E07	20210715	0	0	0	1	NA	NA	NA	NA	NA	NA	NA	NA	NA	0
3	13.8	23399	F07	20210715	0	0	0	1	NA	NA	NA	NA	NA	NA	NA	NA	NA	0
3	13.8	23399	G07	20210715	0	0	0	1	NA	NA	NA	NA	NA	NA	NA	NA	NA	0
3	13.8	23399	H07	20210715	0	0	0	0	0	0	0	0	0	0	0	0	0	0
3	13.8	23399	A08	20210715	0	0	0	1	NA	NA	NA	NA	NA	NA	NA	NA	NA	0
3	13.8	23399	B08	20210715	0	0	0	0	0	0	1	0	0	1	0	0	1	0
3	13.8	23399	C08	20210715	0	0	0	1	NA	NA	NA	NA	NA	NA	NA	NA	NA	0
3	13.8	23399	D08	20210715	0	0	0	0	0	0	0	0	0	1	0	0	1	0
3	13.8	23399	E08	20210715	0	0	0	0	0	0	0	0	0	1	0	0	1	0
3	13.8	23399	F08	20210715	0	0	0	1	NA	NA	NA	NA	NA	NA	NA	NA	NA	0
3	13.8	23399	G08	20210715	0	0	0	0	0	0	0	0	0	1	0	0	1	0
3	13.8	23399	H08	20210715	1	NA	NA	NA	NA	NA	NA	NA	NA	NA	NA	NA	NA	0
3	13.8	23399	A09	20210715	0	0	0	1	NA	NA	NA	NA	NA	NA	NA	NA	NA	0
3	13.8	23399	B09	20210715	0	0	0	1	NA	NA	NA	NA	NA	NA	NA	NA	NA	0
3	13.8	23399	C09	20210715	0	0	0	1	NA	NA	NA	NA	NA	NA	NA	NA	NA	0
3	13.8	23399	D09	20210715	0	0	0	1	NA	NA	NA	NA	NA	NA	NA	NA	NA	0
3	13.8	23399	E09	20210715	0	0	0	1	NA	NA	NA	NA	NA	NA	NA	NA	NA	0
3	13.8	23399	F09	20210715	0	0	0	0	0	0	0	0	0	1	0	0	0	0
3	13.8	23399	G09	20210715	NA	NA	NA	NA	NA	NA	NA	NA	NA	NA	NA	NA	NA	1
3	13.8	23399	H09	20210715	NA	NA	NA	NA	NA	NA	NA	NA	NA	NA	NA	NA	NA	1
3	13.8	23399	A10	20210715	NA	NA	NA	NA	NA	NA	NA	NA	NA	NA	NA	NA	NA	1
3	13.8	23399	B10	20210715	NA	NA	NA	NA	NA	NA	NA	NA	NA	NA	NA	NA	NA	1
3	13.8	23399	C10	20210715	NA	NA	NA	NA	NA	NA	NA	NA	NA	NA	NA	NA	NA	1
3	13.8	23399	D10	20210715	NA	NA	NA	NA	NA	NA	NA	NA	NA	NA	NA	NA	NA	1
3	13.8	23399	E10	20210715	NA	NA	NA	NA	NA	NA	NA	NA	NA	NA	NA	NA	NA	1
3	13.8	23399	F10	20210715	NA	NA	NA	NA	NA	NA	NA	NA	NA	NA	NA	NA	NA	1
3	13.8	23399	G10	20210715	NA	NA	NA	NA	NA	NA	NA	NA	NA	NA	NA	NA	NA	1
3	13.8	23399	H10	20210715	NA	NA	NA	NA	NA	NA	NA	NA	NA	NA	NA	NA	NA	1
11	0	23206	A11	20210615	NA	NA	NA	NA	NA	NA	NA	NA	NA	NA	NA	NA	NA	1
11	0	23206	B11	20210615	0	0	0	0	0	0	0	0	0	0	0	0	0	0
11	0	23206	C11	20210615	0	0	0	0	0	0	0	0	0	0	0	0	0	0
11	0	23206	D11	20210615	0	0	0	0	0	0	0	0	0	0	0	0	0	0
11	0	23206	E11	20210615	0	0	0	0	0	0	0	0	0	0	0	0	0	0
11	0	23206	F11	20210615	0	0	0	0	0	0	0	0	0	0	0	0	0	0
11	0	23206	G11	20210615	0	0	0	0	0	0	0	0	0	0	0	0	0	0
11	0	23206	H11	20210615	0	0	0	0	0	0	0	0	0	0	0	0	0	0
11	0	23206	A12	20210615	NA	NA	NA	NA	NA	NA	NA	NA	NA	NA	NA	NA	NA	1
11	0	23206	B12	20210615	0	0	0	0	0	0	0	0	0	0	0	0	0	0
11	0	23206	C12	20210615	0	0	0	0	0	0	0	0	0	0	0	0	0	0
11	0	23206	D12	20210615	0	0	0	0	0	0	0	0	0	0	0	0	0	0
11	0	23206	E12	20210615	0	0	0	0	0	0	0	0	0	0	0	0	0	0
11	0	23206	F12	20210615	0	0	0	0	0	0	0	0	0	0	0	0	0	0
11	0	23206	G12	20210615	0	0	0	0	0	0	0	0	0	0	0	0	0	0
11	0	23206	H12	20210615	0	0	0	0	0	0	0	0	0	0	0	0	0	0
11	0	23266	A11	20210622	NA	NA	NA	NA	NA	NA	NA	NA	NA	NA	NA	NA	NA	1
11	0	23266	B11	20210622	NA	NA	NA	NA	NA	NA	NA	NA	NA	NA	NA	NA	NA	1
11	0	23266	C11	20210622	0	0	0	0	0	0	0	0	0	0	0	0	0	0
11	0	23266	D11	20210622	0	0	0	0	0	0	0	0	0	0	0	0	0	0
11	0	23266	E11	20210622	0	0	0	0	0	0	0	0	0	0	0	0	0	0
11	0	23266	F11	20210622	0	0	0	0	0	0	0	0	0	0	0	0	0	0
11	0	23266	G11	20210622	0	0	0	0	0	0	0	0	0	0	0	0	0	0
11	0	23266	H11	20210622	0	0	0	0	0	0	0	0	0	0	0	0	0	0
11	0	23266	A12	20210622	0	0	0	0	0	0	0	0	0	0	0	0	0	0
11	0	23266	B12	20210622	0	0	0	0	0	0	0	0	0	0	0	0	0	0
11	0	23266	C12	20210622	0	0	0	0	0	0	0	0	0	0	0	0	0	0
11	0	23266	D12	20210622	0	0	0	0	0	0	0	0	0	0	0	0	0	0
11	0	23266	E12	20210622	0	0	0	0	0	0	0	0	0	0	0	0	0	0
11	0	23266	F12	20210622	0	0	0	1	NA	NA	NA	NA	NA	NA	NA	NA	NA	0
11	0	23266	G12	20210622	0	0	0	0	0	0	0	0	0	0	0	0	0	0
11	0	23266	H12	20210622	0	0	0	0	0	0	0	0	0	0	0	0	0	0
11	0	23301	A11	20210701	NA	NA	NA	NA	NA	NA	NA	NA	NA	NA	NA	NA	NA	1
11	0	23301	B11	20210701	0	0	0	0	0	0	0	0	0	0	0	0	0	0
11	0	23301	C11	20210701	0	0	0	0	0	0	0	0	0	0	0	0	0	0
11	0	23301	D11	20210701	0	0	0	0	0	0	0	0	0	0	0	0	0	0
11	0	23301	E11	20210701	0	0	0	0	0	0	0	0	0	0	0	0	0	0
11	0	23301	F11	20210701	0	0	0	0	0	0	0	0	0	0	0	0	0	0
11	0	23301	G11	20210701	0	0	0	0	0	0	0	0	0	0	0	0	0	0
11	0	23301	H11	20210701	0	0	0	0	0	0	0	0	0	0	0	0	0	0
11	0	23301	A12	20210701	NA	NA	NA	NA	NA	NA	NA	NA	NA	NA	NA	NA	NA	1
11	0	23301	B12	20210701	0	0	0	0	0	0	0	0	0	0	0	0	0	0
11	0	23301	C12	20210701	0	0	0	0	0	0	0	0	0	0	0	0	0	0
11	0	23301	D12	20210701	0	0	0	0	0	0	0	0	0	0	0	0	0	0
11	0	23301	E12	20210701	0	0	0	0	0	0	0	0	0	0	0	0	0	0
11	0	23301	F12	20210701	0	0	0	0	0	0	0	0	0	0	0	0	0	0
11	0	23301	G12	20210701	0	0	0	0	0	0	0	0	0	0	0	0	0	0
11	0	23301	H12	20210701	0	0	0	0	0	0	0	0	0	0	0	0	0	0
11	0	23396	A11	20210715	0	0	0	0	0	0	0	0	0	0	0	0	0	0
11	0	23396	B11	20210715	1	NA	NA	NA	NA	NA	NA	NA	NA	NA	NA	NA	NA	0
11	0	23396	C11	20210715	0	0	0	0	0	0	0	0	0	0	0	0	0	0
11	0	23396	D11	20210715	0	0	0	0	0	0	0	0	0	0	0	0	0	0
11	0	23396	E11	20210715	0	0	0	0	0	0	0	0	0	0	0	0	0	0
11	0	23396	F11	20210715	0	0	0	0	0	0	0	0	0	0	0	0	0	0
11	0	23396	G11	20210715	0	0	0	0	0	0	0	0	0	0	0	0	0	0
11	0	23396	H11	20210715	0	0	0	0	0	0	0	0	0	0	0	0	0	0
11	0	23396	A12	20210715	0	0	0	0	0	0	0	0	0	0	0	0	0	0
11	0	23396	B12	20210715	0	0	0	0	0	0	0	0	0	0	0	0	0	0
11	0	23396	C12	20210715	0	0	0	0	0	0	0	0	0	0	0	0	0	0
11	0	23396	D12	20210715	0	0	0	0	0	0	0	0	0	0	0	0	0	0
11	0	23396	E12	20210715	0	0	0	0	0	0	0	0	0	0	0	0	0	0
11	0	23396	F12	20210715	0	0	0	0	0	0	0	0	0	0	0	0	0	0
11	0	23396	G12	20210715	0	0	0	0	0	0	0	0	0	0	0	0	0	0
11	0	23396	H12	20210715	0	0	0	0	0	0	0	0	0	0	0	0	0	0
11	28	23206	A05	20210615	NA	NA	NA	NA	NA	NA	NA	NA	NA	NA	NA	NA	NA	1
11	28	23206	B05	20210615	NA	NA	NA	NA	NA	NA	NA	NA	NA	NA	NA	NA	NA	1
11	28	23206	C05	20210615	NA	NA	NA	NA	NA	NA	NA	NA	NA	NA	NA	NA	NA	1
11	28	23206	D05	20210615	0	0	0	1	NA	NA	NA	NA	NA	NA	NA	NA	NA	0
11	28	23206	E05	20210615	NA	NA	NA	NA	NA	NA	NA	NA	NA	NA	NA	NA	NA	1
11	28	23206	F05	20210615	0	0	0	1	NA	NA	NA	NA	NA	NA	NA	NA	NA	0
11	28	23206	G05	20210615	NA	NA	NA	NA	NA	NA	NA	NA	NA	NA	NA	NA	NA	1
11	28	23206	H05	20210615	NA	NA	NA	NA	NA	NA	NA	NA	NA	NA	NA	NA	NA	1
11	28	23206	A06	20210615	NA	NA	NA	NA	NA	NA	NA	NA	NA	NA	NA	NA	NA	1
11	28	23206	B06	20210615	NA	NA	NA	NA	NA	NA	NA	NA	NA	NA	NA	NA	NA	1
11	28	23206	C06	20210615	NA	NA	NA	NA	NA	NA	NA	NA	NA	NA	NA	NA	NA	1
11	28	23206	D06	20210615	NA	NA	NA	NA	NA	NA	NA	NA	NA	NA	NA	NA	NA	1
11	28	23206	E06	20210615	0	0	0	0	1	1	1	0	0	0	0	0	0	0
11	28	23206	F06	20210615	0	0	0	1	NA	NA	NA	NA	NA	NA	NA	NA	NA	0
11	28	23206	G06	20210615	0	0	0	0	1	1	1	0	0	0	0	0	0	0
11	28	23206	H06	20210615	0	0	0	0	1	1	1	0	0	1	0	0	1	0
11	28	23206	A07	20210615	0	0	0	1	NA	NA	NA	NA	NA	NA	NA	NA	NA	0
11	28	23206	B07	20210615	0	0	0	0	1	0	1	0	0	0	0	0	1	0
11	28	23206	C07	20210615	0	0	0	0	1	1	1	0	0	1	0	0	1	0
11	28	23206	D07	20210615	0	0	0	0	1	0	0	0	0	0	0	0	0	0
11	28	23206	E07	20210615	0	0	0	1	NA	NA	NA	NA	NA	NA	NA	NA	NA	0
11	28	23206	F07	20210615	0	0	0	1	NA	NA	NA	NA	NA	NA	NA	NA	NA	0
11	28	23206	G07	20210615	0	0	0	1	NA	NA	NA	NA	NA	NA	NA	NA	NA	0
11	28	23206	H07	20210615	0	0	0	0	1	0	1	0	0	0	0	0	0	0
11	28	23206	A08	20210615	0	0	0	1	NA	NA	NA	NA	NA	NA	NA	NA	NA	0
11	28	23206	B08	20210615	0	0	0	0	1	1	1	0	0	1	0	0	1	0
11	28	23206	C08	20210615	0	0	0	1	NA	NA	NA	NA	NA	NA	NA	NA	NA	0
11	28	23206	D08	20210615	0	0	0	0	1	1	0	0	0	1	0	0	1	0
11	28	23206	E08	20210615	0	0	0	1	NA	NA	NA	NA	NA	NA	NA	NA	NA	0
11	28	23206	F08	20210615	0	0	0	1	NA	NA	NA	NA	NA	NA	NA	NA	NA	0
11	28	23206	G08	20210615	0	0	0	0	1	1	1	0	0	0	0	0	0	0
11	28	23206	H08	20210615	0	0	0	0	1	1	1	0	0	0	0	0	0	0
11	28	23266	A05	20210622	NA	NA	NA	NA	NA	NA	NA	NA	NA	NA	NA	NA	NA	1
11	28	23266	B05	20210622	NA	NA	NA	NA	NA	NA	NA	NA	NA	NA	NA	NA	NA	1
11	28	23266	C05	20210622	NA	NA	NA	NA	NA	NA	NA	NA	NA	NA	NA	NA	NA	1
11	28	23266	D05	20210622	NA	NA	NA	NA	NA	NA	NA	NA	NA	NA	NA	NA	NA	1
11	28	23266	E05	20210622	0	0	0	1	NA	NA	NA	NA	NA	NA	NA	NA	NA	0
11	28	23266	F05	20210622	NA	NA	NA	NA	NA	NA	NA	NA	NA	NA	NA	NA	NA	1
11	28	23266	G05	20210622	NA	NA	NA	NA	NA	NA	NA	NA	NA	NA	NA	NA	NA	1
11	28	23266	H05	20210622	NA	NA	NA	NA	NA	NA	NA	NA	NA	NA	NA	NA	NA	1
11	28	23266	A06	20210622	NA	NA	NA	NA	NA	NA	NA	NA	NA	NA	NA	NA	NA	1
11	28	23266	B06	20210622	0	0	0	1	NA	NA	NA	NA	NA	NA	NA	NA	NA	0
11	28	23266	C06	20210622	NA	NA	NA	NA	NA	NA	NA	NA	NA	NA	NA	NA	NA	1
11	28	23266	D06	20210622	NA	NA	NA	NA	NA	NA	NA	NA	NA	NA	NA	NA	NA	1
11	28	23266	E06	20210622	0	0	0	0	1	1	1	0	0	0	0	0	0	0
11	28	23266	F06	20210622	0	0	0	0	1	1	1	0	0	0	0	0	0	0
11	28	23266	G06	20210622	0	0	0	1	NA	NA	NA	NA	NA	NA	NA	NA	NA	0
11	28	23266	H06	20210622	0	0	0	0	0	1	0	0	0	0	0	0	0	0
11	28	23266	A07	20210622	0	0	0	0	1	1	1	0	0	0	0	0	0	0
11	28	23266	B07	20210622	0	0	0	1	NA	NA	NA	NA	NA	NA	NA	NA	NA	0
11	28	23266	C07	20210622	0	0	0	1	NA	NA	NA	NA	NA	NA	NA	NA	NA	0
11	28	23266	D07	20210622	0	0	0	1	NA	NA	NA	NA	NA	NA	NA	NA	NA	0
11	28	23266	E07	20210622	0	0	0	1	NA	NA	NA	NA	NA	NA	NA	NA	NA	0
11	28	23266	F07	20210622	0	0	0	0	1	1	1	0	1	0	0	0	1	0
11	28	23266	G07	20210622	0	0	0	0	1	0	1	0	1	1	0	0	1	0
11	28	23266	H07	20210622	0	0	0	0	0	0	0	0	0	0	0	0	0	0
11	28	23266	A08	20210622	0	0	0	1	NA	NA	NA	NA	NA	NA	NA	NA	NA	0
11	28	23266	B08	20210622	0	0	0	1	NA	NA	NA	NA	NA	NA	NA	NA	NA	0
11	28	23266	C08	20210622	0	0	0	0	1	0	0	0	0	0	0	0	0	0
11	28	23266	D08	20210622	0	0	0	0	1	0	1	0	0	0	0	0	0	0
11	28	23266	E08	20210622	0	0	0	1	NA	NA	NA	NA	NA	NA	NA	NA	NA	0
11	28	23266	F08	20210622	0	0	0	1	NA	NA	NA	NA	NA	NA	NA	NA	NA	0
11	28	23266	G08	20210622	0	0	0	1	NA	NA	NA	NA	NA	NA	NA	NA	NA	0
11	28	23266	H08	20210622	0	0	0	0	1	1	1	0	1	1	0	0	1	0
11	28	23301	A05	20210701	NA	NA	NA	NA	NA	NA	NA	NA	NA	NA	NA	NA	NA	1
11	28	23301	B05	20210701	NA	NA	NA	NA	NA	NA	NA	NA	NA	NA	NA	NA	NA	1
11	28	23301	C05	20210701	NA	NA	NA	NA	NA	NA	NA	NA	NA	NA	NA	NA	NA	1
11	28	23301	D05	20210701	NA	NA	NA	NA	NA	NA	NA	NA	NA	NA	NA	NA	NA	1
11	28	23301	E05	20210701	NA	NA	NA	NA	NA	NA	NA	NA	NA	NA	NA	NA	NA	1
11	28	23301	F05	20210701	NA	NA	NA	NA	NA	NA	NA	NA	NA	NA	NA	NA	NA	1
11	28	23301	G05	20210701	NA	NA	NA	NA	NA	NA	NA	NA	NA	NA	NA	NA	NA	1
11	28	23301	H05	20210701	NA	NA	NA	NA	NA	NA	NA	NA	NA	NA	NA	NA	NA	1
11	28	23301	A06	20210701	NA	NA	NA	NA	NA	NA	NA	NA	NA	NA	NA	NA	NA	1
11	28	23301	B06	20210701	NA	NA	NA	NA	NA	NA	NA	NA	NA	NA	NA	NA	NA	1
11	28	23301	C06	20210701	0	0	0	0	1	1	1	0	0	0	0	0	0	0
11	28	23301	D06	20210701	0	0	0	1	NA	NA	NA	NA	NA	NA	NA	NA	NA	0
11	28	23301	E06	20210701	0	0	0	1	NA	NA	NA	NA	NA	NA	NA	NA	NA	0
11	28	23301	F06	20210701	0	0	0	1	NA	NA	NA	NA	NA	NA	NA	NA	NA	0
11	28	23301	G06	20210701	0	0	0	0	1	1	1	0	0	0	0	0	1	0
11	28	23301	H06	20210701	0	0	0	1	NA	NA	NA	NA	NA	NA	NA	NA	NA	0
11	28	23301	A07	20210701	0	0	0	1	NA	NA	NA	NA	NA	NA	NA	NA	NA	0
11	28	23301	B07	20210701	0	0	0	1	NA	NA	NA	NA	NA	NA	NA	NA	NA	0
11	28	23301	C07	20210701	0	0	0	1	NA	NA	NA	NA	NA	NA	NA	NA	NA	0
11	28	23301	D07	20210701	0	0	0	1	NA	NA	NA	NA	NA	NA	NA	NA	NA	0
11	28	23301	E07	20210701	0	0	0	1	NA	NA	NA	NA	NA	NA	NA	NA	NA	0
11	28	23301	F07	20210701	0	0	0	1	NA	NA	NA	NA	NA	NA	NA	NA	NA	0
11	28	23301	G07	20210701	0	0	0	0	1	0	1	0	0	0	0	0	1	0
11	28	23301	H07	20210701	0	0	0	1	NA	NA	NA	NA	NA	NA	NA	NA	NA	0
11	28	23301	A08	20210701	0	0	0	1	NA	NA	NA	NA	NA	NA	NA	NA	NA	0
11	28	23301	B08	20210701	0	0	0	1	NA	NA	NA	NA	NA	NA	NA	NA	NA	0
11	28	23301	C08	20210701	0	0	0	1	NA	NA	NA	NA	NA	NA	NA	NA	NA	0
11	28	23301	D08	20210701	0	0	0	1	NA	NA	NA	NA	NA	NA	NA	NA	NA	0
11	28	23301	E08	20210701	0	0	0	0	1	1	1	0	0	0	0	0	0	0
11	28	23301	F08	20210701	0	0	0	0	1	1	1	0	0	0	0	0	0	0
11	28	23301	G08	20210701	0	0	0	0	1	1	1	0	0	0	0	0	0	0
11	28	23301	H08	20210701	0	0	0	1	NA	NA	NA	NA	NA	NA	NA	NA	NA	0
11	28	23396	A05	20210715	NA	NA	NA	NA	NA	NA	NA	NA	NA	NA	NA	NA	NA	1
11	28	23396	B05	20210715	NA	NA	NA	NA	NA	NA	NA	NA	NA	NA	NA	NA	NA	1
11	28	23396	C05	20210715	NA	NA	NA	NA	NA	NA	NA	NA	NA	NA	NA	NA	NA	1
11	28	23396	D05	20210715	NA	NA	NA	NA	NA	NA	NA	NA	NA	NA	NA	NA	NA	1
11	28	23396	E05	20210715	NA	NA	NA	NA	NA	NA	NA	NA	NA	NA	NA	NA	NA	1
11	28	23396	F05	20210715	NA	NA	NA	NA	NA	NA	NA	NA	NA	NA	NA	NA	NA	1
11	28	23396	G05	20210715	NA	NA	NA	NA	NA	NA	NA	NA	NA	NA	NA	NA	NA	1
11	28	23396	H05	20210715	NA	NA	NA	NA	NA	NA	NA	NA	NA	NA	NA	NA	NA	1
11	28	23396	A06	20210715	NA	NA	NA	NA	NA	NA	NA	NA	NA	NA	NA	NA	NA	1
11	28	23396	B06	20210715	NA	NA	NA	NA	NA	NA	NA	NA	NA	NA	NA	NA	NA	1
11	28	23396	C06	20210715	0	0	0	0	0	0	1	0	0	0	0	0	0	0
11	28	23396	D06	20210715	0	0	0	0	1	0	1	0	0	0	0	0	0	0
11	28	23396	E06	20210715	0	0	0	0	1	0	1	0	0	0	0	0	0	0
11	28	23396	F06	20210715	0	0	0	1	NA	NA	NA	NA	NA	NA	NA	NA	NA	0
11	28	23396	G06	20210715	0	0	0	0	1	0	1	0	1	1	0	0	1	0
11	28	23396	H06	20210715	1	NA	NA	NA	NA	NA	NA	NA	NA	NA	NA	NA	NA	0
11	28	23396	A07	20210715	0	0	0	1	NA	NA	NA	NA	NA	NA	NA	NA	NA	0
11	28	23396	B07	20210715	0	0	0	0	1	0	1	0	1	1	0	0	1	0
11	28	23396	C07	20210715	0	0	0	0	1	0	1	0	0	1	0	0	1	0
11	28	23396	D07	20210715	0	0	0	1	NA	NA	NA	NA	NA	NA	NA	NA	NA	0
11	28	23396	E07	20210715	0	0	0	0	1	0	1	0	0	1	0	0	1	0
11	28	23396	F07	20210715	0	0	0	0	0	0	1	0	0	1	0	0	1	0
11	28	23396	G07	20210715	0	0	0	0	1	0	1	0	0	0	0	0	0	0
11	28	23396	H07	20210715	0	0	0	0	0	0	1	0	0	0	0	0	0	0
11	28	23396	A08	20210715	0	0	0	1	NA	NA	NA	NA	NA	NA	NA	NA	NA	0
11	28	23396	B08	20210715	0	0	0	1	NA	NA	NA	NA	NA	NA	NA	NA	NA	0
11	28	23396	C08	20210715	0	0	0	1	NA	NA	NA	NA	NA	NA	NA	NA	NA	0
11	28	23396	D08	20210715	0	0	0	0	1	0	1	0	0	0	0	0	0	0
11	28	23396	E08	20210715	0	0	0	0	1	0	1	0	0	0	0	0	0	0
11	28	23396	F08	20210715	0	0	0	1	NA	NA	NA	NA	NA	NA	NA	NA	NA	0
11	28	23396	G08	20210715	0	0	0	1	NA	NA	NA	NA	NA	NA	NA	NA	NA	0
11	28	23396	H08	20210715	0	0	0	1	NA	NA	NA	NA	NA	NA	NA	NA	NA	0
11	28	23396	A09	20210715	0	0	0	0	0	0	1	0	1	1	0	0	1	0
11	28	23396	B09	20210715	0	0	0	0	1	0	1	0	0	1	0	0	1	0
11	28	23396	C09	20210715	0	0	0	0	1	0	1	0	0	1	0	0	1	0
11	28	23396	D09	20210715	0	0	0	0	1	0	1	0	0	1	0	0	1	0
11	28	23396	E09	20210715	0	0	0	0	1	0	1	0	0	1	0	0	1	0
11	28	23396	F09	20210715	NA	NA	NA	NA	NA	NA	NA	NA	NA	NA	NA	NA	NA	1
11	28	23396	G09	20210715	NA	NA	NA	NA	NA	NA	NA	NA	NA	NA	NA	NA	NA	1
11	28	23396	H09	20210715	NA	NA	NA	NA	NA	NA	NA	NA	NA	NA	NA	NA	NA	1
11	28	23396	A10	20210715	NA	NA	NA	NA	NA	NA	NA	NA	NA	NA	NA	NA	NA	1
11	28	23396	B10	20210715	1	NA	NA	NA	NA	NA	NA	NA	NA	NA	NA	NA	NA	0
11	28	23396	C10	20210715	NA	NA	NA	NA	NA	NA	NA	NA	NA	NA	NA	NA	NA	1
11	28	23396	D10	20210715	NA	NA	NA	NA	NA	NA	NA	NA	NA	NA	NA	NA	NA	1
11	28	23396	E10	20210715	NA	NA	NA	NA	NA	NA	NA	NA	NA	NA	NA	NA	NA	1
11	28	23396	F10	20210715	NA	NA	NA	NA	NA	NA	NA	NA	NA	NA	NA	NA	NA	1
11	28	23396	G10	20210715	NA	NA	NA	NA	NA	NA	NA	NA	NA	NA	NA	NA	NA	1
11	28	23396	H10	20210715	NA	NA	NA	NA	NA	NA	NA	NA	NA	NA	NA	NA	NA	1
5	0	23255	A11	20210622	NA	NA	NA	NA	NA	NA	NA	NA	NA	NA	NA	NA	NA	1
5	0	23255	B11	20210622	0	0	0	0	0	0	0	0	0	0	0	0	0	0
5	0	23255	C11	20210622	0	0	0	0	0	0	0	0	0	0	0	0	0	0
5	0	23255	D11	20210622	0	0	0	0	0	0	0	0	0	0	0	0	0	0
5	0	23255	E11	20210622	0	0	0	0	0	0	0	0	0	0	0	0	0	0
5	0	23255	F11	20210622	0	0	0	0	0	0	0	0	0	0	0	0	0	0
5	0	23255	G11	20210622	0	0	0	0	0	0	0	0	0	0	0	0	0	0
5	0	23255	H11	20210622	0	0	0	0	0	0	0	0	0	0	0	0	0	0
5	0	23255	A12	20210622	NA	NA	NA	NA	NA	NA	NA	NA	NA	NA	NA	NA	NA	1
5	0	23255	B12	20210622	0	0	0	0	0	0	0	0	0	0	0	0	0	0
5	0	23255	C12	20210622	0	0	0	0	0	0	0	0	0	0	0	0	0	0
5	0	23255	D12	20210622	0	0	0	0	0	0	0	0	0	0	0	0	0	0
5	0	23255	E12	20210622	1	NA	NA	NA	NA	NA	NA	NA	NA	NA	NA	NA	NA	0
5	0	23255	F12	20210622	0	0	0	0	0	0	0	0	0	0	0	0	0	0
5	0	23255	G12	20210622	0	0	0	0	0	0	0	0	0	0	0	0	0	0
5	0	23255	H12	20210622	0	0	0	0	0	0	0	0	0	0	0	0	0	0
5	0	23302	A11	20210701	NA	NA	NA	NA	NA	NA	NA	NA	NA	NA	NA	NA	NA	1
5	0	23302	B11	20210701	0	0	0	0	0	0	0	0	0	0	0	0	0	0
5	0	23302	C11	20210701	0	0	0	0	0	0	0	0	0	0	0	0	0	0
5	0	23302	D11	20210701	0	0	0	0	0	0	0	0	0	0	0	0	0	0
5	0	23302	E11	20210701	0	0	0	0	0	0	0	0	0	0	0	0	0	0
5	0	23302	F11	20210701	0	0	0	0	0	0	0	0	0	0	0	0	0	0
5	0	23302	G11	20210701	0	0	0	0	0	0	0	0	0	0	0	0	0	0
5	0	23302	H11	20210701	0	0	0	0	0	0	0	0	0	0	0	0	0	0
5	0	23302	A12	20210701	NA	NA	NA	NA	NA	NA	NA	NA	NA	NA	NA	NA	NA	1
5	0	23302	B12	20210701	0	0	0	0	0	0	0	0	0	0	0	0	0	0
5	0	23302	C12	20210701	0	0	0	0	0	0	0	0	0	0	0	0	0	0
5	0	23302	D12	20210701	0	0	0	0	0	0	0	0	0	0	0	0	0	0
5	0	23302	E12	20210701	0	0	0	0	0	0	0	0	0	0	0	0	0	0
5	0	23302	F12	20210701	0	0	0	0	0	0	0	0	0	0	0	0	0	0
5	0	23302	G12	20210701	0	0	0	0	0	0	0	0	0	0	0	0	0	0
5	0	23302	H12	20210701	0	0	0	0	0	0	0	0	0	0	0	0	0	0
5	0	23304	A11	20210701	NA	NA	NA	NA	NA	NA	NA	NA	NA	NA	NA	NA	NA	1
5	0	23304	B11	20210701	0	0	0	0	0	0	0	0	0	0	0	0	0	0
5	0	23304	C11	20210701	0	0	0	1	NA	NA	NA	NA	NA	NA	NA	NA	NA	0
5	0	23304	D11	20210701	0	0	0	0	0	0	0	0	0	0	0	0	0	0
5	0	23304	E11	20210701	0	0	0	0	0	0	0	0	0	0	0	0	0	0
5	0	23304	F11	20210701	0	0	0	0	0	0	0	0	0	0	0	0	0	0
5	0	23304	G11	20210701	0	0	0	0	0	0	0	0	0	0	0	0	0	0
5	0	23304	H11	20210701	0	0	0	0	0	0	0	0	0	0	0	0	0	0
5	0	23304	A12	20210701	NA	NA	NA	NA	NA	NA	NA	NA	NA	NA	NA	NA	NA	1
5	0	23304	B12	20210701	0	0	0	0	0	0	0	0	0	0	0	0	0	0
5	0	23304	C12	20210701	0	0	0	0	0	0	0	0	0	0	0	0	0	0
5	0	23304	D12	20210701	0	0	0	0	0	0	0	0	0	0	0	0	0	0
5	0	23304	E12	20210701	0	0	0	0	0	0	0	0	0	0	0	0	0	0
5	0	23304	F12	20210701	0	0	0	0	0	0	0	0	0	0	0	0	0	0
5	0	23304	G12	20210701	0	0	0	0	0	0	0	0	0	0	0	0	0	0
5	0	23304	H12	20210701	0	0	0	0	0	0	0	0	0	0	0	0	0	0
5	0	23361	A11	20210708	NA	NA	NA	NA	NA	NA	NA	NA	NA	NA	NA	NA	NA	1
5	0	23361	B11	20210708	0	0	0	0	0	0	0	0	0	0	0	0	0	0
5	0	23361	C11	20210708	0	0	0	0	0	0	0	0	0	0	0	0	0	0
5	0	23361	D11	20210708	0	0	0	0	0	0	0	0	0	0	0	0	0	0
5	0	23361	E11	20210708	0	0	0	0	0	0	0	0	0	0	0	0	0	0
5	0	23361	F11	20210708	0	0	0	0	0	0	0	0	0	0	0	0	0	0
5	0	23361	G11	20210708	0	0	0	0	0	0	0	0	0	0	0	0	0	0
5	0	23361	H11	20210708	0	0	0	0	0	0	0	0	0	0	0	0	0	0
5	0	23361	A12	20210708	NA	NA	NA	NA	NA	NA	NA	NA	NA	NA	NA	NA	NA	1
5	0	23361	B12	20210708	0	0	0	0	0	0	0	0	0	0	0	0	0	0
5	0	23361	C12	20210708	0	0	0	0	0	0	0	0	0	0	0	0	0	0
5	0	23361	D12	20210708	0	0	0	0	0	0	0	0	0	0	0	0	0	0
5	0	23361	E12	20210708	0	0	0	0	0	0	0	0	0	0	0	0	0	0
5	0	23361	F12	20210708	0	0	0	0	0	0	0	0	0	0	0	0	0	0
5	0	23361	G12	20210708	0	0	0	0	0	0	0	0	0	0	0	0	0	0
5	0	23361	H12	20210708	0	0	0	0	0	0	0	0	0	0	0	0	0	0
5	100	23255	A01	20210622	NA	NA	NA	NA	NA	NA	NA	NA	NA	NA	NA	NA	NA	1
5	100	23255	B01	20210622	NA	NA	NA	NA	NA	NA	NA	NA	NA	NA	NA	NA	NA	1
5	100	23255	C01	20210622	NA	NA	NA	NA	NA	NA	NA	NA	NA	NA	NA	NA	NA	1
5	100	23255	D01	20210622	NA	NA	NA	NA	NA	NA	NA	NA	NA	NA	NA	NA	NA	1
5	100	23255	E01	20210622	NA	NA	NA	NA	NA	NA	NA	NA	NA	NA	NA	NA	NA	1
5	100	23255	F01	20210622	NA	NA	NA	NA	NA	NA	NA	NA	NA	NA	NA	NA	NA	1
5	100	23255	G01	20210622	NA	NA	NA	NA	NA	NA	NA	NA	NA	NA	NA	NA	NA	1
5	100	23255	H01	20210622	NA	NA	NA	NA	NA	NA	NA	NA	NA	NA	NA	NA	NA	1
5	100	23255	A02	20210622	NA	NA	NA	NA	NA	NA	NA	NA	NA	NA	NA	NA	NA	1
5	100	23255	B02	20210622	NA	NA	NA	NA	NA	NA	NA	NA	NA	NA	NA	NA	NA	1
5	100	23255	C02	20210622	0	0	0	1	NA	NA	NA	NA	NA	NA	NA	NA	NA	0
5	100	23255	D02	20210622	0	0	0	1	NA	NA	NA	NA	NA	NA	NA	NA	NA	0
5	100	23255	E02	20210622	0	0	0	1	NA	NA	NA	NA	NA	NA	NA	NA	NA	0
5	100	23255	F02	20210622	0	0	0	1	NA	NA	NA	NA	NA	NA	NA	NA	NA	0
5	100	23255	G02	20210622	0	0	0	1	NA	NA	NA	NA	NA	NA	NA	NA	NA	0
5	100	23255	H02	20210622	0	0	0	1	NA	NA	NA	NA	NA	NA	NA	NA	NA	0
5	100	23255	A03	20210622	0	0	0	1	NA	NA	NA	NA	NA	NA	NA	NA	NA	0
5	100	23255	B03	20210622	0	0	0	1	NA	NA	NA	NA	NA	NA	NA	NA	NA	0
5	100	23255	C03	20210622	0	0	0	1	NA	NA	NA	NA	NA	NA	NA	NA	NA	0
5	100	23255	D03	20210622	0	0	0	1	NA	NA	NA	NA	NA	NA	NA	NA	NA	0
5	100	23255	E03	20210622	0	0	0	1	NA	NA	NA	NA	NA	NA	NA	NA	NA	0
5	100	23255	F03	20210622	0	0	0	1	NA	NA	NA	NA	NA	NA	NA	NA	NA	0
5	100	23255	G03	20210622	0	0	0	1	NA	NA	NA	NA	NA	NA	NA	NA	NA	0
5	100	23255	H03	20210622	0	0	0	1	NA	NA	NA	NA	NA	NA	NA	NA	NA	0
5	100	23255	A04	20210622	0	0	0	1	NA	NA	NA	NA	NA	NA	NA	NA	NA	0
5	100	23255	B04	20210622	0	0	0	1	NA	NA	NA	NA	NA	NA	NA	NA	NA	0
5	100	23255	C04	20210622	0	0	0	1	NA	NA	NA	NA	NA	NA	NA	NA	NA	0
5	100	23255	D04	20210622	0	0	0	1	NA	NA	NA	NA	NA	NA	NA	NA	NA	0
5	100	23255	E04	20210622	1	NA	NA	NA	NA	NA	NA	NA	NA	NA	NA	NA	NA	0
5	100	23255	F04	20210622	0	0	0	1	NA	NA	NA	NA	NA	NA	NA	NA	NA	0
5	100	23255	G04	20210622	0	0	0	1	NA	NA	NA	NA	NA	NA	NA	NA	NA	0
5	100	23255	H04	20210622	0	0	0	1	NA	NA	NA	NA	NA	NA	NA	NA	NA	0
5	100	23302	A01	20210701	NA	NA	NA	NA	NA	NA	NA	NA	NA	NA	NA	NA	NA	1
5	100	23302	B01	20210701	NA	NA	NA	NA	NA	NA	NA	NA	NA	NA	NA	NA	NA	1
5	100	23302	C01	20210701	NA	NA	NA	NA	NA	NA	NA	NA	NA	NA	NA	NA	NA	1
5	100	23302	D01	20210701	NA	NA	NA	NA	NA	NA	NA	NA	NA	NA	NA	NA	NA	1
5	100	23302	E01	20210701	NA	NA	NA	NA	NA	NA	NA	NA	NA	NA	NA	NA	NA	1
5	100	23302	F01	20210701	1	NA	NA	NA	NA	NA	NA	NA	NA	NA	NA	NA	NA	0
5	100	23302	G01	20210701	NA	NA	NA	NA	NA	NA	NA	NA	NA	NA	NA	NA	NA	1
5	100	23302	H01	20210701	NA	NA	NA	NA	NA	NA	NA	NA	NA	NA	NA	NA	NA	1
5	100	23302	A02	20210701	NA	NA	NA	NA	NA	NA	NA	NA	NA	NA	NA	NA	NA	1
5	100	23302	B02	20210701	NA	NA	NA	NA	NA	NA	NA	NA	NA	NA	NA	NA	NA	1
5	100	23302	C02	20210701	NA	NA	NA	NA	NA	NA	NA	NA	NA	NA	NA	NA	NA	1
5	100	23302	D02	20210701	0	0	0	1	NA	NA	NA	NA	NA	NA	NA	NA	NA	0
5	100	23302	E02	20210701	0	0	0	1	NA	NA	NA	NA	NA	NA	NA	NA	NA	0
5	100	23302	F02	20210701	0	0	0	1	NA	NA	NA	NA	NA	NA	NA	NA	NA	0
5	100	23302	G02	20210701	0	0	0	1	NA	NA	NA	NA	NA	NA	NA	NA	NA	0
5	100	23302	H02	20210701	0	0	0	1	NA	NA	NA	NA	NA	NA	NA	NA	NA	0
5	100	23302	A03	20210701	0	0	0	1	NA	NA	NA	NA	NA	NA	NA	NA	NA	0
5	100	23302	B03	20210701	0	0	0	1	NA	NA	NA	NA	NA	NA	NA	NA	NA	0
5	100	23302	C03	20210701	0	0	0	1	NA	NA	NA	NA	NA	NA	NA	NA	NA	0
5	100	23302	D03	20210701	0	0	0	1	NA	NA	NA	NA	NA	NA	NA	NA	NA	0
5	100	23302	E03	20210701	0	0	0	1	NA	NA	NA	NA	NA	NA	NA	NA	NA	0
5	100	23302	F03	20210701	0	0	0	0	1	0	1	0	1	1	0	0	1	0
5	100	23302	G03	20210701	0	0	0	1	NA	NA	NA	NA	NA	NA	NA	NA	NA	0
5	100	23302	H03	20210701	0	0	0	1	NA	NA	NA	NA	NA	NA	NA	NA	NA	0
5	100	23302	A04	20210701	0	0	0	1	NA	NA	NA	NA	NA	NA	NA	NA	NA	0
5	100	23302	B04	20210701	0	0	0	0	1	0	1	0	0	1	0	0	1	0
5	100	23302	C04	20210701	0	0	0	1	NA	NA	NA	NA	NA	NA	NA	NA	NA	0
5	100	23302	D04	20210701	0	0	0	1	NA	NA	NA	NA	NA	NA	NA	NA	NA	0
5	100	23302	E04	20210701	0	0	0	1	NA	NA	NA	NA	NA	NA	NA	NA	NA	0
5	100	23302	F04	20210701	0	0	0	1	NA	NA	NA	NA	NA	NA	NA	NA	NA	0
5	100	23302	G04	20210701	0	0	0	1	NA	NA	NA	NA	NA	NA	NA	NA	NA	0
5	100	23302	H04	20210701	0	0	0	1	NA	NA	NA	NA	NA	NA	NA	NA	NA	0
5	100	23304	A01	20210701	1	NA	NA	NA	NA	NA	NA	NA	NA	NA	NA	NA	NA	0
5	100	23304	B01	20210701	NA	NA	NA	NA	NA	NA	NA	NA	NA	NA	NA	NA	NA	1
5	100	23304	C01	20210701	NA	NA	NA	NA	NA	NA	NA	NA	NA	NA	NA	NA	NA	1
5	100	23304	D01	20210701	NA	NA	NA	NA	NA	NA	NA	NA	NA	NA	NA	NA	NA	1
5	100	23304	E01	20210701	NA	NA	NA	NA	NA	NA	NA	NA	NA	NA	NA	NA	NA	1
5	100	23304	F01	20210701	NA	NA	NA	NA	NA	NA	NA	NA	NA	NA	NA	NA	NA	1
5	100	23304	G01	20210701	NA	NA	NA	NA	NA	NA	NA	NA	NA	NA	NA	NA	NA	1
5	100	23304	H01	20210701	NA	NA	NA	NA	NA	NA	NA	NA	NA	NA	NA	NA	NA	1
5	100	23304	A02	20210701	NA	NA	NA	NA	NA	NA	NA	NA	NA	NA	NA	NA	NA	1
5	100	23304	B02	20210701	NA	NA	NA	NA	NA	NA	NA	NA	NA	NA	NA	NA	NA	1
5	100	23304	C02	20210701	NA	NA	NA	NA	NA	NA	NA	NA	NA	NA	NA	NA	NA	1
5	100	23304	D02	20210701	0	0	0	0	1	1	0	0	0	1	0	0	1	0
5	100	23304	E02	20210701	0	0	0	1	NA	NA	NA	NA	NA	NA	NA	NA	NA	0
5	100	23304	F02	20210701	0	0	0	1	NA	NA	NA	NA	NA	NA	NA	NA	NA	0
5	100	23304	G02	20210701	0	0	0	1	NA	NA	NA	NA	NA	NA	NA	NA	NA	0
5	100	23304	H02	20210701	0	0	0	1	NA	NA	NA	NA	NA	NA	NA	NA	NA	0
5	100	23304	A03	20210701	0	0	0	1	NA	NA	NA	NA	NA	NA	NA	NA	NA	0
5	100	23304	B03	20210701	0	0	0	1	NA	NA	NA	NA	NA	NA	NA	NA	NA	0
5	100	23304	C03	20210701	0	0	0	1	NA	NA	NA	NA	NA	NA	NA	NA	NA	0
5	100	23304	D03	20210701	0	0	0	1	NA	NA	NA	NA	NA	NA	NA	NA	NA	0
5	100	23304	E03	20210701	0	0	0	1	NA	NA	NA	NA	NA	NA	NA	NA	NA	0
5	100	23304	F03	20210701	0	0	0	0	1	0	1	0	0	1	0	0	1	0
5	100	23304	G03	20210701	0	0	0	1	NA	NA	NA	NA	NA	NA	NA	NA	NA	0
5	100	23304	H03	20210701	0	0	0	0	1	0	1	0	0	1	0	0	1	0
5	100	23304	A04	20210701	0	0	0	1	NA	NA	NA	NA	NA	NA	NA	NA	NA	0
5	100	23304	B04	20210701	0	0	0	1	NA	NA	NA	NA	NA	NA	NA	NA	NA	0
5	100	23304	C04	20210701	0	0	0	1	NA	NA	NA	NA	NA	NA	NA	NA	NA	0
5	100	23304	D04	20210701	0	0	0	1	NA	NA	NA	NA	NA	NA	NA	NA	NA	0
5	100	23304	E04	20210701	0	0	0	1	NA	NA	NA	NA	NA	NA	NA	NA	NA	0
5	100	23304	F04	20210701	0	0	0	1	NA	NA	NA	NA	NA	NA	NA	NA	NA	0
5	100	23304	G04	20210701	0	0	0	0	1	0	1	0	0	1	0	0	1	0
5	100	23304	H04	20210701	0	0	0	1	NA	NA	NA	NA	NA	NA	NA	NA	NA	0
5	100	23361	A01	20210708	NA	NA	NA	NA	NA	NA	NA	NA	NA	NA	NA	NA	NA	1
5	100	23361	B01	20210708	NA	NA	NA	NA	NA	NA	NA	NA	NA	NA	NA	NA	NA	1
5	100	23361	C01	20210708	NA	NA	NA	NA	NA	NA	NA	NA	NA	NA	NA	NA	NA	1
5	100	23361	D01	20210708	NA	NA	NA	NA	NA	NA	NA	NA	NA	NA	NA	NA	NA	1
5	100	23361	E01	20210708	NA	NA	NA	NA	NA	NA	NA	NA	NA	NA	NA	NA	NA	1
5	100	23361	F01	20210708	NA	NA	NA	NA	NA	NA	NA	NA	NA	NA	NA	NA	NA	1
5	100	23361	G01	20210708	NA	NA	NA	NA	NA	NA	NA	NA	NA	NA	NA	NA	NA	1
5	100	23361	H01	20210708	NA	NA	NA	NA	NA	NA	NA	NA	NA	NA	NA	NA	NA	1
5	100	23361	A02	20210708	NA	NA	NA	NA	NA	NA	NA	NA	NA	NA	NA	NA	NA	1
5	100	23361	B02	20210708	NA	NA	NA	NA	NA	NA	NA	NA	NA	NA	NA	NA	NA	1
5	100	23361	C02	20210708	0	0	0	1	NA	NA	NA	NA	NA	NA	NA	NA	NA	0
5	100	23361	D02	20210708	0	0	0	1	NA	NA	NA	NA	NA	NA	NA	NA	NA	0
5	100	23361	E02	20210708	0	0	0	1	NA	NA	NA	NA	NA	NA	NA	NA	NA	0
5	100	23361	F02	20210708	0	0	0	1	NA	NA	NA	NA	NA	NA	NA	NA	NA	0
5	100	23361	G02	20210708	0	0	0	1	NA	NA	NA	NA	NA	NA	NA	NA	NA	0
5	100	23361	H02	20210708	0	0	0	1	NA	NA	NA	NA	NA	NA	NA	NA	NA	0
5	100	23361	A03	20210708	0	0	0	0	0	0	1	0	0	1	0	0	0	0
5	100	23361	B03	20210708	0	0	0	1	NA	NA	NA	NA	NA	NA	NA	NA	NA	0
5	100	23361	C03	20210708	0	0	0	0	0	0	1	0	0	1	0	0	0	0
5	100	23361	D03	20210708	0	0	0	1	NA	NA	NA	NA	NA	NA	NA	NA	NA	0
5	100	23361	E03	20210708	0	0	0	1	NA	NA	NA	NA	NA	NA	NA	NA	NA	0
5	100	23361	F03	20210708	0	0	0	1	NA	NA	NA	NA	NA	NA	NA	NA	NA	0
5	100	23361	G03	20210708	0	0	0	0	0	0	0	0	0	1	0	0	0	0
5	100	23361	H03	20210708	0	0	0	1	NA	NA	NA	NA	NA	NA	NA	NA	NA	0
5	100	23361	A04	20210708	0	0	0	1	NA	NA	NA	NA	NA	NA	NA	NA	NA	0
5	100	23361	B04	20210708	0	0	0	1	NA	NA	NA	NA	NA	NA	NA	NA	NA	0
5	100	23361	C04	20210708	0	0	0	1	NA	NA	NA	NA	NA	NA	NA	NA	NA	0
5	100	23361	D04	20210708	0	0	0	1	NA	NA	NA	NA	NA	NA	NA	NA	NA	0
5	100	23361	E04	20210708	0	0	0	1	NA	NA	NA	NA	NA	NA	NA	NA	NA	0
5	100	23361	F04	20210708	0	0	0	1	NA	NA	NA	NA	NA	NA	NA	NA	NA	0
5	100	23361	G04	20210708	0	0	0	0	0	0	1	0	0	1	0	0	0	0
5	100	23361	H04	20210708	0	0	0	0	0	1	1	0	0	1	0	0	0	0
7	0	23203	A11	20210615	NA	NA	NA	NA	NA	NA	NA	NA	NA	NA	NA	NA	NA	1
7	0	23203	B11	20210615	0	0	0	0	0	0	0	0	0	0	0	0	0	0
7	0	23203	C11	20210615	0	0	0	0	0	0	0	0	0	0	0	0	0	0
7	0	23203	D11	20210615	0	0	0	0	0	0	0	0	0	0	0	0	0	0
7	0	23203	E11	20210615	0	0	0	0	0	0	0	0	0	0	0	0	0	0
7	0	23203	F11	20210615	0	0	0	0	0	0	0	0	0	0	0	0	0	0
7	0	23203	G11	20210615	0	0	0	0	0	0	0	0	0	0	0	0	0	0
7	0	23203	H11	20210615	0	0	0	0	0	0	0	0	0	0	0	0	0	0
7	0	23203	A12	20210615	NA	NA	NA	NA	NA	NA	NA	NA	NA	NA	NA	NA	NA	1
7	0	23203	B12	20210615	0	0	0	0	0	0	0	0	0	0	0	0	0	0
7	0	23203	C12	20210615	0	0	0	0	0	0	0	0	0	0	0	0	0	0
7	0	23203	D12	20210615	0	0	0	0	0	0	0	0	0	0	0	0	0	0
7	0	23203	E12	20210615	0	0	0	0	0	0	0	0	0	0	0	0	0	0
7	0	23203	F12	20210615	0	0	0	0	0	0	0	0	0	0	0	0	0	0
7	0	23203	G12	20210615	0	0	0	0	0	0	0	0	0	0	0	0	0	0
7	0	23203	H12	20210615	0	0	0	0	0	0	0	0	0	0	0	0	0	0
7	0	23253	A11	20210622	NA	NA	NA	NA	NA	NA	NA	NA	NA	NA	NA	NA	NA	1
7	0	23253	B11	20210622	0	0	0	0	0	0	0	0	0	0	0	0	0	0
7	0	23253	C11	20210622	0	0	0	0	0	0	0	0	0	0	0	0	0	0
7	0	23253	D11	20210622	0	0	0	0	0	0	0	0	0	0	0	0	0	0
7	0	23253	E11	20210622	0	0	0	0	0	0	0	0	0	0	0	0	0	0
7	0	23253	F11	20210622	0	0	0	0	0	0	0	0	0	0	0	0	0	0
7	0	23253	G11	20210622	0	0	0	0	0	0	0	0	0	0	0	0	0	0
7	0	23253	H11	20210622	0	0	0	0	0	0	0	0	0	0	0	0	0	0
7	0	23253	A12	20210622	NA	NA	NA	NA	NA	NA	NA	NA	NA	NA	NA	NA	NA	1
7	0	23253	B12	20210622	0	0	0	0	0	0	0	0	0	0	0	0	0	0
7	0	23253	C12	20210622	0	0	0	0	0	0	0	0	0	0	0	0	0	0
7	0	23253	D12	20210622	0	0	0	0	0	0	0	0	0	0	0	0	0	0
7	0	23253	E12	20210622	0	0	0	0	0	0	0	0	0	0	0	0	0	0
7	0	23253	F12	20210622	0	0	0	0	0	0	0	0	0	0	0	0	0	0
7	0	23253	G12	20210622	0	0	0	0	0	0	0	0	0	0	0	0	0	0
7	0	23253	H12	20210622	1	NA	NA	NA	NA	NA	NA	NA	NA	NA	NA	NA	NA	0
7	0	23300	A11	20210701	NA	NA	NA	NA	NA	NA	NA	NA	NA	NA	NA	NA	NA	1
7	0	23300	B11	20210701	0	0	0	0	0	0	0	0	0	0	0	0	0	0
7	0	23300	C11	20210701	0	0	0	0	0	0	0	0	0	0	0	0	0	0
7	0	23300	D11	20210701	0	0	0	0	0	0	0	0	0	0	0	0	0	0
7	0	23300	E11	20210701	0	0	0	0	0	0	0	0	0	0	0	0	0	0
7	0	23300	F11	20210701	0	0	0	0	0	0	0	0	0	0	0	0	0	0
7	0	23300	G11	20210701	0	0	0	0	0	0	0	0	0	0	0	0	0	0
7	0	23300	H11	20210701	0	0	0	0	0	0	0	0	0	0	0	0	0	0
7	0	23300	A12	20210701	NA	NA	NA	NA	NA	NA	NA	NA	NA	NA	NA	NA	NA	1
7	0	23300	B12	20210701	0	0	0	0	0	0	0	0	0	0	0	0	0	0
7	0	23300	C12	20210701	0	0	0	0	0	0	0	0	0	0	0	0	0	0
7	0	23300	D12	20210701	0	0	0	0	0	0	0	0	0	0	0	0	0	0
7	0	23300	E12	20210701	0	0	0	0	0	0	0	0	0	0	0	0	0	0
7	0	23300	F12	20210701	0	0	0	0	0	0	0	0	0	0	0	0	0	0
7	0	23300	G12	20210701	0	0	0	0	0	0	0	0	0	0	0	0	0	0
7	0	23300	H12	20210701	0	0	0	0	0	0	0	0	0	0	0	0	0	0
7	0	23394	A11	20210715	1	NA	NA	NA	NA	NA	NA	NA	NA	NA	NA	NA	NA	0
7	0	23394	B11	20210715	0	0	0	0	0	0	0	0	0	0	0	0	0	0
7	0	23394	C11	20210715	0	0	0	0	0	0	0	0	0	0	0	0	0	0
7	0	23394	D11	20210715	0	0	0	0	0	0	0	0	0	0	0	0	0	0
7	0	23394	E11	20210715	0	0	0	0	0	0	0	0	0	0	0	0	0	0
7	0	23394	F11	20210715	0	0	0	0	0	0	0	0	0	0	0	0	0	0
7	0	23394	G11	20210715	0	0	0	0	0	0	0	0	0	0	0	0	0	0
7	0	23394	H11	20210715	0	0	0	0	0	0	0	0	0	0	0	0	0	0
7	0	23394	A12	20210715	0	0	0	0	0	0	0	0	0	0	0	0	0	0
7	0	23394	B12	20210715	0	0	0	0	0	0	0	0	0	0	0	0	0	0
7	0	23394	C12	20210715	0	0	0	0	0	0	0	0	0	0	0	0	0	0
7	0	23394	D12	20210715	0	0	0	0	0	0	0	0	0	0	0	0	0	0
7	0	23394	E12	20210715	0	0	0	0	0	0	0	0	0	0	0	0	0	0
7	0	23394	F12	20210715	0	0	0	0	0	0	0	0	0	0	0	0	0	0
7	0	23394	G12	20210715	1	NA	NA	NA	NA	NA	NA	NA	NA	NA	NA	NA	NA	0
7	0	23394	H12	20210715	0	0	0	0	0	0	0	0	0	0	0	0	0	0
7	39.7	23203	A05	20210615	NA	NA	NA	NA	NA	NA	NA	NA	NA	NA	NA	NA	NA	1
7	39.7	23203	B05	20210615	NA	NA	NA	NA	NA	NA	NA	NA	NA	NA	NA	NA	NA	1
7	39.7	23203	C05	20210615	NA	NA	NA	NA	NA	NA	NA	NA	NA	NA	NA	NA	NA	1
7	39.7	23203	D05	20210615	NA	NA	NA	NA	NA	NA	NA	NA	NA	NA	NA	NA	NA	1
7	39.7	23203	E05	20210615	NA	NA	NA	NA	NA	NA	NA	NA	NA	NA	NA	NA	NA	1
7	39.7	23203	F05	20210615	NA	NA	NA	NA	NA	NA	NA	NA	NA	NA	NA	NA	NA	1
7	39.7	23203	G05	20210615	NA	NA	NA	NA	NA	NA	NA	NA	NA	NA	NA	NA	NA	1
7	39.7	23203	H05	20210615	NA	NA	NA	NA	NA	NA	NA	NA	NA	NA	NA	NA	NA	1
7	39.7	23203	A06	20210615	NA	NA	NA	NA	NA	NA	NA	NA	NA	NA	NA	NA	NA	1
7	39.7	23203	B06	20210615	NA	NA	NA	NA	NA	NA	NA	NA	NA	NA	NA	NA	NA	1
7	39.7	23203	C06	20210615	0	0	0	0	0	0	0	0	0	0	0	0	0	0
7	39.7	23203	D06	20210615	0	0	0	1	NA	NA	NA	NA	NA	NA	NA	NA	NA	0
7	39.7	23203	E06	20210615	0	0	0	1	NA	NA	NA	NA	NA	NA	NA	NA	NA	0
7	39.7	23203	F06	20210615	0	0	0	1	NA	NA	NA	NA	NA	NA	NA	NA	NA	0
7	39.7	23203	G06	20210615	0	0	0	0	0	0	0	0	0	0	0	0	0	0
7	39.7	23203	H06	20210615	0	0	0	0	1	1	1	0	0	0	0	0	0	0
7	39.7	23203	A07	20210615	0	0	0	0	0	0	0	0	0	0	0	0	0	0
7	39.7	23203	B07	20210615	0	0	0	0	0	0	0	0	0	0	0	0	0	0
7	39.7	23203	C07	20210615	0	0	0	0	0	0	0	0	0	0	0	0	0	0
7	39.7	23203	D07	20210615	0	0	0	0	1	1	1	0	0	1	0	0	0	0
7	39.7	23203	E07	20210615	0	0	0	1	NA	NA	NA	NA	NA	NA	NA	NA	NA	0
7	39.7	23203	F07	20210615	0	0	0	0	1	1	1	0	0	0	0	0	0	0
7	39.7	23203	G07	20210615	0	0	0	0	0	0	0	0	0	0	0	0	0	0
7	39.7	23203	H07	20210615	0	0	0	0	1	1	1	0	0	0	0	0	0	0
7	39.7	23203	A08	20210615	0	0	0	1	NA	NA	NA	NA	NA	NA	NA	NA	NA	0
7	39.7	23203	B08	20210615	0	0	0	0	1	1	1	0	0	0	0	0	0	0
7	39.7	23203	C08	20210615	0	0	0	0	0	0	1	0	0	0	0	0	0	0
7	39.7	23203	D08	20210615	0	0	0	1	NA	NA	NA	NA	NA	NA	NA	NA	NA	0
7	39.7	23203	E08	20210615	0	0	0	0	0	0	0	0	0	0	0	0	0	0
7	39.7	23203	F08	20210615	0	0	0	0	0	0	0	0	0	0	0	0	0	0
7	39.7	23203	G08	20210615	0	0	0	1	NA	NA	NA	NA	NA	NA	NA	NA	NA	0
7	39.7	23203	H08	20210615	0	0	0	1	NA	NA	NA	NA	NA	NA	NA	NA	NA	0
7	39.7	23253	A05	20210622	NA	NA	NA	NA	NA	NA	NA	NA	NA	NA	NA	NA	NA	1
7	39.7	23253	B05	20210622	NA	NA	NA	NA	NA	NA	NA	NA	NA	NA	NA	NA	NA	1
7	39.7	23253	C05	20210622	NA	NA	NA	NA	NA	NA	NA	NA	NA	NA	NA	NA	NA	1
7	39.7	23253	D05	20210622	NA	NA	NA	NA	NA	NA	NA	NA	NA	NA	NA	NA	NA	1
7	39.7	23253	E05	20210622	NA	NA	NA	NA	NA	NA	NA	NA	NA	NA	NA	NA	NA	1
7	39.7	23253	F05	20210622	NA	NA	NA	NA	NA	NA	NA	NA	NA	NA	NA	NA	NA	1
7	39.7	23253	G05	20210622	NA	NA	NA	NA	NA	NA	NA	NA	NA	NA	NA	NA	NA	1
7	39.7	23253	H05	20210622	NA	NA	NA	NA	NA	NA	NA	NA	NA	NA	NA	NA	NA	1
7	39.7	23253	A06	20210622	NA	NA	NA	NA	NA	NA	NA	NA	NA	NA	NA	NA	NA	1
7	39.7	23253	B06	20210622	NA	NA	NA	NA	NA	NA	NA	NA	NA	NA	NA	NA	NA	1
7	39.7	23253	C06	20210622	0	0	0	1	NA	NA	NA	NA	NA	NA	NA	NA	NA	0
7	39.7	23253	D06	20210622	0	0	0	1	NA	NA	NA	NA	NA	NA	NA	NA	NA	0
7	39.7	23253	E06	20210622	0	0	0	0	0	0	0	0	0	0	0	0	0	0
7	39.7	23253	F06	20210622	0	0	0	0	1	1	1	0	0	0	0	0	1	0
7	39.7	23253	G06	20210622	0	0	0	0	1	1	1	0	0	1	0	0	1	0
7	39.7	23253	H06	20210622	0	0	0	1	NA	NA	NA	NA	NA	NA	NA	NA	NA	0
7	39.7	23253	A07	20210622	0	0	0	0	1	1	1	0	0	1	0	0	1	0
7	39.7	23253	B07	20210622	0	0	0	0	1	1	1	0	0	1	0	0	1	0
7	39.7	23253	C07	20210622	0	0	0	0	1	0	1	0	0	0	0	0	1	0
7	39.7	23253	D07	20210622	0	0	0	1	NA	NA	NA	NA	NA	NA	NA	NA	NA	0
7	39.7	23253	E07	20210622	0	0	0	0	1	0	1	0	0	0	0	0	1	0
7	39.7	23253	F07	20210622	0	0	0	0	1	0	1	0	0	0	0	0	0	0
7	39.7	23253	G07	20210622	0	0	0	0	1	1	1	0	0	1	0	0	1	0
7	39.7	23253	H07	20210622	0	0	0	0	1	0	1	0	0	0	0	0	1	0
7	39.7	23253	A08	20210622	0	0	0	1	NA	NA	NA	NA	NA	NA	NA	NA	NA	0
7	39.7	23253	B08	20210622	0	0	0	0	0	0	0	0	0	0	0	0	0	0
7	39.7	23253	C08	20210622	0	0	0	1	NA	NA	NA	NA	NA	NA	NA	NA	NA	0
7	39.7	23253	D08	20210622	0	0	0	1	NA	NA	NA	NA	NA	NA	NA	NA	NA	0
7	39.7	23253	E08	20210622	0	0	0	0	1	1	1	0	0	0	0	0	1	0
7	39.7	23253	F08	20210622	0	0	0	0	1	0	1	0	0	0	0	0	0	0
7	39.7	23253	G08	20210622	0	0	0	0	1	1	1	0	0	0	0	0	1	0
7	39.7	23253	H08	20210622	0	0	0	0	1	1	1	0	0	0	0	0	1	0
7	39.7	23300	A05	20210701	NA	NA	NA	NA	NA	NA	NA	NA	NA	NA	NA	NA	NA	1
7	39.7	23300	B05	20210701	NA	NA	NA	NA	NA	NA	NA	NA	NA	NA	NA	NA	NA	1
7	39.7	23300	C05	20210701	NA	NA	NA	NA	NA	NA	NA	NA	NA	NA	NA	NA	NA	1
7	39.7	23300	D05	20210701	NA	NA	NA	NA	NA	NA	NA	NA	NA	NA	NA	NA	NA	1
7	39.7	23300	E05	20210701	NA	NA	NA	NA	NA	NA	NA	NA	NA	NA	NA	NA	NA	1
7	39.7	23300	F05	20210701	NA	NA	NA	NA	NA	NA	NA	NA	NA	NA	NA	NA	NA	1
7	39.7	23300	G05	20210701	NA	NA	NA	NA	NA	NA	NA	NA	NA	NA	NA	NA	NA	1
7	39.7	23300	H05	20210701	NA	NA	NA	NA	NA	NA	NA	NA	NA	NA	NA	NA	NA	1
7	39.7	23300	A06	20210701	NA	NA	NA	NA	NA	NA	NA	NA	NA	NA	NA	NA	NA	1
7	39.7	23300	B06	20210701	NA	NA	NA	NA	NA	NA	NA	NA	NA	NA	NA	NA	NA	1
7	39.7	23300	C06	20210701	0	0	0	0	1	0	1	0	0	0	0	0	0	0
7	39.7	23300	D06	20210701	0	0	0	1	NA	NA	NA	NA	NA	NA	NA	NA	NA	0
7	39.7	23300	E06	20210701	0	0	0	0	1	0	1	0	0	0	0	0	0	0
7	39.7	23300	F06	20210701	0	0	0	1	NA	NA	NA	NA	NA	NA	NA	NA	NA	0
7	39.7	23300	G06	20210701	0	0	0	0	0	0	1	0	0	0	0	0	0	0
7	39.7	23300	H06	20210701	0	0	0	0	0	0	1	0	0	0	0	0	0	0
7	39.7	23300	A07	20210701	0	0	0	0	0	0	1	0	0	0	0	0	0	0
7	39.7	23300	B07	20210701	0	0	0	1	NA	NA	NA	NA	NA	NA	NA	NA	NA	0
7	39.7	23300	C07	20210701	0	0	0	0	1	0	1	0	0	0	0	0	0	0
7	39.7	23300	D07	20210701	0	0	0	1	NA	NA	NA	NA	NA	NA	NA	NA	NA	0
7	39.7	23300	E07	20210701	0	0	0	0	0	0	1	0	0	0	0	0	0	0
7	39.7	23300	F07	20210701	0	0	0	0	0	0	1	0	0	0	0	0	0	0
7	39.7	23300	G07	20210701	0	0	0	0	0	0	0	0	0	0	0	0	0	0
7	39.7	23300	H07	20210701	0	0	0	0	0	0	0	0	0	0	0	0	0	0
7	39.7	23300	A08	20210701	0	0	0	0	0	0	1	0	0	0	0	0	0	0
7	39.7	23300	B08	20210701	0	0	0	0	1	0	1	0	0	0	0	0	1	0
7	39.7	23300	C08	20210701	0	0	0	1	NA	NA	NA	NA	NA	NA	NA	NA	NA	0
7	39.7	23300	D08	20210701	0	0	0	0	0	0	1	0	0	0	0	0	0	0
7	39.7	23300	E08	20210701	0	0	0	0	1	0	1	0	0	0	0	0	0	0
7	39.7	23300	F08	20210701	0	0	0	0	1	0	1	0	0	0	0	0	0	0
7	39.7	23300	G08	20210701	0	0	0	0	1	0	1	0	0	0	0	0	0	0
7	39.7	23300	H08	20210701	0	0	0	0	1	0	1	0	0	0	0	0	0	0
7	39.7	23394	A01	20210715	NA	NA	NA	NA	NA	NA	NA	NA	NA	NA	NA	NA	NA	1
7	39.7	23394	B01	20210715	NA	NA	NA	NA	NA	NA	NA	NA	NA	NA	NA	NA	NA	1
7	39.7	23394	C01	20210715	NA	NA	NA	NA	NA	NA	NA	NA	NA	NA	NA	NA	NA	1
7	39.7	23394	D01	20210715	NA	NA	NA	NA	NA	NA	NA	NA	NA	NA	NA	NA	NA	1
7	39.7	23394	E01	20210715	NA	NA	NA	NA	NA	NA	NA	NA	NA	NA	NA	NA	NA	1
7	39.7	23394	F01	20210715	NA	NA	NA	NA	NA	NA	NA	NA	NA	NA	NA	NA	NA	1
7	39.7	23394	G01	20210715	NA	NA	NA	NA	NA	NA	NA	NA	NA	NA	NA	NA	NA	1
7	39.7	23394	H01	20210715	NA	NA	NA	NA	NA	NA	NA	NA	NA	NA	NA	NA	NA	1
7	39.7	23394	A02	20210715	NA	NA	NA	NA	NA	NA	NA	NA	NA	NA	NA	NA	NA	1
7	39.7	23394	B02	20210715	NA	NA	NA	NA	NA	NA	NA	NA	NA	NA	NA	NA	NA	1
7	39.7	23394	C02	20210715	0	0	0	1	NA	NA	NA	NA	NA	NA	NA	NA	NA	0
7	39.7	23394	D02	20210715	0	0	0	1	NA	NA	NA	NA	NA	NA	NA	NA	NA	0
7	39.7	23394	E02	20210715	0	0	0	1	NA	NA	NA	NA	NA	NA	NA	NA	NA	0
7	39.7	23394	F02	20210715	0	0	0	0	1	0	1	0	0	0	0	0	0	0
7	39.7	23394	G02	20210715	0	0	0	0	0	0	1	0	0	0	0	0	0	0
7	39.7	23394	H02	20210715	0	0	0	0	1	0	1	0	0	0	0	0	0	0
7	39.7	23394	A03	20210715	0	0	0	1	NA	NA	NA	NA	NA	NA	NA	NA	NA	0
7	39.7	23394	B03	20210715	0	0	0	0	0	0	1	0	0	0	0	0	0	0
7	39.7	23394	C03	20210715	0	0	0	1	NA	NA	NA	NA	NA	NA	NA	NA	NA	0
7	39.7	23394	D03	20210715	1	NA	NA	NA	NA	NA	NA	NA	NA	NA	NA	NA	NA	0
7	39.7	23394	E03	20210715	0	0	0	1	NA	NA	NA	NA	NA	NA	NA	NA	NA	0
7	39.7	23394	F03	20210715	0	0	0	1	NA	NA	NA	NA	NA	NA	NA	NA	NA	0
7	39.7	23394	G03	20210715	0	0	0	0	0	0	0	0	0	0	0	0	0	0
7	39.7	23394	H03	20210715	0	0	0	0	0	0	1	0	0	0	0	0	0	0
7	39.7	23394	A04	20210715	0	0	0	1	NA	NA	NA	NA	NA	NA	NA	NA	NA	0
7	39.7	23394	B04	20210715	0	0	0	0	0	0	1	0	0	0	0	0	0	0
7	39.7	23394	C04	20210715	0	0	0	0	0	0	0	0	0	0	0	0	0	0
7	39.7	23394	D04	20210715	0	0	0	0	0	0	1	0	0	0	0	0	0	0
7	39.7	23394	E04	20210715	0	0	0	1	NA	NA	NA	NA	NA	NA	NA	NA	NA	0
7	39.7	23394	F04	20210715	0	0	0	0	0	0	1	0	0	0	0	0	0	0
7	39.7	23394	G04	20210715	0	0	0	0	0	0	1	0	0	0	0	0	0	0
7	39.7	23394	H04	20210715	0	0	0	0	1	0	1	0	1	0	0	0	0	0
6	0	23255	A11	20210622	NA	NA	NA	NA	NA	NA	NA	NA	NA	NA	NA	NA	NA	1
6	0	23255	B11	20210622	0	0	0	0	0	0	0	0	0	0	0	0	0	0
6	0	23255	C11	20210622	0	0	0	0	0	0	0	0	0	0	0	0	0	0
6	0	23255	D11	20210622	0	0	0	0	0	0	0	0	0	0	0	0	0	0
6	0	23255	E11	20210622	0	0	0	0	0	0	0	0	0	0	0	0	0	0
6	0	23255	F11	20210622	0	0	0	0	0	0	0	0	0	0	0	0	0	0
6	0	23255	G11	20210622	0	0	0	0	0	0	0	0	0	0	0	0	0	0
6	0	23255	H11	20210622	0	0	0	0	0	0	0	0	0	0	0	0	0	0
6	0	23255	A12	20210622	NA	NA	NA	NA	NA	NA	NA	NA	NA	NA	NA	NA	NA	1
6	0	23255	B12	20210622	0	0	0	0	0	0	0	0	0	0	0	0	0	0
6	0	23255	C12	20210622	0	0	0	0	0	0	0	0	0	0	0	0	0	0
6	0	23255	D12	20210622	0	0	0	0	0	0	0	0	0	0	0	0	0	0
6	0	23255	E12	20210622	1	NA	NA	NA	NA	NA	NA	NA	NA	NA	NA	NA	NA	0
6	0	23255	F12	20210622	0	0	0	0	0	0	0	0	0	0	0	0	0	0
6	0	23255	G12	20210622	0	0	0	0	0	0	0	0	0	0	0	0	0	0
6	0	23255	H12	20210622	0	0	0	0	0	0	0	0	0	0	0	0	0	0
6	0	23302	A11	20210701	NA	NA	NA	NA	NA	NA	NA	NA	NA	NA	NA	NA	NA	1
6	0	23302	B11	20210701	0	0	0	0	0	0	0	0	0	0	0	0	0	0
6	0	23302	C11	20210701	0	0	0	0	0	0	0	0	0	0	0	0	0	0
6	0	23302	D11	20210701	0	0	0	0	0	0	0	0	0	0	0	0	0	0
6	0	23302	E11	20210701	0	0	0	0	0	0	0	0	0	0	0	0	0	0
6	0	23302	F11	20210701	0	0	0	0	0	0	0	0	0	0	0	0	0	0
6	0	23302	G11	20210701	0	0	0	0	0	0	0	0	0	0	0	0	0	0
6	0	23302	H11	20210701	0	0	0	0	0	0	0	0	0	0	0	0	0	0
6	0	23302	A12	20210701	NA	NA	NA	NA	NA	NA	NA	NA	NA	NA	NA	NA	NA	1
6	0	23302	B12	20210701	0	0	0	0	0	0	0	0	0	0	0	0	0	0
6	0	23302	C12	20210701	0	0	0	0	0	0	0	0	0	0	0	0	0	0
6	0	23302	D12	20210701	0	0	0	0	0	0	0	0	0	0	0	0	0	0
6	0	23302	E12	20210701	0	0	0	0	0	0	0	0	0	0	0	0	0	0
6	0	23302	F12	20210701	0	0	0	0	0	0	0	0	0	0	0	0	0	0
6	0	23302	G12	20210701	0	0	0	0	0	0	0	0	0	0	0	0	0	0
6	0	23302	H12	20210701	0	0	0	0	0	0	0	0	0	0	0	0	0	0
6	0	23303	A11	20210701	0	0	0	0	0	0	0	0	0	0	0	0	0	0
6	0	23303	B11	20210701	0	0	0	0	0	0	0	0	0	0	0	0	0	0
6	0	23303	C11	20210701	0	0	0	0	0	0	0	0	0	0	0	0	0	0
6	0	23303	D11	20210701	0	0	0	0	0	0	0	0	0	0	0	0	0	0
6	0	23303	E11	20210701	0	0	0	0	0	0	0	0	0	0	0	0	0	0
6	0	23303	F11	20210701	0	0	0	0	0	0	0	0	0	0	0	0	0	0
6	0	23303	G11	20210701	0	0	0	0	0	0	0	0	0	0	0	0	0	0
6	0	23303	H11	20210701	0	0	0	0	0	0	0	0	0	0	0	0	0	0
6	0	23303	A12	20210701	0	0	0	0	0	0	0	0	0	0	0	0	0	0
6	0	23303	B12	20210701	0	0	0	0	0	0	0	0	0	0	0	0	0	0
6	0	23303	C12	20210701	0	0	0	0	0	0	0	0	0	0	0	0	0	0
6	0	23303	D12	20210701	0	0	0	0	0	0	0	0	0	0	0	0	0	0
6	0	23303	E12	20210701	1	NA	NA	NA	NA	NA	NA	NA	NA	NA	NA	NA	NA	0
6	0	23303	F12	20210701	0	0	0	0	0	0	0	0	0	0	0	0	0	0
6	0	23303	G12	20210701	0	0	0	0	0	0	0	0	0	0	0	0	0	0
6	0	23303	H12	20210701	0	0	0	0	0	0	0	0	0	0	0	0	0	0
6	0	23304	A11	20210701	NA	NA	NA	NA	NA	NA	NA	NA	NA	NA	NA	NA	NA	1
6	0	23304	B11	20210701	0	0	0	0	0	0	0	0	0	0	0	0	0	0
6	0	23304	C11	20210701	0	0	0	1	NA	NA	NA	NA	NA	NA	NA	NA	NA	0
6	0	23304	D11	20210701	0	0	0	0	0	0	0	0	0	0	0	0	0	0
6	0	23304	E11	20210701	0	0	0	0	0	0	0	0	0	0	0	0	0	0
6	0	23304	F11	20210701	0	0	0	0	0	0	0	0	0	0	0	0	0	0
6	0	23304	G11	20210701	0	0	0	0	0	0	0	0	0	0	0	0	0	0
6	0	23304	H11	20210701	0	0	0	0	0	0	0	0	0	0	0	0	0	0
6	0	23304	A12	20210701	NA	NA	NA	NA	NA	NA	NA	NA	NA	NA	NA	NA	NA	1
6	0	23304	B12	20210701	0	0	0	0	0	0	0	0	0	0	0	0	0	0
6	0	23304	C12	20210701	0	0	0	0	0	0	0	0	0	0	0	0	0	0
6	0	23304	D12	20210701	0	0	0	0	0	0	0	0	0	0	0	0	0	0
6	0	23304	E12	20210701	0	0	0	0	0	0	0	0	0	0	0	0	0	0
6	0	23304	F12	20210701	0	0	0	0	0	0	0	0	0	0	0	0	0	0
6	0	23304	G12	20210701	0	0	0	0	0	0	0	0	0	0	0	0	0	0
6	0	23304	H12	20210701	0	0	0	0	0	0	0	0	0	0	0	0	0	0
6	0	23361	A11	20210708	NA	NA	NA	NA	NA	NA	NA	NA	NA	NA	NA	NA	NA	1
6	0	23361	B11	20210708	0	0	0	0	0	0	0	0	0	0	0	0	0	0
6	0	23361	C11	20210708	0	0	0	0	0	0	0	0	0	0	0	0	0	0
6	0	23361	D11	20210708	0	0	0	0	0	0	0	0	0	0	0	0	0	0
6	0	23361	E11	20210708	0	0	0	0	0	0	0	0	0	0	0	0	0	0
6	0	23361	F11	20210708	0	0	0	0	0	0	0	0	0	0	0	0	0	0
6	0	23361	G11	20210708	0	0	0	0	0	0	0	0	0	0	0	0	0	0
6	0	23361	H11	20210708	0	0	0	0	0	0	0	0	0	0	0	0	0	0
6	0	23361	A12	20210708	NA	NA	NA	NA	NA	NA	NA	NA	NA	NA	NA	NA	NA	1
6	0	23361	B12	20210708	0	0	0	0	0	0	0	0	0	0	0	0	0	0
6	0	23361	C12	20210708	0	0	0	0	0	0	0	0	0	0	0	0	0	0
6	0	23361	D12	20210708	0	0	0	0	0	0	0	0	0	0	0	0	0	0
6	0	23361	E12	20210708	0	0	0	0	0	0	0	0	0	0	0	0	0	0
6	0	23361	F12	20210708	0	0	0	0	0	0	0	0	0	0	0	0	0	0
6	0	23361	G12	20210708	0	0	0	0	0	0	0	0	0	0	0	0	0	0
6	0	23361	H12	20210708	0	0	0	0	0	0	0	0	0	0	0	0	0	0
6	0	23399	A11	20210715	0	0	0	0	0	0	0	0	0	0	0	0	0	0
6	0	23399	B11	20210715	0	0	0	0	0	0	0	0	0	0	0	0	0	0
6	0	23399	C11	20210715	0	0	0	0	0	0	0	0	0	0	0	0	0	0
6	0	23399	D11	20210715	0	0	0	0	0	0	0	0	0	0	0	0	0	0
6	0	23399	E11	20210715	0	0	0	0	0	0	0	0	0	0	0	0	0	0
6	0	23399	F11	20210715	0	0	0	0	0	0	0	0	0	0	0	0	0	0
6	0	23399	G11	20210715	0	0	0	0	0	0	0	0	0	0	0	0	0	0
6	0	23399	H11	20210715	NA	NA	NA	NA	NA	NA	NA	NA	NA	NA	NA	NA	NA	1
6	0	23399	A12	20210715	0	0	0	0	0	0	0	0	0	0	0	0	0	0
6	0	23399	B12	20210715	0	0	0	0	0	0	0	0	0	0	0	0	0	0
6	0	23399	C12	20210715	0	0	0	0	0	0	0	0	0	0	0	0	0	0
6	0	23399	D12	20210715	0	0	0	0	0	0	0	0	0	0	0	0	0	0
6	0	23399	E12	20210715	0	0	0	0	0	0	0	0	0	0	0	0	0	0
6	0	23399	F12	20210715	0	0	0	0	0	0	0	0	0	0	0	0	0	0
6	0	23399	G12	20210715	0	0	0	0	0	0	0	0	0	0	0	0	0	0
6	0	23399	H12	20210715	NA	NA	NA	NA	NA	NA	NA	NA	NA	NA	NA	NA	NA	1
6	100	23255	A05	20210622	NA	NA	NA	NA	NA	NA	NA	NA	NA	NA	NA	NA	NA	1
6	100	23255	B05	20210622	NA	NA	NA	NA	NA	NA	NA	NA	NA	NA	NA	NA	NA	1
6	100	23255	C05	20210622	NA	NA	NA	NA	NA	NA	NA	NA	NA	NA	NA	NA	NA	1
6	100	23255	D05	20210622	NA	NA	NA	NA	NA	NA	NA	NA	NA	NA	NA	NA	NA	1
6	100	23255	E05	20210622	NA	NA	NA	NA	NA	NA	NA	NA	NA	NA	NA	NA	NA	1
6	100	23255	F05	20210622	NA	NA	NA	NA	NA	NA	NA	NA	NA	NA	NA	NA	NA	1
6	100	23255	G05	20210622	NA	NA	NA	NA	NA	NA	NA	NA	NA	NA	NA	NA	NA	1
6	100	23255	H05	20210622	NA	NA	NA	NA	NA	NA	NA	NA	NA	NA	NA	NA	NA	1
6	100	23255	A06	20210622	NA	NA	NA	NA	NA	NA	NA	NA	NA	NA	NA	NA	NA	1
6	100	23255	B06	20210622	NA	NA	NA	NA	NA	NA	NA	NA	NA	NA	NA	NA	NA	1
6	100	23255	C06	20210622	0	0	0	1	NA	NA	NA	NA	NA	NA	NA	NA	NA	0
6	100	23255	D06	20210622	0	0	0	1	NA	NA	NA	NA	NA	NA	NA	NA	NA	0
6	100	23255	E06	20210622	0	0	0	1	NA	NA	NA	NA	NA	NA	NA	NA	NA	0
6	100	23255	F06	20210622	0	0	0	1	NA	NA	NA	NA	NA	NA	NA	NA	NA	0
6	100	23255	G06	20210622	0	0	0	1	NA	NA	NA	NA	NA	NA	NA	NA	NA	0
6	100	23255	H06	20210622	0	0	0	1	NA	NA	NA	NA	NA	NA	NA	NA	NA	0
6	100	23255	A07	20210622	0	0	0	1	NA	NA	NA	NA	NA	NA	NA	NA	NA	0
6	100	23255	B07	20210622	0	0	0	1	NA	NA	NA	NA	NA	NA	NA	NA	NA	0
6	100	23255	C07	20210622	0	0	0	1	NA	NA	NA	NA	NA	NA	NA	NA	NA	0
6	100	23255	D07	20210622	0	0	0	1	NA	NA	NA	NA	NA	NA	NA	NA	NA	0
6	100	23255	E07	20210622	0	0	0	1	NA	NA	NA	NA	NA	NA	NA	NA	NA	0
6	100	23255	F07	20210622	0	0	0	1	NA	NA	NA	NA	NA	NA	NA	NA	NA	0
6	100	23255	G07	20210622	0	0	0	1	NA	NA	NA	NA	NA	NA	NA	NA	NA	0
6	100	23255	H07	20210622	0	0	0	1	NA	NA	NA	NA	NA	NA	NA	NA	NA	0
6	100	23255	A08	20210622	0	0	0	0	1	0	0	0	0	1	0	0	0	0
6	100	23255	B08	20210622	0	0	0	1	NA	NA	NA	NA	NA	NA	NA	NA	NA	0
6	100	23255	C08	20210622	0	0	0	1	NA	NA	NA	NA	NA	NA	NA	NA	NA	0
6	100	23255	D08	20210622	0	0	0	1	NA	NA	NA	NA	NA	NA	NA	NA	NA	0
6	100	23255	E08	20210622	0	0	0	1	NA	NA	NA	NA	NA	NA	NA	NA	NA	0
6	100	23255	F08	20210622	0	0	0	1	NA	NA	NA	NA	NA	NA	NA	NA	NA	0
6	100	23255	G08	20210622	0	0	0	1	NA	NA	NA	NA	NA	NA	NA	NA	NA	0
6	100	23255	H08	20210622	0	0	0	1	NA	NA	NA	NA	NA	NA	NA	NA	NA	0
6	100	23302	A09	20210701	NA	NA	NA	NA	NA	NA	NA	NA	NA	NA	NA	NA	NA	1
6	100	23302	B09	20210701	NA	NA	NA	NA	NA	NA	NA	NA	NA	NA	NA	NA	NA	1
6	100	23302	C09	20210701	NA	NA	NA	NA	NA	NA	NA	NA	NA	NA	NA	NA	NA	1
6	100	23302	D09	20210701	NA	NA	NA	NA	NA	NA	NA	NA	NA	NA	NA	NA	NA	1
6	100	23302	E09	20210701	NA	NA	NA	NA	NA	NA	NA	NA	NA	NA	NA	NA	NA	1
6	100	23302	F09	20210701	NA	NA	NA	NA	NA	NA	NA	NA	NA	NA	NA	NA	NA	1
6	100	23302	G09	20210701	NA	NA	NA	NA	NA	NA	NA	NA	NA	NA	NA	NA	NA	1
6	100	23302	H09	20210701	NA	NA	NA	NA	NA	NA	NA	NA	NA	NA	NA	NA	NA	1
6	100	23302	A10	20210701	NA	NA	NA	NA	NA	NA	NA	NA	NA	NA	NA	NA	NA	1
6	100	23302	B10	20210701	NA	NA	NA	NA	NA	NA	NA	NA	NA	NA	NA	NA	NA	1
6	100	23302	C10	20210701	0	0	0	1	NA	NA	NA	NA	NA	NA	NA	NA	NA	0
6	100	23302	D10	20210701	0	0	0	0	1	0	1	0	0	1	0	0	0	0
6	100	23302	E10	20210701	0	0	0	1	NA	NA	NA	NA	NA	NA	NA	NA	NA	0
6	100	23302	F10	20210701	0	0	0	1	NA	NA	NA	NA	NA	NA	NA	NA	NA	0
6	100	23302	G10	20210701	0	0	0	1	NA	NA	NA	NA	NA	NA	NA	NA	NA	0
6	100	23302	H10	20210701	0	0	0	1	NA	NA	NA	NA	NA	NA	NA	NA	NA	0
6	100	23303	A01	20210701	0	0	0	1	NA	NA	NA	NA	NA	NA	NA	NA	NA	0
6	100	23303	B01	20210701	0	0	0	1	NA	NA	NA	NA	NA	NA	NA	NA	NA	0
6	100	23303	C01	20210701	0	0	0	1	NA	NA	NA	NA	NA	NA	NA	NA	NA	0
6	100	23303	D01	20210701	0	0	0	1	NA	NA	NA	NA	NA	NA	NA	NA	NA	0
6	100	23303	E01	20210701	0	0	0	1	NA	NA	NA	NA	NA	NA	NA	NA	NA	0
6	100	23303	F01	20210701	0	0	0	0	1	0	1	0	0	0	0	0	0	0
6	100	23303	G01	20210701	0	0	0	1	NA	NA	NA	NA	NA	NA	NA	NA	NA	0
6	100	23303	H01	20210701	0	0	0	1	NA	NA	NA	NA	NA	NA	NA	NA	NA	0
6	100	23303	A02	20210701	0	0	0	1	NA	NA	NA	NA	NA	NA	NA	NA	NA	0
6	100	23303	B02	20210701	0	0	0	1	NA	NA	NA	NA	NA	NA	NA	NA	NA	0
6	100	23303	C02	20210701	0	0	0	1	NA	NA	NA	NA	NA	NA	NA	NA	NA	0
6	100	23303	D02	20210701	0	0	0	1	NA	NA	NA	NA	NA	NA	NA	NA	NA	0
6	100	23303	E02	20210701	0	0	0	1	NA	NA	NA	NA	NA	NA	NA	NA	NA	0
6	100	23303	F02	20210701	1	NA	NA	NA	NA	NA	NA	NA	NA	NA	NA	NA	NA	0
6	100	23303	G02	20210701	0	0	0	1	NA	NA	NA	NA	NA	NA	NA	NA	NA	0
6	100	23303	H02	20210701	0	0	0	0	1	0	1	0	0	1	0	0	1	0
6	100	23304	A05	20210701	NA	NA	NA	NA	NA	NA	NA	NA	NA	NA	NA	NA	NA	1
6	100	23304	B05	20210701	NA	NA	NA	NA	NA	NA	NA	NA	NA	NA	NA	NA	NA	1
6	100	23304	C05	20210701	NA	NA	NA	NA	NA	NA	NA	NA	NA	NA	NA	NA	NA	1
6	100	23304	D05	20210701	NA	NA	NA	NA	NA	NA	NA	NA	NA	NA	NA	NA	NA	1
6	100	23304	E05	20210701	NA	NA	NA	NA	NA	NA	NA	NA	NA	NA	NA	NA	NA	1
6	100	23304	F05	20210701	1	NA	NA	NA	NA	NA	NA	NA	NA	NA	NA	NA	NA	0
6	100	23304	G05	20210701	NA	NA	NA	NA	NA	NA	NA	NA	NA	NA	NA	NA	NA	1
6	100	23304	H05	20210701	NA	NA	NA	NA	NA	NA	NA	NA	NA	NA	NA	NA	NA	1
6	100	23304	A06	20210701	NA	NA	NA	NA	NA	NA	NA	NA	NA	NA	NA	NA	NA	1
6	100	23304	B06	20210701	NA	NA	NA	NA	NA	NA	NA	NA	NA	NA	NA	NA	NA	1
6	100	23304	C06	20210701	NA	NA	NA	NA	NA	NA	NA	NA	NA	NA	NA	NA	NA	1
6	100	23304	D06	20210701	0	0	0	1	NA	NA	NA	NA	NA	NA	NA	NA	NA	0
6	100	23304	E06	20210701	0	0	0	1	NA	NA	NA	NA	NA	NA	NA	NA	NA	0
6	100	23304	F06	20210701	0	0	0	1	NA	NA	NA	NA	NA	NA	NA	NA	NA	0
6	100	23304	G06	20210701	0	0	0	1	NA	NA	NA	NA	NA	NA	NA	NA	NA	0
6	100	23304	H06	20210701	0	0	0	1	NA	NA	NA	NA	NA	NA	NA	NA	NA	0
6	100	23304	A07	20210701	0	0	0	1	NA	NA	NA	NA	NA	NA	NA	NA	NA	0
6	100	23304	B07	20210701	0	0	0	1	NA	NA	NA	NA	NA	NA	NA	NA	NA	0
6	100	23304	C07	20210701	0	0	0	1	NA	NA	NA	NA	NA	NA	NA	NA	NA	0
6	100	23304	D07	20210701	0	0	0	1	NA	NA	NA	NA	NA	NA	NA	NA	NA	0
6	100	23304	E07	20210701	0	0	0	0	1	0	0	0	1	1	0	0	1	0
6	100	23304	F07	20210701	0	0	0	1	NA	NA	NA	NA	NA	NA	NA	NA	NA	0
6	100	23304	G07	20210701	0	0	0	1	NA	NA	NA	NA	NA	NA	NA	NA	NA	0
6	100	23304	H07	20210701	0	0	0	1	NA	NA	NA	NA	NA	NA	NA	NA	NA	0
6	100	23304	A08	20210701	0	0	0	1	NA	NA	NA	NA	NA	NA	NA	NA	NA	0
6	100	23304	B08	20210701	0	0	0	1	NA	NA	NA	NA	NA	NA	NA	NA	NA	0
6	100	23304	C08	20210701	0	0	0	1	NA	NA	NA	NA	NA	NA	NA	NA	NA	0
6	100	23304	D08	20210701	0	0	0	1	NA	NA	NA	NA	NA	NA	NA	NA	NA	0
6	100	23304	E08	20210701	0	0	0	1	NA	NA	NA	NA	NA	NA	NA	NA	NA	0
6	100	23304	F08	20210701	0	0	0	0	1	0	0	0	1	1	0	0	1	0
6	100	23304	G08	20210701	0	0	0	1	NA	NA	NA	NA	NA	NA	NA	NA	NA	0
6	100	23304	H08	20210701	0	0	0	0	0	0	0	0	0	1	0	0	1	0
6	100	23361	A05	20210708	NA	NA	NA	NA	NA	NA	NA	NA	NA	NA	NA	NA	NA	1
6	100	23361	B05	20210708	NA	NA	NA	NA	NA	NA	NA	NA	NA	NA	NA	NA	NA	1
6	100	23361	C05	20210708	NA	NA	NA	NA	NA	NA	NA	NA	NA	NA	NA	NA	NA	1
6	100	23361	D05	20210708	NA	NA	NA	NA	NA	NA	NA	NA	NA	NA	NA	NA	NA	1
6	100	23361	E05	20210708	NA	NA	NA	NA	NA	NA	NA	NA	NA	NA	NA	NA	NA	1
6	100	23361	F05	20210708	NA	NA	NA	NA	NA	NA	NA	NA	NA	NA	NA	NA	NA	1
6	100	23361	G05	20210708	NA	NA	NA	NA	NA	NA	NA	NA	NA	NA	NA	NA	NA	1
6	100	23361	H05	20210708	NA	NA	NA	NA	NA	NA	NA	NA	NA	NA	NA	NA	NA	1
6	100	23361	A06	20210708	NA	NA	NA	NA	NA	NA	NA	NA	NA	NA	NA	NA	NA	1
6	100	23361	B06	20210708	NA	NA	NA	NA	NA	NA	NA	NA	NA	NA	NA	NA	NA	1
6	100	23361	C06	20210708	0	0	0	1	NA	NA	NA	NA	NA	NA	NA	NA	NA	0
6	100	23361	D06	20210708	0	0	0	0	0	0	1	0	0	1	0	0	0	0
6	100	23361	E06	20210708	0	0	0	1	NA	NA	NA	NA	NA	NA	NA	NA	NA	0
6	100	23361	F06	20210708	0	0	0	1	NA	NA	NA	NA	NA	NA	NA	NA	NA	0
6	100	23361	G06	20210708	0	0	0	1	NA	NA	NA	NA	NA	NA	NA	NA	NA	0
6	100	23361	H06	20210708	0	0	0	1	NA	NA	NA	NA	NA	NA	NA	NA	NA	0
6	100	23361	A07	20210708	0	0	0	1	NA	NA	NA	NA	NA	NA	NA	NA	NA	0
6	100	23361	B07	20210708	0	0	0	1	NA	NA	NA	NA	NA	NA	NA	NA	NA	0
6	100	23361	C07	20210708	0	0	0	1	NA	NA	NA	NA	NA	NA	NA	NA	NA	0
6	100	23361	D07	20210708	0	0	0	1	NA	NA	NA	NA	NA	NA	NA	NA	NA	0
6	100	23361	E07	20210708	0	0	0	1	NA	NA	NA	NA	NA	NA	NA	NA	NA	0
6	100	23361	F07	20210708	0	0	0	0	1	0	1	0	0	0	0	0	0	0
6	100	23361	G07	20210708	0	0	0	1	NA	NA	NA	NA	NA	NA	NA	NA	NA	0
6	100	23361	H07	20210708	0	0	0	1	NA	NA	NA	NA	NA	NA	NA	NA	NA	0
6	100	23361	A08	20210708	0	0	0	1	NA	NA	NA	NA	NA	NA	NA	NA	NA	0
6	100	23361	B08	20210708	0	0	0	1	NA	NA	NA	NA	NA	NA	NA	NA	NA	0
6	100	23361	C08	20210708	0	0	0	1	NA	NA	NA	NA	NA	NA	NA	NA	NA	0
6	100	23361	D08	20210708	0	0	0	1	NA	NA	NA	NA	NA	NA	NA	NA	NA	0
6	100	23361	E08	20210708	0	0	0	1	NA	NA	NA	NA	NA	NA	NA	NA	NA	0
6	100	23361	F08	20210708	0	0	0	1	NA	NA	NA	NA	NA	NA	NA	NA	NA	0
6	100	23361	G08	20210708	0	0	0	0	0	0	1	0	0	1	0	0	0	0
6	100	23361	H08	20210708	0	0	0	1	NA	NA	NA	NA	NA	NA	NA	NA	NA	0
6	100	23399	A01	20210715	NA	NA	NA	NA	NA	NA	NA	NA	NA	NA	NA	NA	NA	1
6	100	23399	B01	20210715	NA	NA	NA	NA	NA	NA	NA	NA	NA	NA	NA	NA	NA	1
6	100	23399	C01	20210715	NA	NA	NA	NA	NA	NA	NA	NA	NA	NA	NA	NA	NA	1
6	100	23399	D01	20210715	NA	NA	NA	NA	NA	NA	NA	NA	NA	NA	NA	NA	NA	1
6	100	23399	E01	20210715	NA	NA	NA	NA	NA	NA	NA	NA	NA	NA	NA	NA	NA	1
6	100	23399	F01	20210715	NA	NA	NA	NA	NA	NA	NA	NA	NA	NA	NA	NA	NA	1
6	100	23399	G01	20210715	NA	NA	NA	NA	NA	NA	NA	NA	NA	NA	NA	NA	NA	1
6	100	23399	H01	20210715	NA	NA	NA	NA	NA	NA	NA	NA	NA	NA	NA	NA	NA	1
6	100	23399	A02	20210715	NA	NA	NA	NA	NA	NA	NA	NA	NA	NA	NA	NA	NA	1
6	100	23399	B02	20210715	NA	NA	NA	NA	NA	NA	NA	NA	NA	NA	NA	NA	NA	1
6	100	23399	C02	20210715	0	0	0	1	NA	NA	NA	NA	NA	NA	NA	NA	NA	0
6	100	23399	D02	20210715	0	0	0	1	NA	NA	NA	NA	NA	NA	NA	NA	NA	0
6	100	23399	E02	20210715	0	0	0	1	NA	NA	NA	NA	NA	NA	NA	NA	NA	0
6	100	23399	F02	20210715	0	0	0	1	NA	NA	NA	NA	NA	NA	NA	NA	NA	0
6	100	23399	G02	20210715	0	0	0	1	NA	NA	NA	NA	NA	NA	NA	NA	NA	0
6	100	23399	H02	20210715	0	0	0	1	NA	NA	NA	NA	NA	NA	NA	NA	NA	0
6	100	23399	A03	20210715	0	0	0	1	NA	NA	NA	NA	NA	NA	NA	NA	NA	0
6	100	23399	B03	20210715	0	0	0	1	NA	NA	NA	NA	NA	NA	NA	NA	NA	0
6	100	23399	C03	20210715	0	0	0	1	NA	NA	NA	NA	NA	NA	NA	NA	NA	0
6	100	23399	D03	20210715	0	0	0	1	NA	NA	NA	NA	NA	NA	NA	NA	NA	0
6	100	23399	E03	20210715	0	0	0	1	NA	NA	NA	NA	NA	NA	NA	NA	NA	0
6	100	23399	F03	20210715	0	0	0	1	NA	NA	NA	NA	NA	NA	NA	NA	NA	0
6	100	23399	G03	20210715	0	0	0	1	NA	NA	NA	NA	NA	NA	NA	NA	NA	0
6	100	23399	H03	20210715	0	0	0	1	NA	NA	NA	NA	NA	NA	NA	NA	NA	0
6	100	23399	A04	20210715	0	0	0	0	0	0	0	0	0	0	0	0	0	0
6	100	23399	B04	20210715	1	NA	NA	NA	NA	NA	NA	NA	NA	NA	NA	NA	NA	0
6	100	23399	C04	20210715	0	0	0	1	NA	NA	NA	NA	NA	NA	NA	NA	NA	0
6	100	23399	D04	20210715	0	0	0	1	NA	NA	NA	NA	NA	NA	NA	NA	NA	0
6	100	23399	E04	20210715	0	0	0	1	NA	NA	NA	NA	NA	NA	NA	NA	NA	0
6	100	23399	F04	20210715	0	0	0	1	NA	NA	NA	NA	NA	NA	NA	NA	NA	0
6	100	23399	G04	20210715	0	0	0	1	NA	NA	NA	NA	NA	NA	NA	NA	NA	0
6	100	23399	H04	20210715	0	0	0	1	NA	NA	NA	NA	NA	NA	NA	NA	NA	0
8	0	23203	A11	20210615	NA	NA	NA	NA	NA	NA	NA	NA	NA	NA	NA	NA	NA	1
8	0	23203	B11	20210615	0	0	0	0	0	0	0	0	0	0	0	0	0	0
8	0	23203	C11	20210615	0	0	0	0	0	0	0	0	0	0	0	0	0	0
8	0	23203	D11	20210615	0	0	0	0	0	0	0	0	0	0	0	0	0	0
8	0	23203	E11	20210615	0	0	0	0	0	0	0	0	0	0	0	0	0	0
8	0	23203	F11	20210615	0	0	0	0	0	0	0	0	0	0	0	0	0	0
8	0	23203	G11	20210615	0	0	0	0	0	0	0	0	0	0	0	0	0	0
8	0	23203	H11	20210615	0	0	0	0	0	0	0	0	0	0	0	0	0	0
8	0	23203	A12	20210615	NA	NA	NA	NA	NA	NA	NA	NA	NA	NA	NA	NA	NA	1
8	0	23203	B12	20210615	0	0	0	0	0	0	0	0	0	0	0	0	0	0
8	0	23203	C12	20210615	0	0	0	0	0	0	0	0	0	0	0	0	0	0
8	0	23203	D12	20210615	0	0	0	0	0	0	0	0	0	0	0	0	0	0
8	0	23203	E12	20210615	0	0	0	0	0	0	0	0	0	0	0	0	0	0
8	0	23203	F12	20210615	0	0	0	0	0	0	0	0	0	0	0	0	0	0
8	0	23203	G12	20210615	0	0	0	0	0	0	0	0	0	0	0	0	0	0
8	0	23203	H12	20210615	0	0	0	0	0	0	0	0	0	0	0	0	0	0
8	0	23350	A11	20210708	NA	NA	NA	NA	NA	NA	NA	NA	NA	NA	NA	NA	NA	1
8	0	23350	B11	20210708	0	0	0	0	0	0	0	0	0	0	0	0	0	0
8	0	23350	C11	20210708	0	0	0	0	0	0	0	0	0	0	0	0	0	0
8	0	23350	D11	20210708	0	0	0	0	0	0	0	0	0	0	0	0	0	0
8	0	23350	E11	20210708	0	0	0	0	0	0	0	0	0	0	0	0	0	0
8	0	23350	F11	20210708	0	0	0	0	0	0	0	0	0	0	0	0	0	0
8	0	23350	G11	20210708	0	0	0	0	0	0	0	0	0	0	0	0	0	0
8	0	23350	H11	20210708	0	0	0	0	0	0	0	0	0	0	0	0	0	0
8	0	23350	A12	20210708	NA	NA	NA	NA	NA	NA	NA	NA	NA	NA	NA	NA	NA	1
8	0	23350	B12	20210708	0	0	0	0	0	0	0	0	0	0	0	0	0	0
8	0	23350	C12	20210708	0	0	0	0	0	0	0	0	0	0	0	0	0	0
8	0	23350	D12	20210708	0	0	0	0	0	0	0	0	0	0	0	0	0	0
8	0	23350	E12	20210708	0	0	0	0	0	0	0	0	0	0	0	0	0	0
8	0	23350	F12	20210708	0	0	0	0	0	0	0	0	0	0	0	0	0	0
8	0	23350	G12	20210708	0	0	0	0	0	0	0	0	0	0	0	0	0	0
8	0	23350	H12	20210708	0	0	0	0	0	0	0	0	0	0	0	0	0	0
8	0	23363	A11	20210708	0	0	0	0	0	0	0	0	0	0	0	0	0	0
8	0	23363	B11	20210708	0	0	0	0	0	0	0	0	0	0	0	0	0	0
8	0	23363	C11	20210708	0	0	0	0	0	0	0	0	0	0	0	0	0	0
8	0	23363	D11	20210708	0	0	0	0	0	0	0	0	0	0	0	0	0	0
8	0	23363	E11	20210708	0	0	0	0	0	0	0	0	0	0	0	0	0	0
8	0	23363	F11	20210708	0	0	0	0	0	0	0	0	0	0	0	0	0	0
8	0	23363	G11	20210708	0	0	0	0	0	0	0	0	0	0	0	0	0	0
8	0	23363	H11	20210708	0	0	0	0	0	0	0	0	0	0	0	0	0	0
8	0	23363	A12	20210708	0	0	0	0	0	0	0	0	0	0	0	0	0	0
8	0	23363	B12	20210708	0	0	0	0	0	0	0	0	0	0	0	0	0	0
8	0	23363	C12	20210708	0	0	0	0	0	0	0	0	0	0	0	0	0	0
8	0	23363	D12	20210708	0	0	0	0	0	0	0	0	0	0	0	0	0	0
8	0	23363	E12	20210708	0	0	0	0	0	0	0	0	0	0	0	0	0	0
8	0	23363	F12	20210708	0	0	0	0	0	0	0	0	0	0	0	0	0	0
8	0	23363	G12	20210708	0	0	0	0	0	0	0	0	0	0	0	0	0	0
8	0	23363	H12	20210708	0	0	0	0	0	0	0	0	0	0	0	0	0	0
8	0	23391	A11	20210715	0	0	0	0	0	0	0	0	0	0	0	0	0	0
8	0	23391	B11	20210715	0	0	0	1	NA	NA	NA	NA	NA	NA	NA	NA	NA	0
8	0	23391	C11	20210715	0	0	0	0	0	0	0	0	0	0	0	0	0	0
8	0	23391	D11	20210715	0	0	0	0	0	0	0	0	0	0	0	0	0	0
8	0	23391	E11	20210715	0	0	0	0	0	0	0	0	0	0	0	0	0	0
8	0	23391	F11	20210715	0	0	0	0	0	0	0	0	0	0	0	0	0	0
8	0	23391	G11	20210715	1	NA	NA	NA	NA	NA	NA	NA	NA	NA	NA	NA	NA	0
8	0	23391	H11	20210715	NA	NA	NA	NA	NA	NA	NA	NA	NA	NA	NA	NA	NA	1
8	0	23391	A12	20210715	0	0	0	0	0	0	0	0	0	0	0	0	0	0
8	0	23391	B12	20210715	0	0	0	0	0	0	0	0	0	0	0	0	0	0
8	0	23391	C12	20210715	0	0	0	0	0	0	0	0	0	0	0	0	0	0
8	0	23391	D12	20210715	0	0	0	0	0	0	0	0	0	0	0	0	0	0
8	0	23391	E12	20210715	0	0	0	0	0	0	0	0	0	0	0	0	0	0
8	0	23391	F12	20210715	0	0	0	0	0	0	0	0	0	0	0	0	0	0
8	0	23391	G12	20210715	0	0	0	0	0	0	0	0	0	0	0	0	0	0
8	0	23391	H12	20210715	NA	NA	NA	NA	NA	NA	NA	NA	NA	NA	NA	NA	NA	1
8	53	23203	A01	20210615	NA	NA	NA	NA	NA	NA	NA	NA	NA	NA	NA	NA	NA	1
8	53	23203	B01	20210615	NA	NA	NA	NA	NA	NA	NA	NA	NA	NA	NA	NA	NA	1
8	53	23203	C01	20210615	NA	NA	NA	NA	NA	NA	NA	NA	NA	NA	NA	NA	NA	1
8	53	23203	D01	20210615	NA	NA	NA	NA	NA	NA	NA	NA	NA	NA	NA	NA	NA	1
8	53	23203	E01	20210615	NA	NA	NA	NA	NA	NA	NA	NA	NA	NA	NA	NA	NA	1
8	53	23203	F01	20210615	NA	NA	NA	NA	NA	NA	NA	NA	NA	NA	NA	NA	NA	1
8	53	23203	G01	20210615	NA	NA	NA	NA	NA	NA	NA	NA	NA	NA	NA	NA	NA	1
8	53	23203	H01	20210615	NA	NA	NA	NA	NA	NA	NA	NA	NA	NA	NA	NA	NA	1
8	53	23203	A02	20210615	NA	NA	NA	NA	NA	NA	NA	NA	NA	NA	NA	NA	NA	1
8	53	23203	B02	20210615	NA	NA	NA	NA	NA	NA	NA	NA	NA	NA	NA	NA	NA	1
8	53	23203	C02	20210615	0	0	0	1	NA	NA	NA	NA	NA	NA	NA	NA	NA	0
8	53	23203	D02	20210615	0	0	0	0	1	1	1	0	0	0	0	0	1	0
8	53	23203	E02	20210615	0	0	0	0	1	1	1	0	0	1	0	0	1	0
8	53	23203	F02	20210615	0	0	0	0	0	0	1	0	0	0	0	0	0	0
8	53	23203	G02	20210615	0	0	0	0	0	0	0	0	0	0	0	0	0	0
8	53	23203	H02	20210615	0	0	0	0	1	1	1	0	0	0	0	0	1	0
8	53	23203	A03	20210615	0	0	0	0	1	1	1	0	0	0	0	0	1	0
8	53	23203	B03	20210615	0	0	0	0	0	0	0	0	0	0	0	0	0	0
8	53	23203	C03	20210615	0	0	0	0	1	1	1	0	0	0	0	0	1	0
8	53	23203	D03	20210615	0	0	0	0	1	1	1	0	0	0	0	0	1	0
8	53	23203	E03	20210615	0	0	0	0	1	1	1	0	0	0	0	0	1	0
8	53	23203	F03	20210615	0	0	0	0	1	1	1	0	0	0	0	0	1	0
8	53	23203	G03	20210615	0	0	0	0	0	0	0	0	0	0	0	0	0	0
8	53	23203	H03	20210615	0	0	0	0	0	0	0	0	0	0	0	0	0	0
8	53	23203	A04	20210615	0	0	0	0	1	1	1	0	0	0	0	0	0	0
8	53	23203	B04	20210615	0	0	0	0	0	0	1	0	0	0	0	0	0	0
8	53	23203	C04	20210615	0	0	0	0	0	0	0	0	0	0	0	0	0	0
8	53	23203	D04	20210615	0	0	0	0	1	1	1	0	0	1	0	0	1	0
8	53	23203	E04	20210615	0	0	0	1	NA	NA	NA	NA	NA	NA	NA	NA	NA	0
8	53	23203	F04	20210615	0	0	0	0	0	0	0	0	0	0	0	0	0	0
8	53	23203	G04	20210615	0	0	0	0	1	1	1	0	0	0	0	0	1	0
8	53	23203	H04	20210615	0	0	0	0	1	1	1	0	0	0	0	0	1	0
8	53	23350	A01	20210708	NA	NA	NA	NA	NA	NA	NA	NA	NA	NA	NA	NA	NA	1
8	53	23350	B01	20210708	NA	NA	NA	NA	NA	NA	NA	NA	NA	NA	NA	NA	NA	1
8	53	23350	C01	20210708	1	NA	NA	NA	NA	NA	NA	NA	NA	NA	NA	NA	NA	0
8	53	23350	D01	20210708	NA	NA	NA	NA	NA	NA	NA	NA	NA	NA	NA	NA	NA	1
8	53	23350	E01	20210708	NA	NA	NA	NA	NA	NA	NA	NA	NA	NA	NA	NA	NA	1
8	53	23350	F01	20210708	NA	NA	NA	NA	NA	NA	NA	NA	NA	NA	NA	NA	NA	1
8	53	23350	G01	20210708	NA	NA	NA	NA	NA	NA	NA	NA	NA	NA	NA	NA	NA	1
8	53	23350	H01	20210708	NA	NA	NA	NA	NA	NA	NA	NA	NA	NA	NA	NA	NA	1
8	53	23350	A02	20210708	NA	NA	NA	NA	NA	NA	NA	NA	NA	NA	NA	NA	NA	1
8	53	23350	B02	20210708	NA	NA	NA	NA	NA	NA	NA	NA	NA	NA	NA	NA	NA	1
8	53	23350	C02	20210708	NA	NA	NA	NA	NA	NA	NA	NA	NA	NA	NA	NA	NA	1
8	53	23350	D02	20210708	0	0	0	0	1	1	1	0	1	0	0	0	1	0
8	53	23350	E02	20210708	0	0	0	0	1	0	1	0	0	0	0	0	1	0
8	53	23350	F02	20210708	0	0	0	0	0	1	0	0	0	0	0	0	0	0
8	53	23350	G02	20210708	0	0	0	1	NA	NA	NA	NA	NA	NA	NA	NA	NA	0
8	53	23350	H02	20210708	0	0	0	0	0	0	1	0	0	0	0	0	0	0
8	53	23350	A03	20210708	0	0	0	0	1	1	1	0	0	0	0	0	1	0
8	53	23350	B03	20210708	0	0	0	0	0	0	0	0	0	0	0	0	0	0
8	53	23350	C03	20210708	0	0	0	0	1	0	0	0	0	0	0	0	0	0
8	53	23350	D03	20210708	0	0	0	0	1	1	1	0	0	0	0	0	1	0
8	53	23350	E03	20210708	1	NA	NA	NA	NA	NA	NA	NA	NA	NA	NA	NA	NA	0
8	53	23350	F03	20210708	0	0	0	0	1	0	0	0	0	0	0	0	0	0
8	53	23350	G03	20210708	0	0	0	0	0	0	0	0	0	0	0	0	0	0
8	53	23350	H03	20210708	0	0	0	0	0	0	0	0	0	0	0	0	0	0
8	53	23350	A04	20210708	0	0	0	0	1	0	1	0	0	0	0	0	1	0
8	53	23350	B04	20210708	0	0	0	0	1	1	1	1	0	0	0	0	1	0
8	53	23350	C04	20210708	0	0	0	0	1	0	0	1	1	0	0	0	0	0
8	53	23350	D04	20210708	0	0	0	0	1	0	1	0	1	0	0	0	0	0
8	53	23350	E04	20210708	0	0	0	0	0	0	0	0	0	0	0	0	0	0
8	53	23350	F04	20210708	0	0	0	1	NA	NA	NA	NA	NA	NA	NA	NA	NA	0
8	53	23350	G04	20210708	0	0	0	0	1	0	0	0	0	0	0	0	0	0
8	53	23350	H04	20210708	0	0	0	1	NA	NA	NA	NA	NA	NA	NA	NA	NA	0
8	53	23363	A05	20210708	NA	NA	NA	NA	NA	NA	NA	NA	NA	NA	NA	NA	NA	1
8	53	23363	B05	20210708	NA	NA	NA	NA	NA	NA	NA	NA	NA	NA	NA	NA	NA	1
8	53	23363	C05	20210708	NA	NA	NA	NA	NA	NA	NA	NA	NA	NA	NA	NA	NA	1
8	53	23363	D05	20210708	NA	NA	NA	NA	NA	NA	NA	NA	NA	NA	NA	NA	NA	1
8	53	23363	E05	20210708	NA	NA	NA	NA	NA	NA	NA	NA	NA	NA	NA	NA	NA	1
8	53	23363	F05	20210708	NA	NA	NA	NA	NA	NA	NA	NA	NA	NA	NA	NA	NA	1
8	53	23363	G05	20210708	0	0	0	1	NA	NA	NA	NA	NA	NA	NA	NA	NA	0
8	53	23363	H05	20210708	0	0	0	1	NA	NA	NA	NA	NA	NA	NA	NA	NA	0
8	53	23363	A06	20210708	NA	NA	NA	NA	NA	NA	NA	NA	NA	NA	NA	NA	NA	1
8	53	23363	B06	20210708	0	0	0	1	NA	NA	NA	NA	NA	NA	NA	NA	NA	0
8	53	23363	C06	20210708	NA	NA	NA	NA	NA	NA	NA	NA	NA	NA	NA	NA	NA	1
8	53	23363	D06	20210708	0	0	0	0	1	1	1	1	0	0	0	0	1	0
8	53	23363	E06	20210708	NA	NA	NA	NA	NA	NA	NA	NA	NA	NA	NA	NA	NA	1
8	53	23363	F06	20210708	NA	NA	NA	NA	NA	NA	NA	NA	NA	NA	NA	NA	NA	1
8	53	23363	G06	20210708	0	0	0	0	1	0	1	1	0	0	0	0	1	0
8	53	23363	H06	20210708	0	0	0	0	1	1	1	0	0	0	0	0	1	0
8	53	23363	A07	20210708	0	0	0	0	1	0	0	0	0	0	0	0	0	0
8	53	23363	B07	20210708	0	0	0	0	1	0	0	0	0	0	0	0	0	0
8	53	23363	C07	20210708	1	NA	NA	NA	NA	NA	NA	NA	NA	NA	NA	NA	NA	0
8	53	23363	D07	20210708	0	0	0	0	1	0	1	0	1	0	0	0	0	0
8	53	23363	E07	20210708	0	0	0	0	1	1	1	1	0	0	0	0	1	0
8	53	23363	F07	20210708	0	0	0	0	1	0	0	1	1	0	0	0	0	0
8	53	23363	G07	20210708	0	0	0	0	1	1	1	1	0	0	0	0	1	0
8	53	23363	H07	20210708	0	0	0	0	1	1	1	0	0	0	0	0	0	0
8	53	23363	A08	20210708	0	0	0	0	1	1	1	0	0	0	0	0	1	0
8	53	23363	B08	20210708	0	0	0	0	1	0	0	0	0	0	0	0	0	0
8	53	23363	C08	20210708	0	0	0	0	0	0	0	0	0	0	0	0	0	0
8	53	23363	D08	20210708	0	0	0	0	1	0	1	0	1	0	0	0	1	0
8	53	23363	E08	20210708	0	0	0	0	0	0	0	0	0	0	0	0	0	0
8	53	23363	F08	20210708	0	0	0	0	0	0	1	0	0	0	0	0	0	0
8	53	23363	G08	20210708	0	0	0	0	1	1	1	0	0	0	0	0	1	0
8	53	23363	H08	20210708	0	0	0	0	1	1	1	1	0	0	0	0	1	0
8	53	23391	A01	20210715	NA	NA	NA	NA	NA	NA	NA	NA	NA	NA	NA	NA	NA	1
8	53	23391	B01	20210715	NA	NA	NA	NA	NA	NA	NA	NA	NA	NA	NA	NA	NA	1
8	53	23391	C01	20210715	NA	NA	NA	NA	NA	NA	NA	NA	NA	NA	NA	NA	NA	1
8	53	23391	D01	20210715	NA	NA	NA	NA	NA	NA	NA	NA	NA	NA	NA	NA	NA	1
8	53	23391	E01	20210715	NA	NA	NA	NA	NA	NA	NA	NA	NA	NA	NA	NA	NA	1
8	53	23391	F01	20210715	NA	NA	NA	NA	NA	NA	NA	NA	NA	NA	NA	NA	NA	1
8	53	23391	G01	20210715	NA	NA	NA	NA	NA	NA	NA	NA	NA	NA	NA	NA	NA	1
8	53	23391	H01	20210715	1	NA	NA	NA	NA	NA	NA	NA	NA	NA	NA	NA	NA	0
8	53	23391	A02	20210715	NA	NA	NA	NA	NA	NA	NA	NA	NA	NA	NA	NA	NA	1
8	53	23391	B02	20210715	NA	NA	NA	NA	NA	NA	NA	NA	NA	NA	NA	NA	NA	1
8	53	23391	C02	20210715	0	0	0	1	NA	NA	NA	NA	NA	NA	NA	NA	NA	0
8	53	23391	D02	20210715	NA	NA	NA	NA	NA	NA	NA	NA	NA	NA	NA	NA	NA	1
8	53	23391	E02	20210715	0	0	0	0	1	0	1	0	0	0	0	0	1	0
8	53	23391	F02	20210715	0	0	0	0	1	0	1	0	0	0	0	0	0	0
8	53	23391	G02	20210715	0	0	0	0	1	0	1	0	0	0	0	0	0	0
8	53	23391	H02	20210715	0	0	0	0	0	0	1	0	0	0	0	0	0	0
8	53	23391	A03	20210715	0	0	0	0	0	0	1	0	0	0	0	0	0	0
8	53	23391	B03	20210715	0	0	0	0	0	0	1	0	0	0	0	0	0	0
8	53	23391	C03	20210715	0	0	0	0	0	0	1	0	0	0	0	0	0	0
8	53	23391	D03	20210715	0	0	0	0	0	0	1	0	0	0	0	0	0	0
8	53	23391	E03	20210715	0	0	0	0	0	0	1	0	0	0	0	0	0	0
8	53	23391	F03	20210715	0	0	0	0	0	0	0	0	0	0	0	0	0	0
8	53	23391	G03	20210715	0	0	0	0	0	0	1	0	0	0	0	0	0	0
8	53	23391	H03	20210715	0	0	0	0	1	0	1	0	0	0	0	0	0	0
8	53	23391	A04	20210715	0	0	0	0	0	0	1	0	0	0	0	0	0	0
8	53	23391	B04	20210715	0	0	0	0	0	0	1	0	0	0	0	0	0	0
8	53	23391	C04	20210715	0	0	0	0	0	0	0	0	0	0	0	0	0	0
8	53	23391	D04	20210715	0	0	0	0	0	0	0	0	0	0	0	0	0	0
8	53	23391	E04	20210715	0	0	0	0	0	0	0	0	0	0	0	0	0	0
8	53	23391	F04	20210715	0	0	0	0	0	0	1	0	0	0	0	0	0	0
8	53	23391	G04	20210715	0	0	0	0	0	0	1	0	0	0	0	0	0	0
8	53	23391	H04	20210715	0	0	0	0	1	0	1	0	1	0	0	0	0	0
12	0	23203	A11	20210615	NA	NA	NA	NA	NA	NA	NA	NA	NA	NA	NA	NA	NA	1
12	0	23203	B11	20210615	0	0	0	0	0	0	0	0	0	0	0	0	0	0
12	0	23203	C11	20210615	0	0	0	0	0	0	0	0	0	0	0	0	0	0
12	0	23203	D11	20210615	0	0	0	0	0	0	0	0	0	0	0	0	0	0
12	0	23203	E11	20210615	0	0	0	0	0	0	0	0	0	0	0	0	0	0
12	0	23203	F11	20210615	0	0	0	0	0	0	0	0	0	0	0	0	0	0
12	0	23203	G11	20210615	0	0	0	0	0	0	0	0	0	0	0	0	0	0
12	0	23203	H11	20210615	0	0	0	0	0	0	0	0	0	0	0	0	0	0
12	0	23203	A12	20210615	NA	NA	NA	NA	NA	NA	NA	NA	NA	NA	NA	NA	NA	1
12	0	23203	B12	20210615	0	0	0	0	0	0	0	0	0	0	0	0	0	0
12	0	23203	C12	20210615	0	0	0	0	0	0	0	0	0	0	0	0	0	0
12	0	23203	D12	20210615	0	0	0	0	0	0	0	0	0	0	0	0	0	0
12	0	23203	E12	20210615	0	0	0	0	0	0	0	0	0	0	0	0	0	0
12	0	23203	F12	20210615	0	0	0	0	0	0	0	0	0	0	0	0	0	0
12	0	23203	G12	20210615	0	0	0	0	0	0	0	0	0	0	0	0	0	0
12	0	23203	H12	20210615	0	0	0	0	0	0	0	0	0	0	0	0	0	0
12	0	23209	A11	20210615	0	0	0	0	0	0	0	0	0	0	0	0	0	0
12	0	23209	B11	20210615	0	0	0	0	0	0	0	0	0	0	0	0	0	0
12	0	23209	C11	20210615	0	0	0	0	0	0	0	0	0	0	0	0	0	0
12	0	23209	D11	20210615	0	0	0	0	0	0	0	0	0	0	0	0	0	0
12	0	23209	E11	20210615	0	0	0	0	0	0	0	0	0	0	0	0	0	0
12	0	23209	F11	20210615	0	0	0	0	0	0	0	0	0	0	0	0	0	0
12	0	23209	G11	20210615	0	0	0	0	0	0	0	0	0	0	0	0	0	0
12	0	23209	H11	20210615	0	0	0	0	0	0	0	0	0	0	0	0	0	0
12	0	23209	A12	20210615	0	0	0	0	0	0	0	0	0	0	0	0	0	0
12	0	23209	B12	20210615	0	0	0	0	0	0	0	0	0	0	0	0	0	0
12	0	23209	C12	20210615	0	0	0	0	0	0	0	0	0	0	0	0	0	0
12	0	23209	D12	20210615	0	0	0	0	0	0	0	0	0	0	0	0	0	0
12	0	23209	E12	20210615	0	0	0	0	0	0	0	0	0	0	0	0	0	0
12	0	23209	F12	20210615	0	0	0	0	0	0	0	0	0	0	0	0	0	0
12	0	23209	G12	20210615	0	0	0	0	0	0	0	0	0	0	0	0	0	0
12	0	23209	H12	20210615	0	0	0	0	0	0	0	0	0	0	0	0	0	0
12	0	23253	A11	20210622	NA	NA	NA	NA	NA	NA	NA	NA	NA	NA	NA	NA	NA	1
12	0	23253	B11	20210622	0	0	0	0	0	0	0	0	0	0	0	0	0	0
12	0	23253	C11	20210622	0	0	0	0	0	0	0	0	0	0	0	0	0	0
12	0	23253	D11	20210622	0	0	0	0	0	0	0	0	0	0	0	0	0	0
12	0	23253	E11	20210622	0	0	0	0	0	0	0	0	0	0	0	0	0	0
12	0	23253	F11	20210622	0	0	0	0	0	0	0	0	0	0	0	0	0	0
12	0	23253	G11	20210622	0	0	0	0	0	0	0	0	0	0	0	0	0	0
12	0	23253	H11	20210622	0	0	0	0	0	0	0	0	0	0	0	0	0	0
12	0	23253	A12	20210622	NA	NA	NA	NA	NA	NA	NA	NA	NA	NA	NA	NA	NA	1
12	0	23253	B12	20210622	0	0	0	0	0	0	0	0	0	0	0	0	0	0
12	0	23253	C12	20210622	0	0	0	0	0	0	0	0	0	0	0	0	0	0
12	0	23253	D12	20210622	0	0	0	0	0	0	0	0	0	0	0	0	0	0
12	0	23253	E12	20210622	0	0	0	0	0	0	0	0	0	0	0	0	0	0
12	0	23253	F12	20210622	0	0	0	0	0	0	0	0	0	0	0	0	0	0
12	0	23253	G12	20210622	0	0	0	0	0	0	0	0	0	0	0	0	0	0
12	0	23253	H12	20210622	1	NA	NA	NA	NA	NA	NA	NA	NA	NA	NA	NA	NA	0
12	0	23265	A11	20210622	0	0	0	1	NA	NA	NA	NA	NA	NA	NA	NA	NA	0
12	0	23265	B11	20210622	0	0	0	0	0	0	0	0	0	0	0	0	0	0
12	0	23265	C11	20210622	0	0	0	0	0	0	0	0	0	0	0	0	0	0
12	0	23265	D11	20210622	0	0	0	0	0	0	0	0	0	0	0	0	0	0
12	0	23265	E11	20210622	0	0	0	0	0	0	0	0	0	0	0	0	0	0
12	0	23265	F11	20210622	0	0	0	0	0	0	0	0	0	0	0	0	0	0
12	0	23265	G11	20210622	1	NA	NA	NA	NA	NA	NA	NA	NA	NA	NA	NA	NA	0
12	0	23265	H11	20210622	0	0	0	0	0	0	0	0	0	0	0	0	0	0
12	0	23265	A12	20210622	0	0	0	0	0	0	0	0	0	0	0	0	0	0
12	0	23265	B12	20210622	0	0	0	0	0	0	0	0	0	0	0	0	0	0
12	0	23265	C12	20210622	0	0	0	0	0	0	0	0	0	0	0	0	0	0
12	0	23265	D12	20210622	0	0	0	0	0	0	0	0	0	0	0	0	0	0
12	0	23265	E12	20210622	0	0	0	0	0	0	0	0	0	0	0	0	0	0
12	0	23265	F12	20210622	0	0	0	0	0	0	0	0	0	0	0	0	0	0
12	0	23265	G12	20210622	0	0	0	0	0	0	0	0	0	0	0	0	0	0
12	0	23265	H12	20210622	0	0	0	0	0	0	0	0	0	0	0	0	0	0
12	0	23300	A11	20210701	NA	NA	NA	NA	NA	NA	NA	NA	NA	NA	NA	NA	NA	1
12	0	23300	B11	20210701	0	0	0	0	0	0	0	0	0	0	0	0	0	0
12	0	23300	C11	20210701	0	0	0	0	0	0	0	0	0	0	0	0	0	0
12	0	23300	D11	20210701	0	0	0	0	0	0	0	0	0	0	0	0	0	0
12	0	23300	E11	20210701	0	0	0	0	0	0	0	0	0	0	0	0	0	0
12	0	23300	F11	20210701	0	0	0	0	0	0	0	0	0	0	0	0	0	0
12	0	23300	G11	20210701	0	0	0	0	0	0	0	0	0	0	0	0	0	0
12	0	23300	H11	20210701	0	0	0	0	0	0	0	0	0	0	0	0	0	0
12	0	23300	A12	20210701	NA	NA	NA	NA	NA	NA	NA	NA	NA	NA	NA	NA	NA	1
12	0	23300	B12	20210701	0	0	0	0	0	0	0	0	0	0	0	0	0	0
12	0	23300	C12	20210701	0	0	0	0	0	0	0	0	0	0	0	0	0	0
12	0	23300	D12	20210701	0	0	0	0	0	0	0	0	0	0	0	0	0	0
12	0	23300	E12	20210701	0	0	0	0	0	0	0	0	0	0	0	0	0	0
12	0	23300	F12	20210701	0	0	0	0	0	0	0	0	0	0	0	0	0	0
12	0	23300	G12	20210701	0	0	0	0	0	0	0	0	0	0	0	0	0	0
12	0	23300	H12	20210701	0	0	0	0	0	0	0	0	0	0	0	0	0	0
12	0	23303	A11	20210701	0	0	0	0	0	0	0	0	0	0	0	0	0	0
12	0	23303	B11	20210701	0	0	0	0	0	0	0	0	0	0	0	0	0	0
12	0	23303	C11	20210701	0	0	0	0	0	0	0	0	0	0	0	0	0	0
12	0	23303	D11	20210701	0	0	0	0	0	0	0	0	0	0	0	0	0	0
12	0	23303	E11	20210701	0	0	0	0	0	0	0	0	0	0	0	0	0	0
12	0	23303	F11	20210701	0	0	0	0	0	0	0	0	0	0	0	0	0	0
12	0	23303	G11	20210701	0	0	0	0	0	0	0	0	0	0	0	0	0	0
12	0	23303	H11	20210701	0	0	0	0	0	0	0	0	0	0	0	0	0	0
12	0	23303	A12	20210701	0	0	0	0	0	0	0	0	0	0	0	0	0	0
12	0	23303	B12	20210701	0	0	0	0	0	0	0	0	0	0	0	0	0	0
12	0	23303	C12	20210701	0	0	0	0	0	0	0	0	0	0	0	0	0	0
12	0	23303	D12	20210701	0	0	0	0	0	0	0	0	0	0	0	0	0	0
12	0	23303	E12	20210701	1	NA	NA	NA	NA	NA	NA	NA	NA	NA	NA	NA	NA	0
12	0	23303	F12	20210701	0	0	0	0	0	0	0	0	0	0	0	0	0	0
12	0	23303	G12	20210701	0	0	0	0	0	0	0	0	0	0	0	0	0	0
12	0	23303	H12	20210701	0	0	0	0	0	0	0	0	0	0	0	0	0	0
12	0	23455	A11	20210721	NA	NA	NA	NA	NA	NA	NA	NA	NA	NA	NA	NA	NA	1
12	0	23455	B11	20210721	0	0	0	0	0	0	0	0	0	0	0	0	0	0
12	0	23455	C11	20210721	0	0	0	0	0	0	0	0	0	0	0	0	0	0
12	0	23455	D11	20210721	0	0	0	0	0	0	0	0	0	0	0	0	0	0
12	0	23455	E11	20210721	0	0	0	0	0	0	0	0	0	0	0	0	0	0
12	0	23455	F11	20210721	0	0	0	0	0	0	0	0	0	0	0	0	0	0
12	0	23455	G11	20210721	0	0	0	0	0	0	0	0	0	0	0	0	0	0
12	0	23455	H11	20210721	0	0	0	0	0	0	0	0	0	0	0	0	0	0
12	0	23455	A12	20210721	NA	NA	NA	NA	NA	NA	NA	NA	NA	NA	NA	NA	NA	1
12	0	23455	B12	20210721	0	0	0	0	0	0	0	0	0	0	0	0	0	0
12	0	23455	C12	20210721	0	0	0	0	0	0	0	0	0	0	0	0	0	0
12	0	23455	D12	20210721	1	NA	NA	NA	NA	NA	NA	NA	NA	NA	NA	NA	NA	0
12	0	23455	E12	20210721	0	0	0	0	0	0	0	0	0	0	0	0	0	0
12	0	23455	F12	20210721	0	0	0	0	0	0	0	0	0	0	0	0	0	0
12	0	23455	G12	20210721	0	0	0	0	0	0	0	0	0	0	0	0	0	0
12	0	23455	H12	20210721	0	0	0	0	0	0	0	0	0	0	0	0	0	0
12	100	23203	A09	20210615	NA	NA	NA	NA	NA	NA	NA	NA	NA	NA	NA	NA	NA	1
12	100	23203	B09	20210615	NA	NA	NA	NA	NA	NA	NA	NA	NA	NA	NA	NA	NA	1
12	100	23203	C09	20210615	NA	NA	NA	NA	NA	NA	NA	NA	NA	NA	NA	NA	NA	1
12	100	23203	D09	20210615	NA	NA	NA	NA	NA	NA	NA	NA	NA	NA	NA	NA	NA	1
12	100	23203	E09	20210615	NA	NA	NA	NA	NA	NA	NA	NA	NA	NA	NA	NA	NA	1
12	100	23203	F09	20210615	NA	NA	NA	NA	NA	NA	NA	NA	NA	NA	NA	NA	NA	1
12	100	23203	G09	20210615	NA	NA	NA	NA	NA	NA	NA	NA	NA	NA	NA	NA	NA	1
12	100	23203	H09	20210615	NA	NA	NA	NA	NA	NA	NA	NA	NA	NA	NA	NA	NA	1
12	100	23203	A10	20210615	0	0	0	0	1	0	1	0	0	0	0	0	0	0
12	100	23203	B10	20210615	NA	NA	NA	NA	NA	NA	NA	NA	NA	NA	NA	NA	NA	1
12	100	23203	C10	20210615	NA	NA	NA	NA	NA	NA	NA	NA	NA	NA	NA	NA	NA	1
12	100	23203	D10	20210615	0	0	0	1	NA	NA	NA	NA	NA	NA	NA	NA	NA	0
12	100	23203	E10	20210615	0	0	0	0	1	0	1	0	0	0	0	0	0	0
12	100	23203	F10	20210615	0	0	0	0	0	0	0	0	0	0	0	0	0	0
12	100	23203	G10	20210615	0	0	0	0	1	0	1	0	0	0	0	0	0	0
12	100	23203	H10	20210615	0	0	0	0	0	0	0	0	0	0	0	0	0	0
12	100	23209	A03	20210615	0	0	0	0	0	0	0	0	0	0	0	0	0	0
12	100	23209	B03	20210615	0	0	0	0	0	0	0	0	0	0	0	0	0	0
12	100	23209	C03	20210615	0	0	0	0	0	0	0	0	0	0	0	0	0	0
12	100	23209	D03	20210615	0	0	0	0	0	0	0	0	0	0	0	0	0	0
12	100	23209	E03	20210615	0	0	0	0	0	0	0	0	0	0	0	0	0	0
12	100	23209	F03	20210615	0	0	0	0	0	0	0	0	0	0	0	0	0	0
12	100	23209	G03	20210615	0	0	0	0	0	0	0	0	0	0	0	0	0	0
12	100	23209	H03	20210615	0	0	0	0	0	0	0	0	0	0	0	0	0	0
12	100	23209	A04	20210615	0	0	0	0	0	0	0	0	0	0	0	0	0	0
12	100	23209	B04	20210615	0	0	0	0	0	0	0	0	0	0	0	0	0	0
12	100	23209	C04	20210615	0	0	0	0	0	0	0	0	0	0	0	0	0	0
12	100	23209	D04	20210615	0	0	0	0	1	0	0	0	0	0	0	0	0	0
12	100	23209	E04	20210615	0	0	0	0	0	0	0	0	0	0	0	0	0	0
12	100	23209	F04	20210615	0	0	0	0	0	0	0	0	0	0	0	0	0	0
12	100	23209	G04	20210615	0	0	0	0	0	0	0	0	0	0	0	0	0	0
12	100	23209	H04	20210615	0	0	0	0	1	0	1	0	0	0	0	0	0	0
12	100	23253	A09	20210622	NA	NA	NA	NA	NA	NA	NA	NA	NA	NA	NA	NA	NA	1
12	100	23253	B09	20210622	NA	NA	NA	NA	NA	NA	NA	NA	NA	NA	NA	NA	NA	1
12	100	23253	C09	20210622	NA	NA	NA	NA	NA	NA	NA	NA	NA	NA	NA	NA	NA	1
12	100	23253	D09	20210622	NA	NA	NA	NA	NA	NA	NA	NA	NA	NA	NA	NA	NA	1
12	100	23253	E09	20210622	NA	NA	NA	NA	NA	NA	NA	NA	NA	NA	NA	NA	NA	1
12	100	23253	F09	20210622	NA	NA	NA	NA	NA	NA	NA	NA	NA	NA	NA	NA	NA	1
12	100	23253	G09	20210622	NA	NA	NA	NA	NA	NA	NA	NA	NA	NA	NA	NA	NA	1
12	100	23253	H09	20210622	NA	NA	NA	NA	NA	NA	NA	NA	NA	NA	NA	NA	NA	1
12	100	23253	A10	20210622	NA	NA	NA	NA	NA	NA	NA	NA	NA	NA	NA	NA	NA	1
12	100	23253	B10	20210622	NA	NA	NA	NA	NA	NA	NA	NA	NA	NA	NA	NA	NA	1
12	100	23253	C10	20210622	0	0	0	0	0	0	0	0	0	0	0	0	0	0
12	100	23253	D10	20210622	0	0	0	0	0	0	0	0	0	0	0	0	0	0
12	100	23253	E10	20210622	0	0	0	0	0	0	0	0	0	0	0	0	0	0
12	100	23253	F10	20210622	0	0	0	0	0	0	0	0	0	0	0	0	0	0
12	100	23253	G10	20210622	0	0	0	0	0	0	0	0	0	0	0	0	0	0
12	100	23253	H10	20210622	0	0	0	0	0	0	0	0	0	0	0	0	0	0
12	100	23265	A03	20210622	0	0	0	0	0	0	0	0	0	0	0	0	0	0
12	100	23265	B03	20210622	0	0	0	0	0	0	0	0	0	0	0	0	0	0
12	100	23265	C03	20210622	0	0	0	0	0	0	0	0	0	0	0	0	0	0
12	100	23265	D03	20210622	0	0	0	0	0	0	0	0	0	0	0	0	0	0
12	100	23265	E03	20210622	0	0	0	0	0	0	0	0	0	0	0	0	0	0
12	100	23265	F03	20210622	0	0	0	0	0	0	0	0	0	0	0	0	0	0
12	100	23265	G03	20210622	0	0	0	0	0	0	0	0	0	0	0	0	0	0
12	100	23265	H03	20210622	0	0	0	0	0	0	0	0	0	0	0	0	0	0
12	100	23265	A04	20210622	1	NA	NA	NA	NA	NA	NA	NA	NA	NA	NA	NA	NA	0
12	100	23265	B04	20210622	0	0	0	0	1	0	1	0	0	0	0	0	0	0
12	100	23265	C04	20210622	0	0	0	0	1	0	1	0	0	0	0	0	0	0
12	100	23265	D04	20210622	0	0	0	0	0	0	0	0	0	0	0	0	0	0
12	100	23265	E04	20210622	0	0	0	0	0	0	0	0	0	0	0	0	0	0
12	100	23265	F04	20210622	0	0	0	0	0	0	0	0	0	0	0	0	0	0
12	100	23265	G04	20210622	0	0	0	0	0	0	0	0	0	0	0	0	0	0
12	100	23265	H04	20210622	0	0	0	0	0	0	0	0	0	0	0	0	0	0
12	100	23300	A09	20210701	NA	NA	NA	NA	NA	NA	NA	NA	NA	NA	NA	NA	NA	1
12	100	23300	B09	20210701	NA	NA	NA	NA	NA	NA	NA	NA	NA	NA	NA	NA	NA	1
12	100	23300	C09	20210701	NA	NA	NA	NA	NA	NA	NA	NA	NA	NA	NA	NA	NA	1
12	100	23300	D09	20210701	NA	NA	NA	NA	NA	NA	NA	NA	NA	NA	NA	NA	NA	1
12	100	23300	E09	20210701	NA	NA	NA	NA	NA	NA	NA	NA	NA	NA	NA	NA	NA	1
12	100	23300	F09	20210701	NA	NA	NA	NA	NA	NA	NA	NA	NA	NA	NA	NA	NA	1
12	100	23300	G09	20210701	NA	NA	NA	NA	NA	NA	NA	NA	NA	NA	NA	NA	NA	1
12	100	23300	H09	20210701	NA	NA	NA	NA	NA	NA	NA	NA	NA	NA	NA	NA	NA	1
12	100	23300	A10	20210701	NA	NA	NA	NA	NA	NA	NA	NA	NA	NA	NA	NA	NA	1
12	100	23300	B10	20210701	NA	NA	NA	NA	NA	NA	NA	NA	NA	NA	NA	NA	NA	1
12	100	23300	C10	20210701	0	0	0	0	0	0	0	0	0	0	0	0	0	0
12	100	23300	D10	20210701	0	0	0	0	1	0	1	0	0	0	0	0	0	0
12	100	23300	E10	20210701	0	0	0	0	0	0	0	0	0	0	0	0	0	0
12	100	23300	F10	20210701	0	0	0	0	0	0	0	0	0	0	0	0	0	0
12	100	23300	G10	20210701	0	0	0	0	0	0	0	0	0	0	0	0	0	0
12	100	23300	H10	20210701	0	0	0	0	0	0	0	0	0	0	0	0	0	0
12	100	23303	A03	20210701	0	0	0	0	0	0	0	0	0	0	0	0	0	0
12	100	23303	B03	20210701	0	0	0	0	0	0	0	0	0	0	0	0	0	0
12	100	23303	C03	20210701	0	0	0	0	0	1	1	0	0	0	0	0	0	0
12	100	23303	D03	20210701	0	0	0	0	1	1	1	0	0	0	0	0	0	0
12	100	23303	E03	20210701	0	0	0	0	1	0	0	0	0	0	0	0	0	0
12	100	23303	F03	20210701	0	0	0	0	1	1	1	0	0	0	0	0	0	0
12	100	23303	G03	20210701	0	0	0	0	0	0	0	0	0	0	0	0	0	0
12	100	23303	H03	20210701	0	0	0	0	0	1	0	0	0	0	0	0	0	0
12	100	23303	A04	20210701	0	0	0	0	1	1	1	0	0	0	0	0	0	0
12	100	23303	B04	20210701	0	0	0	0	1	0	1	0	0	0	0	0	0	0
12	100	23303	C04	20210701	0	0	0	0	1	0	0	0	0	0	0	0	0	0
12	100	23303	D04	20210701	0	0	0	0	1	1	1	0	0	0	0	0	0	0
12	100	23303	E04	20210701	0	0	0	0	1	0	1	0	0	0	0	0	0	0
12	100	23303	F04	20210701	0	0	0	0	1	0	0	0	0	0	0	0	0	0
12	100	23303	G04	20210701	0	0	0	0	1	0	0	0	0	0	0	0	0	0
12	100	23303	H04	20210701	0	0	0	0	0	0	1	0	0	0	0	0	0	0
12	100	23455	A01	20210721	NA	NA	NA	NA	NA	NA	NA	NA	NA	NA	NA	NA	NA	1
12	100	23455	B01	20210721	NA	NA	NA	NA	NA	NA	NA	NA	NA	NA	NA	NA	NA	1
12	100	23455	C01	20210721	NA	NA	NA	NA	NA	NA	NA	NA	NA	NA	NA	NA	NA	1
12	100	23455	D01	20210721	NA	NA	NA	NA	NA	NA	NA	NA	NA	NA	NA	NA	NA	1
12	100	23455	E01	20210721	NA	NA	NA	NA	NA	NA	NA	NA	NA	NA	NA	NA	NA	1
12	100	23455	F01	20210721	NA	NA	NA	NA	NA	NA	NA	NA	NA	NA	NA	NA	NA	1
12	100	23455	G01	20210721	NA	NA	NA	NA	NA	NA	NA	NA	NA	NA	NA	NA	NA	1
12	100	23455	H01	20210721	NA	NA	NA	NA	NA	NA	NA	NA	NA	NA	NA	NA	NA	1
12	100	23455	A02	20210721	NA	NA	NA	NA	NA	NA	NA	NA	NA	NA	NA	NA	NA	1
12	100	23455	B02	20210721	NA	NA	NA	NA	NA	NA	NA	NA	NA	NA	NA	NA	NA	1
12	100	23455	C02	20210721	0	0	0	0	0	0	0	0	0	0	0	0	0	0
12	100	23455	D02	20210721	0	0	0	0	0	0	0	0	0	0	0	0	0	0
12	100	23455	E02	20210721	0	0	0	0	1	0	0	0	0	0	0	0	0	0
12	100	23455	F02	20210721	0	0	0	0	0	0	0	0	0	0	0	0	0	0
12	100	23455	G02	20210721	0	0	0	0	0	0	0	0	0	0	0	0	0	0
12	100	23455	H02	20210721	0	0	0	0	1	0	0	0	0	0	0	0	0	0
12	100	23455	A03	20210721	0	0	0	0	0	0	0	0	0	0	0	0	0	0
12	100	23455	B03	20210721	0	0	0	0	0	0	0	0	0	0	0	0	0	0
12	100	23455	C03	20210721	0	0	0	0	0	0	0	0	0	0	0	0	0	0
12	100	23455	D03	20210721	0	0	0	0	0	0	0	0	0	0	0	0	0	0
12	100	23455	E03	20210721	0	0	0	0	0	0	0	0	0	0	0	0	0	0
12	100	23455	F03	20210721	0	0	0	0	0	0	0	0	0	0	0	0	0	0
12	100	23455	G03	20210721	0	0	0	0	1	0	0	0	0	0	0	0	0	0
12	100	23455	H03	20210721	0	0	0	0	0	0	0	0	0	0	0	0	0	0
12	100	23455	A04	20210721	0	0	0	1	NA	NA	NA	NA	NA	NA	NA	NA	NA	0
12	100	23455	B04	20210721	0	0	0	0	0	0	0	0	0	0	0	0	0	0
12	100	23455	C04	20210721	1	NA	NA	NA	NA	NA	NA	NA	NA	NA	NA	NA	NA	0
12	100	23455	D04	20210721	0	0	0	0	0	0	0	0	0	0	0	0	0	0
12	100	23455	E04	20210721	0	0	0	0	0	0	0	0	0	0	0	0	0	0
12	100	23455	F04	20210721	0	0	0	0	0	0	0	0	0	0	0	0	0	0
12	100	23455	G04	20210721	0	0	0	0	0	0	0	0	0	0	0	0	0	0
12	100	23455	H04	20210721	0	0	0	0	1	1	1	0	0	0	0	0	0	0
12	100	23455	A05	20210721	0	0	0	0	0	0	0	0	0	0	0	0	0	0
12	100	23455	B05	20210721	0	0	0	0	1	1	1	0	0	1	0	0	0	0
12	100	23455	C05	20210721	0	0	0	0	0	0	0	0	0	0	0	0	0	0
12	100	23455	D05	20210721	0	0	0	0	0	0	0	0	0	0	0	0	0	0
12	100	23455	E05	20210721	0	0	0	0	0	0	0	0	0	0	0	0	0	0
12	100	23455	F05	20210721	0	0	0	0	0	0	0	0	0	0	0	0	0	0
12	100	23455	G05	20210721	NA	NA	NA	NA	NA	NA	NA	NA	NA	NA	NA	NA	NA	1
12	100	23455	H05	20210721	NA	NA	NA	NA	NA	NA	NA	NA	NA	NA	NA	NA	NA	1
12	100	23455	A06	20210721	NA	NA	NA	NA	NA	NA	NA	NA	NA	NA	NA	NA	NA	1
12	100	23455	B06	20210721	NA	NA	NA	NA	NA	NA	NA	NA	NA	NA	NA	NA	NA	1
12	100	23455	C06	20210721	NA	NA	NA	NA	NA	NA	NA	NA	NA	NA	NA	NA	NA	1
12	100	23455	D06	20210721	NA	NA	NA	NA	NA	NA	NA	NA	NA	NA	NA	NA	NA	1
12	100	23455	E06	20210721	NA	NA	NA	NA	NA	NA	NA	NA	NA	NA	NA	NA	NA	1
12	100	23455	F06	20210721	NA	NA	NA	NA	NA	NA	NA	NA	NA	NA	NA	NA	NA	1
12	100	23455	G06	20210721	NA	NA	NA	NA	NA	NA	NA	NA	NA	NA	NA	NA	NA	1
12	100	23455	H06	20210721	NA	NA	NA	NA	NA	NA	NA	NA	NA	NA	NA	NA	NA	1
13	0	23254	A11	20210622	NA	NA	NA	NA	NA	NA	NA	NA	NA	NA	NA	NA	NA	1
13	0	23254	B11	20210622	1	NA	NA	NA	NA	NA	NA	NA	NA	NA	NA	NA	NA	0
13	0	23254	C11	20210622	0	0	0	0	0	0	0	0	0	0	0	0	0	0
13	0	23254	D11	20210622	0	0	0	0	0	0	0	0	0	0	0	0	0	0
13	0	23254	E11	20210622	0	0	0	0	0	0	0	0	0	0	0	0	0	0
13	0	23254	F11	20210622	0	0	0	0	0	0	0	0	0	0	0	0	0	0
13	0	23254	G11	20210622	0	0	0	0	0	0	0	0	0	0	0	0	0	0
13	0	23254	H11	20210622	0	0	0	0	0	0	0	0	0	0	0	0	0	0
13	0	23254	A12	20210622	NA	NA	NA	NA	NA	NA	NA	NA	NA	NA	NA	NA	NA	1
13	0	23254	B12	20210622	0	0	0	0	0	0	0	0	0	0	0	0	0	0
13	0	23254	C12	20210622	0	0	0	0	0	0	0	0	0	0	0	0	0	0
13	0	23254	D12	20210622	0	0	0	0	0	0	0	0	0	0	0	0	0	0
13	0	23254	E12	20210622	0	0	0	0	0	0	0	0	0	0	0	0	0	0
13	0	23254	F12	20210622	0	0	0	0	0	0	0	0	0	0	0	0	0	0
13	0	23254	G12	20210622	0	0	0	0	0	0	0	0	0	0	0	0	0	0
13	0	23254	H12	20210622	0	0	0	0	0	0	0	0	0	0	0	0	0	0
13	0	23302	A11	20210701	NA	NA	NA	NA	NA	NA	NA	NA	NA	NA	NA	NA	NA	1
13	0	23302	B11	20210701	0	0	0	0	0	0	0	0	0	0	0	0	0	0
13	0	23302	C11	20210701	0	0	0	0	0	0	0	0	0	0	0	0	0	0
13	0	23302	D11	20210701	0	0	0	0	0	0	0	0	0	0	0	0	0	0
13	0	23302	E11	20210701	0	0	0	0	0	0	0	0	0	0	0	0	0	0
13	0	23302	F11	20210701	0	0	0	0	0	0	0	0	0	0	0	0	0	0
13	0	23302	G11	20210701	0	0	0	0	0	0	0	0	0	0	0	0	0	0
13	0	23302	H11	20210701	0	0	0	0	0	0	0	0	0	0	0	0	0	0
13	0	23302	A12	20210701	NA	NA	NA	NA	NA	NA	NA	NA	NA	NA	NA	NA	NA	1
13	0	23302	B12	20210701	0	0	0	0	0	0	0	0	0	0	0	0	0	0
13	0	23302	C12	20210701	0	0	0	0	0	0	0	0	0	0	0	0	0	0
13	0	23302	D12	20210701	0	0	0	0	0	0	0	0	0	0	0	0	0	0
13	0	23302	E12	20210701	0	0	0	0	0	0	0	0	0	0	0	0	0	0
13	0	23302	F12	20210701	0	0	0	0	0	0	0	0	0	0	0	0	0	0
13	0	23302	G12	20210701	0	0	0	0	0	0	0	0	0	0	0	0	0	0
13	0	23302	H12	20210701	0	0	0	0	0	0	0	0	0	0	0	0	0	0
13	0	23363	A11	20210708	0	0	0	0	0	0	0	0	0	0	0	0	0	0
13	0	23363	B11	20210708	0	0	0	0	0	0	0	0	0	0	0	0	0	0
13	0	23363	C11	20210708	0	0	0	0	0	0	0	0	0	0	0	0	0	0
13	0	23363	D11	20210708	0	0	0	0	0	0	0	0	0	0	0	0	0	0
13	0	23363	E11	20210708	0	0	0	0	0	0	0	0	0	0	0	0	0	0
13	0	23363	F11	20210708	0	0	0	0	0	0	0	0	0	0	0	0	0	0
13	0	23363	G11	20210708	0	0	0	0	0	0	0	0	0	0	0	0	0	0
13	0	23363	H11	20210708	0	0	0	0	0	0	0	0	0	0	0	0	0	0
13	0	23363	A12	20210708	0	0	0	0	0	0	0	0	0	0	0	0	0	0
13	0	23363	B12	20210708	0	0	0	0	0	0	0	0	0	0	0	0	0	0
13	0	23363	C12	20210708	0	0	0	0	0	0	0	0	0	0	0	0	0	0
13	0	23363	D12	20210708	0	0	0	0	0	0	0	0	0	0	0	0	0	0
13	0	23363	E12	20210708	0	0	0	0	0	0	0	0	0	0	0	0	0	0
13	0	23363	F12	20210708	0	0	0	0	0	0	0	0	0	0	0	0	0	0
13	0	23363	G12	20210708	0	0	0	0	0	0	0	0	0	0	0	0	0	0
13	0	23363	H12	20210708	0	0	0	0	0	0	0	0	0	0	0	0	0	0
13	0	23364	A11	20210708	0	0	0	0	0	0	0	0	0	0	0	0	0	0
13	0	23364	B11	20210708	0	0	0	0	0	0	0	0	0	0	0	0	0	0
13	0	23364	C11	20210708	0	0	0	0	0	0	0	0	0	0	0	0	0	0
13	0	23364	D11	20210708	0	0	0	0	0	0	0	0	0	0	0	0	0	0
13	0	23364	E11	20210708	0	0	0	0	0	0	0	0	0	0	0	0	0	0
13	0	23364	F11	20210708	0	0	0	0	0	0	0	0	0	0	0	0	0	0
13	0	23364	G11	20210708	0	0	0	0	0	0	0	0	0	0	0	0	0	0
13	0	23364	H11	20210708	0	0	0	0	0	0	0	0	0	0	0	0	0	0
13	0	23364	A12	20210708	0	0	0	0	0	0	0	0	0	0	0	0	0	0
13	0	23364	B12	20210708	0	0	0	0	0	0	0	0	0	0	0	0	0	0
13	0	23364	C12	20210708	0	0	0	0	0	0	0	0	0	0	0	0	0	0
13	0	23364	D12	20210708	0	0	0	0	0	0	0	0	0	0	0	0	0	0
13	0	23364	E12	20210708	0	0	0	0	0	0	0	0	0	0	0	0	0	0
13	0	23364	F12	20210708	0	0	0	1	NA	NA	NA	NA	NA	NA	NA	NA	NA	0
13	0	23364	G12	20210708	0	0	0	0	0	0	0	0	0	0	0	0	0	0
13	0	23364	H12	20210708	0	0	0	0	0	0	0	0	0	0	0	0	0	0
13	0	23397	A11	20210715	0	0	0	1	NA	NA	NA	NA	NA	NA	NA	NA	NA	0
13	0	23397	B11	20210715	0	0	0	0	0	0	0	0	0	0	0	0	0	0
13	0	23397	C11	20210715	0	0	0	0	0	0	0	0	0	0	0	0	0	0
13	0	23397	D11	20210715	0	0	0	0	0	0	0	0	0	0	0	0	0	0
13	0	23397	E11	20210715	0	0	0	0	0	0	0	0	0	0	0	0	0	0
13	0	23397	F11	20210715	0	0	0	0	0	0	0	0	0	0	0	0	0	0
13	0	23397	G11	20210715	0	0	0	1	NA	NA	NA	NA	NA	NA	NA	NA	NA	0
13	0	23397	H11	20210715	0	0	0	0	0	0	0	0	0	0	0	0	0	0
13	0	23397	A12	20210715	0	0	0	0	0	0	0	0	0	0	0	0	0	0
13	0	23397	B12	20210715	0	0	0	0	0	0	0	0	0	0	0	0	0	0
13	0	23397	C12	20210715	0	0	0	0	0	0	0	0	0	0	0	0	0	0
13	0	23397	D12	20210715	0	0	0	0	0	0	0	0	0	0	0	0	0	0
13	0	23397	E12	20210715	0	0	0	0	0	0	0	0	0	0	0	0	0	0
13	0	23397	F12	20210715	0	0	0	0	0	0	0	0	0	0	0	0	0	0
13	0	23397	G12	20210715	0	0	0	0	0	1	0	0	0	0	0	0	0	0
13	0	23397	H12	20210715	0	0	0	0	0	0	0	0	0	0	0	0	0	0
13	25	23254	A05	20210622	NA	NA	NA	NA	NA	NA	NA	NA	NA	NA	NA	NA	NA	1
13	25	23254	B05	20210622	0	0	0	1	NA	NA	NA	NA	NA	NA	NA	NA	NA	0
13	25	23254	C05	20210622	0	0	0	0	1	0	1	0	0	0	0	0	0	0
13	25	23254	D05	20210622	NA	NA	NA	NA	NA	NA	NA	NA	NA	NA	NA	NA	NA	1
13	25	23254	E05	20210622	NA	NA	NA	NA	NA	NA	NA	NA	NA	NA	NA	NA	NA	1
13	25	23254	F05	20210622	0	0	0	1	NA	NA	NA	NA	NA	NA	NA	NA	NA	0
13	25	23254	G05	20210622	NA	NA	NA	NA	NA	NA	NA	NA	NA	NA	NA	NA	NA	1
13	25	23254	H05	20210622	NA	NA	NA	NA	NA	NA	NA	NA	NA	NA	NA	NA	NA	1
13	25	23254	A06	20210622	NA	NA	NA	NA	NA	NA	NA	NA	NA	NA	NA	NA	NA	1
13	25	23254	B06	20210622	0	0	0	1	NA	NA	NA	NA	NA	NA	NA	NA	NA	0
13	25	23254	C06	20210622	NA	NA	NA	NA	NA	NA	NA	NA	NA	NA	NA	NA	NA	1
13	25	23254	D06	20210622	NA	NA	NA	NA	NA	NA	NA	NA	NA	NA	NA	NA	NA	1
13	25	23254	E06	20210622	NA	NA	NA	NA	NA	NA	NA	NA	NA	NA	NA	NA	NA	1
13	25	23254	F06	20210622	NA	NA	NA	NA	NA	NA	NA	NA	NA	NA	NA	NA	NA	1
13	25	23254	G06	20210622	0	0	0	1	NA	NA	NA	NA	NA	NA	NA	NA	NA	0
13	25	23254	H06	20210622	0	0	0	0	1	1	1	0	0	0	0	0	0	0
13	25	23254	A07	20210622	0	0	0	0	1	1	1	0	0	0	0	0	0	0
13	25	23254	B07	20210622	0	0	0	1	NA	NA	NA	NA	NA	NA	NA	NA	NA	0
13	25	23254	C07	20210622	0	0	0	1	NA	NA	NA	NA	NA	NA	NA	NA	NA	0
13	25	23254	D07	20210622	0	0	0	1	NA	NA	NA	NA	NA	NA	NA	NA	NA	0
13	25	23254	E07	20210622	0	0	0	1	NA	NA	NA	NA	NA	NA	NA	NA	NA	0
13	25	23254	F07	20210622	0	0	0	1	NA	NA	NA	NA	NA	NA	NA	NA	NA	0
13	25	23254	G07	20210622	0	0	0	1	NA	NA	NA	NA	NA	NA	NA	NA	NA	0
13	25	23254	H07	20210622	0	0	0	1	NA	NA	NA	NA	NA	NA	NA	NA	NA	0
13	25	23254	A08	20210622	0	0	0	0	0	0	0	0	0	0	0	0	0	0
13	25	23254	B08	20210622	0	0	0	0	1	1	1	0	0	0	0	0	1	0
13	25	23254	C08	20210622	0	0	0	1	NA	NA	NA	NA	NA	NA	NA	NA	NA	0
13	25	23254	D08	20210622	0	0	0	0	1	1	1	0	0	0	0	0	1	0
13	25	23254	E08	20210622	0	0	0	1	NA	NA	NA	NA	NA	NA	NA	NA	NA	0
13	25	23254	F08	20210622	0	0	0	1	NA	NA	NA	NA	NA	NA	NA	NA	NA	0
13	25	23254	G08	20210622	0	0	0	1	NA	NA	NA	NA	NA	NA	NA	NA	NA	0
13	25	23254	H08	20210622	1	NA	NA	NA	NA	NA	NA	NA	NA	NA	NA	NA	NA	0
13	25	23302	A05	20210701	NA	NA	NA	NA	NA	NA	NA	NA	NA	NA	NA	NA	NA	1
13	25	23302	B05	20210701	NA	NA	NA	NA	NA	NA	NA	NA	NA	NA	NA	NA	NA	1
13	25	23302	C05	20210701	NA	NA	NA	NA	NA	NA	NA	NA	NA	NA	NA	NA	NA	1
13	25	23302	D05	20210701	NA	NA	NA	NA	NA	NA	NA	NA	NA	NA	NA	NA	NA	1
13	25	23302	E05	20210701	NA	NA	NA	NA	NA	NA	NA	NA	NA	NA	NA	NA	NA	1
13	25	23302	F05	20210701	NA	NA	NA	NA	NA	NA	NA	NA	NA	NA	NA	NA	NA	1
13	25	23302	G05	20210701	NA	NA	NA	NA	NA	NA	NA	NA	NA	NA	NA	NA	NA	1
13	25	23302	H05	20210701	0	0	0	1	NA	NA	NA	NA	NA	NA	NA	NA	NA	0
13	25	23302	A06	20210701	NA	NA	NA	NA	NA	NA	NA	NA	NA	NA	NA	NA	NA	1
13	25	23302	B06	20210701	NA	NA	NA	NA	NA	NA	NA	NA	NA	NA	NA	NA	NA	1
13	25	23302	C06	20210701	NA	NA	NA	NA	NA	NA	NA	NA	NA	NA	NA	NA	NA	1
13	25	23302	D06	20210701	0	0	0	1	NA	NA	NA	NA	NA	NA	NA	NA	NA	0
13	25	23302	E06	20210701	0	0	0	1	NA	NA	NA	NA	NA	NA	NA	NA	NA	0
13	25	23302	F06	20210701	0	0	0	1	NA	NA	NA	NA	NA	NA	NA	NA	NA	0
13	25	23302	G06	20210701	0	0	0	1	NA	NA	NA	NA	NA	NA	NA	NA	NA	0
13	25	23302	H06	20210701	0	0	0	0	1	1	1	0	0	1	0	0	1	0
13	25	23302	A07	20210701	0	0	0	1	NA	NA	NA	NA	NA	NA	NA	NA	NA	0
13	25	23302	B07	20210701	0	0	0	1	NA	NA	NA	NA	NA	NA	NA	NA	NA	0
13	25	23302	C07	20210701	0	0	0	0	1	1	1	0	1	1	0	0	1	0
13	25	23302	D07	20210701	0	0	0	1	NA	NA	NA	NA	NA	NA	NA	NA	NA	0
13	25	23302	E07	20210701	0	0	0	1	NA	NA	NA	NA	NA	NA	NA	NA	NA	0
13	25	23302	F07	20210701	1	NA	NA	NA	NA	NA	NA	NA	NA	NA	NA	NA	NA	0
13	25	23302	G07	20210701	0	0	0	1	NA	NA	NA	NA	NA	NA	NA	NA	NA	0
13	25	23302	H07	20210701	0	0	0	1	NA	NA	NA	NA	NA	NA	NA	NA	NA	0
13	25	23302	A08	20210701	0	0	0	1	NA	NA	NA	NA	NA	NA	NA	NA	NA	0
13	25	23302	B08	20210701	0	0	0	1	NA	NA	NA	NA	NA	NA	NA	NA	NA	0
13	25	23302	C08	20210701	0	0	0	1	NA	NA	NA	NA	NA	NA	NA	NA	NA	0
13	25	23302	D08	20210701	0	0	0	0	1	0	1	0	1	1	0	0	1	0
13	25	23302	E08	20210701	0	0	0	0	1	1	1	0	1	0	0	0	1	0
13	25	23302	F08	20210701	0	0	0	1	NA	NA	NA	NA	NA	NA	NA	NA	NA	0
13	25	23302	G08	20210701	0	0	0	1	NA	NA	NA	NA	NA	NA	NA	NA	NA	0
13	25	23302	H08	20210701	0	0	0	1	NA	NA	NA	NA	NA	NA	NA	NA	NA	0
13	25	23363	A01	20210708	NA	NA	NA	NA	NA	NA	NA	NA	NA	NA	NA	NA	NA	1
13	25	23363	B01	20210708	0	0	0	1	NA	NA	NA	NA	NA	NA	NA	NA	NA	0
13	25	23363	C01	20210708	0	0	0	1	NA	NA	NA	NA	NA	NA	NA	NA	NA	0
13	25	23363	D01	20210708	NA	NA	NA	NA	NA	NA	NA	NA	NA	NA	NA	NA	NA	1
13	25	23363	E01	20210708	NA	NA	NA	NA	NA	NA	NA	NA	NA	NA	NA	NA	NA	1
13	25	23363	F01	20210708	1	NA	NA	NA	NA	NA	NA	NA	NA	NA	NA	NA	NA	0
13	25	23363	G01	20210708	NA	NA	NA	NA	NA	NA	NA	NA	NA	NA	NA	NA	NA	1
13	25	23363	H01	20210708	NA	NA	NA	NA	NA	NA	NA	NA	NA	NA	NA	NA	NA	1
13	25	23363	A02	20210708	0	0	0	1	NA	NA	NA	NA	NA	NA	NA	NA	NA	0
13	25	23363	B02	20210708	NA	NA	NA	NA	NA	NA	NA	NA	NA	NA	NA	NA	NA	1
13	25	23363	C02	20210708	0	0	0	1	NA	NA	NA	NA	NA	NA	NA	NA	NA	0
13	25	23363	D02	20210708	NA	NA	NA	NA	NA	NA	NA	NA	NA	NA	NA	NA	NA	1
13	25	23363	E02	20210708	0	0	0	1	NA	NA	NA	NA	NA	NA	NA	NA	NA	0
13	25	23363	F02	20210708	NA	NA	NA	NA	NA	NA	NA	NA	NA	NA	NA	NA	NA	1
13	25	23363	G02	20210708	0	0	0	1	NA	NA	NA	NA	NA	NA	NA	NA	NA	0
13	25	23363	H02	20210708	NA	NA	NA	NA	NA	NA	NA	NA	NA	NA	NA	NA	NA	1
13	25	23363	A03	20210708	NA	NA	NA	NA	NA	NA	NA	NA	NA	NA	NA	NA	NA	1
13	25	23363	B03	20210708	0	0	0	1	NA	NA	NA	NA	NA	NA	NA	NA	NA	0
13	25	23363	C03	20210708	0	0	0	1	NA	NA	NA	NA	NA	NA	NA	NA	NA	0
13	25	23363	D03	20210708	1	NA	NA	NA	NA	NA	NA	NA	NA	NA	NA	NA	NA	0
13	25	23363	E03	20210708	0	0	0	1	NA	NA	NA	NA	NA	NA	NA	NA	NA	0
13	25	23363	F03	20210708	1	NA	NA	NA	NA	NA	NA	NA	NA	NA	NA	NA	NA	0
13	25	23363	G03	20210708	0	0	0	1	NA	NA	NA	NA	NA	NA	NA	NA	NA	0
13	25	23363	H03	20210708	0	0	0	1	NA	NA	NA	NA	NA	NA	NA	NA	NA	0
13	25	23363	A04	20210708	0	0	0	1	NA	NA	NA	NA	NA	NA	NA	NA	NA	0
13	25	23363	B04	20210708	0	0	0	1	NA	NA	NA	NA	NA	NA	NA	NA	NA	0
13	25	23363	C04	20210708	0	0	0	1	NA	NA	NA	NA	NA	NA	NA	NA	NA	0
13	25	23363	D04	20210708	0	0	0	1	NA	NA	NA	NA	NA	NA	NA	NA	NA	0
13	25	23363	E04	20210708	0	0	0	1	NA	NA	NA	NA	NA	NA	NA	NA	NA	0
13	25	23363	F04	20210708	0	0	0	1	NA	NA	NA	NA	NA	NA	NA	NA	NA	0
13	25	23363	G04	20210708	0	0	0	1	NA	NA	NA	NA	NA	NA	NA	NA	NA	0
13	25	23363	H04	20210708	0	0	0	1	NA	NA	NA	NA	NA	NA	NA	NA	NA	0
13	25	23364	A05	20210708	NA	NA	NA	NA	NA	NA	NA	NA	NA	NA	NA	NA	NA	1
13	25	23364	B05	20210708	NA	NA	NA	NA	NA	NA	NA	NA	NA	NA	NA	NA	NA	1
13	25	23364	C05	20210708	1	NA	NA	NA	NA	NA	NA	NA	NA	NA	NA	NA	NA	0
13	25	23364	D05	20210708	NA	NA	NA	NA	NA	NA	NA	NA	NA	NA	NA	NA	NA	1
13	25	23364	E05	20210708	NA	NA	NA	NA	NA	NA	NA	NA	NA	NA	NA	NA	NA	1
13	25	23364	F05	20210708	NA	NA	NA	NA	NA	NA	NA	NA	NA	NA	NA	NA	NA	1
13	25	23364	G05	20210708	NA	NA	NA	NA	NA	NA	NA	NA	NA	NA	NA	NA	NA	1
13	25	23364	H05	20210708	NA	NA	NA	NA	NA	NA	NA	NA	NA	NA	NA	NA	NA	1
13	25	23364	A06	20210708	NA	NA	NA	NA	NA	NA	NA	NA	NA	NA	NA	NA	NA	1
13	25	23364	B06	20210708	NA	NA	NA	NA	NA	NA	NA	NA	NA	NA	NA	NA	NA	1
13	25	23364	C06	20210708	NA	NA	NA	NA	NA	NA	NA	NA	NA	NA	NA	NA	NA	1
13	25	23364	D06	20210708	0	0	0	1	NA	NA	NA	NA	NA	NA	NA	NA	NA	0
13	25	23364	E06	20210708	0	0	0	0	0	0	1	0	0	0	0	0	0	0
13	25	23364	F06	20210708	0	0	0	1	NA	NA	NA	NA	NA	NA	NA	NA	NA	0
13	25	23364	G06	20210708	0	0	0	0	0	0	1	0	0	0	0	0	0	0
13	25	23364	H06	20210708	0	0	0	0	0	0	1	0	0	0	0	0	0	0
13	25	23364	A07	20210708	0	0	0	0	1	0	1	0	0	0	0	0	0	0
13	25	23364	B07	20210708	0	0	0	1	NA	NA	NA	NA	NA	NA	NA	NA	NA	0
13	25	23364	C07	20210708	0	0	0	0	0	0	1	0	0	0	0	0	0	0
13	25	23364	D07	20210708	0	0	0	0	0	0	1	0	0	0	0	0	0	0
13	25	23364	E07	20210708	0	0	0	1	NA	NA	NA	NA	NA	NA	NA	NA	NA	0
13	25	23364	F07	20210708	1	NA	NA	NA	NA	NA	NA	NA	NA	NA	NA	NA	NA	0
13	25	23364	G07	20210708	0	0	0	0	0	1	0	0	0	0	0	0	0	0
13	25	23364	H07	20210708	0	0	0	0	0	1	0	0	0	0	0	0	0	0
13	25	23364	A08	20210708	0	0	0	0	0	0	1	0	0	0	0	0	0	0
13	25	23364	B08	20210708	0	0	0	0	0	0	0	0	0	0	0	0	0	0
13	25	23364	C08	20210708	0	0	0	1	NA	NA	NA	NA	NA	NA	NA	NA	NA	0
13	25	23364	D08	20210708	0	0	0	0	0	0	0	0	0	0	0	0	0	0
13	25	23364	E08	20210708	0	0	0	0	0	0	0	0	0	0	0	0	0	0
13	25	23364	F08	20210708	0	0	0	0	0	0	0	0	0	0	0	0	0	0
13	25	23364	G08	20210708	0	0	0	0	0	0	1	0	0	0	0	0	0	0
13	25	23364	H08	20210708	0	0	0	0	0	0	0	0	0	0	0	0	0	0
13	25	23397	A01	20210715	NA	NA	NA	NA	NA	NA	NA	NA	NA	NA	NA	NA	NA	1
13	25	23397	B01	20210715	NA	NA	NA	NA	NA	NA	NA	NA	NA	NA	NA	NA	NA	1
13	25	23397	C01	20210715	NA	NA	NA	NA	NA	NA	NA	NA	NA	NA	NA	NA	NA	1
13	25	23397	D01	20210715	NA	NA	NA	NA	NA	NA	NA	NA	NA	NA	NA	NA	NA	1
13	25	23397	E01	20210715	NA	NA	NA	NA	NA	NA	NA	NA	NA	NA	NA	NA	NA	1
13	25	23397	F01	20210715	0	0	0	1	NA	NA	NA	NA	NA	NA	NA	NA	NA	0
13	25	23397	G01	20210715	NA	NA	NA	NA	NA	NA	NA	NA	NA	NA	NA	NA	NA	1
13	25	23397	H01	20210715	NA	NA	NA	NA	NA	NA	NA	NA	NA	NA	NA	NA	NA	1
13	25	23397	A02	20210715	NA	NA	NA	NA	NA	NA	NA	NA	NA	NA	NA	NA	NA	1
13	25	23397	B02	20210715	NA	NA	NA	NA	NA	NA	NA	NA	NA	NA	NA	NA	NA	1
13	25	23397	C02	20210715	NA	NA	NA	NA	NA	NA	NA	NA	NA	NA	NA	NA	NA	1
13	25	23397	D02	20210715	0	0	0	1	NA	NA	NA	NA	NA	NA	NA	NA	NA	0
13	25	23397	E02	20210715	0	0	0	1	NA	NA	NA	NA	NA	NA	NA	NA	NA	0
13	25	23397	F02	20210715	0	0	0	0	1	1	1	0	1	0	0	0	1	0
13	25	23397	G02	20210715	0	0	0	1	NA	NA	NA	NA	NA	NA	NA	NA	NA	0
13	25	23397	H02	20210715	0	0	0	0	1	1	0	1	1	0	0	0	1	0
13	25	23397	A03	20210715	0	0	0	0	1	1	1	0	1	0	0	0	1	0
13	25	23397	B03	20210715	0	0	0	0	1	1	1	1	0	0	0	0	1	0
13	25	23397	C03	20210715	0	0	0	0	1	1	1	0	1	0	0	0	1	0
13	25	23397	D03	20210715	0	0	0	1	NA	NA	NA	NA	NA	NA	NA	NA	NA	0
13	25	23397	E03	20210715	0	0	0	1	NA	NA	NA	NA	NA	NA	NA	NA	NA	0
13	25	23397	F03	20210715	0	0	0	0	1	1	1	0	0	0	0	0	1	0
13	25	23397	G03	20210715	0	0	0	1	NA	NA	NA	NA	NA	NA	NA	NA	NA	0
13	25	23397	H03	20210715	0	0	0	1	NA	NA	NA	NA	NA	NA	NA	NA	NA	0
13	25	23397	A04	20210715	0	0	0	1	NA	NA	NA	NA	NA	NA	NA	NA	NA	0
13	25	23397	B04	20210715	0	0	0	1	NA	NA	NA	NA	NA	NA	NA	NA	NA	0
13	25	23397	C04	20210715	1	NA	NA	NA	NA	NA	NA	NA	NA	NA	NA	NA	NA	0
13	25	23397	D04	20210715	0	0	0	1	NA	NA	NA	NA	NA	NA	NA	NA	NA	0
13	25	23397	E04	20210715	0	0	0	1	NA	NA	NA	NA	NA	NA	NA	NA	NA	0
13	25	23397	F04	20210715	0	0	0	1	NA	NA	NA	NA	NA	NA	NA	NA	NA	0
[truncated: 914 more rows]

## Sheet: Corresponding RNA-seq sampling
date	pfas.id	replicate	pfas.name
20210728	Control_Round 2	1	NA
20210721	Control_Round 1	1	NA
20210728	14	1	1H,1H,5H,5H-Perfluoro-1,5-pentanediol diacrylate
20210622	13	1	1H,1H,10H,10H-Perfluorodecane-1,10-diol
20210728	15	1	1H,1H,6H,6H-Perfluorohexane-1,6-diol diacrylate
20210615	8	1	1H,1H,11H,11H-Perfluorotetraethylene glycol
20210615	7	1	1-(Perfluorofluorooctyl)propane-2,3-diol
20210615	12	1	3H-Perfluoro-2,2,4,4-tetrahydroxypentane
20210708	9	1	2,2,3,3-Tetrafluoropropyl acrylate
20210622	1	1	9-Chloro-perfluorononanoic acid
20210615	10	1	Perfluorooctanesulfonamide
20210615	11	1	Perfluorohexanesulfonamide
20210615	3	1	Potassium perfluorooctanesulfonate
20210622	5	1	Perfluoroheptanesulfonic acid
20210622	6	1	N-Ethylperfluorooctanesulfonamide
20210728	2	1	7H-Perfluoro-4-methyl-3,6-dioxaoctanesulfonic acid
20210728	Control_Round 2	2	NA
20210615	Control_Round 1	2	NA
20210728	14	2	1H,1H,5H,5H-Perfluoro-1,5-pentanediol diacrylate
20210701	13	2	1H,1H,10H,10H-Perfluorodecane-1,10-diol
20210728	15	2	1H,1H,6H,6H-Perfluorohexane-1,6-diol diacrylate
20210622	7	2	1-(Perfluorofluorooctyl)propane-2,3-diol
20210622	12	2	3H-Perfluoro-2,2,4,4-tetrahydroxypentane
20210715	9	2	2,2,3,3-Tetrafluoropropyl acrylate
20210701	1	2	9-Chloro-perfluorononanoic acid
20210728	4	1	Perfluoro-3,6,9-trioxatridecanoic acid
20210622	10	2	Perfluorooctanesulfonamide
20210622	11	2	Perfluorohexanesulfonamide
20210622	3	2	Potassium perfluorooctanesulfonate
20210701	5	2	Perfluoroheptanesulfonic acid
20210701	6	2	N-Ethylperfluorooctanesulfonamide
20210728	2	2	7H-Perfluoro-4-methyl-3,6-dioxaoctanesulfonic acid
20210622	Control_Round 1	3	NA
20210728	Control_Round 2	3	NA
20210701	Control_Round 1	4	NA
20210728	14	3	1H,1H,5H,5H-Perfluoro-1,5-pentanediol diacrylate
20210708	13	3	1H,1H,10H,10H-Perfluorodecane-1,10-diol
20210728	15	3	1H,1H,6H,6H-Perfluorohexane-1,6-diol diacrylate
20210708	8	2	1H,1H,11H,11H-Perfluorotetraethylene glycol
20210701	7	3	1-(Perfluorofluorooctyl)propane-2,3-diol
20210701	12	3	3H-Perfluoro-2,2,4,4-tetrahydroxypentane
20210715	9	3	2,2,3,3-Tetrafluoropropyl acrylate
20210715	1	3	9-Chloro-perfluorononanoic acid
20210728	4	2	Perfluoro-3,6,9-trioxatridecanoic acid
20210701	10	3	Perfluorooctanesulfonamide
20210701	11	3	Perfluorohexanesulfonamide
20210701	3	3	Potassium perfluorooctanesulfonate
20210701	5	3	Perfluoroheptanesulfonic acid
20210708	6	3	N-Ethylperfluorooctanesulfonamide
20210728	2	3	7H-Perfluoro-4-methyl-3,6-dioxaoctanesulfonic acid
20210708	Control_Round 1	5	NA
20210715	1	4	9-Chloro-perfluorononanoic acid
20210728	4	3	Perfluoro-3,6,9-trioxatridecanoic acid
20210715	10	4	Perfluorooctanesulfonamide
20210715	11	4	Perfluorohexanesulfonamide
20210715	3	4	Potassium perfluorooctanesulfonate
20210708	5	4	Perfluoroheptanesulfonic acid
20210715	6	4	N-Ethylperfluorooctanesulfonamide
20210728	2	4	7H-Perfluoro-4-methyl-3,6-dioxaoctanesulfonic acid
20210728	Control_Round 2	4	NA
20210715	Control_Round 1	6	NA
20210728	14	4	1H,1H,5H,5H-Perfluoro-1,5-pentanediol diacrylate
20210715	13	4	1H,1H,10H,10H-Perfluorodecane-1,10-diol
20210728	15	4	1H,1H,6H,6H-Perfluorohexane-1,6-diol diacrylate
20210715	8	3	1H,1H,11H,11H-Perfluorotetraethylene glycol
20210715	7	4	1-(Perfluorofluorooctyl)propane-2,3-diol
20210721	12	4	3H-Perfluoro-2,2,4,4-tetrahydroxypentane
20210721	9	4	2,2,3,3-Tetrafluoropropyl acrylate
20210728	4	4	Perfluoro-3,6,9-trioxatridecanoic acid
20210715	8	4	1H,1H,11H,11H-Perfluorotetraethylene glycol
