# Supplementary material for: Diverse PFAS produce unique transcriptomic changes linked to developmental toxicity in zebrafish
Source: Front Toxicol. 2024 Jul 22;6:1425537. doi: 10.3389/ftox.2024.1425537 (PMC11298493; doi:10.3389/ftox.2024.1425537)
Supplement: Supplementary file 1 [file DataSheet1.zip › Proofs and Raw Data FINAL Submission/5_PFAS_Body_Burden_Results_Calculations.xlsx]

## Sheet: Holdback Plate Mort & Morph
5 PFAS Body Burden Results and Calculations
chemical.name	conc	plate.id	well	date	For.sampling.timepoint	MO24	DP24	SM24	MORT	CRAN	AXIS	EDEM	MUSC	LTRK	BRN_	SKIN	NC__	TCHR	DNC_
PFOS	0	26352	A01	20220829	96120	0	0	0	0	0	0	0	0	0	0	0	0	0	0
PFOS	0	26352	B01	20220829	96120	0	0	0	0	0	0	0	0	0	0	0	0	0	0
PFOS	0	26352	C01	20220829	96120	0	0	0	0	0	0	0	0	0	0	0	0	0	0
PFOS	0	26352	D01	20220829	96120	0	0	0	0	0	0	0	0	0	0	0	0	0	0
PFOS	0	26352	E01	20220829	96120	0	0	0	0	0	0	0	0	0	0	0	0	0	0
PFOS	0	26352	F01	20220829	96120	0	0	0	0	0	0	0	0	0	0	0	0	0	0
PFOS	0	26352	G01	20220829	96120	1	NA	NA	NA	NA	NA	NA	NA	NA	NA	NA	NA	NA	0
PFOS	0	26352	H01	20220829	96120	0	0	0	0	0	0	0	0	0	0	0	0	0	0
PFOS	0	26352	A02	20220829	96120	0	0	0	0	0	0	0	0	0	0	0	0	0	0
PFOS	0	26352	B02	20220829	96120	0	0	0	0	0	0	0	0	0	0	0	0	0	0
PFOS	0	26352	C02	20220829	96120	0	0	0	0	0	0	0	0	0	0	0	0	0	0
PFOS	0	26352	D02	20220829	96120	0	0	0	0	0	0	0	0	0	0	0	0	0	0
PFOS	0	26352	E02	20220829	96120	0	0	0	0	0	0	0	0	0	0	0	0	0	0
PFOS	0	26352	F02	20220829	96120	0	0	0	0	0	0	0	0	0	0	0	0	0	0
PFOS	0	26352	G02	20220829	96120	0	0	0	0	0	0	0	0	0	0	0	0	0	0
PFOS	0	26352	H02	20220829	96120	0	0	0	0	0	0	0	0	0	0	0	0	0	0
PFOS	0	26376	A01	20220830	24,48,72	0	0	0	0	0	0	0	0	0	0	0	0	0	0
PFOS	0	26376	B01	20220830	24,48,72	0	0	0	0	0	0	0	0	0	0	0	0	0	0
PFOS	0	26376	C01	20220830	24,48,72	0	0	0	0	0	0	0	0	0	0	0	0	0	0
PFOS	0	26376	D01	20220830	24,48,72	0	0	0	0	0	0	0	0	0	0	0	0	0	0
PFOS	0	26376	E01	20220830	24,48,72	0	0	0	0	0	0	0	0	0	0	0	0	0	0
PFOS	0	26376	F01	20220830	24,48,72	0	0	0	0	0	0	0	0	0	0	0	0	0	0
PFOS	0	26376	G01	20220830	24,48,72	0	0	0	0	1	0	1	0	0	0	0	0	0	0
PFOS	0	26376	H01	20220830	24,48,72	0	0	0	0	0	0	0	0	0	0	0	0	0	0
PFOS	0	26376	A02	20220830	24,48,72	0	0	0	0	0	0	0	0	0	0	0	0	0	0
PFOS	0	26376	B02	20220830	24,48,72	1	NA	NA	NA	NA	NA	NA	NA	NA	NA	NA	NA	NA	0
PFOS	0	26376	C02	20220830	24,48,72	0	0	0	0	0	0	0	0	0	0	0	0	0	0
PFOS	0	26376	D02	20220830	24,48,72	0	0	0	0	0	0	0	0	0	0	0	0	0	0
PFOS	0	26376	E02	20220830	24,48,72	0	0	0	0	0	0	0	0	0	0	0	0	0	0
PFOS	0	26376	F02	20220830	24,48,72	0	0	0	0	0	0	0	0	0	0	0	0	0	0
PFOS	0	26376	G02	20220830	24,48,72	0	0	0	0	0	0	0	0	0	0	0	0	0	0
PFOS	0	26376	H02	20220830	24,48,72	0	0	0	0	0	0	0	0	0	0	0	0	0	0
PFOS	16	26352	A03	20220829	96120	0	0	0	0	0	0	0	0	0	0	0	0	0	0
PFOS	16	26352	B03	20220829	96120	0	0	0	0	1	1	0	0	0	1	0	1	1	0
PFOS	16	26352	C03	20220829	96120	0	0	0	1	NA	NA	NA	NA	NA	NA	NA	NA	NA	0
PFOS	16	26352	D03	20220829	96120	0	0	0	0	1	1	0	0	0	1	0	1	1	0
PFOS	16	26352	E03	20220829	96120	0	0	0	1	NA	NA	NA	NA	NA	NA	NA	NA	NA	0
PFOS	16	26352	F03	20220829	96120	0	0	0	0	1	1	1	0	0	0	0	0	0	0
PFOS	16	26352	G03	20220829	96120	0	0	0	1	NA	NA	NA	NA	NA	NA	NA	NA	NA	0
PFOS	16	26352	H03	20220829	96120	0	0	0	1	NA	NA	NA	NA	NA	NA	NA	NA	NA	0
PFOS	16	26352	A04	20220829	96120	0	0	0	0	0	0	0	0	0	0	0	0	0	0
PFOS	16	26352	B04	20220829	96120	0	0	0	0	1	1	0	0	0	0	0	1	0	0
PFOS	16	26352	C04	20220829	96120	0	0	0	0	1	1	0	0	0	0	0	0	0	0
PFOS	16	26352	D04	20220829	96120	0	0	0	0	1	1	0	0	0	0	0	0	0	0
PFOS	16	26352	E04	20220829	96120	0	0	0	0	1	1	1	0	0	0	0	0	0	0
PFOS	16	26352	F04	20220829	96120	0	0	0	0	1	1	0	0	0	0	0	0	0	0
PFOS	16	26352	G04	20220829	96120	0	0	0	0	1	0	0	0	0	0	0	0	0	0
PFOS	16	26352	H04	20220829	96120	0	0	0	1	NA	NA	NA	NA	NA	NA	NA	NA	NA	0
PFOS	16	26376	A03	20220830	24,48,72	0	0	0	0	1	0	1	0	0	0	0	0	0	0
PFOS	16	26376	B03	20220830	24,48,72	0	0	0	1	NA	NA	NA	NA	NA	NA	NA	NA	NA	0
PFOS	16	26376	C03	20220830	24,48,72	0	0	0	1	NA	NA	NA	NA	NA	NA	NA	NA	NA	0
PFOS	16	26376	D03	20220830	24,48,72	0	0	0	1	NA	NA	NA	NA	NA	NA	NA	NA	NA	0
PFOS	16	26376	E03	20220830	24,48,72	0	0	0	0	1	1	1	0	0	1	1	0	0	0
PFOS	16	26376	F03	20220830	24,48,72	0	0	0	0	1	1	1	0	0	0	0	0	0	0
PFOS	16	26376	G03	20220830	24,48,72	0	0	0	1	NA	NA	NA	NA	NA	NA	NA	NA	NA	0
PFOS	16	26376	H03	20220830	24,48,72	0	0	0	1	NA	NA	NA	NA	NA	NA	NA	NA	NA	0
PFOS	16	26376	A04	20220830	24,48,72	0	0	0	1	NA	NA	NA	NA	NA	NA	NA	NA	NA	0
PFOS	16	26376	B04	20220830	24,48,72	0	0	0	1	NA	NA	NA	NA	NA	NA	NA	NA	NA	0
PFOS	16	26376	C04	20220830	24,48,72	0	0	0	1	NA	NA	NA	NA	NA	NA	NA	NA	NA	0
PFOS	16	26376	D04	20220830	24,48,72	0	0	0	0	1	0	1	0	0	0	0	0	0	0
PFOS	16	26376	E04	20220830	24,48,72	0	0	0	0	1	1	1	0	0	1	0	0	0	0
PFOS	16	26376	F04	20220830	24,48,72	0	0	0	0	1	1	1	0	1	0	0	0	0	0
PFOS	16	26376	G04	20220830	24,48,72	0	0	0	1	NA	NA	NA	NA	NA	NA	NA	NA	NA	0
PFOS	16	26376	H04	20220830	24,48,72	0	0	0	1	NA	NA	NA	NA	NA	NA	NA	NA	NA	0
FOSA	0	26352	A01	20220829	96120	0	0	0	0	0	0	0	0	0	0	0	0	0	0
FOSA	0	26352	B01	20220829	96120	0	0	0	0	0	0	0	0	0	0	0	0	0	0
FOSA	0	26352	C01	20220829	96120	0	0	0	0	0	0	0	0	0	0	0	0	0	0
FOSA	0	26352	D01	20220829	96120	0	0	0	0	0	0	0	0	0	0	0	0	0	0
FOSA	0	26352	E01	20220829	96120	0	0	0	0	0	0	0	0	0	0	0	0	0	0
FOSA	0	26352	F01	20220829	96120	0	0	0	0	0	0	0	0	0	0	0	0	0	0
FOSA	0	26352	G01	20220829	96120	1	NA	NA	NA	NA	NA	NA	NA	NA	NA	NA	NA	NA	0
FOSA	0	26352	H01	20220829	96120	0	0	0	0	0	0	0	0	0	0	0	0	0	0
FOSA	0	26352	A02	20220829	96120	0	0	0	0	0	0	0	0	0	0	0	0	0	0
FOSA	0	26352	B02	20220829	96120	0	0	0	0	0	0	0	0	0	0	0	0	0	0
FOSA	0	26352	C02	20220829	96120	0	0	0	0	0	0	0	0	0	0	0	0	0	0
FOSA	0	26352	D02	20220829	96120	0	0	0	0	0	0	0	0	0	0	0	0	0	0
FOSA	0	26352	E02	20220829	96120	0	0	0	0	0	0	0	0	0	0	0	0	0	0
FOSA	0	26352	F02	20220829	96120	0	0	0	0	0	0	0	0	0	0	0	0	0	0
FOSA	0	26352	G02	20220829	96120	0	0	0	0	0	0	0	0	0	0	0	0	0	0
FOSA	0	26352	H02	20220829	96120	0	0	0	0	0	0	0	0	0	0	0	0	0	0
FOSA	0	26376	A01	20220830	24,48,72	0	0	0	0	0	0	0	0	0	0	0	0	0	0
FOSA	0	26376	B01	20220830	24,48,72	0	0	0	0	0	0	0	0	0	0	0	0	0	0
FOSA	0	26376	C01	20220830	24,48,72	0	0	0	0	0	0	0	0	0	0	0	0	0	0
FOSA	0	26376	D01	20220830	24,48,72	0	0	0	0	0	0	0	0	0	0	0	0	0	0
FOSA	0	26376	E01	20220830	24,48,72	0	0	0	0	0	0	0	0	0	0	0	0	0	0
FOSA	0	26376	F01	20220830	24,48,72	0	0	0	0	0	0	0	0	0	0	0	0	0	0
FOSA	0	26376	G01	20220830	24,48,72	0	0	0	0	1	0	1	0	0	0	0	0	0	0
FOSA	0	26376	H01	20220830	24,48,72	0	0	0	0	0	0	0	0	0	0	0	0	0	0
FOSA	0	26376	A02	20220830	24,48,72	0	0	0	0	0	0	0	0	0	0	0	0	0	0
FOSA	0	26376	B02	20220830	24,48,72	1	NA	NA	NA	NA	NA	NA	NA	NA	NA	NA	NA	NA	0
FOSA	0	26376	C02	20220830	24,48,72	0	0	0	0	0	0	0	0	0	0	0	0	0	0
FOSA	0	26376	D02	20220830	24,48,72	0	0	0	0	0	0	0	0	0	0	0	0	0	0
FOSA	0	26376	E02	20220830	24,48,72	0	0	0	0	0	0	0	0	0	0	0	0	0	0
FOSA	0	26376	F02	20220830	24,48,72	0	0	0	0	0	0	0	0	0	0	0	0	0	0
FOSA	0	26376	G02	20220830	24,48,72	0	0	0	0	0	0	0	0	0	0	0	0	0	0
FOSA	0	26376	H02	20220830	24,48,72	0	0	0	0	0	0	0	0	0	0	0	0	0	0
FOSA	0	26400	A01	20220901	48	0	0	0	0	0	0	0	0	0	0	0	0	0	0
FOSA	0	26400	B01	20220901	48	0	0	0	0	0	0	0	0	0	0	0	0	0	0
FOSA	0	26400	C01	20220901	48	0	0	0	1	NA	NA	NA	NA	NA	NA	NA	NA	NA	0
FOSA	0	26400	D01	20220901	48	0	0	0	0	0	0	0	0	0	0	0	0	0	0
FOSA	0	26400	E01	20220901	48	0	0	0	1	NA	NA	NA	NA	NA	NA	NA	NA	NA	0
FOSA	0	26400	F01	20220901	48	0	0	0	1	NA	NA	NA	NA	NA	NA	NA	NA	NA	0
FOSA	0	26400	G01	20220901	48	0	0	0	0	0	0	0	0	0	0	0	0	0	0
FOSA	0	26400	H01	20220901	48	0	0	0	0	0	0	0	0	0	0	0	0	0	0
FOSA	0	26400	A02	20220901	48	0	0	0	0	0	0	0	0	0	0	0	0	0	0
FOSA	0	26400	B02	20220901	48	0	0	0	0	0	0	0	0	0	0	0	0	0	0
FOSA	0	26400	C02	20220901	48	0	0	0	0	0	0	0	0	0	0	0	0	0	0
FOSA	0	26400	D02	20220901	48	0	0	0	0	0	0	0	0	0	0	0	0	0	0
FOSA	0	26400	E02	20220901	48	0	0	0	0	0	0	0	0	0	0	0	0	0	0
FOSA	0	26400	F02	20220901	48	0	0	0	0	0	0	0	0	0	0	0	0	0	0
FOSA	0	26400	G02	20220901	48	0	0	0	1	NA	NA	NA	NA	NA	NA	NA	NA	NA	0
FOSA	0	26400	H02	20220901	48	0	0	0	0	0	0	0	0	0	0	0	0	0	0
FOSA	0	26400	A03	20220901	48	0	0	0	0	0	0	0	0	0	0	0	0	0	0
FOSA	0	26400	B03	20220901	48	0	0	0	0	0	0	0	0	0	0	0	0	0	0
FOSA	0	26400	C03	20220901	48	0	0	0	0	0	0	0	0	0	0	0	0	0	0
FOSA	0	26400	D03	20220901	48	0	0	0	0	0	0	0	0	0	0	0	0	0	0
FOSA	0	26400	E03	20220901	48	0	0	0	0	0	0	0	0	0	0	0	0	0	0
FOSA	0	26400	F03	20220901	48	0	0	0	0	0	0	0	0	0	0	0	0	0	0
FOSA	0	26400	G03	20220901	48	0	0	0	0	0	0	0	0	0	0	0	0	0	0
FOSA	0	26400	H03	20220901	48	0	0	0	0	0	0	0	0	0	0	0	0	0	0
FOSA	0	26400	A04	20220901	48	0	0	0	0	0	0	0	0	0	0	0	0	0	0
FOSA	0	26400	B04	20220901	48	0	0	0	0	0	0	0	0	0	0	0	0	0	0
FOSA	0	26400	C04	20220901	48	0	0	0	0	0	0	0	0	0	0	0	0	0	0
FOSA	0	26400	D04	20220901	48	0	0	0	0	0	0	0	0	0	0	0	0	0	0
FOSA	0	26400	E04	20220901	48	0	0	0	0	0	0	0	0	0	0	0	0	0	0
FOSA	0	26400	F04	20220901	48	0	0	0	0	0	0	0	0	0	0	0	0	0	0
FOSA	0	26400	G04	20220901	48	0	0	0	0	0	0	0	0	0	0	0	0	0	0
FOSA	0	26400	H04	20220901	48	0	0	0	0	0	0	0	0	0	0	0	0	0	0
FOSA	2.54	26352	A09	20220829	96120	1	NA	NA	NA	NA	NA	NA	NA	NA	NA	NA	NA	NA	0
FOSA	2.54	26352	B09	20220829	96120	0	0	0	1	NA	NA	NA	NA	NA	NA	NA	NA	NA	0
FOSA	2.54	26352	C09	20220829	96120	1	NA	NA	NA	NA	NA	NA	NA	NA	NA	NA	NA	NA	0
FOSA	2.54	26352	D09	20220829	96120	0	0	0	0	1	0	1	0	0	0	1	0	0	0
FOSA	2.54	26352	E09	20220829	96120	1	NA	NA	NA	NA	NA	NA	NA	NA	NA	NA	NA	NA	0
FOSA	2.54	26352	F09	20220829	96120	0	0	0	1	NA	NA	NA	NA	NA	NA	NA	NA	NA	0
FOSA	2.54	26352	G09	20220829	96120	1	NA	NA	NA	NA	NA	NA	NA	NA	NA	NA	NA	NA	0
FOSA	2.54	26352	H09	20220829	96120	1	NA	NA	NA	NA	NA	NA	NA	NA	NA	NA	NA	NA	0
FOSA	2.54	26352	A10	20220829	96120	0	0	0	0	1	1	1	0	0	0	1	0	1	0
FOSA	2.54	26352	B10	20220829	96120	0	0	0	0	1	1	1	0	0	0	0	0	0	0
FOSA	2.54	26352	C10	20220829	96120	0	0	0	1	NA	NA	NA	NA	NA	NA	NA	NA	NA	0
FOSA	2.54	26352	D10	20220829	96120	0	0	0	1	NA	NA	NA	NA	NA	NA	NA	NA	NA	0
FOSA	2.54	26352	E10	20220829	96120	0	0	0	1	NA	NA	NA	NA	NA	NA	NA	NA	NA	0
FOSA	2.54	26352	F10	20220829	96120	0	0	0	0	1	1	0	0	0	0	0	0	0	0
FOSA	2.54	26352	G10	20220829	96120	0	0	0	0	1	1	1	0	1	0	0	0	0	0
FOSA	2.54	26352	H10	20220829	96120	0	0	0	0	1	1	0	0	0	0	0	0	0	0
FOSA	2.54	26376	A09	20220830	24,48,72	0	0	0	0	1	0	1	0	0	0	0	0	0	0
FOSA	2.54	26376	B09	20220830	24,48,72	1	NA	NA	NA	NA	NA	NA	NA	NA	NA	NA	NA	NA	0
FOSA	2.54	26376	C09	20220830	24,48,72	0	0	0	0	1	0	1	0	0	0	0	0	0	0
FOSA	2.54	26376	D09	20220830	24,48,72	0	0	0	0	1	0	1	0	0	0	0	0	0	0
FOSA	2.54	26376	E09	20220830	24,48,72	0	0	0	0	1	0	1	0	0	0	0	0	0	0
FOSA	2.54	26376	F09	20220830	24,48,72	0	0	0	0	1	1	1	0	0	0	0	0	0	0
FOSA	2.54	26376	G09	20220830	24,48,72	0	0	0	0	1	0	1	0	0	0	0	0	0	0
FOSA	2.54	26376	H09	20220830	24,48,72	0	0	0	0	1	1	1	0	0	1	0	0	1	0
FOSA	2.54	26376	A10	20220830	24,48,72	0	0	0	1	NA	NA	NA	NA	NA	NA	NA	NA	NA	0
FOSA	2.54	26376	B10	20220830	24,48,72	0	0	0	0	0	0	0	0	0	0	0	0	0	0
FOSA	2.54	26376	C10	20220830	24,48,72	0	0	0	0	1	0	1	0	0	0	0	0	0	0
FOSA	2.54	26376	D10	20220830	24,48,72	0	0	0	1	NA	NA	NA	NA	NA	NA	NA	NA	NA	0
FOSA	2.54	26376	E10	20220830	24,48,72	0	0	0	0	1	0	1	0	0	0	0	0	0	0
FOSA	2.54	26376	F10	20220830	24,48,72	0	0	0	0	1	1	1	0	0	1	0	0	1	0
FOSA	2.54	26376	G10	20220830	24,48,72	0	0	0	1	NA	NA	NA	NA	NA	NA	NA	NA	NA	0
FOSA	2.54	26376	H10	20220830	24,48,72	1	NA	NA	NA	NA	NA	NA	NA	NA	NA	NA	NA	NA	0
FOSA	2.54	26400	A05	20220901	48	0	0	0	1	NA	NA	NA	NA	NA	NA	NA	NA	NA	0
FOSA	2.54	26400	B05	20220901	48	0	0	0	1	NA	NA	NA	NA	NA	NA	NA	NA	NA	0
FOSA	2.54	26400	C05	20220901	48	0	0	0	1	NA	NA	NA	NA	NA	NA	NA	NA	NA	0
FOSA	2.54	26400	D05	20220901	48	0	0	0	1	NA	NA	NA	NA	NA	NA	NA	NA	NA	0
FOSA	2.54	26400	E05	20220901	48	0	0	0	0	0	1	0	0	0	0	0	0	0	0
FOSA	2.54	26400	F05	20220901	48	0	0	0	1	NA	NA	NA	NA	NA	NA	NA	NA	NA	0
FOSA	2.54	26400	G05	20220901	48	0	0	0	1	NA	NA	NA	NA	NA	NA	NA	NA	NA	0
FOSA	2.54	26400	H05	20220901	48	0	0	0	0	1	0	0	0	0	0	0	0	0	0
FOSA	2.54	26400	A06	20220901	48	0	0	0	1	NA	NA	NA	NA	NA	NA	NA	NA	NA	0
FOSA	2.54	26400	B06	20220901	48	0	0	0	0	0	0	0	0	0	0	0	0	0	0
FOSA	2.54	26400	C06	20220901	48	0	0	0	0	0	0	0	0	0	0	0	0	0	0
FOSA	2.54	26400	D06	20220901	48	0	0	0	1	NA	NA	NA	NA	NA	NA	NA	NA	NA	0
FOSA	2.54	26400	E06	20220901	48	0	0	0	1	NA	NA	NA	NA	NA	NA	NA	NA	NA	0
FOSA	2.54	26400	F06	20220901	48	0	0	0	1	NA	NA	NA	NA	NA	NA	NA	NA	NA	0
FOSA	2.54	26400	G06	20220901	48	0	0	0	0	0	0	0	0	0	0	0	0	0	0
FOSA	2.54	26400	H06	20220901	48	0	0	0	0	0	0	0	0	0	0	0	0	0	0
FOSA	2.54	26400	A07	20220901	48	0	0	0	0	0	0	0	0	0	0	0	0	0	0
FOSA	2.54	26400	B07	20220901	48	0	0	0	1	NA	NA	NA	NA	NA	NA	NA	NA	NA	0
FOSA	2.54	26400	C07	20220901	48	0	0	0	1	NA	NA	NA	NA	NA	NA	NA	NA	NA	0
FOSA	2.54	26400	D07	20220901	48	0	0	0	0	0	0	0	0	0	0	0	0	0	0
FOSA	2.54	26400	E07	20220901	48	0	0	0	1	NA	NA	NA	NA	NA	NA	NA	NA	NA	0
FOSA	2.54	26400	F07	20220901	48	0	0	0	0	0	0	0	0	0	0	0	0	0	0
FOSA	2.54	26400	G07	20220901	48	0	0	0	0	0	0	0	0	0	0	0	0	0	0
FOSA	2.54	26400	H07	20220901	48	0	0	0	0	1	1	1	0	0	0	0	0	0	0
FOSA	2.54	26400	A08	20220901	48	0	0	0	1	NA	NA	NA	NA	NA	NA	NA	NA	NA	0
FOSA	2.54	26400	B08	20220901	48	0	0	0	0	0	0	0	0	0	0	0	0	0	0
FOSA	2.54	26400	C08	20220901	48	0	0	0	0	1	0	1	0	0	0	0	0	0	0
FOSA	2.54	26400	D08	20220901	48	0	0	0	1	NA	NA	NA	NA	NA	NA	NA	NA	NA	0
FOSA	2.54	26400	E08	20220901	48	0	0	0	1	NA	NA	NA	NA	NA	NA	NA	NA	NA	0
FOSA	2.54	26400	F08	20220901	48	0	0	0	0	1	1	1	0	1	1	0	0	1	0
FOSA	2.54	26400	G08	20220901	48	0	0	0	1	NA	NA	NA	NA	NA	NA	NA	NA	NA	0
FOSA	2.54	26400	H08	20220901	48	0	0	0	0	1	0	0	0	0	0	0	0	0	0
FHxSA	0	26352	A01	20220829	96120	0	0	0	0	0	0	0	0	0	0	0	0	0	0
FHxSA	0	26352	B01	20220829	96120	0	0	0	0	0	0	0	0	0	0	0	0	0	0
FHxSA	0	26352	C01	20220829	96120	0	0	0	0	0	0	0	0	0	0	0	0	0	0
FHxSA	0	26352	D01	20220829	96120	0	0	0	0	0	0	0	0	0	0	0	0	0	0
FHxSA	0	26352	E01	20220829	96120	0	0	0	0	0	0	0	0	0	0	0	0	0	0
FHxSA	0	26352	F01	20220829	96120	0	0	0	0	0	0	0	0	0	0	0	0	0	0
FHxSA	0	26352	G01	20220829	96120	1	NA	NA	NA	NA	NA	NA	NA	NA	NA	NA	NA	NA	0
FHxSA	0	26352	H01	20220829	96120	0	0	0	0	0	0	0	0	0	0	0	0	0	0
FHxSA	0	26352	A02	20220829	96120	0	0	0	0	0	0	0	0	0	0	0	0	0	0
FHxSA	0	26352	B02	20220829	96120	0	0	0	0	0	0	0	0	0	0	0	0	0	0
FHxSA	0	26352	C02	20220829	96120	0	0	0	0	0	0	0	0	0	0	0	0	0	0
FHxSA	0	26352	D02	20220829	96120	0	0	0	0	0	0	0	0	0	0	0	0	0	0
FHxSA	0	26352	E02	20220829	96120	0	0	0	0	0	0	0	0	0	0	0	0	0	0
FHxSA	0	26352	F02	20220829	96120	0	0	0	0	0	0	0	0	0	0	0	0	0	0
FHxSA	0	26352	G02	20220829	96120	0	0	0	0	0	0	0	0	0	0	0	0	0	0
FHxSA	0	26352	H02	20220829	96120	0	0	0	0	0	0	0	0	0	0	0	0	0	0
FHxSA	0	26376	A01	20220830	24,48,72	0	0	0	0	0	0	0	0	0	0	0	0	0	0
FHxSA	0	26376	B01	20220830	24,48,72	0	0	0	0	0	0	0	0	0	0	0	0	0	0
FHxSA	0	26376	C01	20220830	24,48,72	0	0	0	0	0	0	0	0	0	0	0	0	0	0
FHxSA	0	26376	D01	20220830	24,48,72	0	0	0	0	0	0	0	0	0	0	0	0	0	0
FHxSA	0	26376	E01	20220830	24,48,72	0	0	0	0	0	0	0	0	0	0	0	0	0	0
FHxSA	0	26376	F01	20220830	24,48,72	0	0	0	0	0	0	0	0	0	0	0	0	0	0
FHxSA	0	26376	G01	20220830	24,48,72	0	0	0	0	1	0	1	0	0	0	0	0	0	0
FHxSA	0	26376	H01	20220830	24,48,72	0	0	0	0	0	0	0	0	0	0	0	0	0	0
FHxSA	0	26376	A02	20220830	24,48,72	0	0	0	0	0	0	0	0	0	0	0	0	0	0
FHxSA	0	26376	B02	20220830	24,48,72	1	NA	NA	NA	NA	NA	NA	NA	NA	NA	NA	NA	NA	0
FHxSA	0	26376	C02	20220830	24,48,72	0	0	0	0	0	0	0	0	0	0	0	0	0	0
FHxSA	0	26376	D02	20220830	24,48,72	0	0	0	0	0	0	0	0	0	0	0	0	0	0
FHxSA	0	26376	E02	20220830	24,48,72	0	0	0	0	0	0	0	0	0	0	0	0	0	0
FHxSA	0	26376	F02	20220830	24,48,72	0	0	0	0	0	0	0	0	0	0	0	0	0	0
FHxSA	0	26376	G02	20220830	24,48,72	0	0	0	0	0	0	0	0	0	0	0	0	0	0
FHxSA	0	26376	H02	20220830	24,48,72	0	0	0	0	0	0	0	0	0	0	0	0	0	0
FHxSA	0	26400	A01	20220901	48	0	0	0	0	0	0	0	0	0	0	0	0	0	0
FHxSA	0	26400	B01	20220901	48	0	0	0	0	0	0	0	0	0	0	0	0	0	0
FHxSA	0	26400	C01	20220901	48	0	0	0	1	NA	NA	NA	NA	NA	NA	NA	NA	NA	0
FHxSA	0	26400	D01	20220901	48	0	0	0	0	0	0	0	0	0	0	0	0	0	0
FHxSA	0	26400	E01	20220901	48	0	0	0	1	NA	NA	NA	NA	NA	NA	NA	NA	NA	0
FHxSA	0	26400	F01	20220901	48	0	0	0	1	NA	NA	NA	NA	NA	NA	NA	NA	NA	0
FHxSA	0	26400	G01	20220901	48	0	0	0	0	0	0	0	0	0	0	0	0	0	0
FHxSA	0	26400	H01	20220901	48	0	0	0	0	0	0	0	0	0	0	0	0	0	0
FHxSA	0	26400	A02	20220901	48	0	0	0	0	0	0	0	0	0	0	0	0	0	0
FHxSA	0	26400	B02	20220901	48	0	0	0	0	0	0	0	0	0	0	0	0	0	0
FHxSA	0	26400	C02	20220901	48	0	0	0	0	0	0	0	0	0	0	0	0	0	0
FHxSA	0	26400	D02	20220901	48	0	0	0	0	0	0	0	0	0	0	0	0	0	0
FHxSA	0	26400	E02	20220901	48	0	0	0	0	0	0	0	0	0	0	0	0	0	0
FHxSA	0	26400	F02	20220901	48	0	0	0	0	0	0	0	0	0	0	0	0	0	0
FHxSA	0	26400	G02	20220901	48	0	0	0	1	NA	NA	NA	NA	NA	NA	NA	NA	NA	0
FHxSA	0	26400	H02	20220901	48	0	0	0	0	0	0	0	0	0	0	0	0	0	0
FHxSA	0	26400	A03	20220901	48	0	0	0	0	0	0	0	0	0	0	0	0	0	0
FHxSA	0	26400	B03	20220901	48	0	0	0	0	0	0	0	0	0	0	0	0	0	0
FHxSA	0	26400	C03	20220901	48	0	0	0	0	0	0	0	0	0	0	0	0	0	0
FHxSA	0	26400	D03	20220901	48	0	0	0	0	0	0	0	0	0	0	0	0	0	0
FHxSA	0	26400	E03	20220901	48	0	0	0	0	0	0	0	0	0	0	0	0	0	0
FHxSA	0	26400	F03	20220901	48	0	0	0	0	0	0	0	0	0	0	0	0	0	0
FHxSA	0	26400	G03	20220901	48	0	0	0	0	0	0	0	0	0	0	0	0	0	0
FHxSA	0	26400	H03	20220901	48	0	0	0	0	0	0	0	0	0	0	0	0	0	0
FHxSA	0	26400	A04	20220901	48	0	0	0	0	0	0	0	0	0	0	0	0	0	0
FHxSA	0	26400	B04	20220901	48	0	0	0	0	0	0	0	0	0	0	0	0	0	0
FHxSA	0	26400	C04	20220901	48	0	0	0	0	0	0	0	0	0	0	0	0	0	0
FHxSA	0	26400	D04	20220901	48	0	0	0	0	0	0	0	0	0	0	0	0	0	0
FHxSA	0	26400	E04	20220901	48	0	0	0	0	0	0	0	0	0	0	0	0	0	0
FHxSA	0	26400	F04	20220901	48	0	0	0	0	0	0	0	0	0	0	0	0	0	0
FHxSA	0	26400	G04	20220901	48	0	0	0	0	0	0	0	0	0	0	0	0	0	0
FHxSA	0	26400	H04	20220901	48	0	0	0	0	0	0	0	0	0	0	0	0	0	0
FHxSA	6	26352	A11	20220829	96120	0	0	0	0	1	1	1	1	1	0	1	0	1	0
FHxSA	6	26352	B11	20220829	96120	0	0	0	0	1	1	1	0	0	0	0	0	0	0
FHxSA	6	26352	C11	20220829	96120	0	0	0	1	NA	NA	NA	NA	NA	NA	NA	NA	NA	0
FHxSA	6	26352	D11	20220829	96120	0	0	0	0	0	0	0	0	0	0	0	0	0	0
FHxSA	6	26352	E11	20220829	96120	0	0	0	0	1	1	1	0	0	0	0	0	0	0
FHxSA	6	26352	F11	20220829	96120	1	NA	NA	NA	NA	NA	NA	NA	NA	NA	NA	NA	NA	0
FHxSA	6	26352	G11	20220829	96120	0	0	0	0	1	1	0	0	0	0	0	0	0	0
FHxSA	6	26352	H11	20220829	96120	0	0	0	1	NA	NA	NA	NA	NA	NA	NA	NA	NA	0
FHxSA	6	26352	A12	20220829	96120	0	0	0	1	NA	NA	NA	NA	NA	NA	NA	NA	NA	0
FHxSA	6	26352	B12	20220829	96120	0	0	0	1	NA	NA	NA	NA	NA	NA	NA	NA	NA	0
FHxSA	6	26352	C12	20220829	96120	0	0	0	0	1	1	1	0	0	0	0	0	0	0
FHxSA	6	26352	D12	20220829	96120	0	0	0	0	1	0	1	0	0	0	0	0	0	0
FHxSA	6	26352	E12	20220829	96120	0	0	0	0	1	1	0	0	0	0	0	0	0	0
FHxSA	6	26352	F12	20220829	96120	0	0	0	1	NA	NA	NA	NA	NA	NA	NA	NA	NA	0
FHxSA	6	26352	G12	20220829	96120	0	0	0	0	1	1	1	0	0	0	0	0	0	0
FHxSA	6	26352	H12	20220829	96120	0	0	0	1	NA	NA	NA	NA	NA	NA	NA	NA	NA	0
FHxSA	6	26376	A11	20220830	24,48,72	0	0	0	0	1	0	1	0	0	0	0	0	0	0
FHxSA	6	26376	B11	20220830	24,48,72	0	0	0	0	1	1	1	0	0	1	0	0	1	0
FHxSA	6	26376	C11	20220830	24,48,72	0	0	0	0	1	1	1	0	0	1	0	0	0	0
FHxSA	6	26376	D11	20220830	24,48,72	0	0	0	1	NA	NA	NA	NA	NA	NA	NA	NA	NA	0
FHxSA	6	26376	E11	20220830	24,48,72	0	0	0	0	1	0	1	0	0	0	0	0	0	0
FHxSA	6	26376	F11	20220830	24,48,72	0	0	0	0	1	1	1	0	0	0	0	0	0	0
FHxSA	6	26376	G11	20220830	24,48,72	0	0	0	0	1	1	1	0	0	0	0	0	0	0
FHxSA	6	26376	H11	20220830	24,48,72	0	0	0	0	1	1	1	0	0	1	0	0	0	0
FHxSA	6	26376	A12	20220830	24,48,72	0	0	0	0	1	0	0	0	0	0	0	0	0	0
FHxSA	6	26376	B12	20220830	24,48,72	0	0	0	1	NA	NA	NA	NA	NA	NA	NA	NA	NA	0
FHxSA	6	26376	C12	20220830	24,48,72	0	0	0	0	1	1	1	0	0	0	0	0	0	0
FHxSA	6	26376	D12	20220830	24,48,72	0	0	0	0	1	1	1	0	0	1	1	0	1	0
FHxSA	6	26376	E12	20220830	24,48,72	0	0	0	0	1	1	1	1	1	1	1	0	1	0
FHxSA	6	26376	F12	20220830	24,48,72	0	0	0	0	1	1	1	0	0	1	0	0	1	0
FHxSA	6	26376	G12	20220830	24,48,72	0	0	0	0	1	0	1	0	0	0	0	0	0	0
FHxSA	6	26376	H12	20220830	24,48,72	0	0	0	1	NA	NA	NA	NA	NA	NA	NA	NA	NA	0
FHxSA	6	26400	A09	20220901	48	0	0	0	0	1	1	0	0	0	0	0	0	0	0
FHxSA	6	26400	B09	20220901	48	1	NA	NA	NA	NA	NA	NA	NA	NA	NA	NA	NA	NA	0
FHxSA	6	26400	C09	20220901	48	0	0	0	1	NA	NA	NA	NA	NA	NA	NA	NA	NA	0
FHxSA	6	26400	D09	20220901	48	0	0	0	0	1	1	1	0	0	0	0	0	0	0
FHxSA	6	26400	E09	20220901	48	0	0	0	1	NA	NA	NA	NA	NA	NA	NA	NA	NA	0
FHxSA	6	26400	F09	20220901	48	0	0	0	0	1	0	1	0	0	0	0	0	0	0
FHxSA	6	26400	G09	20220901	48	0	0	0	0	1	1	1	0	0	0	0	0	0	0
FHxSA	6	26400	H09	20220901	48	0	0	0	0	1	1	1	0	0	0	0	0	0	0
FHxSA	6	26400	A10	20220901	48	0	0	0	1	NA	NA	NA	NA	NA	NA	NA	NA	NA	0
FHxSA	6	26400	B10	20220901	48	0	0	0	0	1	1	1	0	0	0	0	0	0	0
FHxSA	6	26400	C10	20220901	48	0	0	0	0	1	1	1	0	0	0	0	0	0	0
FHxSA	6	26400	D10	20220901	48	0	0	0	0	1	1	1	0	0	0	0	0	0	0
FHxSA	6	26400	E10	20220901	48	0	0	0	0	1	1	1	0	0	0	0	0	0	0
FHxSA	6	26400	F10	20220901	48	0	0	0	0	1	1	1	0	0	0	0	0	0	0
FHxSA	6	26400	G10	20220901	48	0	0	0	1	NA	NA	NA	NA	NA	NA	NA	NA	NA	0
FHxSA	6	26400	H10	20220901	48	0	0	0	0	1	1	1	0	1	0	0	0	0	0
FHxSA	6	26400	A11	20220901	48	0	0	0	1	NA	NA	NA	NA	NA	NA	NA	NA	NA	0
FHxSA	6	26400	B11	20220901	48	0	0	0	1	NA	NA	NA	NA	NA	NA	NA	NA	NA	0
FHxSA	6	26400	C11	20220901	48	0	0	0	0	1	1	1	0	0	0	0	0	0	0
FHxSA	6	26400	D11	20220901	48	0	0	0	1	NA	NA	NA	NA	NA	NA	NA	NA	NA	0
FHxSA	6	26400	E11	20220901	48	0	0	0	1	NA	NA	NA	NA	NA	NA	NA	NA	NA	0
FHxSA	6	26400	F11	20220901	48	0	0	0	1	NA	NA	NA	NA	NA	NA	NA	NA	NA	0
FHxSA	6	26400	G11	20220901	48	0	0	0	1	NA	NA	NA	NA	NA	NA	NA	NA	NA	0
FHxSA	6	26400	H11	20220901	48	0	0	0	1	NA	NA	NA	NA	NA	NA	NA	NA	NA	0
FHxSA	6	26400	A12	20220901	48	0	0	0	1	NA	NA	NA	NA	NA	NA	NA	NA	NA	0
FHxSA	6	26400	B12	20220901	48	0	0	0	1	NA	NA	NA	NA	NA	NA	NA	NA	NA	0
FHxSA	6	26400	C12	20220901	48	0	0	0	1	NA	NA	NA	NA	NA	NA	NA	NA	NA	0
FHxSA	6	26400	D12	20220901	48	0	0	0	1	NA	NA	NA	NA	NA	NA	NA	NA	NA	0
FHxSA	6	26400	E12	20220901	48	0	0	0	0	1	0	0	0	0	0	0	0	0	0
FHxSA	6	26400	F12	20220901	48	0	0	0	0	1	1	1	0	0	0	0	0	0	0
FHxSA	6	26400	G12	20220901	48	0	0	0	1	NA	NA	NA	NA	NA	NA	NA	NA	NA	0
FHxSA	6	26400	H12	20220901	48	0	0	0	1	NA	NA	NA	NA	NA	NA	NA	NA	NA	0
PFHpS	0	26352	A01	20220829	96120	0	0	0	0	0	0	0	0	0	0	0	0	0	0
PFHpS	0	26352	B01	20220829	96120	0	0	0	0	0	0	0	0	0	0	0	0	0	0
PFHpS	0	26352	C01	20220829	96120	0	0	0	0	0	0	0	0	0	0	0	0	0	0
PFHpS	0	26352	D01	20220829	96120	0	0	0	0	0	0	0	0	0	0	0	0	0	0
PFHpS	0	26352	E01	20220829	96120	0	0	0	0	0	0	0	0	0	0	0	0	0	0
PFHpS	0	26352	F01	20220829	96120	0	0	0	0	0	0	0	0	0	0	0	0	0	0
PFHpS	0	26352	G01	20220829	96120	1	NA	NA	NA	NA	NA	NA	NA	NA	NA	NA	NA	NA	0
PFHpS	0	26352	H01	20220829	96120	0	0	0	0	0	0	0	0	0	0	0	0	0	0
PFHpS	0	26352	A02	20220829	96120	0	0	0	0	0	0	0	0	0	0	0	0	0	0
PFHpS	0	26352	B02	20220829	96120	0	0	0	0	0	0	0	0	0	0	0	0	0	0
PFHpS	0	26352	C02	20220829	96120	0	0	0	0	0	0	0	0	0	0	0	0	0	0
PFHpS	0	26352	D02	20220829	96120	0	0	0	0	0	0	0	0	0	0	0	0	0	0
PFHpS	0	26352	E02	20220829	96120	0	0	0	0	0	0	0	0	0	0	0	0	0	0
PFHpS	0	26352	F02	20220829	96120	0	0	0	0	0	0	0	0	0	0	0	0	0	0
PFHpS	0	26352	G02	20220829	96120	0	0	0	0	0	0	0	0	0	0	0	0	0	0
PFHpS	0	26352	H02	20220829	96120	0	0	0	0	0	0	0	0	0	0	0	0	0	0
PFHpS	0	26376	A01	20220830	24,48,72	0	0	0	0	0	0	0	0	0	0	0	0	0	0
PFHpS	0	26376	B01	20220830	24,48,72	0	0	0	0	0	0	0	0	0	0	0	0	0	0
PFHpS	0	26376	C01	20220830	24,48,72	0	0	0	0	0	0	0	0	0	0	0	0	0	0
PFHpS	0	26376	D01	20220830	24,48,72	0	0	0	0	0	0	0	0	0	0	0	0	0	0
PFHpS	0	26376	E01	20220830	24,48,72	0	0	0	0	0	0	0	0	0	0	0	0	0	0
PFHpS	0	26376	F01	20220830	24,48,72	0	0	0	0	0	0	0	0	0	0	0	0	0	0
PFHpS	0	26376	G01	20220830	24,48,72	0	0	0	0	1	0	1	0	0	0	0	0	0	0
PFHpS	0	26376	H01	20220830	24,48,72	0	0	0	0	0	0	0	0	0	0	0	0	0	0
PFHpS	0	26376	A02	20220830	24,48,72	0	0	0	0	0	0	0	0	0	0	0	0	0	0
PFHpS	0	26376	B02	20220830	24,48,72	1	NA	NA	NA	NA	NA	NA	NA	NA	NA	NA	NA	NA	0
PFHpS	0	26376	C02	20220830	24,48,72	0	0	0	0	0	0	0	0	0	0	0	0	0	0
PFHpS	0	26376	D02	20220830	24,48,72	0	0	0	0	0	0	0	0	0	0	0	0	0	0
PFHpS	0	26376	E02	20220830	24,48,72	0	0	0	0	0	0	0	0	0	0	0	0	0	0
PFHpS	0	26376	F02	20220830	24,48,72	0	0	0	0	0	0	0	0	0	0	0	0	0	0
PFHpS	0	26376	G02	20220830	24,48,72	0	0	0	0	0	0	0	0	0	0	0	0	0	0
PFHpS	0	26376	H02	20220830	24,48,72	0	0	0	0	0	0	0	0	0	0	0	0	0	0
PFHpS	25	26352	A05	20220829	96120	0	0	0	0	1	1	0	0	0	0	0	0	0	0
PFHpS	25	26352	B05	20220829	96120	0	0	0	0	1	1	1	0	0	0	0	0	0	0
PFHpS	25	26352	C05	20220829	96120	0	0	0	0	0	0	0	0	0	0	0	0	0	0
PFHpS	25	26352	D05	20220829	96120	0	0	0	0	0	0	0	0	0	0	0	0	0	0
PFHpS	25	26352	E05	20220829	96120	1	NA	NA	NA	NA	NA	NA	NA	NA	NA	NA	NA	NA	0
PFHpS	25	26352	F05	20220829	96120	0	0	0	1	NA	NA	NA	NA	NA	NA	NA	NA	NA	0
PFHpS	25	26352	G05	20220829	96120	0	0	0	0	0	0	0	0	0	0	0	0	0	0
PFHpS	25	26352	H05	20220829	96120	0	0	0	0	0	0	0	0	0	0	0	0	0	0
PFHpS	25	26352	A06	20220829	96120	0	0	0	1	NA	NA	NA	NA	NA	NA	NA	NA	NA	0
PFHpS	25	26352	B06	20220829	96120	1	NA	NA	NA	NA	NA	NA	NA	NA	NA	NA	NA	NA	0
PFHpS	25	26352	C06	20220829	96120	0	0	0	1	NA	NA	NA	NA	NA	NA	NA	NA	NA	0
PFHpS	25	26352	D06	20220829	96120	0	0	0	1	NA	NA	NA	NA	NA	NA	NA	NA	NA	0
PFHpS	25	26352	E06	20220829	96120	0	0	0	0	0	0	0	0	0	0	0	0	0	0
PFHpS	25	26352	F06	20220829	96120	0	0	0	1	NA	NA	NA	NA	NA	NA	NA	NA	NA	0
PFHpS	25	26352	G06	20220829	96120	0	0	0	0	0	0	0	0	0	0	0	0	0	0
PFHpS	25	26352	H06	20220829	96120	0	0	0	1	NA	NA	NA	NA	NA	NA	NA	NA	NA	0
PFHpS	25	26376	A05	20220830	24,48,72	0	0	0	0	1	0	0	0	0	0	0	0	0	0
PFHpS	25	26376	B05	20220830	24,48,72	0	0	0	1	NA	NA	NA	NA	NA	NA	NA	NA	NA	0
PFHpS	25	26376	C05	20220830	24,48,72	0	0	0	0	1	1	0	0	0	0	0	0	0	0
PFHpS	25	26376	D05	20220830	24,48,72	0	0	0	0	1	0	0	0	0	0	0	0	0	0
PFHpS	25	26376	E05	20220830	24,48,72	0	0	0	0	1	1	0	0	0	0	0	0	0	0
PFHpS	25	26376	F05	20220830	24,48,72	0	0	0	0	1	1	0	0	0	0	0	0	0	0
PFHpS	25	26376	G05	20220830	24,48,72	0	0	0	1	NA	NA	NA	NA	NA	NA	NA	NA	NA	0
PFHpS	25	26376	H05	20220830	24,48,72	0	0	0	1	NA	NA	NA	NA	NA	NA	NA	NA	NA	0
PFHpS	25	26376	A06	20220830	24,48,72	0	0	0	1	NA	NA	NA	NA	NA	NA	NA	NA	NA	0
PFHpS	25	26376	B06	20220830	24,48,72	0	0	0	0	0	0	0	0	0	0	0	0	0	0
PFHpS	25	26376	C06	20220830	24,48,72	0	0	0	0	1	1	1	0	0	1	0	0	0	0
PFHpS	25	26376	D06	20220830	24,48,72	1	NA	NA	NA	NA	NA	NA	NA	NA	NA	NA	NA	NA	0
PFHpS	25	26376	E06	20220830	24,48,72	0	0	0	1	NA	NA	NA	NA	NA	NA	NA	NA	NA	0
PFHpS	25	26376	F06	20220830	24,48,72	0	0	0	1	NA	NA	NA	NA	NA	NA	NA	NA	NA	0
PFHpS	25	26376	G06	20220830	24,48,72	0	0	0	0	1	0	1	0	0	1	0	0	0	0
PFHpS	25	26376	H06	20220830	24,48,72	0	0	0	0	1	0	0	0	0	0	0	0	0	0
NB2	0	26352	A01	20220829	96120	0	0	0	0	0	0	0	0	0	0	0	0	0	0
NB2	0	26352	B01	20220829	96120	0	0	0	0	0	0	0	0	0	0	0	0	0	0
NB2	0	26352	C01	20220829	96120	0	0	0	0	0	0	0	0	0	0	0	0	0	0
NB2	0	26352	D01	20220829	96120	0	0	0	0	0	0	0	0	0	0	0	0	0	0
NB2	0	26352	E01	20220829	96120	0	0	0	0	0	0	0	0	0	0	0	0	0	0
NB2	0	26352	F01	20220829	96120	0	0	0	0	0	0	0	0	0	0	0	0	0	0
NB2	0	26352	G01	20220829	96120	1	NA	NA	NA	NA	NA	NA	NA	NA	NA	NA	NA	NA	0
NB2	0	26352	H01	20220829	96120	0	0	0	0	0	0	0	0	0	0	0	0	0	0
NB2	0	26352	A02	20220829	96120	0	0	0	0	0	0	0	0	0	0	0	0	0	0
NB2	0	26352	B02	20220829	96120	0	0	0	0	0	0	0	0	0	0	0	0	0	0
NB2	0	26352	C02	20220829	96120	0	0	0	0	0	0	0	0	0	0	0	0	0	0
NB2	0	26352	D02	20220829	96120	0	0	0	0	0	0	0	0	0	0	0	0	0	0
NB2	0	26352	E02	20220829	96120	0	0	0	0	0	0	0	0	0	0	0	0	0	0
NB2	0	26352	F02	20220829	96120	0	0	0	0	0	0	0	0	0	0	0	0	0	0
NB2	0	26352	G02	20220829	96120	0	0	0	0	0	0	0	0	0	0	0	0	0	0
NB2	0	26352	H02	20220829	96120	0	0	0	0	0	0	0	0	0	0	0	0	0	0
NB2	0	26376	A01	20220830	24,48,72	0	0	0	0	0	0	0	0	0	0	0	0	0	0
NB2	0	26376	B01	20220830	24,48,72	0	0	0	0	0	0	0	0	0	0	0	0	0	0
NB2	0	26376	C01	20220830	24,48,72	0	0	0	0	0	0	0	0	0	0	0	0	0	0
NB2	0	26376	D01	20220830	24,48,72	0	0	0	0	0	0	0	0	0	0	0	0	0	0
NB2	0	26376	E01	20220830	24,48,72	0	0	0	0	0	0	0	0	0	0	0	0	0	0
NB2	0	26376	F01	20220830	24,48,72	0	0	0	0	0	0	0	0	0	0	0	0	0	0
NB2	0	26376	G01	20220830	24,48,72	0	0	0	0	1	0	1	0	0	0	0	0	0	0
NB2	0	26376	H01	20220830	24,48,72	0	0	0	0	0	0	0	0	0	0	0	0	0	0
NB2	0	26376	A02	20220830	24,48,72	0	0	0	0	0	0	0	0	0	0	0	0	0	0
NB2	0	26376	B02	20220830	24,48,72	1	NA	NA	NA	NA	NA	NA	NA	NA	NA	NA	NA	NA	0
NB2	0	26376	C02	20220830	24,48,72	0	0	0	0	0	0	0	0	0	0	0	0	0	0
NB2	0	26376	D02	20220830	24,48,72	0	0	0	0	0	0	0	0	0	0	0	0	0	0
NB2	0	26376	E02	20220830	24,48,72	0	0	0	0	0	0	0	0	0	0	0	0	0	0
NB2	0	26376	F02	20220830	24,48,72	0	0	0	0	0	0	0	0	0	0	0	0	0	0
NB2	0	26376	G02	20220830	24,48,72	0	0	0	0	0	0	0	0	0	0	0	0	0	0
NB2	0	26376	H02	20220830	24,48,72	0	0	0	0	0	0	0	0	0	0	0	0	0	0
NB2	24	26352	A07	20220829	96120	0	0	0	0	0	0	0	0	0	0	0	0	0	0
NB2	24	26352	B07	20220829	96120	0	0	0	1	NA	NA	NA	NA	NA	NA	NA	NA	NA	0
NB2	24	26352	C07	20220829	96120	1	NA	NA	NA	NA	NA	NA	NA	NA	NA	NA	NA	NA	0
NB2	24	26352	D07	20220829	96120	0	0	0	0	0	0	0	0	0	0	0	0	0	0
NB2	24	26352	E07	20220829	96120	0	0	0	1	NA	NA	NA	NA	NA	NA	NA	NA	NA	0
NB2	24	26352	F07	20220829	96120	0	0	0	1	NA	NA	NA	NA	NA	NA	NA	NA	NA	0
NB2	24	26352	G07	20220829	96120	0	0	0	1	NA	NA	NA	NA	NA	NA	NA	NA	NA	0
NB2	24	26352	H07	20220829	96120	0	0	0	0	0	0	0	0	0	0	0	0	0	0
NB2	24	26352	A08	20220829	96120	0	0	0	0	1	1	0	0	0	0	0	0	0	0
NB2	24	26352	B08	20220829	96120	0	0	0	1	NA	NA	NA	NA	NA	NA	NA	NA	NA	0
NB2	24	26352	C08	20220829	96120	0	0	0	1	NA	NA	NA	NA	NA	NA	NA	NA	NA	0
NB2	24	26352	D08	20220829	96120	0	0	0	0	0	0	0	0	0	0	0	0	0	0
NB2	24	26352	E08	20220829	96120	0	0	0	0	0	0	0	0	0	0	0	0	0	0
NB2	24	26352	F08	20220829	96120	1	NA	NA	NA	NA	NA	NA	NA	NA	NA	NA	NA	NA	0
NB2	24	26352	G08	20220829	96120	0	0	0	0	1	1	0	0	0	0	0	0	0	0
NB2	24	26352	H08	20220829	96120	0	0	0	1	NA	NA	NA	NA	NA	NA	NA	NA	NA	0
NB2	24	26376	A07	20220830	24,48,72	0	0	0	1	NA	NA	NA	NA	NA	NA	NA	NA	NA	0
NB2	24	26376	B07	20220830	24,48,72	0	0	0	1	NA	NA	NA	NA	NA	NA	NA	NA	NA	0
NB2	24	26376	C07	20220830	24,48,72	0	0	0	0	1	0	1	0	0	0	0	0	0	0
NB2	24	26376	D07	20220830	24,48,72	0	0	0	0	1	1	1	0	1	1	0	0	1	0
NB2	24	26376	E07	20220830	24,48,72	0	0	0	0	1	0	1	0	0	1	0	0	1	0
NB2	24	26376	F07	20220830	24,48,72	0	0	0	1	NA	NA	NA	NA	NA	NA	NA	NA	NA	0
NB2	24	26376	G07	20220830	24,48,72	0	0	0	0	1	1	0	0	0	0	0	0	0	0
NB2	24	26376	H07	20220830	24,48,72	0	0	0	1	NA	NA	NA	NA	NA	NA	NA	NA	NA	0
NB2	24	26376	A08	20220830	24,48,72	0	0	0	1	NA	NA	NA	NA	NA	NA	NA	NA	NA	0
NB2	24	26376	B08	20220830	24,48,72	0	0	0	0	1	1	1	0	0	0	0	0	0	0
NB2	24	26376	C08	20220830	24,48,72	0	0	0	1	NA	NA	NA	NA	NA	NA	NA	NA	NA	0
NB2	24	26376	D08	20220830	24,48,72	0	0	0	0	1	0	1	0	0	1	0	0	1	0
NB2	24	26376	E08	20220830	24,48,72	0	0	0	1	NA	NA	NA	NA	NA	NA	NA	NA	NA	0
NB2	24	26376	F08	20220830	24,48,72	0	0	0	0	1	1	1	1	1	1	0	0	1	0
NB2	24	26376	G08	20220830	24,48,72	0	0	0	1	NA	NA	NA	NA	NA	NA	NA	NA	NA	0
NB2	24	26376	H08	20220830	24,48,72	0	0	0	1	NA	NA	NA	NA	NA	NA	NA	NA	NA	0

## Sheet: Measured- ng per L
Sample Name	PFHpS	PFOS	Nafion by-product 2	FHxSA	FOSA
Control_24 h_1	0	0	0	0	0
Control_24 h_2	0	306.644	0	0	0
Control_24 h_3	0	0	0	0	0
A_24h_1	<LOQ	<LOQ	<LOQ	0	0
A_24h_2	<LOD	<LOQ	<LOD	0	0
A_24h_3	<LOQ	271000	<LOQ	0	0
B_24h_1	0	<LOD	0	<LOD	214000
B_24h_2	0	<LOD	0	<LOD	196000
B_24h_3	0	<LOD	0	<LOD	237000
Control_48h_1	0	<LOD	0	0	0
Control_48h_2	0	0	0	0	0
Control_48h_3	0	0	0	0	0
Control_48h_5	0	0	0	0	0
A_48h_1	1570000	2440000	1440000	0	0
A_48h_2	1140000	1800000	1100000	0	0
A_48h_3	1420000	2290000	1480000	0	0
B_48h_1	0	<LOD	0	548000	1060000
B_48h_2	0	<LOD	0	139000	196000
B_48h_4	0	<LOD	0	308000	357000
Control_72h_1	0	<LOD	0	0	0
Control_72h_2	<LOD	<LOD	0	0	0
Control_72h_3	0	0	0	0	<LOD
A_72h_1	1370000	1960000	1910000	0	0
A_72h_2	2360000	3580000	2730000	0	0
A_72h_3	1270000	1230000	1640000	0	0
B_72h_1	0	<LOD	0	251000	310000
B_72h_2	0	<LOD	0	214000	322000
B_72h_3	0	<LOD	0	483000	615000
Control_96h_1	0	<LOD	0	0	0
Control_96h_2	<LOD	<LOD	0	0	0
Control_96h_3	0	<LOD	0	0	0
A_96h_1	3860000	6200000	4620000	0	0
A_96h_2	2500000	4140000	2450000	0	0
A_96h_3	1340000	2150000	1430000	0	0
B_96h_1	0	<LOD	0	332000	529000
B_96h_2	0	<LOD	0	282000	442000
B_96h_3	0	<LOD	0	238000	446000
Control_120h_1	<LOD	<LOD	<LOD	0	0
Control_120h_2	<LOD	<LOD	0	0	0
Control_120h_3	0	<LOD	0	<LOD	<LOD
A_120h_1	3160000	4260000	3210000	0	<LOD
A_120h_2	1710000	2710000	462000	0	<LOD
A_120h_3	1520000	1810000	890000	0	<LOD
B_120h_1	<LOD	<LOD	0	339000	658000
B_120h_2	0	<LOD	0	584000	997000
B_120h_3	<LOD	<LOD	<LOD	284000	492000
Blank (Sampling)	0	0	0	0	0

## Sheet: Fish pooled per sample
Sample Name	Control fish pooled	PFHpS fish pooled	PFOS fish pooled	NB2 fish pooled	FHxSA fish pooled	FOSA fish pooled
Control_24 h_1	20	0	0	0	0	0
Control_24 h_2	20	0	0	0	0	0
Control_24 h_3	20	0	0	0	0	0
A_24h_1	0	20	20	20	0	0
A_24h_2	0	20	20	20	0	0
A_24h_3	0	20	20	20	0	0
B_24h_1	0	0	0	0	18	20
B_24h_2	0	0	0	0	18	20
B_24h_3	0	0	0	0	18	20
Control_48h_1	20	0	0	0	0	0
Control_48h_2	20	0	0	0	0	0
Control_48h_3	20	0	0	0	0	0
Control_48h_5	20	0	0	0	0	0
A_48h_1	0	20	20	20	0	0
A_48h_2	0	20	20	20	0	0
A_48h_3	0	20	20	20	0	0
B_48h_1	0	0	0	0	20	18
B_48h_2	0	0	0	0	20	18
B_48h_4	0	0	0	0	20	20
Control_72h_1	20	0	0	0	0	0
Control_72h_2	20	0	0	0	0	0
Control_72h_3	20	0	0	0	0	0
A_72h_1	0	20	20	20	0	0
A_72h_2	0	20	20	19	0	0
A_72h_3	0	20	20	19	0	0
B_72h_1	0	0	0	0	20	20
B_72h_2	0	0	0	0	20	20
B_72h_3	0	0	0	0	20	20
Control_96h_1	20	0	0	0	0	0
Control_96h_2	20	0	0	0	0	0
Control_96h_3	20	0	0	0	0	0
A_96h_1	0	20	20	20	0	0
A_96h_2	0	20	20	20	0	0
A_96h_3	0	20	20	20	0	0
B_96h_1	0	0	0	0	20	20
B_96h_2	0	0	0	0	20	20
B_96h_3	0	0	0	0	20	20
Control_120h_1	20	0	0	0	0	0
Control_120h_2	20	0	0	0	0	0
Control_120h_3	20	0	0	0	0	0
A_120h_1	0	20	20	20	0	0
A_120h_2	0	20	20	20	0	0
A_120h_3	0	20	20	20	0	0
B_120h_1	0	0	0	0	20	20
B_120h_2	0	0	0	0	20	20
B_120h_3	0	0	0	0	20	20
Blank (Sampling)	0	0	0	0	0	0

## Sheet: Average bodyweight at lifestage
Lifestage (hours post fertilization)	Average mg bodyweight (wet weight)
24	0.31
48	0.26
72	0.31
96	0.28
120	0.41

## Sheet: Calculated- ng PFAS per sample
Sample Name	PFHpS	PFOS	NB2	FHxSA	FOSA
Control_24 h_1	0	0	0	0	0
Control_24 h_2	0	<LOD	0	0	0
Control_24 h_3	0	0	0	0	0
A_24h_1	<LOQ	<LOQ	<LOQ	0	0
A_24h_2	<LOD	<LOQ	<LOD	0	0
A_24h_3	<LOQ	54.2	<LOQ	0	0
B_24h_1	0	<LOD	0	<LOD	42.8
B_24h_2	0	<LOD	0	<LOD	39.2
B_24h_3	0	<LOD	0	<LOD	47.4
Control_48h_1	0	<LOD	0	0	0
Control_48h_2	0	0	0	0	0
Control_48h_3	0	0	0	0	0
Control_48h_5	0	0	0	0	0
A_48h_1	314	488	288	0	0
A_48h_2	228	360	220	0	0
A_48h_3	284	458	296	0	0
B_48h_1	0	<LOD	0	109.6	212
B_48h_2	0	<LOD	0	27.8	39.2
B_48h_4	0	<LOD	0	61.6	71.4
Control_72h_1	0	<LOD	0	0	0
Control_72h_2	<LOD	<LOD	0	0	0
Control_72h_3	0	0	0	0	<LOD
A_72h_1	274	392	382	0	0
A_72h_2	472	716	546	0	0
A_72h_3	254	246	328	0	0
B_72h_1	0	<LOD	0	50.2	62
B_72h_2	0	<LOD	0	42.8	64.4
B_72h_3	0	<LOD	0	96.6	123
Control_96h_1	0	<LOD	0	0	0
Control_96h_2	<LOD	<LOD	0	0	0
Control_96h_3	0	<LOD	0	0	0
A_96h_1	772	1240	924	0	0
A_96h_2	500	828	490	0	0
A_96h_3	268	430	286	0	0
B_96h_1	0	<LOD	0	66.4	105.8
B_96h_2	0	<LOD	0	56.4	88.4
B_96h_3	0	<LOD	0	47.6	89.2
Control_120h_1	<LOD	<LOD	<LOD	0	0
Control_120h_2	<LOD	<LOD	0	0	0
Control_120h_3	0	<LOD	0	<LOD	<LOD
A_120h_1	632	852	642	0	<LOD
A_120h_2	342	542	92.4	0	<LOD
A_120h_3	304	362	178	0	<LOD
B_120h_1	<LOD	<LOD	0	67.8	131.6
B_120h_2	0	<LOD	0	116.8	199.4
B_120h_3	<LOD	<LOD	<LOD	56.8	98.4
Blank (Sampling)	0	0	0	0	0

## Sheet: Calculated- ng PFAS per mg bw
Sample Name	PFHpS	PFOS	NB2	FHxSA	FOSA
Control_24 h_1	0	0	0	0	0
Control_24 h_2	0	<LOD	0	0	0
Control_24 h_3	0	0	0	0	0
A_24h_1	<LOQ	<LOQ	<LOQ	NA	NA
A_24h_2	<LOD	<LOQ	<LOD	NA	NA
A_24h_3	<LOQ	8.74194	<LOQ	NA	NA
B_24h_1	NA	NA	NA	<LOD	6.90323
B_24h_2	NA	NA	NA	<LOD	6.32258
B_24h_3	NA	NA	NA	<LOD	7.64516
Control_48h_1	0	<LOD	0	0	0
Control_48h_2	0	0	0	0	0
Control_48h_3	0	0	0	0	0
Control_48h_5	0	0	0	0	0
A_48h_1	60.3846	93.8462	55.3846	NA	NA
A_48h_2	43.8462	69.2308	42.3077	NA	NA
A_48h_3	54.6154	88.0769	56.9231	NA	NA
B_48h_1	NA	NA	NA	21.0769	45.2991
B_48h_2	NA	NA	NA	5.34615	8.37607
B_48h_4	NA	NA	NA	11.8462	13.7308
Control_72h_1	0	<LOD	0	0	0
Control_72h_2	<LOD	<LOD	0	0	0
Control_72h_3	0	0	0	0	<LOD
A_72h_1	44.1935	63.2258	61.6129	NA	NA
A_72h_2	76.129	115.484	92.6995	NA	NA
A_72h_3	40.9677	39.6774	55.6876	NA	NA
B_72h_1	NA	NA	NA	8.09677	10
B_72h_2	NA	NA	NA	6.90323	10.3871
B_72h_3	NA	NA	NA	15.5806	19.8387
Control_96h_1	0	<LOD	0	0	0
Control_96h_2	<LOD	<LOD	0	0	0
Control_96h_3	0	<LOD	0	0	0
A_96h_1	137.857	221.429	165	NA	NA
A_96h_2	89.2857	147.857	87.5	NA	NA
A_96h_3	47.8571	76.7857	51.0714	NA	NA
B_96h_1	NA	NA	NA	11.8571	18.8929
B_96h_2	NA	NA	NA	10.0714	15.7857
B_96h_3	NA	NA	NA	8.5	15.9286
Control_120h_1	<LOD	<LOD	<LOD	0	0
Control_120h_2	<LOD	<LOD	0	0	0
Control_120h_3	0	<LOD	0	<LOD	<LOD
A_120h_1	77.0732	103.902	78.2927	NA	NA
A_120h_2	41.7073	66.0976	11.2683	NA	NA
A_120h_3	37.0732	44.1463	21.7073	NA	NA
B_120h_1	NA	NA	NA	8.26829	16.0488
B_120h_2	NA	NA	NA	14.2439	24.3171
B_120h_3	NA	NA	NA	6.92683	12
Blank (Sampling)	0	0	0	0	0
