# Supplementary material for: Diverse PFAS produce unique transcriptomic changes linked to developmental toxicity in zebrafish
Source: Front Toxicol. 2024 Jul 22;6:1425537. doi: 10.3389/ftox.2024.1425537 (PMC11298493; doi:10.3389/ftox.2024.1425537)
Supplement: Supplementary file 1 [file DataSheet1.zip › Proofs and Raw Data FINAL Submission/Nafion_byproduct_2_DEGs+gProfiler.xlsx]

## Sheet: Normalized_Gene_Exp_Levels
Nafion byproduct 2 DEGs+gProfiler
Gene	DMSO_48hr_A	DMSO_48hr_C	DMSO_48hr_D	DMSO_48hr_E	Naf_48hr_A	Naf_48hr_B	Naf_48hr_D	Naf_48hr_E	DMSO_72hr_A	DMSO_72hr_B	DMSO_72hr_C	DMSO_72hr_D	DMSO_72hr_E	Naf_72hr_A	Naf_72hr_B	Naf_72hr_C	Naf_72hr_D	Naf_72hr_E	DMSO_96hr_A	DMSO_96hr_B	DMSO_96hr_C	DMSO_96hr_D	DMSO_96hr_E	Naf_96hr_A	Naf_96hr_B	Naf_96hr_C	Naf_96hr_D	Naf_96hr_E
GeneID:100000006;ZFIN:ZDB-GENE-030131-5654	6.12989	7.17614	6.17937	5.92196	6.56939	6.52432	6.08232	7.01929	7.10589	7.2009	6.84893	6.98259	6.61783	5.83296	6.21258	6.88324	6.11682	6.16142	6.67239	6.36974	6.74182	7.09294	7.10107	6.66435	6.81554	7.57458	6.6898	7.54909
GeneID:100000009;ZFIN:ZDB-GENE-130530-778	7.88763	8.12807	7.96152	8.13473	7.84532	7.83641	7.97423	7.92905	8.02563	7.8577	7.80338	7.99071	8.24381	7.95996	8.08628	8.03886	7.98598	7.86168	7.78311	7.89805	7.72698	7.95463	7.99405	7.34548	7.76736	7.56429	7.35322	7.68414
GeneID:100000026;ZFIN:ZDB-GENE-120823-1	4.62061	4.78664	4.87925	4.73527	4.9037	4.21895	4.31792	4.64582	4.78538	4.90957	4.8048	4.99932	4.78033	5.11631	4.86602	4.00583	4.0363	5.03612	4.9228	5.32284	4.48136	4.55609	4.90713	5.1715	5.53393	5.34975	4.83502	5.23777
GeneID:100000030;ZFIN:ZDB-GENE-070705-376	4.32668	4.02449	4.76291	4.17442	3.59132	4.35706	4.31792	4.64582	3.59132	3.59132	3.59132	4.18502	3.95906	4.49833	3.59132	3.59132	4.47111	4.50968	3.59132	3.97332	4.28502	4.11381	4.16818	4.69821	4.19111	3.59132	3.97688	4.64032
GeneID:100000044;ZFIN:ZDB-GENE-121214-60	5.07277	5.49057	5.39612	5.21575	5.39266	5.78319	5.62231	5.55387	6.01019	6.17835	5.97707	5.74084	5.70099	5.66627	5.78762	5.9257	5.90248	5.49609	6.1705	5.86185	5.71679	5.61817	6.12663	5.73632	5.60262	6.25095	5.49618	6.02577
GeneID:100000058;ZFIN:ZDB-GENE-140106-62	3.59132	4.20166	3.59132	3.59132	3.59132	3.59132	3.59132	3.59132	4.20099	3.59132	3.59132	4.18502	3.95906	4.00227	4.46552	4.00583	4.0363	4.30738	3.59132	3.97332	3.99439	3.59132	4.40187	3.59132	3.59132	3.59132	3.59132	3.59132
GeneID:100000061;ZFIN:ZDB-GENE-070424-126	3.59132	3.59132	3.59132	3.59132	3.59132	3.59132	3.59132	3.59132	3.59132	3.59132	3.59132	3.59132	3.59132	3.59132	3.59132	3.59132	3.59132	3.59132	3.59132	3.59132	3.59132	3.59132	3.59132	4.32589	3.59132	3.59132	3.59132	3.96934
GeneID:100000073;ZFIN:ZDB-GENE-120215-73	10.7965	10.6404	10.9903	10.6446	10.4235	10.562	10.8235	10.7067	10.0507	10.0438	10.0993	10.2752	10.0021	10.0279	10.4569	10.1936	10.2281	10.2835	10.0168	10.1353	9.90761	9.89442	9.93213	9.67575	9.74431	9.81292	9.79334	9.86022
GeneID:100000079;ZFIN:ZDB-GENE-110718-2	4.83954	5.28509	4.63058	4.41053	5.03213	4.95455	4.94697	4.64582	6.03529	5.43326	5.6232	5.74084	5.38877	4.79327	5.41264	5.38048	5.78084	5.65898	6.46861	6.56711	6.91211	6.40468	6.45734	6.81007	6.49384	6.97124	6.85187	7.06296
GeneID:100000083	7.12231	7.25112	7.4227	7.26578	7.40276	7.20062	7.1891	7.19176	8.01346	8.18681	8.11247	8.0929	7.99444	8.16231	7.82045	8.15518	7.8906	8.09861	8.41649	8.09967	8.01867	8.13395	8.58506	8.55866	8.47802	8.67797	8.771	8.71108
GeneID:100000085;ZFIN:ZDB-GENE-030131-1312	6.37776	6.66532	6.42366	6.10645	6.56939	6.56079	6.25409	6.39089	6.24246	6.15981	6.27589	5.51646	5.87365	5.72424	6.35121	5.99796	6.06635	6.28171	6.70364	6.6685	6.50277	6.71469	6.92515	7.07444	6.95864	6.53431	6.67748	6.90004
GeneID:100000094;ZFIN:ZDB-GENE-030131-7637	5.73832	5.69945	5.58915	5.87157	5.70537	5.41685	5.96275	5.73072	7.05901	7.21853	7.18664	7.19266	7.40006	7.4504	7.20185	7.27995	7.43891	7.03442	7.72903	8.04954	8.33913	8.2711	8.03231	7.5321	7.70276	7.77512	7.68738	8.03568
GeneID:100000095;ZFIN:ZDB-GENE-060720-30	8.0183	8.01638	8.28051	8.4595	8.15924	8.2861	8.29476	8.14579	8.27024	8.11835	8.1891	8.19342	8.14678	8.47772	8.16191	8.05529	8.17704	8.16115	8.25916	7.94869	8.08066	7.94058	8.10075	8.58691	8.54084	8.71553	8.62027	8.73102
GeneID:100000097;ZFIN:ZDB-GENE-070806-19	4.43749	4.02449	3.59132	3.59132	3.59132	3.59132	3.59132	3.59132	4.02402	3.59132	4.00641	3.59132	3.59132	3.59132	3.59132	3.59132	3.59132	3.59132	3.94654	3.59132	3.59132	3.96178	3.59132	4.01846	3.59132	3.59132	3.59132	3.59132
GeneID:100000098;ZFIN:ZDB-GENE-131126-55	5.22012	4.54605	4.38401	4.50426	4.04219	4.81911	4.31792	4.95194	4.02402	4.85685	4.50723	4.68361	4.83022	4.17056	5.19209	4.50598	4.74251	4.86986	4.51753	4.76978	4.70706	4.67976	4.29553	5.73632	5.60262	5.8231	5.40338	5.62836
GeneID:100000101;ZFIN:ZDB-GENE-050208-155	6.33942	6.24478	6.51644	6.52966	6.16854	6.26057	5.96275	5.88636	5.93194	6.46032	6.83616	6.69262	6.71972	6.65022	6.33462	6.51801	6.48407	6.65028	6.27253	6.606	6.40757	6.69227	6.77719	6.23636	6.45896	6.27691	5.73954	6.11796
GeneID:100000104;ZFIN:ZDB-GENE-070410-116	4.32668	5.37147	5.12367	5.33899	4.04219	5.61313	4.52303	4.39585	5.32733	5.6425	5.49149	5.88025	5.26436	5.72424	4.91908	5.26118	4.66094	4.98352	5.30469	4.8241	5.33612	5.64291	5.36015	5.60882	6.20789	5.49737	5.83456	6.0634
GeneID:100000119;ZFIN:ZDB-GENE-100922-188	8.18651	7.8684	7.72688	7.83319	7.84532	7.83641	7.86224	8.06506	7.93172	8.63502	8.07526	8.65685	7.81897	8.17714	8.25549	8.50909	8.27734	8.15092	7.99779	8.1263	8.15457	8.36164	8.21913	8.25581	8.55308	8.33601	7.84285	8.27193
GeneID:100000122;ZFIN:ZDB-GENE-091204-127	7.01845	6.60072	6.81202	6.37913	6.93793	7.03069	6.96513	6.94169	6.88152	6.62965	6.78389	6.53804	6.94154	6.59162	6.59268	6.41823	6.40604	6.47817	6.7139	6.65623	6.70249	6.57443	6.18758	6.83749	6.75968	6.63722	7.01682	6.94009
GeneID:100000125;ZFIN:ZDB-GENE-060503-666	9.27141	9.17719	9.47259	9.19893	8.93726	9.11509	9.28398	9.20985	8.83747	8.92655	8.8449	8.79111	8.92006	8.85768	9.02302	9.15188	8.85478	8.97633	9.06729	8.8661	8.91326	8.66437	8.87658	8.71678	8.50768	8.73394	8.95858	8.84776
GeneID:100000126;ZFIN:ZDB-GENE-141210-15	3.59132	3.59132	3.99139	3.59132	3.59132	3.59132	3.59132	3.59132	3.59132	3.98403	3.59132	3.59132	3.59132	3.59132	3.59132	3.59132	3.59132	4.00755	4.09243	3.59132	3.99439	3.96178	3.59132	3.59132	3.59132	3.59132	3.59132	3.59132
GeneID:100000131;ZFIN:ZDB-GENE-050208-449	5.61074	6.13354	5.73023	5.70771	6.06687	5.37358	5.4855	5.73072	6.6628	6.49	6.53711	6.16522	6.0967	5.95736	6.46204	6.43536	6.46497	6.30077	6.6296	6.83002	6.32291	6.8114	6.87754	6.56905	7.19724	6.49092	6.4348	6.11796
GeneID:100000132;ZFIN:ZDB-GENE-080220-30	3.59132	3.59132	4.55633	4.00503	3.59132	4.47219	4.31792	4.48801	4.78538	4.45902	4.50723	5.10309	4.67207	4.40517	4.27253	4.86486	4.47111	4.80796	4.74171	4.43587	4.48136	4.11381	4.49468	4.19322	5.16637	3.59132	4.52232	4.12441
GeneID:100000133;ZFIN:ZDB-GENE-091204-302	5.17308	4.63355	5.07895	4.58822	4.9037	5.28212	4.94697	4.89773	4.97781	4.67952	5.22069	5.15158	5.35885	5.06874	4.96957	4.6667	5.07291	5.08631	4.79016	5.32284	5.37269	5.09797	5.156	5.3898	4.95659	5.11963	5.11408	5.3066
GeneID:100000135;ZFIN:ZDB-GENE-081016-2	6.08383	6.61715	5.90513	6.06264	6.35166	6.1681	6.40672	6.44062	6.28452	6.31824	6.31371	6.07675	6.76273	5.72424	6.30085	6.74012	6.40604	6.44446	5.95794	6.80805	6.23272	6.17883	6.16757	6.53579	5.90002	5.67051	6.17642	6.04472
GeneID:100000140;ZFIN:ZDB-GENE-141216-18	3.59132	4.44827	4.55633	4.58822	4.96984	5.01625	4.88789	4.64582	4.54503	4.74232	4.17636	4.60588	5.44651	4.79327	4.14923	4.50598	3.59132	4.86986	4.69067	4.76978	5.21921	4.88675	4.84957	4.69821	5.1175	4.64687	4.25525	3.96934
GeneID:100000148;ZFIN:ZDB-GENE-070912-70	5.26534	5.41247	4.6991	5.84564	5.34741	4.47219	5.00294	5.31021	5.63159	5.77342	5.08253	5.76993	5.60522	5.83296	5.19209	5.65159	5.23174	5.62803	6.39348	5.45064	6.116	5.92782	6.44091	5.53998	6.20789	5.24032	5.19336	6.17041
GeneID:100000151;ZFIN:ZDB-GENE-060503-443	6.01166	5.32905	5.73023	5.02798	5.63411	5.13013	5.44883	5.18862	5.19032	4.95975	5.6541	5.76993	5.04886	5.06874	5.50954	5.30228	5.23174	5.80354	5.52078	5.59384	5.54079	5.43001	5.74466	5.30721	4.89714	5.24032	5.07227	5.20178
GeneID:100000155	5.98671	5.69945	5.61864	5.48591	5.34741	5.84545	5.83143	5.38489	5.59736	5.72263	5.68428	5.71108	5.79016	5.40379	5.50954	5.65159	5.84306	5.53039	6.04369	5.77064	5.37269	6.00443	6.01853	5.46715	5.97757	5.34975	5.98599	6.17041
GeneID:100000156;ZFIN:ZDB-GENE-131119-33	4.19387	3.59132	4.63058	3.59132	4.48249	4.03686	4.18664	3.99748	4.44735	4.36969	4.00641	4.68361	3.95906	6.3469	5.59948	5.68174	6.2579	6.33812	6.7241	6.64384	5.7705	6.21117	6.40744	9.83891	9.66012	9.50531	9.70776	9.76682
GeneID:100000160;ZFIN:ZDB-GENE-980526-488	7.31944	7.38068	7.29066	7.62945	7.18333	7.59754	7.73371	7.24796	6.51307	6.3511	6.98228	6.83184	6.95084	6.92324	6.92436	7.24203	7.11511	6.8806	6.65116	6.96506	7.02229	6.73677	7.00482	6.58539	6.64083	7.11974	6.58804	6.39168
GeneID:100000161;ZFIN:ZDB-GENE-070705-501	3.59132	3.59132	3.59132	3.59132	3.59132	3.59132	3.59132	3.99748	3.59132	3.59132	3.59132	3.59132	3.59132	3.59132	3.59132	3.59132	3.59132	3.59132	3.59132	3.59132	3.59132	3.59132	3.59132	3.59132	3.59132	3.59132	3.59132	3.59132
GeneID:100000165	9.57771	9.43403	9.65228	9.70263	9.49294	9.70964	9.52526	9.67801	9.56392	9.32669	9.30079	9.49702	9.26483	9.63812	9.55653	9.47807	9.39287	9.38021	9.17024	8.95036	9.06133	8.97983	9.23806	9.27582	9.2758	9.34691	9.44275	9.32885
GeneID:100000168;ZFIN:ZDB-GENE-141212-380	5.01904	4.78664	4.55633	4.58822	5.34741	4.47219	4.18664	4.77991	4.85362	3.98403	4.17636	4.18502	4.67207	4.29842	4.14923	4.50598	4.21817	4.00755	3.94654	4.51394	3.59132	4.41091	4.65357	4.32589	4.43366	4.41603	4.25525	4.34106
GeneID:100000175;ZFIN:ZDB-GENE-070424-32	5.26534	4.85494	5.03238	5.17163	5.14707	5.13013	4.6865	5.09987	5.63159	5.52722	5.30446	5.88025	6.04431	6.31074	5.5702	5.58908	5.68158	5.42453	5.41748	5.41992	5.44269	5.48671	5.36015	5.07128	5.16637	5.40095	5.23104	5.37169
GeneID:100000190;ZFIN:ZDB-GENE-030131-8303	6.08383	5.79241	5.64745	5.81919	5.43628	5.61313	5.96275	5.81084	5.95854	5.66976	6.02401	5.61747	5.91351	5.93339	5.90715	6.06653	6.01391	5.83063	6.18555	6.38481	6.25124	6.28885	6.35568	6.00949	6.16485	6.44614	6.58804	5.52071
GeneID:100000199;ZFIN:ZDB-GENE-090821-4	3.59132	3.59132	3.59132	3.59132	3.59132	3.59132	3.59132	3.59132	3.59132	3.59132	3.59132	3.59132	3.59132	3.59132	3.59132	3.59132	3.59132	3.59132	3.59132	3.59132	3.59132	3.59132	3.59132	3.59132	3.59132	4.07175	3.59132	3.59132
GeneID:100000219;ZFIN:ZDB-GENE-030131-305	5.76834	6.89758	6.32422	6.14889	6.45487	6.42873	5.71608	6.3393	6.32533	6.12197	5.90343	5.71108	6.13053	5.88413	5.76236	5.79579	5.64673	5.53039	5.44412	5.21722	5.44269	5.45868	6.08442	5.79566	6.02688	6.4232	5.85728	6.78364
GeneID:100000223;ZFIN:ZDB-GENE-060526-100	4.62061	4.91894	4.98373	4.50426	4.36608	4.03686	4.6865	5.67443	5.87711	5.72263	6.11325	6.22799	6.21161	5.75228	6.31784	6.32921	5.78084	6.33812	7.49556	8.1263	7.66754	7.72802	7.3817	7.89126	8.23621	7.44595	8.23237	8.26803
GeneID:100000228	3.59132	3.59132	3.59132	3.59132	3.59132	3.59132	3.59132	3.59132	3.59132	3.59132	3.59132	3.59132	3.59132	4.00227	3.59132	3.59132	3.59132	3.59132	3.59132	3.59132	3.59132	3.59132	3.59132	3.59132	3.59132	3.59132	3.59132	3.59132
GeneID:100000230;ZFIN:ZDB-GENE-030131-9913	9.89792	9.7561	9.81653	9.95124	9.83046	9.86652	9.92965	9.88734	9.566	9.54725	9.50615	9.52567	9.31029	9.62379	9.61144	9.29916	9.61544	9.68299	9.53415	9.49698	9.52543	9.23465	9.34161	8.82238	9.14182	8.91026	9.00798	8.83729
GeneID:100000241;ZFIN:ZDB-GENE-141219-10	4.19387	4.20166	3.59132	4.00503	4.2264	4.21895	3.59132	4.29027	4.33531	4.85685	4.17636	4.75529	3.95906	4.91227	4.75075	4.6667	4.88751	4.30738	4.63666	4.71224	4.15952	4.83892	4.84957	4.32589	5.01289	4.74277	4.78027	4.70106
GeneID:100000242;ZFIN:ZDB-GENE-040718-462	8.69397	8.48665	8.54504	8.87921	8.88386	8.69024	8.68642	8.87052	8.63814	8.69886	8.83223	8.95364	8.62128	9.02253	8.73843	8.59765	8.87269	8.87126	9.29865	9.23931	8.93297	9.18598	9.01379	9.62608	9.66764	9.73282	9.97565	9.79277
GeneID:100000252;ZFIN:ZDB-GENE-040426-743	9.3276	9.20691	9.20475	9.19893	9.30806	9.30684	9.31261	9.26728	9.10422	9.19348	9.46571	9.39643	9.3404	9.50952	9.48483	9.351	9.08418	9.27118	9.30201	9.34306	9.24373	9.47886	8.96103	8.9614	9.43849	9.19242	9.09055	9.09187
GeneID:100000253;ZFIN:ZDB-GENE-160728-76	4.83954	4.54605	4.27993	4.58822	4.04219	4.57252	4.82522	4.16384	3.59132	4.74232	4.30544	4.60588	4.48039	4.40517	4.91908	4.6667	4.81764	4.80796	4.57916	4.58517	4.28502	4.55609	4.84957	4.19322	4.43366	4.53948	5.02883	4.42727
GeneID:100000256;ZFIN:ZDB-GENE-070822-19	5.35093	4.97925	5.03238	4.97564	5.09107	5.57624	5.33179	5.38489	5.81991	5.61464	5.52573	6.28801	5.67771	6.07117	5.86063	5.71121	5.57405	6.05238	5.72632	5.72254	5.40819	5.82542	5.97275	5.42908	5.97757	5.71036	5.37083	5.75133
GeneID:100000275	4.69937	4.63355	3.99139	4.73527	4.36608	3.59132	5.00294	4.77991	4.63244	4.74232	4.30544	4.99932	4.5492	4.40517	4.54615	4.17554	4.0363	4.30738	3.94654	5.35607	5.25947	4.55609	4.00057	5.01759	4.01695	4.26769	4.44358	4.34106
GeneID:100000277;ZFIN:ZDB-GENE-131121-626	4.32668	5.23943	5.12367	4.97564	5.51918	5.13013	5.4855	4.84054	4.85362	5.09765	5.13046	4.68361	5.08773	5.16196	4.86602	5.03056	5.23174	5.38713	5.14681	5.32284	5.25947	4.62009	5.01355	5.26368	5.16637	5.71036	4.98359	5.37169
GeneID:100000278	3.59132	4.20166	3.59132	3.59132	3.59132	3.59132	4.31792	4.29027	3.59132	3.98403	4.17636	3.59132	4.32098	3.59132	3.59132	4.17554	3.59132	4.00755	4.09243	4.34881	4.15952	3.96178	4.29553	3.59132	4.43366	3.59132	3.97688	4.24241
GeneID:100000285;ZFIN:ZDB-GENE-070424-138	6.50413	6.34767	6.25371	6.57643	6.30812	6.50572	6.59244	6.26736	6.13128	6.04295	6.15577	6.00639	5.81154	6.25467	6.24857	6.68425	6.40604	6.09706	6.43156	6.75158	6.4239	6.54963	5.92534	5.95916	6.00245	6.71442	5.49618	5.43347
GeneID:100000303;ZFIN:ZDB-GENE-140106-69	8.41588	8.19978	8.34824	8.16016	8.55532	7.92872	8.21603	8.37652	8.29558	8.33087	8.51291	8.17284	8.49145	8.53251	8.45275	8.3673	8.35589	8.53616	8.71793	8.734	8.61157	8.68695	8.62132	8.92077	8.71797	8.59476	9.04395	8.82144
GeneID:100000319;ZFIN:ZDB-GENE-050522-217	4.96253	5.19193	5.73023	5.67828	5.67023	5.87551	5.4855	5.18862	5.95854	6.10264	4.8048	5.95736	5.58012	5.40379	4.91908	5.34201	5.71552	4.80796	5.6614	5.77064	5.50894	5.71438	5.6881	4.77075	5.21325	5.34975	5.02883	5.08657
GeneID:100000322;ZFIN:ZDB-GENE-040624-12	5.07277	5.03635	5.49636	5.29931	5.34741	5.28212	5.74589	4.71525	5.2834	5.49667	5.79842	5.36769	5.32817	5.66627	5.83674	5.52334	5.61091	6.05238	5.74726	5.96768	5.91959	5.86733	5.24194	6.75358	6.64083	6.57639	6.71413	6.30117
GeneID:100000325;ZFIN:ZDB-GENE-070705-380	5.93539	6.11016	5.64745	5.99414	5.30042	5.87551	5.62231	5.88636	5.63159	5.86947	5.68428	5.76993	6.07946	5.40379	5.34353	5.74002	5.4148	5.38713	5.52078	5.56648	5.25947	5.24216	5.85091	5.85243	6.1428	5.67051	5.11408	6.28549
GeneID:100000326;ZFIN:ZDB-GENE-040724-141	6.03615	5.82199	5.833	5.67828	5.80542	5.18303	5.77503	6.06904	6.01019	5.93719	5.71376	5.24282	6.42954	5.57412	6.01683	6.15286	5.95935	5.85717	5.97553	6.0467	6.15603	6.0769	5.53478	6.058	6.30993	5.54292	5.92319	5.96727
GeneID:100000327;ZFIN:ZDB-GENE-060503-919	3.59132	4.85494	3.59132	4.17442	4.04219	4.03686	3.59132	4.16384	4.20099	4.14501	4.00641	4.0126	4.405	3.59132	4.27253	4.00583	4.81764	4.50968	4.20353	3.97332	4.15952	3.96178	4.29553	4.69821	4.32333	3.59132	3.59132	4.64032
GeneID:100000332;ZFIN:ZDB-GENE-160728-105	4.77198	4.33612	4.15532	4.50426	3.59132	4.21895	4.94697	4.16384	4.02402	4.80124	4.59144	4.18502	4.22488	4.17056	4.68753	4.30445	4.35611	4.00755	4.9228	4.24917	4.99349	4.62009	4.72347	5.85243	5.78904	5.24032	5.55442	6.08184
GeneID:100000333;ZFIN:ZDB-GENE-081104-153	5.39155	4.97925	5.2482	5.02798	4.96984	5.49908	5.37207	5.09987	4.78538	4.67952	5.52573	5.51646	5.29669	5.57412	5.10831	5.21861	5.01458	5.03612	5.3624	5.38841	4.99349	5.37058	5.53478	5.73632	5.25832	5.8231	6.08455	5.3066
GeneID:100000334;ZFIN:ZDB-GENE-081104-331	5.26534	5.63355	5.58915	5.41464	5.95693	5.84545	5.9375	5.52185	5.14083	5.61464	5.77081	5.61747	5.62984	5.95736	5.44579	5.03056	5.5361	5.74763	5.59303	5.64688	6.03222	5.54095	5.43299	5.50409	5.60262	5.24032	5.98599	5.33958
GeneID:100000337;ZFIN:ZDB-GENE-080213-12	4.01893	4.63355	3.59132	3.59132	4.04219	4.03686	4.01376	3.59132	4.02402	4.36969	3.59132	3.59132	4.10999	3.59132	3.59132	4.00583	3.59132	3.59132	4.20353	4.12999	3.99439	3.96178	4.00057	3.59132	4.32333	3.59132	4.44358	4.24241
GeneID:100000341;ZFIN:ZDB-GENE-080220-50	15.094	15.0452	14.8529	15.023	15.1433	15.2713	14.9074	15.0651	14.7317	14.7892	14.7116	14.789	14.7955	14.6523	14.4695	14.6596	14.4778	14.6891	14.639	14.5756	14.439	14.4163	14.5495	14.4294	14.5944	14.7125	14.5127	14.5813
GeneID:100000342;ZFIN:ZDB-GENE-081027-1	7.81411	7.74831	8.18184	8.22907	8.04697	7.71398	8.14341	7.67365	8.07331	7.96041	7.80987	7.80905	8.05133	7.90755	8.38733	8.2051	8.49657	8.39592	8.07463	8.1086	8.10075	7.96391	7.71363	7.85847	7.82244	7.65432	7.94804	7.75277
GeneID:100000352;ZFIN:ZDB-GENE-100921-77	4.62061	4.02449	3.59132	4.73527	4.04219	4.03686	4.31792	4.39585	4.33531	4.14501	4.30544	3.59132	3.59132	3.59132	4.27253	4.00583	4.21817	3.59132	4.51753	4.34881	3.99439	4.22953	4.40187	4.19322	4.19111	3.59132	4.66046	4.64032
GeneID:100000353;ZFIN:ZDB-GENE-100609-5	7.30971	7.15398	7.4148	7.25634	7.30817	7.851	7.23998	7.31961	7.83123	7.37598	7.53194	7.31094	7.47255	7.55274	7.54433	7.83188	7.39976	7.47453	7.44758	7.48935	7.40962	7.38439	7.68644	7.48982	7.76736	7.3652	7.56026	7.3416
GeneID:100000365	5.57676	4.54605	4.47489	4.58822	3.59132	4.21895	4.42747	5.14511	5.45031	5.72263	5.49149	5.36769	5.79016	5.93339	5.30744	5.30228	5.84306	5.65898	5.4702	5.69781	5.79655	5.8878	6.06281	5.01759	5.81767	6.16997	5.46601	5.37169
GeneID:100000374;ZFIN:ZDB-GENE-090527-1	5.3089	5.19193	5.28692	5.45079	5.25149	5.53825	4.82522	5.52185	5.2834	5.52722	5.26332	5.44431	5.29669	4.91227	5.41264	5.90071	5.64673	5.46082	5.6614	5.10108	4.83154	6.04115	5.39711	5.82435	6.29012	6.02328	5.85728	6.28549
GeneID:100000381;ZFIN:ZDB-GENE-080204-110	4.19387	4.44827	4.47489	4.80096	3.59132	4.21895	4.01376	4.48801	4.71203	4.67952	4.41321	4.31596	4.10999	4.29842	4.61967	4.00583	4.0363	3.59132	3.59132	5.10108	4.28502	4.32631	4.78855	3.59132	4.43366	4.74277	4.78027	4.12441
GeneID:100000387;ZFIN:ZDB-GENE-081105-91	5.3089	6.22325	5.64745	5.45079	5.89838	5.93367	5.52112	5.86166	5.87711	6.62965	6.17654	6.18646	6.44292	5.47474	5.47807	5.95022	5.8731	5.85717	6.02697	6.41446	6.48735	6.54963	6.71064	6.39415	6.27002	6.69552	6.22871	6.83774
GeneID:100000389;ZFIN:ZDB-GENE-030131-8455	7.64703	7.71852	7.64829	7.32117	7.68765	7.72194	7.38256	7.56018	7.27933	7.2009	7.60851	7.24314	7.05793	7.75765	7.12794	6.96729	7.17445	7.53892	7.23065	6.93502	7.13435	7.23844	7.3817	7.13073	7.00729	6.92348	7.53342	7.55551
GeneID:100000398;ZFIN:ZDB-GENE-030131-5881	5.35093	5.23943	4.76291	4.92062	4.67458	5.13013	5.71608	5.34812	5.69745	5.05358	4.92479	5.32749	4.96673	4.40517	5.15097	4.41207	5.07291	5.08631	5.78815	5.41992	4.94223	4.97626	5.62896	5.01759	5.16637	5.40095	4.66046	5.08657
GeneID:100000399;ZFIN:ZDB-GENE-010724-16	5.46897	5.82199	6.10076	5.94645	6.45487	6.1681	5.74589	6.2857	6.67848	6.7072	7.02781	6.09941	5.81154	5.85879	5.50954	6.25362	5.49696	5.8832	5.80813	5.9052	6.17561	6.22706	6.10569	6.35637	6.52787	6.65692	6.10343	6.58238
GeneID:100000415;ZFIN:ZDB-GENE-110318-1	6.68212	6.69654	6.64497	6.85373	6.35166	6.34721	6.37011	6.55019	6.81232	6.61629	6.88656	6.34552	6.84501	6.87515	7.20185	6.84562	7.02764	7.15269	6.92266	7.18488	6.94607	6.87237	6.72421	6.64891	6.86927	6.87405	6.74985	6.10002
GeneID:100000417	4.19387	4.44827	3.59132	4.17442	3.59132	3.59132	3.59132	3.59132	3.59132	4.53909	3.59132	3.59132	3.95906	3.59132	3.59132	3.59132	3.59132	4.00755	3.59132	3.59132	3.59132	4.22953	3.59132	3.59132	4.32333	3.59132	3.59132	3.96934
GeneID:100000433;ZFIN:ZDB-GENE-141212-237	5.07277	4.97925	4.87925	5.33899	4.75708	4.88905	4.82522	4.77991	4.91756	4.90957	4.59144	5.28591	5.00857	4.91227	4.54615	4.41207	4.66094	4.59409	4.88047	5.14112	4.48136	4.93245	5.39711	5.85243	4.83407	5.18155	4.35576	5.16465
GeneID:100000463;ZFIN:ZDB-GENE-081105-120	4.01893	4.20166	4.38401	3.59132	4.04219	4.03686	3.59132	3.99748	4.02402	4.26741	4.41321	4.18502	4.405	4.58178	3.98704	4.30445	4.21817	4.30738	4.29652	4.92468	4.94223	5.09797	4.65357	5.07128	5.01289	4.82992	5.07227	4.12441
GeneID:100000470;ZFIN:ZDB-GENEP-160808-1	6.77045	6.44342	6.19834	6.694	6.53226	6.71409	6.47715	6.45681	6.84041	6.41456	5.90343	6.41865	6.31761	6.41648	5.97403	5.9257	6.66194	5.98247	5.9929	6.00777	4.94223	6.11173	6.20731	5.6419	5.01289	5.8231	5.66344	5.23777
GeneID:100000471;ZFIN:ZDB-GENE-030131-6778	10.8797	10.7212	10.7355	10.7669	10.7777	10.715	10.6152	10.75	10.3073	10.369	10.3586	10.3284	10.4876	10.6627	10.2871	10.3601	10.3455	10.5709	10.1973	10.1254	10.0866	10.2137	10.1249	10.055	10.0678	10.0388	10.2089	10.0489
GeneID:100000478;ZFIN:ZDB-GENE-070410-54	6.89336	6.63339	6.63126	6.34333	6.80497	6.99147	6.74221	6.82289	7.07087	6.86185	7.18664	7.04096	7.19701	6.74723	6.71214	7.05762	6.93442	6.97722	6.83158	6.71658	6.99012	6.85234	6.9134	6.83749	6.6715	6.9555	6.93675	7.01695
GeneID:100000479;ZFIN:ZDB-GENE-040426-2939	8.58187	8.26809	8.27181	8.4595	8.48052	8.66161	8.71889	8.43789	8.38798	8.69574	8.52083	8.50054	8.51028	8.53251	8.26838	8.37604	8.44481	8.46362	8.49503	8.62009	8.60807	8.50833	8.34595	8.98585	8.80241	8.72015	8.90222	8.49159
GeneID:100000492;ZFIN:ZDB-GENE-010605-3	8.12709	8.02248	8.10558	8.21943	8.28002	8.35418	7.97423	7.84685	8.22348	7.82367	7.79686	8.12004	7.97195	8.45763	8.18927	7.94204	7.79597	7.99365	7.99363	7.83483	8.09074	7.59071	7.75346	7.26744	7.58816	7.66398	7.32215	7.36376
GeneID:100000500;ZFIN:ZDB-GENE-110411-139	5.76834	5.73118	5.67564	5.73648	6.11866	5.98941	5.58947	5.70288	6.15425	5.25864	6.19699	5.90645	6.37471	5.95736	5.78762	5.9257	5.57405	5.53039	6.02697	6.12136	6.26951	5.98568	5.79886	5.85243	6.20789	4.98452	5.83456	6.00655
GeneID:100000501;ZFIN:ZDB-GENE-130603-30	4.43749	4.33612	4.6991	4.50426	4.04219	4.47219	4.88789	4.48801	4.33531	4.26741	4.59144	4.42522	4.10999	4.72797	4.81006	4.50598	4.74251	4.17795	4.69067	4.24917	4.56335	4.32631	5.01355	4.77075	4.61601	4.26769	4.13499	4.70106
GeneID:100000502	3.59132	4.33612	3.59132	4.50426	4.36608	3.59132	4.18664	4.48801	4.20099	4.26741	4.30544	4.31596	3.95906	4.17056	3.59132	4.41207	4.21817	4.00755	4.83633	4.87562	4.15952	4.62009	4.57781	4.90151	4.43366	4.91008	4.83502	4.57515
GeneID:100000504	3.59132	3.59132	3.59132	3.59132	3.59132	3.59132	3.59132	3.59132	3.59132	3.59132	3.59132	3.59132	4.32098	3.59132	3.59132	3.59132	3.59132	3.59132	3.59132	3.59132	3.59132	3.59132	3.59132	3.59132	3.59132	3.59132	3.59132	3.59132
GeneID:100000516;ZFIN:ZDB-GENE-081105-52	4.01893	3.59132	3.59132	3.59132	3.59132	3.59132	4.18664	3.59132	4.02402	3.98403	3.59132	3.59132	3.59132	3.59132	3.59132	4.00583	4.0363	3.59132	3.59132	3.59132	3.59132	3.59132	3.59132	4.01846	3.59132	4.07175	3.59132	3.96934
GeneID:100000517;ZFIN:ZDB-GENE-070912-512	8.07659	7.99171	8.30202	8.26233	8.14719	7.92182	8.15928	8.04414	8.21288	8.12767	8.50095	8.30167	8.56535	8.90293	8.69458	8.40194	9.01493	8.30194	9.22263	8.9329	8.96615	8.96605	8.86755	10.3678	9.95253	10.1831	10.4023	10.0352
GeneID:100000526;ZFIN:ZDB-GENE-120926-1	8.9919	8.89133	8.69883	8.91248	9.05144	9.18571	8.88701	8.80375	8.74125	8.90236	8.83541	8.76387	8.75886	9.26817	8.76895	8.73978	8.79968	8.88675	8.85017	8.64176	8.4567	8.65867	8.99733	9.25334	9.17386	9.35882	9.25301	9.28138
GeneID:100000527;ZFIN:ZDB-GENE-050208-498	6.23866	6.34767	6.57503	6.46476	6.28582	6.30457	6.42467	6.39089	6.26365	5.22044	5.87795	6.61746	6.22726	5.98091	6.01683	6.0212	5.93122	6.0749	6.20043	5.9052	6.30534	6.00443	6.12663	5.79566	6.52787	5.71036	6.34349	5.70353
GeneID:100000532;ZFIN:ZDB-GENE-061215-1	3.59132	4.02449	4.27993	3.59132	3.59132	4.03686	3.59132	3.59132	4.02402	3.59132	4.41321	4.18502	3.95906	3.59132	3.59132	3.59132	3.59132	4.00755	3.59132	4.34881	3.59132	4.11381	4.00057	3.59132	4.43366	3.59132	4.13499	4.34106
GeneID:100000534;ZFIN:ZDB-GENE-120214-42	4.01893	3.59132	3.99139	3.59132	3.59132	3.59132	3.59132	3.59132	3.59132	3.98403	3.59132	3.59132	3.59132	3.59132	3.59132	4.00583	3.59132	3.59132	3.59132	3.59132	3.59132	3.96178	3.59132	3.59132	3.59132	3.59132	3.59132	3.59132
GeneID:100000537;ZFIN:ZDB-GENE-041210-131	5.12403	4.85494	5.58915	5.67828	4.75708	5.07464	5.4855	5.14511	4.91756	5.00767	4.59144	5.28591	5.29669	4.49833	5.19209	5.08059	5.57405	4.86986	4.74171	4.58517	5.13425	5.13575	5.1105	4.77075	4.76677	5.24032	5.61009	4.91163
GeneID:100000539;ZFIN:ZDB-GENE-060526-102	4.83954	4.44827	4.76291	5.02798	5.14707	5.01625	4.82522	4.84054	4.78538	4.74232	4.8048	5.1981	5.70099	4.65782	4.81006	4.97814	4.47111	4.86986	4.79016	4.71224	5.08927	5.01835	4.90713	4.32589	4.83407	4.26769	4.78027	4.42727
GeneID:100000544;ZFIN:ZDB-GENE-120508-5	6.15235	6.56726	6.16014	5.97051	5.98527	5.78319	5.83143	6.09022	6.01019	6.06314	6.29493	6.61746	6.25804	6.46647	6.59268	6.40088	6.48407	6.26238	6.59663	6.77444	6.44003	6.74767	6.48964	6.2153	7.0192	7.01745	6.52047	6.34716
GeneID:100000545	4.01893	4.20166	3.59132	4.17442	4.2264	4.35706	3.59132	4.16384	4.20099	4.14501	4.17636	4.42522	4.405	4.40517	4.54615	4.50598	4.0363	4.17795	4.51753	4.51394	3.59132	3.59132	3.59132	4.77075	4.32333	4.07175	4.25525	4.24241
GeneID:100000558;ZFIN:ZDB-GENE-080225-22	3.59132	3.59132	3.59132	4.00503	4.04219	4.03686	4.01376	3.59132	5.84882	5.46537	6.00075	5.55103	5.89373	5.63629	5.65609	5.58908	5.84306	4.92823	6.06021	5.9052	6.116	6.24277	6.32006	6.7391	6.24962	6.39987	6.4348	6.59506
GeneID:100000559;ZFIN:ZDB-GENE-030131-2286	4.01893	4.33612	4.47489	4.41053	4.5839	4.81911	4.01376	3.99748	4.63244	4.61211	4.50723	4.0126	4.67207	4.49833	4.81006	4.50598	4.47111	4.74193	4.45086	4.92468	3.99439	4.48681	4.65357	4.01846	4.01695	4.41603	4.25525	3.59132
GeneID:100000560;ZFIN:ZDB-GENE-110131-1	3.59132	3.59132	3.59132	3.59132	3.59132	4.35706	3.59132	3.59132	3.59132	3.59132	4.17636	4.0126	3.59132	3.59132	3.98704	3.59132	4.35611	4.30738	3.59132	3.59132	3.59132	3.59132	3.59132	3.59132	3.59132	3.59132	3.59132	3.59132
GeneID:100000570;ZFIN:ZDB-GENE-030131-5753	8.11602	8.20515	8.13465	8.15004	8.31812	8.20899	8.07811	8.04414	7.68526	7.6978	7.57837	7.60869	7.43347	7.76422	7.63356	7.32598	7.7266	7.83633	7.34651	7.29898	7.51843	7.27635	7.54974	6.81007	6.86927	6.39987	7.20776	7.07198
GeneID:100000574;ZFIN:ZDB-GENE-160113-30	4.77198	4.71321	4.76291	4.86254	4.36608	3.59132	5.10693	4.89773	4.20099	4.53909	4.00641	4.31596	4.22488	4.17056	4.14923	3.59132	4.47111	4.41541	3.59132	3.97332	3.59132	4.22953	3.59132	3.59132	4.01695	3.59132	3.59132	4.34106
GeneID:100000576;ZFIN:ZDB-GENE-050506-58	5.46897	5.09063	5.12367	4.66471	4.48249	5.07464	5.4855	5.09987	4.97781	5.33154	5.6232	5.61747	5.26436	5.16196	5.47807	5.21861	5.28019	5.42453	5.18015	5.62064	5.47626	5.82542	5.50177	5.01759	5.60262	5.40095	5.63704	5.12628
GeneID:100000577;ZFIN:ZDB-GENE-030616-595	8.45592	8.38151	8.89546	8.48789	8.35525	8.87617	8.56469	8.41772	8.19144	7.98627	8.41002	8.17801	8.1143	8.1169	8.32703	8.08226	8.5195	8.33396	8.17721	8.02616	8.00807	7.94528	8.05371	7.81127	7.91401	7.95103	7.79851	7.67827
GeneID:100000597;ZFIN:ZDB-GENE-030131-37	9.89792	9.67919	9.65395	9.9585	9.73321	9.77979	9.85215	9.82446	9.48473	9.56276	9.45542	9.77276	9.63861	9.76927	9.5354	9.6354	9.49117	9.68653	9.30033	9.43276	9.47831	9.28913	9.2658	9.2125	9.10074	9.42262	9.30135	9.3892
GeneID:100000615;ZFIN:ZDB-GENE-090601-1	7.91345	7.94751	8.24984	7.8458	8.00082	7.47079	8.05	7.81632	8.5525	8.37064	8.07526	8.40233	8.54723	8.21594	8.30636	8.53662	8.28271	8.39592	8.70019	8.72533	8.52883	8.73648	7.99958	8.02726	8.24126	8.12179	8.46966	8.28355
GeneID:100000629;ZFIN:ZDB-GENE-121214-301	6.60401	6.15653	6.14063	6.06264	6.30812	6.40879	6.25409	6.04751	5.56217	6.04295	6.5529	5.76993	6.04431	6.1962	6.23069	5.7682	6.55796	6.79028	6.56287	6.08454	6.21394	6.36238	6.48964	6.95468	6.29012	5.85863	6.3746	6.62006
GeneID:100000633	4.01893	3.59132	3.99139	4.00503	4.04219	4.21895	4.01376	4.57057	4.63244	3.98403	4.30544	4.18502	4.83022	4.17056	3.98704	4.80317	4.21817	4.50968	4.83633	4.71224	4.83154	4.78871	4.16818	5.07128	4.95659	4.53948	4.44358	4.42727
GeneID:100000636	3.59132	3.59132	3.59132	3.59132	3.59132	4.35706	3.59132	4.16384	3.59132	4.14501	3.59132	3.59132	3.59132	3.59132	3.59132	4.00583	3.59132	3.59132	4.09243	3.59132	3.59132	3.96178	3.59132	4.53312	3.59132	3.59132	3.59132	3.59132
GeneID:100000637	6.08383	6.47994	6.21704	6.39668	6.41451	6.28275	6.65428	6.3739	6.38437	6.08304	6.17654	6.00639	6.21161	5.95736	5.59948	6.29193	6.14137	6.22289	6.68288	6.63134	5.96579	5.90796	6.08442	5.87992	6.20789	5.89323	5.73954	6.50383
GeneID:100000640;ZFIN:ZDB-GENE-060825-323	5.3089	5.82199	4.87925	5.21575	5.14707	5.28212	5.62231	6.3038	6.22093	6.06314	5.82546	5.51646	6.38862	5.88413	5.83674	5.82281	5.61091	5.93376	6.12432	6.06576	6.28754	6.25831	6.08442	6.058	5.95222	5.40095	5.58256	6.26963
GeneID:100000646	4.53412	4.63355	4.6991	4.50426	4.48249	4.81911	4.75835	4.84054	4.33531	5.29565	4.41321	4.75529	5.41798	4.40517	4.75075	4.73738	4.81764	5.03612	4.37785	4.8241	4.38985	4.88675	4.84957	5.1715	5.30173	4.41603	4.88694	4.91163
GeneID:100000647;ZFIN:ZDB-GENE-060825-162	5.46897	5.41247	5.43044	4.80096	4.36608	5.13013	4.88789	4.95194	5.36972	5.3664	5.34423	5.28591	4.87775	5.54185	4.91908	4.80317	5.07291	5.38713	5.39025	5.21722	5.50894	5.37058	5.01355	5.34921	4.83407	4.91008	5.49618	4.5046
GeneID:100000654;ZFIN:ZDB-GENE-030131-7797	6.50413	6.28687	6.60343	6.51372	6.04022	6.73013	6.79792	6.42424	6.05994	6.25008	6.25659	6.26829	6.67534	6.85048	6.68646	6.25362	6.34449	6.11885	5.9929	6.69275	6.66203	6.34798	5.82514	6.12765	6.32946	5.99193	6.34349	6.18746
GeneID:100000656;ZFIN:ZDB-GENE-090312-76	6.27985	7.37112	5.55897	5.99414	6.75771	6.56079	5.71608	7.12326	7.23791	7.28696	7.4343	6.84504	6.57005	4.96699	5.62809	6.80698	6.04038	6.16142	6.74426	6.00777	6.44003	6.82175	7.54217	7.11965	7.26863	7.43469	6.60117	7.85513
GeneID:100000660;ZFIN:ZDB-GENE-070615-16	8.67148	8.64115	8.72453	8.65093	8.39144	8.45302	8.83202	8.45777	8.34495	8.27329	8.02596	8.362	8.29542	8.29959	8.22497	8.26279	8.31976	8.53616	8.2798	8.11748	8.09575	8.25229	8.29296	7.75534	7.8624	7.72986	7.91728	7.70161
GeneID:100000665;ZFIN:ZDB-GENE-111207-3	4.83954	4.97925	5.03238	5.02798	5.39266	4.81911	5.44883	5.14511	4.85362	5.05358	5.45629	5.61747	5.23112	4.49833	5.27023	5.45397	5.49696	5.30869	5.3624	5.64688	5.29841	5.09797	5.53478	5.30721	5.01289	5.05414	4.93637	4.863
GeneID:100000675;ZFIN:ZDB-GENE-131119-2	3.59132	3.59132	3.59132	3.59132	3.59132	3.59132	3.59132	3.99748	3.59132	3.59132	3.59132	3.59132	3.59132	3.59132	3.59132	3.59132	3.59132	3.59132	3.59132	3.59132	3.59132	3.59132	3.59132	3.59132	3.59132	4.07175	3.59132	3.59132
GeneID:100000683;ZFIN:ZDB-GENE-070912-53	4.77198	5.28509	4.27993	4.41053	4.36608	4.21895	4.52303	4.64582	4.71203	5.05358	4.92479	4.94348	4.10999	4.96699	5.30744	5.45397	4.95294	4.50968	4.09243	5.79405	5.54079	5.86733	5.28266	5.95916	5.34362	4.74277	6.00629	5.23777
GeneID:100000684;ZFIN:ZDB-GENE-071220-2	4.01893	3.59132	3.59132	3.59132	3.59132	3.59132	3.59132	3.59132	3.59132	3.59132	4.30544	3.59132	3.59132	3.59132	3.59132	4.41207	3.59132	3.59132	4.20353	3.59132	4.15952	4.22953	3.59132	3.59132	3.59132	3.59132	3.59132	3.59132
GeneID:100000685;ZFIN:ZDB-GENE-091012-1	3.59132	4.44827	3.99139	4.3031	4.67458	4.21895	4.18664	3.59132	4.97781	5.00767	4.97996	5.10309	5.35885	4.96699	4.91908	4.6667	4.88751	4.92823	5.44412	5.1798	5.08927	5.64291	5.39711	5.34921	5.81767	5.05414	5.33738	5.20178
GeneID:100000686;ZFIN:ZDB-GENE-080220-33	4.53412	4.33612	3.99139	4.3031	4.36608	4.57252	4.31792	5.05274	4.97781	5.09765	4.66816	4.88453	4.405	4.49833	4.61967	4.80317	4.35611	4.30738	4.45086	4.24917	4.70706	4.93245	4.96167	4.53312	4.83407	4.64687	4.83502	5.60229
GeneID:100000687;ZFIN:ZDB-GENE-060717-1	9.57368	9.64605	9.46308	9.5744	9.46655	9.6359	9.49644	9.60148	9.53021	9.34675	9.30767	9.32835	9.22551	9.13802	9.2081	9.44941	9.39783	9.17103	9.30033	9.20231	9.31841	9.30745	9.63357	9.33171	9.42302	9.58351	9.30135	9.35293
GeneID:100000688;ZFIN:ZDB-GENE-090312-57	9.02479	9.53331	8.94275	9.15665	9.21602	9.36124	9.02319	9.43104	9.79618	9.69223	9.65743	9.61219	9.75099	9.34666	9.44193	9.70807	9.47251	9.37143	9.66262	9.51218	9.69823	9.78366	9.99008	9.55232	9.81542	9.77787	9.37472	9.90725
GeneID:100000694	3.59132	3.59132	3.99139	3.59132	3.59132	3.59132	3.59132	3.59132	3.59132	3.59132	3.59132	3.59132	3.59132	3.59132	3.59132	3.59132	3.59132	3.59132	3.59132	3.59132	4.15952	4.22953	3.59132	3.59132	4.01695	3.59132	3.59132	3.59132
GeneID:100000702;ZFIN:ZDB-GENE-131127-333	4.32668	4.44827	4.15532	5.02798	4.04219	4.21895	4.01376	4.48801	5.03487	4.53909	4.66816	4.68361	4.83022	4.00227	5.15097	4.73738	4.35611	4.50968	5.0405	4.34881	4.48136	4.22953	4.00057	4.19322	4.43366	4.91008	3.97688	4.42727
GeneID:100000709;ZFIN:ZDB-GENE-030131-2581	7.3857	7.43673	7.49194	7.53908	7.14729	6.9647	7.63862	7.31085	6.82643	6.74442	6.58394	6.73585	6.67534	6.13512	7.04998	6.68425	6.55796	7.25229	6.78374	6.51352	6.86551	6.51157	6.18758	6.03396	6.22892	5.78659	6.2115	5.94719
GeneID:100000710;ZFIN:ZDB-GENE-050417-295	4.19387	4.71321	3.99139	4.80096	3.59132	4.21895	4.01376	4.48801	4.02402	4.45902	4.66816	3.59132	4.61278	4.00227	3.59132	4.97814	4.47111	4.17795	4.37785	4.12999	4.63809	3.59132	4.78855	4.83825	3.59132	4.41603	4.25525	4.42727
GeneID:100000711;ZFIN:ZDB-GENE-011102-1	4.32668	4.71321	4.6991	5.12575	4.75708	5.23362	4.82522	4.29027	5.81991	5.14006	5.45629	5.28591	5.67771	6.00405	5.23181	4.80317	4.81764	5.08631	6.30034	6.3391	6.63439	6.45915	5.56696	5.6419	5.63562	5.85863	5.19336	5.23777
GeneID:100000713	6.46918	6.15653	6.5893	6.24955	6.2401	6.38857	6.37011	6.57997	6.5816	6.65598	6.82328	6.69262	6.6977	6.67863	6.28364	6.36551	6.83462	6.65028	6.93145	6.92487	6.37433	6.52437	6.32006	7.16346	6.70151	6.75149	7.30636	7.02627
GeneID:100000715;ZFIN:ZDB-GENE-030131-8168	6.25941	6.34767	6.54604	6.34333	5.51918	6.09438	6.29386	5.93442	6.22093	5.77342	6.65867	6.26829	6.22726	6.23545	6.38379	6.25362	5.8731	6.39231	6.7139	6.71658	6.45599	6.85234	6.55208	6.17218	6.45896	5.85863	6.53425	6.31667
GeneID:100000720;ZFIN:ZDB-GENE-100812-9	7.42223	7.15398	7.52167	7.1684	6.75771	6.77719	7.13633	7.4844	6.7544	6.80436	6.98228	6.60193	6.79415	6.83798	7.6402	7.10072	6.92059	7.31809	6.88693	6.87296	6.70249	7.09294	6.18758	6.39415	6.74536	7.13377	6.7961	6.86923
GeneID:100000724;ZFIN:ZDB-GENE-080327-15	6.63578	6.68101	6.48619	6.57643	6.67523	6.61378	6.27412	7.20128	7.2895	7.5035	7.10414	7.06364	6.8941	6.74723	6.77437	7.37057	7.19751	6.72202	7.36602	6.98474	7.28304	7.47183	7.43994	6.92946	7.3271	7.65432	7.02652	7.8809
GeneID:100000736;ZFIN:ZDB-GENE-080829-12	4.19387	3.59132	3.59132	4.00503	3.59132	4.03686	4.6865	3.59132	4.71203	5.05358	5.17646	4.42522	4.61278	4.40517	4.75075	4.59008	4.66094	4.00755	6.39348	6.5802	6.54804	6.21117	6.18758	7.23703	6.34872	6.1975	6.80743	6.86923
GeneID:100000741;ZFIN:ZDB-GENE-120709-76	3.59132	4.02449	4.15532	4.00503	4.5839	4.35706	4.01376	4.64582	4.54503	4.74232	4.59144	4.18502	3.95906	3.59132	4.14923	4.00583	4.47111	3.59132	3.94654	3.97332	3.59132	4.55609	4.84957	4.69821	4.01695	3.59132	3.97688	4.91163
GeneID:100000748	3.59132	4.33612	3.59132	4.58822	3.59132	3.59132	4.52303	3.59132	4.02402	4.36969	4.00641	4.0126	3.59132	3.59132	3.59132	4.41207	4.0363	4.17795	4.09243	3.59132	3.99439	3.59132	4.16818	4.53312	4.01695	3.59132	3.59132	3.59132
GeneID:100000750;ZFIN:ZDB-GENE-081223-2	3.59132	3.59132	3.59132	3.59132	4.2264	3.59132	3.59132	3.59132	3.59132	3.59132	3.59132	3.59132	3.95906	3.59132	3.59132	3.59132	3.59132	3.59132	4.09243	3.59132	4.15952	3.59132	3.59132	3.59132	3.59132	3.59132	3.59132	3.59132
GeneID:100000752	5.26534	4.97925	5.28692	5.02798	5.30042	5.37358	4.88789	5.27105	5.48872	4.95975	4.86655	5.55103	4.96673	4.85451	5.01779	4.92303	5.37157	4.80796	5.14681	5.21722	5.91959	5.01835	5.65887	5.1715	5.69918	4.98452	5.07227	5.57568
GeneID:100000753;ZFIN:ZDB-GENE-121030-3	5.12403	5.09063	5.61864	5.29931	5.55866	5.13013	5.55575	5.55387	5.19032	5.00767	5.26332	5.32749	5.41798	5.24816	5.01779	5.12847	5.01458	4.86986	4.79016	4.87562	5.21921	4.88675	5.156	5.2185	5.16637	5.4501	5.33738	5.23777
GeneID:100000754;ZFIN:ZDB-GENE-080829-9	3.59132	3.59132	3.59132	3.59132	3.59132	3.59132	3.59132	3.59132	3.59132	3.59132	3.59132	3.59132	3.59132	3.59132	3.59132	3.59132	3.59132	3.59132	3.59132	3.59132	3.59132	3.59132	4.00057	3.59132	4.01695	3.59132	3.59132	3.59132
GeneID:100000768;ZFIN:ZDB-GENE-030131-4139	5.57676	5.32905	5.03238	5.07793	5.59694	5.18303	5.33179	5.18862	4.97781	4.90957	5.38273	5.36769	4.92318	5.289	5.06397	4.59008	5.45656	5.03612	5.27477	5.14112	5.60219	5.33974	5.53478	4.53312	5.06643	4.98452	5.26755	4.57515
GeneID:100000769;ZFIN:ZDB-GENE-020508-1	5.43086	5.76215	6.32422	6.08473	6.43484	6.14397	6.10501	5.58509	5.79035	5.72263	6.11325	6.07675	6.04431	5.24816	5.62809	5.26118	5.5361	5.53039	5.78815	5.48062	5.57186	5.82542	5.28266	5.7056	5.63562	6.05392	5.37083	5.43347
GeneID:100000771;ZFIN:ZDB-GENE-040426-945	3.59132	3.59132	3.59132	4.00503	3.59132	3.59132	3.59132	3.59132	3.59132	3.59132	3.59132	3.59132	3.59132	3.59132	3.59132	4.00583	3.59132	3.59132	3.59132	3.59132	3.59132	3.96178	3.59132	3.59132	4.01695	3.59132	3.59132	3.59132
GeneID:100000772	5.22012	5.37147	5.32443	5.21575	5.51918	5.13013	5.10693	4.84054	5.56217	5.43326	4.97996	5.61747	5.85327	5.85879	5.78762	5.08059	5.68158	5.93376	5.63901	5.83963	5.74392	5.73736	5.65887	5.34921	5.53393	5.18155	5.63704	5.72765
GeneID:100000775;ZFIN:ZDB-GENE-030131-688	9.29611	9.37338	9.2585	9.55538	9.71906	9.75485	9.23496	9.32251	9.36073	9.3957	9.43252	9.57937	9.60107	9.92206	9.07035	9.43903	9.50271	9.23534	10.2755	10.1772	10.2924	10.14	9.96633	10.9405	10.5802	10.6436	10.908	10.7357
GeneID:100000781;ZFIN:ZDB-GENE-041210-242	4.90285	5.98679	5.03238	4.17442	4.9037	4.74389	4.42747	5.67443	5.03487	5.18095	5.45629	5.51646	5.12529	3.59132	4.61967	4.80317	4.57132	4.671	4.96349	4.51394	4.56335	5.01835	6.22676	5.12249	5.95222	5.99193	4.25525	5.96727
GeneID:100000787;ZFIN:ZDB-GENE-090312-132	5.93539	6.53299	6.63126	6.56101	6.62331	6.32605	6.01186	6.57997	5.98461	6.92788	6.38636	6.34552	6.17975	6.13512	6.30085	6.62606	6.62813	6.24277	6.48075	6.29183	6.96827	6.84221	6.88959	6.78211	6.70151	7.10557	6.27908	6.80553
GeneID:100000797;ZFIN:ZDB-GENE-131121-129	6.94473	7.07355	7.06637	6.74928	6.80497	6.631	6.85151	6.51975	7.72317	7.37598	7.46759	7.56186	7.63629	7.40901	7.88888	7.75343	7.93226	7.62297	7.68838	7.80215	7.88602	7.51045	7.72703	7.86509	7.55598	7.56429	7.52664	7.82359
GeneID:100000800;ZFIN:ZDB-GENE-120928-2	7.68504	7.13146	7.40685	7.75514	7.44287	6.88124	7.52043	7.32831	7.77461	7.67888	7.79686	7.31094	7.61318	7.57535	7.89997	7.59742	7.46759	7.49902	7.54768	7.66341	7.85085	7.50408	7.76	7.5404	7.38327	7.53297	7.48521	7.21723
GeneID:100000808;ZFIN:ZDB-GENE-041210-305	4.01893	3.59132	3.99139	3.59132	3.59132	3.59132	3.59132	3.59132	3.59132	3.59132	3.59132	3.59132	3.59132	3.59132	3.59132	3.59132	3.59132	3.59132	3.59132	3.59132	3.59132	4.11381	3.59132	3.59132	3.59132	3.59132	3.59132	3.59132
GeneID:100000814;ZFIN:ZDB-GENE-090713-3	6.43333	7.00079	6.25371	6.62168	6.09301	6.38857	6.27412	6.57997	7.63044	7.81215	7.70229	8.03703	7.2876	7.73776	7.57931	7.57477	7.88354	7.91714	8.71035	8.69899	8.68981	8.71193	8.63911	8.2253	8.23621	8.38347	8.58163	8.52786
GeneID:100000823	9.31557	9.31752	9.11533	9.31202	9.29721	9.11207	9.36366	9.47849	9.92661	9.8787	10.0632	9.91878	9.87837	9.92206	10.0306	10.0011	10.0633	9.94793	10.1891	10.3308	10.3396	10.3542	10.1274	10.1886	10.055	10.1612	10.1606	10.0703
GeneID:100000832	4.43749	3.59132	4.47489	4.41053	4.04219	3.59132	5.05615	4.16384	4.20099	4.36969	4.17636	4.18502	4.405	4.29842	5.06397	4.86486	4.88751	4.86986	4.83633	5.1798	4.38985	5.13575	4.29553	5.07128	5.01289	4.64687	5.30297	4.81193
GeneID:100000836;ZFIN:ZDB-GENE-050522-202	4.43749	4.33612	4.63058	4.58822	4.5839	4.47219	4.42747	4.39585	4.63244	4.26741	4.17636	4.52054	4.67207	4.17056	4.14923	4.80317	4.47111	4.74193	4.83633	5.5385	4.83154	4.93245	5.1105	4.69821	3.59132	4.53948	4.88694	3.96934
GeneID:100000842;ZFIN:ZDB-GENE-041114-189	6.52128	6.49785	6.69852	6.10645	6.04022	6.26057	6.19218	6.44062	6.19907	6.00164	6.21715	5.82625	5.67771	5.32849	5.90715	5.84929	5.90248	5.98247	5.30469	6.20925	5.66077	5.84654	5.6881	5.73632	5.53393	5.71036	6.19407	5.4923
GeneID:100000844;ZFIN:ZDB-GENE-050208-42	9.59174	9.45218	9.57673	9.64264	9.70886	9.66709	9.69975	9.46874	10.1483	10.1605	10.094	10.0984	10.1078	10.4137	10.2955	10.2914	10.1568	10.2177	10.0886	10.2169	10.2071	10.0784	10.1437	10.2095	10.0763	10.0826	10.3686	10.318
GeneID:100000849;ZFIN:ZDB-GENE-070912-693	3.59132	3.59132	3.59132	3.59132	3.59132	3.59132	4.01376	3.59132	3.59132	3.59132	3.59132	3.59132	3.59132	3.59132	3.59132	4.00583	3.59132	3.59132	3.59132	3.59132	3.59132	3.59132	4.00057	3.59132	3.59132	3.59132	3.59132	3.59132
GeneID:100000851	3.59132	3.59132	3.59132	3.59132	3.59132	3.59132	3.59132	3.59132	3.59132	3.59132	4.00641	3.59132	3.59132	3.59132	3.59132	3.59132	3.59132	3.59132	3.59132	3.59132	3.59132	3.59132	4.00057	3.59132	3.59132	3.59132	3.59132	3.59132
GeneID:100000855;ZFIN:ZDB-GENE-040625-59	6.60401	6.69654	6.77519	7.06385	7.19514	7.20062	6.71351	7.21074	7.23791	6.85054	6.75701	7.26284	6.98744	7.05843	6.86854	7.31689	6.92059	7.2714	6.98309	6.78574	7.21989	6.69227	6.53673	6.99168	6.85603	7.22829	6.80743	7.27298
GeneID:100000859;ZFIN:ZDB-GENE-040426-2581	5.8264	5.59928	6.05968	6.34333	5.43628	5.68385	5.96275	6.11108	6.53052	5.9805	5.92843	6.34552	6.062	6.00405	5.44579	6.32921	6.42596	5.83063	6.76414	6.90433	6.47176	6.57443	6.52121	6.2153	6.51096	6.35199	6.31166	6.36216
GeneID:100000862;ZFIN:ZDB-GENE-141212-9	8.32271	8.2422	8.22753	8.38815	8.33415	8.66573	8.37848	8.61834	8.39737	8.40933	8.45206	8.35744	8.57134	8.62545	7.94351	8.19525	8.20561	7.98214	8.40402	8.27645	8.24756	8.37213	8.48628	8.30526	8.54493	8.58465	8.48021	8.3403
GeneID:100000863	3.59132	4.02449	3.59132	4.00503	3.59132	3.59132	3.59132	3.59132	3.59132	4.45902	3.59132	4.31596	3.95906	3.59132	3.98704	3.59132	3.59132	3.59132	3.59132	3.59132	3.59132	4.11381	3.59132	3.59132	3.59132	3.59132	3.59132	4.34106
GeneID:100000880;ZFIN:ZDB-GENE-131122-20	3.59132	3.59132	3.59132	3.59132	3.59132	3.59132	3.59132	3.59132	3.59132	3.59132	3.59132	3.59132	3.59132	3.59132	3.59132	4.00583	3.59132	3.59132	4.09243	3.59132	3.59132	4.22953	3.59132	3.59132	3.59132	3.59132	3.59132	3.59132
GeneID:100000883;ZFIN:ZDB-GENE-170530-5	4.32668	4.85494	4.27993	4.00503	4.67458	4.81911	4.52303	4.64582	4.63244	5.09765	4.00641	4.52054	4.61278	3.59132	3.98704	4.86486	4.47111	4.50968	4.45086	4.65094	4.28502	5.01835	4.96167	4.69821	5.34362	4.41603	3.97688	4.863
GeneID:100000884	6.19618	6.01239	6.61741	6.14889	6.30812	6.30457	6.27412	6.3038	5.41067	5.52722	4.97996	5.88025	5.16166	5.32849	5.30744	5.65159	5.93122	6.09706	5.11248	5.69781	5.37269	5.24216	5.59834	4.69821	4.69445	4.64687	4.93637	4.64032
GeneID:100000886;ZFIN:ZDB-GENE-131127-476	4.77198	4.63355	4.76291	4.41053	4.75708	5.28212	4.82522	4.77991	5.23778	4.45902	4.8048	4.60588	4.87775	4.79327	4.86602	5.34201	5.07291	4.41541	4.57916	5.25348	4.48136	4.62009	5.28266	4.83825	4.61601	4.91008	5.11408	4.81193
GeneID:100000890	7.55966	7.47291	7.54356	7.3302	7.36149	7.18914	7.62341	7.31085	6.4035	6.12197	5.97707	6.30745	6.00822	6.15579	6.07857	6.13179	6.38583	6.39231	6.2865	6.00777	6.4239	5.96667	6.24593	5.82435	5.53393	6.14187	5.49618	5.43347
GeneID:100000896;ZFIN:ZDB-GENE-100922-142	7.37642	7.84104	7.25565	7.45915	7.77651	7.70597	7.56092	7.53035	7.50539	7.91806	7.53194	7.65405	7.46611	7.2954	7.27211	7.46403	7.7423	7.19337	7.67283	7.63892	7.73343	7.7657	7.52691	8.2098	7.78826	7.87827	7.58006	8.22044
GeneID:100000898;ZFIN:ZDB-GENE-070424-214	3.59132	3.59132	3.59132	4.00503	3.59132	3.59132	4.01376	3.59132	3.59132	3.59132	3.59132	3.59132	3.59132	3.59132	3.98704	4.30445	3.59132	3.59132	3.59132	3.59132	3.59132	4.11381	3.59132	3.59132	3.59132	3.59132	3.59132	3.59132
GeneID:100000903;ZFIN:ZDB-GENE-111212-2	3.59132	3.59132	3.59132	3.59132	3.59132	3.59132	3.59132	3.59132	3.59132	3.59132	3.59132	3.59132	3.59132	3.59132	3.59132	3.59132	3.59132	3.59132	3.59132	3.59132	3.59132	3.59132	3.59132	3.59132	3.59132	3.59132	3.97688	3.59132
GeneID:100000923;ZFIN:ZDB-GENE-091204-160	5.3089	5.19193	5.03238	5.48591	5.25149	5.68385	5.29013	4.84054	5.2834	5.22044	5.03244	4.822	4.92318	4.85451	5.15097	4.92303	4.47111	4.86986	5.07707	4.92468	5.08927	5.40065	4.90713	4.61952	4.69445	4.82992	4.88694	5.37169
GeneID:100000931;ZFIN:ZDB-GENE-090512-5	8.07659	7.92162	8.05069	7.95454	7.89665	8.07257	8.09471	8.08054	8.12513	7.8294	7.97491	8.03132	8.14678	8.01604	8.18475	8.15009	7.95937	8.26446	7.67803	7.90832	7.79643	7.75504	7.83616	7.90417	7.70276	7.3652	7.90165	7.54264
GeneID:100000934;ZFIN:ZDB-GENE-130424-1	5.93539	5.63355	6.16014	6.01736	5.59694	5.75091	5.98753	6.06904	5.72916	5.89243	5.97707	5.58469	6.24274	5.66627	5.92982	6.17362	6.23538	5.56378	6.2865	5.8837	5.91959	5.71438	6.04086	5.90686	6.1428	6.02328	6.24571	6.54366
GeneID:100000938;ZFIN:ZDB-GENE-110131-9	5.17308	5.59928	5.20815	4.97564	5.20045	5.49908	5.20213	5.05274	4.85362	4.80124	4.8048	5.10309	4.92318	4.72797	5.01779	5.17442	4.81764	4.59409	4.74171	4.8241	4.99349	5.05887	4.96167	4.83825	4.83407	4.53948	5.15441	5.08657
GeneID:100000948;ZFIN:ZDB-GENE-080204-88	6.45137	6.843	6.16014	6.9153	6.74159	7.05624	6.47715	6.56516	6.99814	7.06119	7.00523	7.14032	7.18919	6.67863	6.74981	6.90777	6.40604	6.95368	6.70364	6.84088	6.54804	6.85234	6.55208	6.97945	6.54458	7.01745	6.95719	6.44888
GeneID:100000949;ZFIN:ZDB-GENE-130530-773	7.43121	7.42754	7.64154	7.63673	7.4129	7.34209	7.84924	7.75966	8.02563	8.01669	8.27128	8.06524	7.92587	7.87759	8.20723	8.32731	8.15962	8.06082	8.19904	8.21164	8.00807	8.23323	8.13629	7.92965	7.73183	7.98223	7.93274	7.92614
GeneID:100000956;ZFIN:ZDB-GENE-041026-2	8.06512	7.99171	8.10558	7.87684	7.92518	7.97607	7.81621	7.98501	7.71566	8.07566	8.00915	7.8615	7.99444	7.97135	8.00644	8.06072	7.99911	8.16624	8.33341	8.0167	7.67427	8.02286	8.08524	8.07369	7.67308	7.58479	8.09265	7.91122
GeneID:100000959	4.69937	4.33612	4.55633	3.59132	4.48249	4.21895	5.20213	5.05274	4.44735	3.98403	3.59132	3.59132	4.67207	3.59132	4.96957	4.6667	5.12834	4.17795	4.37785	4.65094	4.15952	3.59132	4.29553	4.61952	4.43366	4.07175	4.78027	5.04539
GeneID:100000962;ZFIN:ZDB-GENE-130603-8	3.59132	3.59132	3.59132	3.59132	3.59132	3.59132	3.59132	3.99748	3.59132	3.59132	3.59132	3.59132	3.59132	3.59132	3.59132	3.59132	3.59132	3.59132	3.59132	3.59132	3.99439	3.59132	3.59132	3.59132	3.59132	3.59132	3.59132	3.59132
GeneID:100000978;ZFIN:ZDB-GENE-081104-312	4.01893	4.97925	3.59132	3.59132	3.59132	4.21895	4.31792	4.39585	4.78538	4.45902	4.97996	4.18502	4.48039	4.17056	3.98704	5.26118	4.81764	4.50968	4.63666	4.24917	4.70706	3.96178	5.156	3.59132	4.43366	4.53948	4.25525	4.42727
GeneID:100000981;ZFIN:ZDB-GENE-081104-48	6.35872	6.26599	6.19834	6.21018	6.51331	6.8955	6.38854	5.93442	6.88152	6.46032	6.36855	6.5216	6.53311	6.85048	6.69936	6.71246	6.71118	6.62052	6.93145	6.72834	6.34027	6.96848	6.76413	6.86438	7.07727	7.00221	6.86276	7.03553
GeneID:100000984;ZFIN:ZDB-GENE-081104-194	4.19387	4.91894	5.12367	4.58822	5.14707	5.07464	5.05615	4.71525	4.63244	4.80124	4.73892	5.24282	4.78033	4.49833	4.91908	4.50598	4.57132	5.65898	4.74171	5.25348	4.88837	5.17232	5.24194	5.34921	4.69445	4.41603	5.37083	5.60229
GeneID:100000986;ZFIN:ZDB-GENE-070912-132	4.01893	3.59132	3.59132	3.59132	3.59132	4.03686	3.59132	3.59132	4.20099	3.59132	3.59132	3.59132	3.59132	3.59132	3.59132	3.59132	3.59132	4.00755	3.94654	3.59132	3.99439	3.59132	3.59132	3.59132	3.59132	3.59132	4.13499	3.59132
GeneID:100000992;ZFIN:ZDB-GENE-141216-417	8.73792	8.81618	8.79596	9.05471	8.91259	9.18858	9.12087	8.81304	8.78481	8.8042	9.00872	8.78773	8.97756	9.34448	9.03814	8.72618	8.85478	9.02473	8.7154	8.83688	8.77343	8.57339	8.65319	8.85593	9.01194	8.93036	8.84899	8.94847
GeneID:100001004;ZFIN:ZDB-GENE-160113-112	4.01893	4.20166	3.59132	3.59132	3.59132	4.03686	4.42747	3.99748	3.59132	3.59132	4.17636	4.0126	3.59132	3.59132	4.14923	3.59132	4.47111	3.59132	3.59132	3.59132	3.59132	3.59132	3.59132	3.59132	3.59132	3.59132	3.59132	3.59132
GeneID:100001008;ZFIN:ZDB-GENE-110718-3	5.64383	5.76215	5.67564	5.29931	5.55866	6.23803	5.00294	5.34812	5.63159	5.43326	5.45629	5.68063	5.72386	5.20586	5.78762	5.34201	5.5361	5.26747	5.5694	5.28867	5.13425	5.30809	5.19976	6.39415	5.72983	5.89323	6.29546	6.22092
GeneID:100001019;ZFIN:ZDB-GENE-111011-1	5.22012	5.03635	5.2482	5.67828	5.51918	5.01625	5.24695	5.05274	4.78538	5.43326	5.26332	4.822	5.50167	5.88413	5.65609	5.74002	5.45656	5.38713	5.4702	5.45064	4.88837	5.48671	5.77204	5.73632	6.02688	5.11963	5.85728	5.16465
GeneID:100001029;ZFIN:ZDB-GENE-030131-4784	4.01893	4.44827	4.15532	4.58822	4.2264	4.35706	4.01376	4.39585	4.20099	4.14501	4.30544	3.59132	4.10999	4.00227	3.98704	4.50598	4.35611	3.59132	4.69067	4.65094	3.59132	4.22953	4.65357	4.69821	4.69445	4.91008	4.66046	4.70106
GeneID:100001035;ZFIN:ZDB-GENE-070705-331	5.35093	5.23943	5.3608	5.25827	5.34741	5.32872	5.41105	5.45526	6.15425	5.66976	5.6232	6.00639	6.02638	5.80661	6.3998	5.65159	5.5361	6.1403	5.54533	5.64688	5.44269	5.73736	5.59834	5.1715	5.46128	5.18155	4.83502	5.27268
GeneID:100001051	4.32668	4.71321	3.59132	4.50426	4.2264	5.07464	3.59132	4.39585	4.44735	4.36969	4.17636	4.52054	3.59132	3.59132	3.98704	4.30445	4.47111	4.00755	4.20353	3.59132	3.99439	3.59132	4.16818	4.32589	4.32333	4.91008	3.97688	3.59132
GeneID:100001065;ZFIN:ZDB-GENE-070912-133	3.59132	3.59132	3.59132	3.59132	3.59132	3.59132	3.59132	3.59132	3.59132	3.59132	3.59132	3.59132	3.59132	3.59132	3.59132	3.59132	3.59132	4.17795	3.59132	4.34881	3.59132	3.59132	3.59132	3.59132	3.59132	3.59132	3.59132	3.59132
GeneID:100001066;ZFIN:ZDB-GENE-081104-302	3.59132	4.02449	4.15532	4.41053	3.59132	3.59132	4.01376	3.99748	3.59132	3.59132	4.30544	4.42522	4.32098	3.59132	3.59132	4.97814	3.59132	4.00755	4.63666	4.71224	4.15952	3.96178	4.78855	4.32589	4.52988	3.59132	4.35576	4.24241
GeneID:100001080;ZFIN:ZDB-GENE-130531-1	4.53412	4.33612	5.12367	4.58822	3.59132	4.57252	4.31792	4.71525	4.33531	3.98403	4.66816	4.31596	4.32098	4.29842	4.14923	3.59132	4.21817	4.00755	3.59132	4.65094	4.15952	4.32631	4.29553	4.19322	3.59132	3.59132	3.59132	4.34106
GeneID:100001092;ZFIN:ZDB-GENE-080422-1	5.88202	5.76215	6.01731	5.41464	5.03213	4.88905	5.24695	5.78467	5.45031	5.84611	5.85197	5.51646	5.5545	5.289	5.37858	5.90071	5.95935	6.22289	5.82781	6.0467	5.71679	5.78213	5.94925	5.6419	6.00245	5.95983	6.29546	5.8199
GeneID:100001105;ZFIN:ZDB-GENE-060503-172	3.59132	3.59132	3.59132	4.17442	3.59132	3.59132	4.01376	3.59132	3.59132	4.14501	3.59132	3.59132	3.59132	3.59132	3.98704	3.59132	4.47111	4.00755	3.59132	3.97332	4.38985	4.22953	3.59132	3.59132	3.59132	4.26769	3.59132	3.59132
GeneID:100001110;ZFIN:ZDB-GENE-050208-584	4.53412	4.78664	3.99139	4.66471	4.04219	3.59132	4.18664	4.71525	4.54503	5.14006	4.73892	4.75529	4.22488	4.00227	4.61967	4.50598	4.21817	3.59132	3.59132	4.76978	4.77129	4.67976	4.29553	4.61952	4.43366	4.64687	4.13499	4.5046
GeneID:100001113;ZFIN:ZDB-GENE-080225-25	5.88202	5.85092	5.73023	5.73648	6.04022	5.98941	5.4855	6.00341	5.2834	5.72263	5.42006	5.32749	5.83257	5.60558	5.44579	5.30228	5.23174	5.65898	5.61623	5.48062	5.74392	5.59295	5.50177	5.12249	5.78904	6.1975	5.55442	5.23777
GeneID:100001114	7.63153	7.61722	7.5363	7.60739	7.37192	7.54459	7.71948	7.57487	7.7961	7.53894	7.87942	7.82894	7.93054	7.87152	8.17566	8.10873	8.08776	8.17637	7.95135	7.75168	7.80258	7.89761	7.91436	7.62092	7.96383	8.03523	7.54018	7.69581
GeneID:100001116;ZFIN:ZDB-GENE-120709-53	3.59132	3.59132	3.59132	3.59132	3.59132	3.59132	4.18664	3.99748	4.20099	4.36969	4.30544	3.59132	4.10999	4.00227	3.59132	4.59008	3.59132	4.17795	5.14681	4.51394	4.77129	4.78871	4.96167	5.30721	4.52988	5.40095	4.93637	5.08657
GeneID:100001119;ZFIN:ZDB-GENE-030131-3785	5.26534	5.41247	5.07895	5.3774	5.80542	5.57624	5.33179	4.89773	4.54503	4.80124	4.97996	4.75529	5.41798	5.54185	5.30744	4.92303	5.1812	4.671	4.74171	4.43587	5.04242	4.97626	4.90713	4.83825	5.53393	5.34975	4.83502	4.64032
GeneID:100001127;ZFIN:ZDB-GENE-060526-154	5.61074	5.73118	5.88152	5.41464	5.55866	5.61313	6.1709	5.86166	5.90481	5.61464	6.29493	5.58469	5.62984	5.36673	5.71031	6.0212	5.68158	5.65898	5.14681	5.94718	5.74392	6.34798	5.97275	5.6419	5.66779	5.62938	5.87961	5.70353
GeneID:100001129;ZFIN:ZDB-GENE-110621-2	10.3825	10.3363	10.258	10.2836	10.3053	10.3758	10.3763	10.2102	11.2195	11.1374	11.0908	11.0874	11.07	11.2551	11.2102	11.1937	11.2414	11.1888	11.296	11.3491	11.3031	11.3082	11.2669	11.4614	11.2797	11.443	11.5729	11.5168
GeneID:100001132;ZFIN:ZDB-GENE-120424-1	3.59132	4.44827	4.27993	4.3031	3.59132	3.59132	4.52303	3.99748	4.63244	4.26741	4.41321	4.18502	4.10999	4.40517	3.98704	4.41207	3.59132	4.17795	4.20353	4.12999	3.59132	4.62009	4.57781	3.59132	4.52988	3.59132	4.52232	3.96934
GeneID:100001136;ZFIN:ZDB-GENE-091204-109	5.3089	6.17913	5.3608	5.84564	6.09301	5.45865	5.68558	5.75797	5.69745	6.04295	5.6541	5.85353	5.85327	6.1962	5.97403	6.06653	5.61091	6.16142	6.25841	6.51352	5.68908	6.45915	5.87619	5.60882	5.78904	5.34975	5.90158	5.96727
GeneID:100001138;ZFIN:ZDB-GENE-070912-135	3.59132	3.59132	4.27993	3.59132	4.36608	3.59132	3.59132	4.39585	3.59132	3.98403	3.59132	4.0126	4.10999	3.59132	3.98704	4.00583	4.0363	4.00755	3.59132	3.59132	3.59132	4.11381	3.59132	3.59132	3.59132	4.07175	3.59132	4.34106
GeneID:100001148;ZFIN:ZDB-GENE-130603-23	4.01893	4.97925	4.82277	4.3031	4.36608	4.47219	4.75835	4.71525	4.63244	4.53909	4.8048	5.15158	4.10999	4.58178	5.23181	5.08059	4.57132	4.98352	4.29652	5.25348	5.04242	4.73579	5.32203	4.69821	4.76677	5.11963	5.15441	5.4923
GeneID:100001158;ZFIN:ZDB-GENE-070424-18	3.59132	3.59132	3.59132	3.59132	3.59132	3.59132	3.59132	4.39585	3.59132	3.59132	3.59132	4.18502	3.59132	3.59132	3.59132	3.59132	3.59132	3.59132	3.59132	3.59132	4.15952	3.59132	3.59132	3.59132	3.59132	4.07175	3.97688	3.59132
GeneID:100001167;ZFIN:ZDB-GENE-070806-22	4.01893	3.59132	3.59132	3.59132	3.59132	4.35706	4.01376	4.64582	4.02402	3.98403	3.59132	3.59132	3.59132	3.59132	3.59132	3.59132	4.21817	4.17795	3.59132	4.24917	3.59132	3.59132	3.59132	3.59132	4.19111	3.59132	3.59132	3.96934
GeneID:100001168;ZFIN:ZDB-GENE-111221-2	6.19618	6.47994	6.7627	6.57643	6.45487	6.09438	6.7842	6.53505	6.38437	5.93719	6.64404	6.48812	6.24274	6.36462	6.21258	6.50187	6.71118	6.46142	6.59663	6.64384	6.68913	6.99609	6.3904	6.6333	6.1428	6.1975	6.50655	6.25358
GeneID:100001169;ZFIN:ZDB-GENE-130603-100	5.01904	5.28509	4.93279	5.02798	5.09107	5.45865	5.15552	5.31021	4.91756	4.80124	5.59153	4.31596	4.92318	4.96699	4.68753	4.97814	5.12834	4.41541	4.9228	4.58517	4.63809	4.93245	4.72347	4.53312	4.61601	4.53948	4.25525	4.24241
GeneID:100001171;ZFIN:ZDB-GENE-100721-1	4.53412	4.20166	4.63058	4.73527	4.36608	4.03686	4.52303	4.57057	4.71203	4.90957	4.8048	4.31596	4.5492	5.16196	5.27023	5.08059	4.81764	4.00755	4.88047	4.87562	4.70706	4.93245	4.78855	5.46715	5.06643	5.11963	4.78027	5.12628
GeneID:100001178	3.59132	4.78664	4.47489	4.00503	4.75708	4.21895	4.18664	4.48801	5.03487	4.74232	4.30544	4.822	3.95906	4.29842	4.61967	4.6667	4.47111	4.86986	4.69067	4.34881	5.17751	4.32631	4.16818	4.32589	4.61601	4.41603	4.35576	5.12628
GeneID:100001188;ZFIN:ZDB-GENE-091117-30	7.13339	7.14276	7.24676	7.42589	7.32974	7.17755	7.36436	7.22014	7.07087	7.11873	7.50013	7.24314	7.76237	7.14188	7.0992	7.2516	6.97513	7.22314	7.09674	7.09738	6.91211	6.96848	7.19121	6.87764	7.20766	7.0768	7.40601	6.86923
GeneID:100001191;ZFIN:ZDB-GENE-120709-101	4.01893	4.63355	4.27993	4.50426	4.2264	3.59132	4.31792	4.16384	4.33531	4.90957	4.30544	4.0126	4.61278	3.59132	3.98704	3.59132	3.59132	4.17795	4.29652	4.24917	4.28502	4.67976	4.57781	4.19322	4.43366	5.29629	4.59415	4.5046
GeneID:100001198;ZFIN:ZDB-GENE-030325-1	6.8264	6.08638	6.42366	6.70802	6.64083	6.30457	6.23376	6.3739	6.17684	6.31824	6.45539	6.40073	6.53311	6.53045	6.98856	6.23405	6.81976	6.66492	6.24414	6.54057	6.50277	6.39072	6.28349	6.70967	6.59353	5.89323	6.5614	6.54366
GeneID:100001210;ZFIN:ZDB-GENE-070912-136	4.32668	4.44827	3.99139	4.58822	4.36608	4.35706	4.18664	4.16384	4.33531	4.14501	4.66816	4.18502	4.10999	4.65782	4.27253	4.17554	3.59132	4.00755	4.20353	3.59132	4.15952	4.55609	4.65357	3.59132	4.19111	4.07175	3.97688	3.59132
GeneID:100001219;ZFIN:ZDB-GENE-030616-608	6.63578	6.80064	6.89438	6.92729	6.72529	7.13027	6.6237	6.83523	6.81232	7.26168	6.89889	7.00623	6.6977	6.65022	6.91337	6.95559	7.06579	6.47817	6.64042	6.36974	6.68913	6.44573	6.69695	6.39415	6.68659	7.0622	6.47829	6.66878
GeneID:100001221;ZFIN:ZDB-GENE-070705-555	7.32909	7.1871	7.17357	6.78936	7.09778	7.26766	7.24995	7.01929	6.96033	7.13741	7.40021	7.00623	7.19701	6.83798	7.34721	7.37057	7.2969	7.25229	7.45973	7.52322	7.18251	6.95916	7.25758	6.44897	6.80178	7.11974	6.66505	6.6324
GeneID:100001225;ZFIN:ZDB-GENE-120104-5	3.59132	5.09063	3.59132	4.17442	4.36608	4.03686	4.01376	4.29027	4.44735	4.74232	4.00641	4.18502	4.405	3.59132	4.37555	4.00583	5.01458	3.59132	4.57916	4.12999	4.56335	4.67976	4.65357	4.83825	4.89714	5.05414	4.88694	5.20178
GeneID:100001229;ZFIN:ZDB-GENE-131121-445	9.36543	9.4966	9.14893	9.32105	9.53279	9.8485	9.12087	9.47849	9.36791	9.62156	9.3236	9.50526	9.46942	9.5231	9.11853	9.33765	9.39783	9.31533	9.12729	8.91522	8.80127	8.92867	8.99733	9.30039	9.40514	9.19242	9.26118	9.40169
GeneID:100001239;ZFIN:ZDB-GENE-121214-302	4.96253	4.54605	4.93279	4.97564	4.5839	4.81911	4.82522	4.64582	4.54503	4.61211	4.50723	4.75529	4.72774	4.85451	3.98704	4.50598	4.47111	4.59409	4.29652	4.51394	3.99439	4.62009	4.49468	4.69821	4.69445	4.53948	4.44358	5.00262
GeneID:100001241;ZFIN:ZDB-GENE-090828-5	7.05392	6.47994	6.72454	6.78936	6.86561	6.90961	7.15768	6.77242	6.85425	6.87307	6.58394	6.74997	6.65262	6.83798	6.92436	6.69842	6.87825	6.62052	6.94019	6.64384	6.84163	6.51157	6.53673	7.49838	6.71628	7.03252	7.51296	7.21723
GeneID:100001242	4.62061	4.91894	5.2482	4.41053	4.75708	4.66224	4.88789	4.29027	5.03487	4.26741	4.30544	4.18502	4.405	4.00227	4.81006	4.41207	4.21817	3.59132	4.37785	4.43587	3.99439	3.96178	4.00057	4.53312	4.69445	4.41603	4.13499	4.863
GeneID:100001249;ZFIN:ZDB-GENE-120215-78	5.43086	5.52786	5.32443	5.67828	5.47842	5.41685	5.58947	5.14511	5.2834	5.46537	6.02401	5.93215	5.76843	5.98091	6.33462	5.45397	5.98691	5.98247	5.82781	6.00777	5.37269	5.51412	5.65887	6.00949	5.75977	5.95983	6.12205	5.65391
GeneID:100001259	7.80033	7.72603	7.86065	7.64397	7.7368	7.85824	7.67594	7.05129	8.39269	8.23501	8.1741	8.10382	8.29179	8.51706	8.39126	8.37168	8.33536	8.32943	8.22055	8.37591	8.23853	8.27484	8.08003	8.12969	7.98811	8.18345	8.1199	7.73026
GeneID:100001260;ZFIN:ZDB-GENE-050309-246	6.60401	6.17913	6.61741	6.34333	5.67023	6.36804	6.42467	6.56516	5.93194	5.93719	5.90343	5.48091	5.85327	6.21597	6.19423	5.87525	6.66194	5.90872	6.30034	5.92635	5.60219	6.45915	5.53478	7.68223	7.06584	7.58479	7.59959	7.28852
GeneID:100001267;ZFIN:ZDB-GENE-050309-150	9.14387	9.39466	9.37459	9.2087	9.38693	9.13902	9.33138	9.35042	8.87154	9.02196	9.02551	8.94457	9.02633	8.91181	9.04812	9.02439	8.85478	8.85245	8.95856	9.10986	9.01188	9.08976	8.96949	9.0188	8.85607	8.8355	9.05339	8.87616
GeneID:100001285;ZFIN:ZDB-GENE-060503-88	5.8545	5.52786	5.61864	4.86254	5.09107	5.37358	5.62231	5.23056	4.97781	4.90957	5.30446	5.24282	5.65399	4.49833	5.68348	5.26118	5.01458	4.671	4.74171	4.8241	5.17751	4.97626	4.65357	4.83825	5.16637	4.64687	5.46601	5.40297
GeneID:100001286;ZFIN:ZDB-GENE-141211-35	3.59132	4.33612	4.63058	4.97564	4.04219	4.21895	4.18664	4.57057	4.20099	4.53909	4.30544	4.18502	3.59132	4.29842	3.59132	4.17554	3.59132	3.59132	4.45086	3.59132	3.59132	3.59132	4.57781	4.43658	4.19111	4.91008	3.59132	4.81193
GeneID:100001293;ZFIN:ZDB-GENE-030131-7377	7.68504	7.29225	7.32483	7.49968	7.29726	7.21202	7.37349	7.42075	7.24838	7.18305	7.12522	7.10796	6.66403	7.13171	7.13739	7.16301	7.06579	7.10015	6.75423	6.91464	7.03285	6.92124	6.64078	6.00949	6.70151	6.22449	6.49249	6.44888
GeneID:100001296;ZFIN:ZDB-GENE-080219-18	4.96253	5.41247	5.58915	5.33899	5.67023	5.81469	5.10693	5.00351	5.2834	5.29565	5.26332	5.51646	4.96673	5.36673	4.96957	5.17442	5.12834	5.53039	5.18015	4.71224	4.99349	5.27558	5.36015	5.01759	5.06643	4.98452	4.66046	4.64032
GeneID:100001297;ZFIN:ZDB-GENE-110908-1	6.48677	6.55023	6.56061	6.43114	6.43484	5.75091	6.12733	6.3038	6.4035	5.82232	6.23701	6.1217	5.93299	6.17614	6.15676	6.41823	6.57584	6.86805	6.46861	6.35451	6.47176	6.47244	6.52121	6.2571	6.51096	6.78761	6.52047	6.11796
GeneID:100001302;ZFIN:ZDB-GENE-121120-4	5.22012	5.19193	5.64745	5.33899	5.34741	5.61313	5.10693	5.58509	5.63159	5.6425	5.85197	5.48091	5.79016	5.16196	5.81241	5.90071	5.28019	5.30869	6.31404	5.8837	5.57186	5.86733	5.53478	5.7056	5.72983	5.58688	5.61009	5.67896
GeneID:100001306;ZFIN:ZDB-GENE-130603-2	3.59132	3.59132	3.59132	3.59132	3.59132	3.59132	3.59132	3.59132	3.59132	3.59132	3.59132	4.0126	3.59132	3.59132	3.59132	4.17554	3.59132	3.59132	3.59132	3.59132	3.59132	3.59132	3.59132	3.59132	3.59132	3.59132	3.59132	3.59132
GeneID:100001316;ZFIN:ZDB-GENE-050417-133	3.59132	3.59132	3.99139	3.59132	4.2264	3.59132	3.59132	3.59132	4.02402	3.59132	3.59132	3.59132	3.59132	3.59132	3.98704	3.59132	3.59132	4.00755	3.94654	3.59132	3.59132	4.11381	3.59132	4.01846	3.59132	3.59132	3.97688	3.96934
GeneID:100001321;ZFIN:ZDB-GENE-131126-33	4.19387	4.44827	4.55633	4.3031	4.04219	3.59132	4.01376	4.16384	4.02402	3.98403	4.50723	4.0126	4.10999	3.59132	4.37555	3.59132	3.59132	4.00755	4.83633	4.65094	4.83154	4.55609	4.29553	4.77075	4.32333	4.53948	4.25525	4.863
GeneID:100001329;ZFIN:ZDB-GENE-091204-428	6.46918	5.87923	6.77519	6.36134	6.09301	6.09438	6.47715	5.98081	5.87711	6.33477	6.23701	5.64944	6.062	6.15579	6.41562	5.90071	5.98691	6.40991	5.00268	5.81704	5.50894	5.56721	5.6881	5.50409	5.60262	5.78659	6.22871	5.20178
GeneID:100001337;ZFIN:ZDB-GENE-080930-1	3.59132	3.59132	3.59132	3.59132	3.59132	4.03686	3.59132	3.59132	3.59132	3.59132	3.59132	3.59132	3.59132	3.59132	3.59132	3.59132	3.59132	3.59132	3.59132	3.59132	3.59132	3.59132	3.59132	3.59132	3.59132	3.59132	3.59132	3.59132
GeneID:100001340;ZFIN:ZDB-GENE-070912-676	6.66684	6.0375	7.0043	6.34333	6.06687	6.77719	6.86459	6.62349	6.22093	6.7072	6.5529	6.73585	6.24274	6.92324	6.60647	6.17362	6.80476	6.47817	6.50471	6.25939	6.9006	6.64632	6.01853	6.90379	7.07727	6.4232	7.13801	6.85881
GeneID:100001344	4.19387	4.02449	3.59132	4.3031	4.04219	3.59132	3.59132	3.59132	4.54503	4.45902	4.17636	4.52054	4.22488	4.17056	4.96957	4.97814	4.35611	4.671	5.11248	4.87562	4.88837	4.11381	4.57781	4.32589	3.59132	4.41603	4.52232	3.96934
GeneID:100001353;ZFIN:ZDB-GENE-080204-95	5.79769	5.09063	5.52806	5.64817	4.83307	4.88905	5.37207	4.95194	4.97781	5.25864	5.85197	4.822	4.72774	5.20586	5.19209	4.97814	5.81231	5.30869	5.07707	5.69781	5.29841	5.20776	5.06308	5.73632	5.4233	4.98452	5.52564	5.3066
GeneID:100001360;ZFIN:ZDB-GENE-131121-498	6.77045	6.15653	6.16014	6.44805	6.43484	6.77719	6.27412	6.3739	6.64693	6.41456	6.09149	6.0537	6.31761	6.04917	6.19423	6.62606	6.61092	5.93376	6.41898	5.64688	5.91959	5.43001	5.56696	5.67414	6.09761	5.99193	6.14041	5.72765
GeneID:100001363	4.01893	3.59132	3.59132	4.00503	3.59132	3.59132	4.18664	3.59132	3.59132	3.98403	3.59132	4.0126	4.32098	4.17056	4.27253	4.50598	4.0363	4.00755	4.29652	4.51394	3.99439	3.59132	3.59132	4.01846	3.59132	3.59132	3.97688	3.96934
GeneID:100001364;ZFIN:ZDB-GENE-070705-506	4.69937	5.19193	4.6991	5.12575	4.2264	4.35706	4.52303	5.42058	4.97781	4.90957	4.41321	4.68361	4.405	4.58178	4.37555	5.48914	4.21817	4.41541	4.83633	4.43587	3.99439	4.93245	4.65357	5.07128	4.95659	4.26769	4.72227	4.42727
GeneID:100001372;ZFIN:ZDB-GENE-080327-13	4.77198	6.36736	4.82277	5.07793	5.20045	5.23362	5.20213	6.47282	6.53052	6.10264	6.33223	5.93215	5.44651	4.49833	5.10831	5.95022	4.66094	5.49609	5.9929	5.38841	5.29841	5.84654	6.28349	5.76632	6.6715	6.53431	5.92319	6.332
GeneID:100001377;ZFIN:ZDB-GENE-081107-40	3.59132	3.59132	3.59132	4.00503	4.2264	4.21895	3.59132	3.59132	3.59132	3.59132	3.59132	3.59132	3.59132	3.59132	3.59132	3.59132	3.59132	3.59132	4.09243	4.34881	3.99439	3.59132	4.40187	3.59132	3.59132	3.59132	3.97688	3.59132
GeneID:100001393;ZFIN:ZDB-GENE-140106-121	3.59132	3.59132	3.59132	3.59132	4.48249	3.59132	3.59132	3.99748	4.54503	3.59132	4.30544	3.59132	4.22488	3.59132	3.59132	3.59132	3.59132	3.59132	3.94654	3.97332	3.59132	3.59132	4.16818	3.59132	3.59132	4.07175	3.59132	3.96934
GeneID:100001405	7.18756	6.40591	6.93938	7.19832	6.35166	7.34209	6.81151	6.11108	7.36835	6.66896	6.68747	7.25303	6.45617	7.13171	6.87988	6.83286	5.1812	7.05667	6.85027	7.33762	7.06407	7.0142	6.22676	5.42908	7.26863	6.05392	6.00629	6.97904
GeneID:100001408;ZFIN:ZDB-GENE-121022-3	5.54184	5.28509	5.43044	4.86254	5.63411	5.13013	5.29013	5.00351	5.19032	4.61211	4.86655	4.88453	4.78033	5.06874	5.41264	4.59008	5.64673	5.30869	5.07707	4.87562	5.50894	4.48681	4.65357	4.32589	4.76677	5.34975	5.11408	4.70106
GeneID:100001416;ZFIN:ZDB-GENE-040426-963	6.57151	6.55023	6.3913	6.67983	6.78939	6.57868	6.40672	6.6377	6.26365	7.01139	6.47212	7.09701	7.02312	7.12147	6.95682	6.62606	6.98844	6.9655	7.50731	7.24307	7.2473	7.23074	7.01584	7.89773	7.72462	7.83619	7.95814	8.2164
GeneID:100001417;ZFIN:ZDB-GENE-040426-1215	5.3089	5.14241	5.3608	5.29931	5.30042	5.23362	5.15552	5.34812	5.14083	5.00767	5.17646	5.28591	4.92318	4.65782	5.41264	5.55664	5.07291	5.46082	5.07707	4.8241	4.70706	5.17232	4.78855	5.07128	5.25832	4.98452	5.11408	5.54849
GeneID:100001421;ZFIN:ZDB-GENE-041111-209	6.77045	6.28687	6.3913	6.85373	6.60557	5.87551	6.77034	6.15186	5.81991	6.08304	6.45539	6.28801	5.89373	5.90899	6.43127	6.23405	6.06635	6.39231	6.04369	6.42905	6.63439	6.11173	6.37315	6.1501	6.5774	6.35199	6.4348	6.13567
GeneID:100001423;ZFIN:ZDB-GENE-100422-10	5.22012	5.66692	5.32443	5.33899	5.39266	4.57252	5.33179	4.64582	6.08414	5.18095	5.03244	5.90645	5.85327	6.00405	5.44579	5.82281	5.98691	5.42453	5.52078	5.74682	5.7705	5.71438	5.50177	5.76632	6.09761	5.40095	6.14041	5.65391
GeneID:100001424;ZFIN:ZDB-GENE-070509-1	8.34657	8.01025	8.12019	8.27635	8.16523	8.00244	8.23612	8.12603	8.06154	8.12302	8.00915	8.10925	8.34873	8.20633	8.18927	8.28617	8.15377	8.41315	8.58892	8.63251	8.74821	8.61813	8.45849	8.24064	8.42127	8.2744	8.49415	8.27193
GeneID:100001425;ZFIN:ZDB-GENE-040426-2606	7.98217	7.64916	7.57933	7.99469	7.70422	7.73774	7.71232	7.73374	7.59815	7.28696	7.41736	7.62397	7.20478	7.27709	7.35532	7.55947	7.47702	7.32724	7.62515	7.36031	7.45727	7.32779	7.05909	6.60154	6.74536	6.82282	6.63985	6.6324
GeneID:100001432;ZFIN:ZDB-GENE-130603-81	4.19387	4.02449	3.59132	4.80096	4.04219	4.03686	4.01376	4.57057	4.02402	4.26741	4.50723	4.0126	4.22488	4.17056	3.98704	4.59008	3.59132	4.17795	4.63666	4.34881	4.94223	4.48681	4.40187	4.19322	4.19111	4.07175	4.25525	4.70106
GeneID:100001442;ZFIN:ZDB-GENE-061207-76	5.90897	6.8149	6.05968	5.897	6.72529	6.36804	6.03576	6.91872	6.76911	6.87307	6.79714	6.26829	6.49517	5.47474	5.62809	6.61112	6.01391	5.80354	6.49278	6.00777	6.4239	6.37662	7.11137	6.53579	6.92103	6.89072	6.06541	7.39278
GeneID:100001445;ZFIN:ZDB-GENE-080218-19	3.59132	3.59132	3.59132	3.59132	3.59132	3.59132	3.59132	3.59132	3.59132	3.59132	3.59132	3.59132	3.59132	3.59132	3.59132	3.59132	3.59132	3.59132	3.59132	3.59132	3.59132	3.59132	3.59132	4.01846	4.01695	3.59132	3.59132	3.59132
GeneID:100001484;ZFIN:ZDB-GENE-050107-2	4.62061	4.54605	4.63058	4.3031	4.67458	4.03686	3.59132	4.84054	4.63244	4.36969	4.86655	4.75529	4.32098	4.40517	5.10831	4.59008	4.0363	3.59132	5.00268	4.51394	4.94223	4.32631	4.72347	4.43658	5.01289	4.07175	4.66046	4.34106
GeneID:100001485;ZFIN:ZDB-GENE-090313-366	4.83954	4.54605	5.03238	5.07793	4.9037	5.57624	5.24695	5.23056	5.90481	5.46537	5.71376	5.4066	5.70099	5.50875	5.37858	5.30228	5.12834	5.18044	5.5694	5.92635	5.54079	5.94739	5.82514	5.6419	5.4233	5.18155	5.96538	6.00655
GeneID:100001490	9.3228	9.43174	9.3847	9.20383	9.45195	9.38395	9.51709	9.47069	9.67222	9.59162	9.58377	9.59298	9.54741	9.39178	9.53717	9.70287	9.70208	9.60464	9.73404	9.61273	9.89618	9.81215	9.82281	9.57061	9.64686	9.62601	9.80036	9.74319
GeneID:100001516;ZFIN:ZDB-GENE-050208-727	3.59132	3.59132	4.38401	4.00503	3.59132	4.21895	3.59132	3.59132	3.59132	4.45902	3.59132	4.18502	3.59132	3.59132	4.14923	3.59132	4.0363	3.59132	4.51753	3.59132	3.59132	4.32631	4.16818	3.59132	4.19111	3.59132	3.59132	4.5046
GeneID:100001518;ZFIN:ZDB-GENE-091118-71	10.4088	10.2153	10.1801	10.2755	10.2073	10.2524	10.2525	10.165	10.0874	10.1342	9.98378	10.1361	10.2235	10.1214	10.135	10.1019	10.0941	10.0723	9.72656	9.97635	9.96205	10.0351	9.92054	9.79809	9.65066	9.70743	9.65449	9.83019
GeneID:100001520;ZFIN:ZDB-GENE-141212-262	4.43749	4.63355	4.38401	4.3031	4.36608	4.21895	4.01376	4.57057	4.02402	4.45902	3.59132	4.0126	4.22488	4.17056	4.27253	4.59008	4.0363	4.50968	4.29652	4.24917	3.59132	4.22953	4.16818	4.43658	4.19111	4.26769	4.25525	4.24241
GeneID:100001530;ZFIN:ZDB-GENE-110805-2	4.69937	4.91894	4.47489	4.00503	5.34741	4.88905	4.18664	4.95194	5.2834	5.3664	4.97996	5.28591	5.08773	4.40517	4.81006	5.17442	4.66094	5.18044	5.44412	4.87562	4.70706	5.37058	5.46785	5.01759	5.16637	5.18155	5.90158	5.16465
GeneID:100001531;ZFIN:ZDB-GENE-041114-161	4.19387	4.71321	4.38401	4.73527	5.03213	4.57252	4.52303	4.39585	4.78538	4.14501	4.30544	5.1981	4.72774	4.65782	4.46552	3.59132	4.0363	4.74193	3.94654	4.34881	4.48136	4.48681	4.16818	4.53312	4.61601	4.41603	4.35576	4.75809
GeneID:100001532;ZFIN:ZDB-GENE-030616-594	8.82538	8.69173	8.61199	8.54302	8.56893	8.61115	8.5726	8.75316	8.76682	8.67684	8.58647	8.72907	8.62416	8.60002	8.66567	8.57886	8.67866	8.83659	8.97761	9.08974	9.00657	9.03584	9.00284	8.91123	8.94233	9.05641	9.04632	9.01268
GeneID:100001537;ZFIN:ZDB-GENE-080721-4	4.53412	5.03635	4.6991	4.50426	4.2264	5.13013	4.42747	5.18862	5.03487	5.18095	5.08253	4.60588	5.00857	4.72797	4.68753	4.92303	4.88751	4.50968	5.0405	5.10108	5.13425	4.88675	5.62896	5.3898	5.16637	4.74277	5.33738	5.60229
GeneID:100001550	3.59132	4.44827	3.99139	3.59132	4.83307	4.21895	4.60858	4.39585	4.33531	4.26741	4.00641	3.59132	4.10999	4.17056	3.98704	4.30445	4.74251	3.59132	4.63666	4.43587	3.59132	4.22953	4.00057	4.32589	3.59132	3.59132	3.59132	4.57515
GeneID:100001552;ZFIN:ZDB-GENE-061220-4	6.10705	5.45213	5.90513	5.97051	5.63411	5.68385	5.55575	5.64534	5.84882	6.15981	5.59153	5.88025	5.89373	5.80661	5.95211	6.15286	5.8731	6.18222	5.78815	5.92635	6.26951	5.71438	6.14725	5.95916	6.07444	5.85863	5.87961	5.96727
GeneID:100001558;ZFIN:ZDB-GENE-090312-66	3.59132	4.71321	3.99139	4.97564	4.5839	4.57252	4.31792	4.71525	5.95854	5.915	6.13468	6.14363	5.97113	6.15579	6.07857	6.19406	6.14137	5.68921	6.27253	6.5802	6.116	6.33343	5.87619	6.29767	6.09761	5.74903	5.76395	5.54849
GeneID:100001560;ZFIN:ZDB-GENE-090313-367	4.43749	5.41247	4.55633	3.59132	4.36608	4.03686	4.42747	5.18862	4.91756	5.33154	4.8048	5.05242	4.32098	3.59132	3.59132	4.41207	4.57132	4.86986	4.51753	4.65094	4.56335	5.05887	5.39711	5.30721	5.16637	5.24032	4.83502	5.79744
GeneID:100001581;ZFIN:ZDB-GENE-131121-49	5.98671	6.01239	5.49636	6.34333	5.95693	5.96183	6.1709	6.13162	6.28452	6.30151	5.85197	6.43635	6.24274	5.72424	6.13763	6.50187	6.18918	5.90872	6.39348	5.98788	6.17561	6.66948	6.04086	6.44897	6.93368	5.85863	5.87961	6.4348
GeneID:100001584;ZFIN:ZDB-GENE-081104-149	6.33942	6.38677	6.57503	6.84109	6.65813	6.54268	6.49422	6.65177	6.79806	6.64287	6.87413	6.70717	6.57005	6.69262	6.6603	6.54974	6.55796	6.65028	6.86872	6.44349	6.67565	6.62276	6.76413	6.76792	6.70151	6.57639	6.60117	7.00757
GeneID:100001586;ZFIN:ZDB-GENE-050419-76	4.32668	4.63355	4.38401	3.59132	4.04219	4.21895	4.75835	4.77991	4.63244	4.61211	4.97996	4.94348	4.48039	4.29842	4.37555	4.80317	4.0363	4.30738	5.07707	4.43587	5.21921	5.61817	5.01355	4.90151	5.1175	5.18155	4.88694	5.65391
GeneID:100001589	3.59132	3.59132	3.59132	3.59132	3.59132	3.59132	3.59132	4.57057	4.02402	3.59132	4.00641	4.18502	3.95906	4.00227	3.59132	3.59132	4.47111	3.59132	3.59132	3.59132	3.59132	3.59132	4.49468	4.01846	4.52988	4.07175	3.59132	4.57515
GeneID:100001597;ZFIN:ZDB-GENE-141211-62	3.59132	3.59132	3.59132	4.3031	3.59132	3.59132	4.01376	3.59132	3.59132	3.59132	3.59132	3.59132	3.59132	3.59132	3.98704	3.59132	3.59132	3.59132	3.59132	3.59132	3.59132	4.48681	3.59132	3.59132	3.59132	3.59132	3.59132	3.59132
GeneID:100001603;ZFIN:ZDB-GENE-131119-53	7.09988	7.1871	6.65855	6.89099	6.97962	6.9647	6.90314	7.17252	7.97002	7.77107	7.60103	7.94892	7.34494	7.85931	7.57239	7.8191	7.55923	7.70236	7.88999	7.66946	7.85677	7.79724	8.16608	7.84514	8.00605	8.13572	7.59959	7.50993
GeneID:100001615;ZFIN:ZDB-GENE-030131-6223	9.12194	9.11015	9.23411	9.21599	9.30265	9.41612	9.18163	9.34403	9.0956	8.98915	9.01153	9.12398	9.07139	9.1355	9.01286	9.18952	8.93878	9.08236	9.08692	9.02762	9.09171	9.01593	9.14405	9.06256	9.02664	9.30135	8.99824	9.25213
GeneID:100001620	3.59132	4.78664	4.55633	4.86254	4.04219	4.57252	4.60858	5.00351	4.33531	4.26741	4.66816	4.52054	4.22488	3.59132	4.68753	4.00583	4.35611	4.00755	4.45086	4.12999	3.59132	4.32631	4.49468	4.69821	4.32333	4.41603	5.07227	4.64032
GeneID:100001623;ZFIN:ZDB-GENE-061207-47	4.62061	5.09063	4.38401	5.12575	4.36608	4.21895	5.05615	5.09987	5.23778	4.74232	4.86655	4.94348	5.08773	4.85451	5.06397	5.17442	5.07291	5.22476	4.9228	4.71224	4.94223	5.20776	5.1105	5.2185	4.61601	5.34975	5.23104	5.75133
GeneID:100001628;ZFIN:ZDB-GENE-050309-196	7.93252	7.99792	7.74588	8.0227	8.45143	8.19762	7.73371	8.03886	7.89236	8.27748	7.6453	8.21875	8.02098	7.71081	7.57931	7.9002	7.34925	7.62297	7.35954	7.62027	7.22908	7.90727	8.24726	8.43531	8.57325	8.53299	8.15106	8.89648
GeneID:100001629;ZFIN:ZDB-GENE-030131-2592	5.64383	5.69945	5.80805	5.52007	5.73958	5.87551	6.23376	5.81084	6.10791	5.52722	4.97996	6.00639	5.38877	6.09283	5.9956	5.30228	6.34449	5.38713	6.02697	5.45064	5.33612	5.75993	5.77204	6.33708	6.1428	5.99193	6.19407	6.23735
GeneID:100001634;ZFIN:ZDB-GENE-110411-61	3.59132	4.02449	3.59132	3.59132	3.59132	3.59132	3.59132	3.59132	3.59132	3.59132	3.59132	3.59132	3.59132	3.59132	3.59132	3.59132	3.59132	3.59132	3.59132	3.59132	3.59132	3.59132	3.59132	3.59132	3.59132	3.59132	3.59132	3.59132
GeneID:100001636;ZFIN:ZDB-GENE-121214-145	3.59132	4.33612	3.59132	3.59132	3.59132	4.21895	3.59132	4.16384	3.59132	3.59132	3.59132	3.59132	3.59132	3.59132	3.59132	4.17554	3.59132	4.00755	3.59132	3.59132	3.59132	3.96178	3.59132	4.61952	4.43366	4.53948	4.25525	3.59132
GeneID:100001643;ZFIN:ZDB-GENE-060810-137	4.01893	3.59132	3.59132	3.59132	3.59132	3.59132	4.01376	3.59132	3.59132	3.59132	3.59132	3.59132	3.59132	3.59132	3.98704	4.00583	3.59132	3.59132	3.59132	3.59132	3.59132	3.59132	3.59132	3.59132	3.59132	3.59132	3.59132	3.59132
GeneID:100001644;ZFIN:ZDB-GENE-101026-5	5.07277	5.41247	5.55897	4.86254	4.96984	4.88905	5.83143	5.00351	5.2834	4.45902	5.52573	5.32749	5.60522	4.85451	5.62809	5.12847	5.49696	5.30869	5.61623	4.8241	5.21921	5.33974	5.32203	4.83825	4.95659	4.91008	5.23104	5.00262
GeneID:100001648;ZFIN:ZDB-GENE-050522-150	5.46897	5.59928	5.28692	5.84564	5.59694	6.06889	5.58947	5.31021	5.63159	5.46537	4.97996	4.99932	5.41798	5.63629	5.23181	4.92303	5.64673	6.22289	5.59303	5.72254	5.63181	5.05887	6.01853	5.1715	5.66779	5.49737	5.81144	5.16465
GeneID:100001650;ZFIN:ZDB-GENE-030131-8107	6.41505	6.93717	6.5014	6.60676	6.2401	6.79253	6.81151	6.48864	7.21674	7.30356	7.25509	7.07485	7.31656	7.52202	7.45672	7.48849	7.58562	7.1214	7.17268	7.6815	7.47281	7.12659	7.27599	7.68971	7.14396	7.14767	7.16457	7.05387
GeneID:100001663;ZFIN:ZDB-GENE-081104-408	5.26534	5.56407	6.03866	5.45079	5.51918	5.98941	5.80353	5.98081	5.41067	5.77342	5.71376	5.36769	5.41798	5.83296	5.81241	5.68174	5.74859	5.85717	5.11248	5.45064	5.50894	5.37058	4.49468	5.12249	5.06643	5.99193	5.81144	5.54849
GeneID:100001665	8.26376	7.9539	8.12019	7.93107	7.93923	7.9492	8.09471	7.87675	7.9446	7.91267	8.05356	7.91831	8.15878	8.03787	8.35146	8.0982	8.12414	8.01074	8.27295	8.27645	8.33913	8.06229	8.4383	8.12969	8.35754	8.38347	8.16421	8.36239
GeneID:100001676;ZFIN:ZDB-GENE-060526-357	3.59132	3.59132	4.15532	3.59132	3.59132	3.59132	4.18664	4.48801	4.20099	3.98403	4.00641	3.59132	3.95906	4.17056	4.27253	3.59132	4.0363	4.50968	3.59132	3.97332	4.28502	4.11381	3.59132	4.19322	4.01695	3.59132	4.66046	3.96934
GeneID:100001681;ZFIN:ZDB-GENE-081105-40	7.93252	8.14494	7.88369	7.9192	8.07905	7.64022	7.98615	8.00679	8.59799	8.59531	8.67787	8.61171	8.71624	8.60368	8.54385	8.86294	8.91823	8.70647	8.9734	9.26147	9.1602	9.05549	9.02465	8.80874	8.97301	8.92636	9.01283	8.71966
GeneID:100001684;ZFIN:ZDB-GENE-030616-413	15.3452	15.0699	15.3659	15.1627	15.0884	14.9087	15.2832	15.1023	14.9161	14.9354	14.9541	14.926	14.8906	15.0045	15.2314	15.1037	15.1587	15.2964	15.078	15.1348	15.1068	15.0349	14.8882	14.5336	14.676	14.6072	14.854	14.4887
GeneID:100001692;ZFIN:ZDB-GENE-070130-1	4.43749	3.59132	3.99139	3.59132	3.59132	4.21895	4.18664	3.59132	4.20099	3.59132	3.59132	3.59132	3.59132	4.29842	3.98704	3.59132	4.35611	4.50968	4.45086	4.34881	4.15952	4.22953	3.59132	4.32589	4.32333	3.59132	4.25525	3.96934
GeneID:100001699;ZFIN:ZDB-GENE-050913-153	4.53412	4.33612	4.15532	4.00503	4.04219	4.35706	4.01376	4.16384	4.02402	3.59132	4.00641	4.18502	4.22488	4.00227	4.27253	4.17554	4.0363	4.00755	3.59132	3.97332	3.99439	3.59132	3.59132	3.59132	4.01695	3.59132	4.13499	3.59132
GeneID:100001700;ZFIN:ZDB-GENE-090313-258	3.59132	3.59132	3.59132	3.59132	3.59132	3.59132	3.59132	3.59132	3.59132	3.59132	3.59132	3.59132	4.10999	3.59132	3.59132	3.59132	3.59132	3.59132	3.59132	3.59132	3.59132	3.96178	3.59132	3.59132	3.59132	3.59132	3.59132	3.59132
GeneID:100001718;ZFIN:ZDB-GENE-131121-649	3.59132	4.02449	4.47489	3.59132	3.59132	3.59132	3.59132	3.59132	3.59132	4.14501	3.59132	3.59132	3.95906	3.59132	3.59132	3.59132	3.59132	4.00755	3.59132	3.97332	3.59132	4.48681	4.00057	3.59132	4.01695	3.59132	3.59132	4.24241
GeneID:100001725;ZFIN:ZDB-GENE-060503-247	6.3	6.28687	6.27168	6.49759	6.47463	6.26057	6.14929	6.50428	7.2895	7.16497	7.00523	6.97063	7.12508	7.01478	7.33086	7.16301	7.06579	7.03442	7.33995	7.69344	7.63342	7.25373	7.54974	7.85182	7.53137	7.55393	7.21624	7.50993
GeneID:100001739;ZFIN:ZDB-GENE-070820-22	3.59132	4.54605	4.47489	4.50426	4.96984	3.59132	4.01376	4.64582	3.59132	3.98403	4.17636	4.18502	3.95906	4.58178	4.46552	3.59132	4.0363	4.41541	4.57916	4.58517	3.59132	3.59132	4.40187	3.59132	3.59132	4.41603	4.52232	4.24241
GeneID:100001748;ZFIN:ZDB-GENE-111020-11	6.15235	5.85092	6.21704	5.99414	6.09301	6.01643	6.19218	6.09022	6.13128	5.915	6.35051	5.85353	5.72386	6.00405	6.72481	6.29193	6.40604	6.1403	6.35433	6.32353	5.96579	5.66717	5.79886	5.93327	5.72983	5.62938	6.12205	5.60229
GeneID:100001751;ZFIN:ZDB-GENE-100913-1	7.43121	7.73349	7.35821	7.48361	7.575	7.72987	7.3178	7.88854	8.36902	7.80053	7.70229	7.98481	7.73054	7.37501	7.52293	7.92426	7.62854	7.62297	7.57024	7.49619	7.39338	7.60861	7.87278	6.7391	7.58018	7.94313	6.81867	7.70161
GeneID:100001756;ZFIN:ZDB-GENE-131121-388	3.59132	5.23943	4.47489	3.59132	4.5839	4.95455	4.18664	4.39585	5.03487	5.05358	4.86655	4.75529	4.61278	4.00227	3.59132	4.59008	4.74251	4.41541	4.09243	3.59132	3.59132	5.17232	5.59834	4.32589	4.89714	5.74903	4.25525	6.31667
GeneID:100001760	3.59132	3.59132	3.59132	3.59132	3.59132	3.59132	3.59132	3.59132	3.59132	3.59132	3.59132	3.59132	3.59132	3.59132	3.59132	3.59132	3.59132	4.00755	3.59132	3.59132	3.59132	3.59132	3.59132	3.59132	3.59132	3.59132	3.59132	3.59132
GeneID:100001767;ZFIN:ZDB-GENE-120813-7	3.59132	4.33612	3.59132	3.59132	3.59132	4.03686	3.59132	3.99748	4.02402	3.59132	3.59132	4.18502	4.405	4.49833	3.59132	3.59132	3.59132	3.59132	3.59132	4.24917	3.59132	3.59132	3.59132	4.90151	4.83407	4.82992	4.59415	4.34106
GeneID:100001772;ZFIN:ZDB-GENE-131120-103	4.01893	3.59132	4.27993	3.59132	4.04219	4.03686	4.01376	3.99748	4.33531	3.59132	4.17636	4.31596	4.10999	4.29842	3.98704	3.59132	4.21817	4.00755	4.57916	4.43587	4.15952	5.13575	4.72347	5.34921	5.25832	5.40095	5.63704	4.91163
GeneID:100001777;ZFIN:ZDB-GENE-060526-194	3.59132	4.97925	4.76291	4.41053	4.2264	3.59132	4.18664	3.59132	4.44735	4.26741	4.92479	4.0126	4.61278	4.17056	3.59132	3.59132	4.0363	4.30738	4.57916	4.51394	3.99439	3.96178	3.59132	4.01846	3.59132	4.07175	4.13499	4.57515
GeneID:100001781;ZFIN:ZDB-GENE-071024-1	6.03615	5.82199	5.75669	6.32508	6.30812	6.09438	5.52112	6.00341	5.90481	6.44523	6.29493	6.14363	5.79016	6.3469	5.9956	5.55664	6.36531	6.05238	6.27253	6.27571	6.13616	6.43218	6.35568	6.851	6.85603	6.9555	6.78468	6.70423
GeneID:100001785;ZFIN:ZDB-GENE-121214-39	9.8029	10.0919	9.98935	10.3134	9.99891	10.5741	10.3045	9.92637	7.09431	6.06314	6.75701	6.83184	6.7521	5.75228	5.76236	6.04406	6.50291	7.04559	5.6614	6.10307	5.13425	4.48681	4.40187	4.19322	4.32333	4.07175	4.13499	4.24241
GeneID:100001799;ZFIN:ZDB-GENE-110411-159	3.59132	4.02449	3.59132	4.00503	3.59132	4.03686	3.59132	3.59132	3.59132	3.59132	3.59132	4.0126	3.59132	4.17056	3.59132	3.59132	4.0363	3.59132	3.94654	3.59132	4.63809	3.59132	4.00057	3.59132	3.59132	3.59132	4.44358	3.96934
GeneID:100001805	6.23866	6.30743	6.08037	6.01736	5.20045	5.68385	6.19218	5.95781	6.4775	6.23249	6.09149	6.30745	6.0967	5.93339	6.46204	6.54974	6.28007	6.16142	5.72632	6.1572	6.26951	5.90796	5.94925	5.3898	5.16637	5.18155	5.43509	5.40297
GeneID:100001810;ZFIN:ZDB-GENE-141211-6	8.68277	8.93396	8.89263	8.92142	8.49959	8.87973	8.88384	8.71072	9.01255	9.04915	9.07475	8.65314	8.89163	8.95541	9.25628	9.07622	9.04682	8.97053	9.02722	9.11872	8.97433	9.12531	9.05941	8.80531	8.98209	8.68745	8.87052	8.85037
GeneID:100001826;ZFIN:ZDB-GENE-081104-442	4.32668	4.44827	5.12367	4.86254	5.14707	4.81911	4.60858	3.99748	4.85362	5.25864	4.50723	4.60588	5.12529	5.24816	5.23181	5.52334	5.23174	5.53039	5.72632	6.0467	5.89588	6.05914	5.74466	4.77075	5.4233	5.78659	6.02628	5.79744
GeneID:100001828;ZFIN:ZDB-GENE-071203-1	5.3089	3.59132	4.87925	4.86254	4.9037	4.95455	4.82522	4.71525	5.32733	5.66976	5.34423	5.88025	5.26436	6.00405	5.41264	5.71121	5.5361	5.65898	5.6614	5.10108	5.91959	5.24216	5.01355	5.34921	5.81767	5.05414	5.33738	5.3066
GeneID:100001832	6.3	6.17913	6.64497	6.44805	6.37293	6.68144	6.29386	5.88636	5.52598	6.17835	6.21715	6.07675	6.52058	6.38213	6.53612	6.56534	6.48407	6.24277	6.38055	6.38481	6.09554	6.11173	6.14725	6.60154	5.95222	6.39987	6.10343	6.10002
GeneID:100001834;ZFIN:ZDB-GENE-141212-320	4.62061	4.02449	4.15532	4.00503	4.2264	4.35706	4.31792	4.39585	4.78538	4.53909	4.92479	4.42522	4.10999	4.00227	4.14923	5.17442	4.88751	4.98352	4.37785	4.71224	4.56335	4.78871	4.65357	4.83825	4.61601	4.82992	5.07227	4.57515
GeneID:100001836;ZFIN:ZDB-GENE-071207-2	5.54184	5.28509	5.61864	4.97564	4.48249	5.32872	5.20213	5.52185	5.23778	5.46537	4.41321	5.1981	5.5545	5.20586	5.30744	5.41777	5.49696	5.74763	5.6614	5.81704	5.50894	5.94739	5.32203	5.01759	4.95659	5.40095	5.19336	5.20178
GeneID:100001838;ZFIN:ZDB-GENE-030131-9391	4.77198	3.59132	3.59132	3.59132	3.59132	3.59132	3.59132	3.99748	3.59132	3.59132	4.30544	4.0126	3.59132	4.49833	3.59132	4.00583	4.35611	4.30738	4.51753	4.51394	4.56335	4.22953	4.16818	5.46715	4.32333	5.18155	5.11408	5.20178
GeneID:100001845;ZFIN:ZDB-GENE-130530-826	5.8545	5.23943	5.43044	5.58573	5.39266	5.71781	5.85876	5.70288	5.72916	5.40028	5.59153	5.61747	5.89373	5.43978	5.9956	5.30228	5.23174	5.34855	5.30469	4.71224	5.57186	5.56721	5.36015	4.77075	5.01289	5.4501	5.23104	5.23777
GeneID:100001846	3.59132	4.02449	3.59132	4.17442	3.59132	3.59132	3.59132	3.59132	3.59132	3.59132	3.59132	3.59132	3.95906	3.59132	4.27253	3.59132	4.35611	3.59132	3.59132	3.97332	3.99439	3.96178	3.59132	3.59132	4.19111	3.59132	4.59415	4.12441
GeneID:100001853;ZFIN:ZDB-GENE-030131-4173	8.62152	8.59284	8.54504	8.66874	8.60459	8.43379	8.75412	8.389	8.35944	8.15071	8.16906	8.23869	8.35916	8.23967	8.4972	8.37168	8.28806	8.56727	8.37555	8.49639	8.44497	8.38944	8.10588	8.30526	8.20032	8.33601	8.32892	7.9938
GeneID:100001854;ZFIN:ZDB-GENE-060414-7	3.59132	3.59132	3.59132	3.59132	3.59132	3.59132	3.59132	3.59132	3.59132	3.59132	4.00641	3.59132	3.59132	3.59132	3.59132	3.59132	3.59132	3.59132	3.59132	3.59132	3.59132	3.59132	4.16818	3.59132	3.59132	3.59132	3.59132	3.59132
GeneID:100001870;ZFIN:ZDB-GENE-070912-623	3.59132	3.59132	3.99139	3.59132	3.59132	3.59132	3.59132	3.59132	4.20099	3.59132	3.59132	3.59132	3.95906	3.59132	3.59132	3.59132	4.0363	3.59132	3.59132	4.12999	3.59132	3.59132	4.16818	3.59132	3.59132	3.59132	3.59132	4.5046
GeneID:100001876;ZFIN:ZDB-GENE-091204-369	5.98671	6.17913	6.19834	6.32508	6.45487	6.1681	6.40672	6.56516	6.97304	6.8842	6.84893	7.02947	7.00539	7.03677	7.00933	6.85827	6.87825	6.62052	6.77397	7.1242	7.34351	6.94977	6.99371	6.66435	6.70151	6.51278	6.78468	7.06296
GeneID:100001877;ZFIN:ZDB-GENE-141212-148	4.96253	4.85494	5.12367	4.73527	4.83307	4.66224	4.82522	5.23056	4.97781	4.45902	4.41321	4.52054	4.22488	4.79327	4.91908	4.59008	3.59132	4.30738	4.63666	4.43587	4.56335	4.78871	4.84957	4.19322	4.32333	4.07175	4.44358	4.91163
GeneID:100001879;ZFIN:ZDB-GENE-131126-2	6.98207	6.87056	6.83605	6.9858	6.4941	6.40879	7.22995	6.67949	7.78181	7.93939	7.68118	7.89962	7.80884	7.68333	7.97007	7.73993	7.83311	7.78423	8.58063	8.416	8.703	8.47303	8.55163	8.00946	8.07565	8.23612	8.3444	8.0539
GeneID:100001880;ZFIN:ZDB-GENE-131121-181	5.90897	5.19193	5.55897	5.55333	5.51918	5.93367	5.55575	6.13162	5.03487	5.09765	5.34423	5.05242	5.08773	7.33133	7.50848	6.43536	7.75784	7.36329	6.31404	4.87562	6.17561	6.02291	6.24593	6.72446	6.18654	6.85718	7.4922	6.47663
GeneID:100001887;ZFIN:ZDB-GENE-141215-28	5.26534	5.19193	5.32443	5.12575	5.47842	5.32872	5.15552	5.88636	5.93194	5.69647	5.13046	5.32749	5.70099	5.32849	5.92982	5.84929	5.61091	5.62803	5.78815	6.35451	6.51802	6.19509	6.52121	6.23636	6.70151	5.89323	6.22871	6.53051
GeneID:100001896;ZFIN:ZDB-GENE-070912-291	7.21909	7.39018	7.47684	7.29375	7.65392	7.79171	7.47027	7.39613	7.45214	7.34425	7.59352	7.63909	7.5897	7.53746	7.13739	7.37057	7.56808	7.57774	7.6089	7.83483	7.77782	7.56649	7.56476	7.93595	7.8624	7.4119	7.76434	7.69581
GeneID:100001900;ZFIN:ZDB-GENE-081107-68	3.59132	4.33612	3.59132	4.00503	3.59132	3.59132	3.59132	3.59132	3.59132	3.59132	3.59132	3.59132	4.32098	4.49833	4.46552	4.6667	4.0363	3.59132	5.21254	4.87562	5.13425	4.73579	4.00057	3.59132	4.32333	4.07175	4.72227	4.24241
GeneID:100001903;ZFIN:ZDB-GENE-050419-103	7.89413	7.92813	7.91197	7.61478	8.32883	8.19191	7.88789	8.05464	7.98257	8.10898	7.80987	8.04271	7.79352	7.75765	7.5514	8.12956	7.90462	8.16624	7.69865	7.53655	7.74625	7.71156	7.80492	8.18359	8.29573	8.06467	8.16856	8.58844
GeneID:100001904;ZFIN:ZDB-GENE-030131-9888	8.86885	8.82666	9.03548	9.0107	8.90903	9.03446	9.07703	8.88234	8.06154	7.99648	7.6307	8.13076	7.86367	7.92524	7.86643	7.67045	7.82576	8.20634	7.17268	7.614	7.73343	7.50408	7.23893	7.45508	7.16551	7.21517	7.20776	7.75834
GeneID:100001905;ZFIN:ZDB-GENE-030131-2209	6.03615	6.44342	6.05968	6.52966	6.55095	6.42873	6.29386	6.3393	6.441	6.10264	6.06937	6.26829	6.44292	6.51473	6.11823	6.40088	6.40604	6.49473	6.31404	5.94718	6.37433	6.05914	6.26484	6.19391	6.16485	6.4232	6.04599	6.31667
GeneID:100001906;ZFIN:ZDB-GENE-030131-2523	7.59205	7.60098	7.46923	7.53129	7.59292	7.4421	7.5039	7.82861	7.75279	7.62717	7.70925	7.80905	7.78321	7.91937	7.79094	7.95961	7.4581	7.66682	7.81176	7.97823	7.909	7.8583	7.68644	8.03315	8.03546	7.62493	8.18586	7.96519
GeneID:100001908	3.59132	3.59132	3.99139	3.59132	3.59132	3.59132	3.59132	3.59132	3.59132	3.98403	3.59132	3.59132	3.95906	3.59132	3.59132	3.59132	3.59132	3.59132	3.59132	3.59132	3.59132	3.59132	3.59132	3.59132	3.59132	3.59132	3.59132	3.59132
GeneID:100001914;ZFIN:ZDB-GENE-070424-86	8.64479	8.88465	9.05839	8.78437	9.08021	8.69024	8.91218	8.74024	8.69633	8.67367	8.49694	8.62692	8.47875	8.61461	8.74458	8.79293	8.63315	8.82055	8.27295	8.54977	8.23853	8.50197	8.42605	8.19413	7.68056	7.77512	8.14223	8.27193
GeneID:100001919;ZFIN:ZDB-GENE-091116-60	3.59132	3.59132	3.59132	3.59132	3.59132	3.59132	3.59132	3.59132	3.59132	3.98403	3.59132	3.59132	3.59132	3.59132	3.59132	3.59132	3.59132	3.59132	3.59132	3.59132	3.59132	3.59132	4.29553	3.59132	3.59132	4.07175	3.59132	3.59132
GeneID:100001920;ZFIN:ZDB-GENE-121214-166	5.70758	5.37147	5.3608	5.12575	5.03213	4.88905	5.29013	5.27105	5.48872	5.46537	5.42006	5.61747	5.67771	5.32849	5.50954	5.41777	5.74859	6.18222	5.59303	5.41992	5.91959	5.33974	5.43299	6.03396	5.75977	5.62938	5.92319	5.8637
GeneID:100001930	3.59132	3.59132	3.59132	4.00503	4.04219	3.59132	3.59132	3.59132	3.59132	3.59132	3.59132	3.59132	3.95906	3.59132	3.59132	3.59132	4.0363	4.00755	3.59132	3.59132	3.59132	3.59132	3.59132	3.59132	4.61601	3.59132	3.59132	4.24241
GeneID:100001934;ZFIN:ZDB-GENE-070821-2	5.22012	5.56407	4.98373	5.25827	5.25149	4.81911	5.05615	4.64582	4.44735	5.43326	5.49149	4.68361	5.00857	4.85451	5.10831	4.59008	5.07291	4.17795	5.33389	5.01645	4.94223	5.05887	5.90099	5.01759	4.89714	5.4501	4.98359	5.52071
GeneID:100001936;ZFIN:ZDB-GENE-030131-7523	6.71219	6.11016	6.32422	6.39668	6.64083	6.34721	6.66932	6.47282	5.95854	6.02246	5.85197	6.34552	6.33211	5.93339	6.43127	6.43536	6.06635	6.02948	6.15528	5.77064	5.84715	6.05914	5.46785	4.96113	6.16485	5.78659	5.46601	5.27268
GeneID:100001940;ZFIN:ZDB-GENE-030131-8217	4.32668	5.03635	4.55633	5.12575	4.75708	4.35706	5.05615	5.14511	5.93194	5.40028	5.17646	5.28591	4.61278	4.65782	5.19209	5.34201	4.88751	5.59631	5.33389	6.08454	5.25947	5.40065	5.65887	5.3898	5.06643	5.40095	5.58256	5.62836
GeneID:100001978;ZFIN:ZDB-GENE-060526-155	4.01893	4.91894	3.99139	4.3031	4.04219	4.66224	4.52303	5.00351	4.02402	4.85685	4.41321	5.15158	5.38877	4.29842	4.54615	4.17554	4.35611	4.98352	4.79016	4.34881	4.94223	4.83892	5.06308	5.01759	5.1175	4.74277	4.66046	5.3066
GeneID:100001980;ZFIN:ZDB-GENE-030131-5484	6.50413	6.38677	6.69852	6.56101	6.43484	6.44838	6.47715	5.91061	6.38437	6.78069	6.29493	6.36417	6.37471	6.21597	6.50696	6.04406	6.34449	6.30077	5.8472	6.06576	6.3574	6.17883	6.18758	6.03396	6.00245	5.71036	6.17642	6.02577
GeneID:100001989;ZFIN:ZDB-GENE-081107-36	5.22012	5.63355	4.93279	4.73527	4.48249	5.23362	5.00294	5.23056	5.48872	5.43326	4.97996	4.88453	5.41798	4.85451	4.86602	5.30228	5.32675	5.46082	5.33389	5.48062	5.44269	5.86733	5.62896	4.96113	5.4233	5.85863	5.49618	6.02577
GeneID:100001991	3.59132	4.54605	4.76291	4.00503	4.5839	4.57252	4.18664	4.16384	5.19032	4.14501	4.97996	4.42522	4.61278	4.79327	4.86602	4.6667	4.35611	4.80796	4.88047	4.58517	5.33612	5.30809	5.01355	5.26368	4.89714	4.64687	4.66046	4.9581
GeneID:100002007;ZFIN:ZDB-GENE-121005-1	6.01166	6.15653	5.73023	6.51372	5.70537	5.75091	5.9375	5.88636	5.98461	6.14102	6.45539	5.88025	6.14713	6.6645	6.31784	6.34748	6.50291	6.57467	6.40629	7.15919	6.62036	6.68092	6.64078	6.87764	7.04271	7.14767	7.49916	7.01695
GeneID:100002010;ZFIN:ZDB-GENE-050517-15	7.31944	7.07355	7.20146	7.33917	6.56939	7.38294	7.5039	6.99755	7.17343	7.21853	7.4343	7.5052	7.43347	7.17196	7.65993	7.05762	7.85494	7.36329	7.68321	7.71116	7.76528	7.42541	7.41527	8.72042	8.21581	8.20343	8.51139	8.10723
GeneID:100002012;ZFIN:ZDB-GENE-080220-2	5.50593	5.09063	5.39612	5.48591	5.89838	5.37358	5.62231	5.75797	5.87711	5.61464	4.97996	5.24282	5.19691	5.43978	5.37858	6.13179	5.23174	5.26747	5.27477	5.25348	5.29841	5.37058	5.77204	5.67414	5.38411	5.4501	5.15441	5.04539
GeneID:100002014;ZFIN:ZDB-GENE-081104-98	5.54184	5.32905	5.64745	5.52007	4.96984	5.23362	5.65433	5.489	5.56217	5.05358	5.08253	5.1981	5.38877	5.54185	5.8841	5.30228	5.57405	5.46082	5.4702	5.45064	5.60219	5.71438	5.65887	5.3898	5.4233	5.24032	5.61009	5.20178
GeneID:100002015;ZFIN:ZDB-GENE-070705-78	7.18756	7.01318	7.22881	7.24683	7.20686	7.71398	7.54486	7.24796	7.21674	7.24458	7.42586	7.41137	7.57781	7.82831	7.69223	7.50457	7.77322	7.31809	8.05879	8.02616	8.27432	7.70048	7.7665	8.38561	8.15282	8.57446	8.3559	8.37693
GeneID:100002020;ZFIN:ZDB-GENE-081104-528	4.01893	4.33612	4.47489	4.00503	4.2264	4.03686	3.59132	4.29027	3.59132	4.14501	4.17636	3.59132	3.59132	3.59132	4.27253	4.59008	3.59132	3.59132	4.45086	3.59132	4.56335	3.96178	3.59132	4.43658	3.59132	4.53948	4.13499	4.24241
GeneID:100002026;ZFIN:ZDB-GENE-120215-215	5.35093	5.9607	5.78262	5.41464	5.59694	5.23362	5.24695	5.64534	6.22093	6.64287	6.04688	5.85353	6.40239	6.62123	6.17562	6.19406	6.21247	6.4273	6.22973	6.38481	6.53311	6.43218	5.85091	6.23636	6.44118	6.32742	6.08455	6.39168
GeneID:100002034;ZFIN:ZDB-GENE-030616-153	10.0867	9.7191	9.98272	9.89337	9.89483	9.72157	10.1558	9.96991	9.86878	9.73394	9.833	9.98217	9.88199	9.86683	10.2346	10.0151	10.057	10.1044	10.1251	10.1243	9.87597	10.0174	9.95075	10.4337	10.2175	10.2357	10.6687	10.2837
GeneID:100002035;ZFIN:ZDB-GENE-080220-22	6.75611	7.10858	6.65855	6.66552	7.00674	6.82272	6.6237	6.89536	7.2996	7.40703	6.92322	7.15094	7.1575	6.72019	6.3676	7.11129	6.14137	6.77689	6.9575	6.76306	6.82953	7.36342	7.14184	7.14172	7.27854	7.29216	6.81867	6.94993
GeneID:100002038;ZFIN:ZDB-GENE-090312-215	3.59132	3.59132	3.59132	3.59132	3.59132	3.59132	3.59132	3.59132	3.59132	3.59132	3.59132	3.59132	4.32098	4.17056	3.59132	3.59132	3.59132	3.59132	3.59132	3.59132	3.99439	4.11381	3.59132	4.01846	3.59132	3.59132	3.59132	3.59132
GeneID:100002040;ZFIN:ZDB-GENE-081124-1	5.93539	6.26599	6.05968	6.30658	6.16854	6.44838	6.56046	6.51975	10.393	10.0682	10.179	10.5155	10.4483	10.6018	10.2465	10.3312	10.6843	10.6556	10.9087	11.2307	11.1695	11.2055	11.0301	10.8276	10.6755	10.619	10.9021	10.8591
GeneID:100002043	5.88202	6.17913	5.90513	6.34333	6.35166	6.82272	6.25409	6.44062	6.19907	6.36724	5.92843	6.00639	6.62952	6.43335	6.3676	6.3107	5.78084	6.26238	6.12432	6.00777	6.25124	6.25831	6.40744	7.15263	6.1204	7.13377	6.92641	6.28549
GeneID:100002045;ZFIN:ZDB-GENE-140106-237	4.43749	4.20166	4.15532	4.3031	3.59132	4.21895	4.18664	4.39585	5.76011	5.40028	5.6232	5.51646	5.85327	5.69558	5.76236	5.26118	5.78084	5.13435	5.82781	5.62064	5.7705	5.40065	5.24194	5.7056	5.87314	5.49737	5.55442	5.67896
GeneID:100002054	3.59132	3.59132	3.59132	3.59132	3.59132	3.59132	3.59132	3.59132	3.59132	3.59132	3.59132	3.59132	3.59132	3.59132	3.59132	3.59132	3.59132	3.59132	4.20353	3.59132	3.59132	3.59132	3.59132	3.59132	3.59132	4.07175	3.59132	3.59132
GeneID:100002059	5.90897	5.66692	5.12367	5.3774	5.20045	5.13013	5.29013	5.64534	6.38437	6.30151	5.6541	6.36417	6.04431	6.11414	6.26622	6.61112	6.59349	6.09706	6.51654	7.03276	7.46506	7.07582	6.50552	6.91668	7.0886	6.51278	7.01682	7.49664
GeneID:100002060;ZFIN:ZDB-GENE-110421-4	7.51811	7.1871	7.22881	7.24683	7.56596	7.4896	7.52862	7.03004	5.03487	5.89243	6.27589	5.90645	5.81154	5.85879	5.54023	5.7682	5.5361	5.68921	5.5694	5.14112	5.63181	5.73736	5.87619	5.85243	6.40494	6.22449	5.30297	6.23735
GeneID:100002070;ZFIN:ZDB-GENE-070912-330	5.26534	5.14241	5.3608	4.86254	5.30042	4.81911	4.88789	5.489	5.32733	5.7981	5.49149	5.10309	5.08773	5.20586	4.54615	5.71121	5.01458	5.46082	5.18015	5.05957	4.70706	5.96667	6.14725	5.07128	6.00245	6.02328	5.40338	5.4923
GeneID:100002071	5.07277	6.15653	5.16669	5.25827	5.92798	5.68385	4.94697	5.91061	6.19907	6.42998	5.49149	6.34552	5.44651	4.96699	5.27023	5.9257	5.12834	5.22476	5.5694	5.48062	5.33612	6.04115	6.65504	6.00949	6.00245	6.44614	5.49618	6.18746
GeneID:100002072;ZFIN:ZDB-GENE-070912-530	9.07703	8.90458	9.09578	9.09477	9.07386	8.7575	9.20727	9.11291	8.88828	8.95035	9.02551	9.05262	9.01099	9.29783	9.08254	8.84418	9.30331	9.18613	9.10821	9.06475	9.23695	9.32733	9.2772	9.12717	9.02664	8.94228	9.28341	9.31383
GeneID:100002086;ZFIN:ZDB-GENE-070705-79	5.01904	4.78664	4.38401	4.58822	4.83307	4.03686	4.6865	4.29027	4.78538	3.98403	4.17636	4.52054	4.87775	4.40517	3.98704	4.50598	4.66094	4.59409	4.79016	4.34881	4.63809	4.73579	4.57781	4.19322	4.89714	4.41603	4.93637	4.91163
GeneID:100002095;ZFIN:ZDB-GENE-070424-37	6.91928	6.30743	6.88291	6.86626	6.65813	7.08135	6.38854	6.82289	6.10791	6.65598	6.23701	6.22799	6.67534	6.46647	6.30085	6.23405	6.42596	6.49473	6.40629	6.36974	6.25124	6.40468	6.56726	6.53579	6.54458	6.32742	6.3746	6.25358
GeneID:100002104;ZFIN:ZDB-GENE-111109-3	4.01893	4.44827	4.15532	4.3031	3.59132	4.57252	4.42747	4.89773	5.0891	5.22044	5.17646	5.68063	5.38877	5.289	5.06397	5.12847	5.4148	5.49609	6.52826	6.42905	6.17561	6.36238	6.3904	6.00949	6.27002	6.4232	6.34349	6.53051
GeneID:100002108;ZFIN:ZDB-GENE-070424-226	6.01166	6.3277	6.12084	5.87157	6.35166	7.00466	6.35144	6.2857	6.05994	5.66976	5.90343	6.16522	5.83257	5.85879	5.9956	5.9743	5.90248	5.46082	6.15528	6.12136	5.82209	5.20776	5.74466	7.09722	6.68659	6.75149	6.5614	6.97904
GeneID:100002110;ZFIN:ZDB-GENE-040724-16	5.01904	4.71321	4.15532	4.80096	4.67458	4.35706	4.60858	4.57057	5.2834	5.09765	5.42006	5.05242	5.08773	4.79327	5.41264	5.48914	4.88751	4.92823	5.54533	5.94718	5.17751	5.59295	5.90099	5.93327	5.92637	5.40095	6.08455	6.0634
GeneID:100002113;ZFIN:ZDB-GENE-030131-9512	5.22012	4.91894	4.87925	4.50426	4.83307	5.13013	4.6865	4.39585	4.78538	4.26741	4.59144	4.18502	4.67207	4.79327	4.68753	3.59132	3.59132	4.30738	4.63666	4.87562	4.15952	4.55609	4.29553	4.90151	4.32333	4.26769	4.35576	4.64032
GeneID:100002129;ZFIN:ZDB-GENE-070501-4	7.30971	7.17614	7.09642	6.87868	6.93793	6.66483	7.19942	6.67949	7.31958	6.57545	7.35643	6.72159	7.08348	7.18184	7.66645	7.2516	7.60294	7.44962	7.04914	7.00414	7.43365	7.10143	7.49589	8.38561	7.95154	7.95889	8.45191	8.0539
GeneID:100002134	6.21759	6.47994	6.05968	6.28784	6.77364	6.52432	6.25409	6.57997	6.88152	6.85054	7.09349	6.8839	7.29489	7.31348	6.83396	7.10072	6.92059	7.23292	7.15032	7.05153	6.91211	7.20737	7.29416	7.06291	7.52307	7.56429	6.98732	7.35641
GeneID:100002136;ZFIN:ZDB-GENE-070912-214	6.79871	6.56726	6.81202	6.57643	6.74159	6.79253	6.8383	7.33697	7.32947	7.09981	6.92322	7.12961	6.95084	6.65022	6.62012	6.96729	7.00163	6.33812	7.1947	7.27529	6.92352	6.88228	7.14184	7.35494	7.12207	7.53297	7.32215	7.8809
GeneID:100002138;ZFIN:ZDB-GENE-151029-1	4.62061	5.45213	4.55633	5.02798	5.30042	4.81911	5.15552	5.45526	5.93194	5.3664	5.7426	5.24282	4.83022	4.17056	4.68753	5.38048	5.37157	5.18044	5.70504	5.14112	5.25947	5.54095	5.28266	5.60882	5.81767	6.22449	5.43509	5.94719
GeneID:100002141	3.59132	3.59132	3.59132	3.59132	3.59132	3.59132	3.59132	3.59132	3.59132	3.59132	3.59132	3.59132	3.59132	3.59132	3.59132	3.59132	3.59132	3.59132	3.59132	3.59132	3.59132	3.59132	3.59132	3.59132	3.59132	4.07175	3.59132	3.59132
GeneID:100002145;ZFIN:ZDB-GENE-041008-80	4.69937	4.78664	4.27993	3.59132	4.36608	3.59132	4.01376	4.29027	4.78538	4.61211	4.59144	4.52054	4.78033	4.65782	4.14923	3.59132	4.47111	4.17795	4.29652	4.34881	4.15952	4.67976	4.78855	4.19322	4.32333	4.53948	4.66046	4.24241
GeneID:100002155;ZFIN:ZDB-GENE-030131-4694	10.2074	10.0919	10.4111	10.2615	10.0928	10.1159	10.2623	10.2744	9.77654	9.79067	10.0149	9.9326	9.95477	9.8729	9.97548	9.86667	10.0445	9.9166	9.87501	9.83715	9.90048	9.90528	9.82437	9.56251	9.58864	9.57588	9.6389	9.35476
GeneID:100002173;ZFIN:ZDB-GENE-111109-2	4.43749	4.54605	3.59132	3.59132	4.36608	3.59132	4.42747	4.64582	5.52598	5.52722	5.79842	5.68063	5.5545	5.83296	5.68348	5.30228	6.18918	5.62803	6.6187	6.52711	6.25124	6.63459	6.16757	6.35637	6.32946	6.73308	6.8843	6.66878
GeneID:100002175;ZFIN:ZDB-GENE-040718-215	5.64383	5.19193	5.52806	5.3774	4.36608	5.45865	5.52112	5.00351	5.03487	4.74232	5.6541	4.822	4.78033	4.72797	5.19209	4.92303	5.01458	4.80796	4.9228	5.10108	5.04242	5.40065	5.32203	4.90151	5.21325	4.82992	4.44358	4.863
GeneID:100002182;ZFIN:ZDB-GENE-141222-10	5.3089	5.76215	5.80805	5.81919	5.77291	6.34721	5.9375	5.67443	6.03529	6.08304	5.79842	6.07675	5.72386	6.09283	5.76236	5.55664	5.68158	5.56378	5.59303	5.5385	6.09554	6.00443	5.36015	5.57487	6.34872	4.98452	5.63704	5.54849
GeneID:100002184;ZFIN:ZDB-GENE-030131-740	7.82095	7.6804	7.61422	7.65835	7.87488	7.74558	7.87512	7.99048	7.21674	6.94923	7.18664	7.09701	7.26548	7.75105	7.23741	7.33501	7.09067	6.86805	6.84096	7.36031	6.96827	7.00517	6.62638	6.53579	6.45896	6.4232	6.49249	6.73882
GeneID:100002189;ZFIN:ZDB-GENE-121214-194	3.59132	3.59132	3.59132	3.59132	3.59132	3.59132	3.59132	4.16384	3.59132	3.59132	3.59132	4.31596	3.59132	4.00227	4.14923	3.59132	3.59132	3.59132	4.09243	3.59132	4.28502	3.59132	3.59132	3.59132	4.19111	4.07175	4.13499	3.59132
GeneID:100002190;ZFIN:ZDB-GENE-120612-1	6.25941	6.9883	6.51644	6.04019	6.55095	6.28275	6.71351	6.35671	6.88152	7.11873	7.36529	7.07485	7.35195	7.06913	7.47913	7.28928	7.28619	7.33634	7.36602	7.82402	6.889	7.47834	7.18147	7.14172	7.3271	7.09126	7.46404	7.59968
GeneID:100002194;ZFIN:ZDB-GENE-070117-1989	7.50115	7.52552	7.30785	7.77505	7.501	7.25671	7.5768	7.40438	7.62244	7.43741	6.95895	7.71949	7.54153	7.85316	7.44917	7.81267	7.85494	7.44962	7.39161	7.62652	7.4958	7.33499	7.47218	7.31671	7.18674	7.25418	7.30636	7.20909
GeneID:100002196;ZFIN:ZDB-GENE-141219-2	10.2191	9.88532	10.1026	10.0819	10.1899	10.0824	9.94344	9.79821	10.1245	10.1997	10.2966	10.2098	10.4556	10.9566	10.3338	10.3874	10.4765	10.3408	10.2435	10.2024	10.4763	10.3013	10.5642	11.1637	10.9272	11.1006	11.2285	11.0411
GeneID:100002197;ZFIN:ZDB-GENE-141222-57	7.43121	7.3615	7.27326	7.80118	7.26403	7.23454	7.56092	7.27525	7.16239	6.93859	7.06103	7.44621	7.18134	7.15198	6.98856	6.97891	7.18603	6.8806	7.29994	7.15919	7.00093	7.03208	7.1618	6.75358	7.45488	6.85718	7.12905	7.05387
GeneID:100002200;ZFIN:ZDB-GENE-081120-4	6.21759	5.56407	6.37483	5.58573	5.51918	5.87551	6.01186	6.15186	6.67848	6.66896	6.38636	5.9821	6.21161	6.39941	6.82224	6.64083	6.11682	6.22289	6.41898	6.72834	6.76744	6.98694	6.55208	6.29767	6.47651	5.95983	6.34349	6.20429
GeneID:100002201;ZFIN:ZDB-GENE-131127-498	4.19387	4.85494	4.82277	4.3031	4.67458	4.66224	4.31792	4.57057	4.54503	5.05358	4.66816	4.42522	3.59132	5.20586	3.59132	4.86486	4.35611	4.17795	5.07707	4.34881	4.56335	5.01835	3.59132	3.59132	4.61601	4.98452	4.88694	5.4923
GeneID:100002203;ZFIN:ZDB-GENE-070912-636	5.17308	5.14241	5.32443	5.67828	4.9037	4.47219	5.74589	5.45526	4.85362	5.00767	5.26332	5.05242	5.16166	4.85451	5.30744	5.34201	4.66094	4.92823	5.88515	5.45064	4.83154	5.30809	5.87619	5.12249	5.01289	4.26769	5.40338	5.67896
GeneID:100002220;ZFIN:ZDB-GENE-081104-328	10.8822	10.8048	10.7394	10.9585	10.7971	10.9796	10.9692	10.778	11.0932	11.0471	11.0017	11.0757	11.0514	11.0686	11.1979	11.0367	11.0982	11.1066	10.9802	11.1043	11.1219	11.0041	11.0172	10.8742	11.0372	11.0279	10.8731	10.9433
GeneID:100002223;ZFIN:ZDB-GENE-081105-107	6.60401	6.9109	7.18293	7.06385	7.00674	6.76167	6.66932	7.00846	7.10589	6.82764	6.77052	6.61746	6.61783	6.59162	7.12794	7.05762	6.77425	6.66492	6.55143	6.79694	6.4239	6.8114	6.48964	6.00949	6.77386	6.75149	6.29546	7.1336
GeneID:100002225;ZFIN:ZDB-GENE-080219-34	6.86696	6.55023	6.99368	6.57643	6.64083	6.77719	6.79792	6.65177	6.85425	6.51907	6.64404	6.50496	6.92275	6.99245	7.19282	6.81998	6.86386	6.72202	6.82214	7.15919	6.84163	6.62276	6.45734	6.83749	6.60948	6.35199	6.99722	6.34716
GeneID:100002227;ZFIN:ZDB-GENE-091204-478	7.69997	8.16713	7.98301	8.22426	7.96006	8.3074	8.06131	8.14088	8.06154	7.93939	7.94575	7.81571	7.93054	7.52976	7.86643	8.1653	7.81837	7.905	8.02251	7.97335	8.02394	8.00947	7.65171	7.79055	7.86895	7.82762	7.7411	7.95067
GeneID:100002232;ZFIN:ZDB-GENE-050419-161	4.53412	3.59132	3.59132	3.59132	4.04219	4.03686	3.59132	3.99748	4.20099	3.98403	4.30544	4.0126	4.10999	3.59132	3.59132	3.59132	4.47111	3.59132	3.59132	4.34881	4.15952	3.96178	3.59132	3.59132	4.52988	4.07175	3.59132	3.59132
GeneID:100002234;ZFIN:ZDB-GENE-080208-5	5.98671	6.34767	5.73023	6.14889	5.51918	6.06889	6.27412	6.04751	5.32733	5.33154	5.59153	5.44431	4.72774	5.06874	4.86602	5.7682	5.28019	5.83063	5.0405	5.14112	5.29841	5.61817	4.84957	4.96113	5.21325	4.98452	5.37083	4.64032
GeneID:100002236;ZFIN:ZDB-GENE-030131-3038	8.23335	7.74831	8.14422	7.96612	7.86017	8.13348	8.42296	8.25445	7.85872	7.75912	8.05902	7.81571	7.61318	8.17221	7.93275	7.62708	7.99911	7.87419	8.21699	8.38328	7.9758	7.93587	8.35459	8.88871	8.7252	8.73851	8.84899	8.61321
GeneID:100002239;ZFIN:ZDB-GENE-060503-95	3.59132	4.85494	3.59132	4.3031	4.48249	3.59132	3.59132	4.29027	4.02402	3.59132	3.59132	4.18502	3.59132	3.59132	4.46552	4.59008	3.59132	3.59132	4.37785	4.12999	4.56335	3.59132	4.40187	4.01846	3.59132	3.59132	4.13499	4.24241
GeneID:100002243;ZFIN:ZDB-GENE-030131-8579	5.07277	4.91894	5.07895	5.07793	4.83307	5.57624	5.37207	5.18862	5.14083	4.61211	4.59144	5.15158	4.87775	4.58178	5.54023	5.12847	4.0363	4.50968	4.57916	4.65094	4.48136	4.41091	5.59834	5.07128	5.06643	5.05414	4.93637	4.5046
GeneID:100002249;ZFIN:ZDB-GENE-141216-4	3.59132	3.59132	3.59132	3.59132	3.59132	3.59132	3.59132	3.59132	3.59132	3.98403	3.59132	3.59132	3.59132	3.59132	3.59132	4.30445	4.0363	4.00755	4.29652	3.59132	4.15952	3.59132	4.00057	4.61952	3.59132	4.26769	4.35576	4.57515
GeneID:100002256;ZFIN:ZDB-GENE-090313-250	4.43749	6.01239	5.12367	5.25827	6.16854	5.45865	4.42747	4.77991	5.63159	5.40028	5.52573	5.36769	5.74634	5.40379	5.30744	5.34201	4.57132	5.42453	5.41748	5.01645	5.13425	5.82542	5.71669	5.3898	5.87314	5.74903	4.98359	6.17041
GeneID:100002261;ZFIN:ZDB-GENE-020419-18	9.44709	9.27989	9.52103	9.28687	9.52815	9.53133	9.52322	9.24687	9.34385	9.21547	9.4007	9.38307	9.19675	9.476	9.28823	9.15442	9.27397	9.28993	9.15916	9.11208	9.11161	9.10241	9.16384	8.76702	9.10352	8.84823	9.10651	8.82939
GeneID:100002263;ZFIN:ZDB-GENE-030131-1904	8.10486	8.23696	8.24096	8.13473	8.08538	8.19191	8.14872	8.32979	8.00118	8.09479	8.05902	8.12541	8.02972	8.13726	8.32703	8.00543	8.11814	8.21619	8.18087	8.23221	8.11068	7.91208	8.18074	8.74212	8.35288	8.2166	8.86784	8.46121
GeneID:100002266	4.83954	4.85494	4.63058	4.97564	4.9037	4.21895	4.6865	4.48801	4.63244	4.90957	4.41321	4.822	4.10999	4.00227	4.61967	4.6667	3.59132	4.59409	4.51753	4.43587	4.48136	4.97626	4.40187	4.77075	4.83407	4.82992	5.11408	4.5046
GeneID:100002268;ZFIN:ZDB-GENE-120709-85	6.46918	7.28208	6.87134	6.48127	6.69212	6.69786	6.47715	6.95304	7.47011	7.41468	7.3204	7.46331	7.47255	6.85048	7.0196	7.47223	6.94812	7.28086	7.65183	7.37523	7.30058	7.62042	7.6657	6.87764	7.76736	7.51171	7.09261	7.57461
GeneID:100002269;ZFIN:ZDB-GENE-071004-18	10.5104	10.4637	10.6849	10.3765	10.1928	10.1129	10.7007	10.3119	9.74566	9.79652	9.80896	9.86374	9.62572	9.68029	10.1969	9.7756	9.85577	9.85812	9.60391	9.84916	9.58891	9.68904	9.58486	9.16512	9.24848	9.17568	9.3385	9.27945
GeneID:100002270;ZFIN:ZDB-GENE-050420-366	3.59132	4.44827	3.59132	3.59132	3.59132	4.21895	3.59132	3.59132	3.59132	4.53909	4.17636	4.0126	4.72774	4.17056	4.37555	3.59132	4.0363	4.00755	4.45086	3.97332	3.59132	4.22953	4.49468	4.61952	4.76677	3.59132	4.78027	4.34106
GeneID:100002272;ZFIN:ZDB-GENE-050417-257	5.46897	6.11016	6.01731	6.23001	6.09301	6.66483	5.9375	6.06904	5.66494	6.17835	6.25659	6.09941	6.58215	6.00405	5.73659	6.41823	5.81231	6.33812	6.1705	5.86185	5.63181	6.28885	6.04086	6.46677	6.22892	5.99193	6.10343	6.44888
GeneID:100002277;ZFIN:ZDB-GENE-060503-72	3.59132	3.59132	3.59132	3.59132	4.04219	3.59132	3.59132	4.48801	4.33531	3.59132	3.59132	3.59132	3.95906	4.00227	3.59132	3.59132	3.59132	3.59132	3.59132	3.59132	4.15952	4.11381	3.59132	3.59132	3.59132	3.59132	4.13499	4.5046
GeneID:100002283	5.50593	5.79241	5.49636	5.92196	5.39266	5.78319	4.6865	5.23056	5.14083	5.14006	5.42006	4.822	5.5545	4.96699	5.19209	5.41777	5.12834	5.38713	5.11248	5.21722	4.94223	5.20776	5.19976	4.96113	4.83407	4.82992	5.43509	4.91163
GeneID:100002285;ZFIN:ZDB-GENE-060526-372	3.59132	3.59132	3.59132	3.59132	3.59132	3.59132	3.59132	3.59132	3.59132	3.59132	3.59132	4.0126	3.95906	3.59132	3.59132	3.59132	3.59132	4.00755	3.59132	3.59132	3.59132	4.22953	3.59132	3.59132	3.59132	3.59132	3.59132	3.59132
GeneID:100002292;ZFIN:ZDB-GENE-091204-463	7.80033	7.37112	7.62795	7.42589	7.43295	7.64861	7.71232	7.49216	7.97002	7.8294	7.78372	7.94892	7.5956	7.73776	8.30219	7.91228	8.38614	8.17637	8.07069	7.71116	8.06541	7.8076	7.88478	9.2483	8.71435	9.04539	9.17731	8.87616
GeneID:100002293;ZFIN:ZDB-GENE-050522-402	6.03615	6.22325	5.70322	6.28784	6.55095	6.46776	6.21313	6.06904	6.13128	6.44523	6.5529	6.20738	6.30296	6.6358	6.30085	5.7682	6.18918	6.31957	5.82781	6.35451	6.03222	6.19509	6.42428	6.41267	6.49384	6.3024	6.24571	6.26963
GeneID:100002302;ZFIN:ZDB-GENE-080204-109	5.73832	5.93409	6.27168	6.24955	5.63411	5.61313	5.80353	5.86166	5.81991	5.77342	6.09149	5.10309	5.65399	5.66627	6.24857	6.13179	6.16549	6.11885	5.90372	6.10307	5.37269	5.75993	5.06308	5.60882	5.63562	5.85863	4.93637	5.3066
GeneID:100002307;ZFIN:ZDB-GENE-080204-2	3.59132	4.63355	3.59132	4.3031	3.59132	4.35706	4.01376	3.59132	4.54503	4.90957	4.59144	4.68361	5.08773	4.85451	5.19209	5.08059	4.88751	4.80796	5.18015	5.28867	4.88837	5.17232	4.72347	4.53312	4.95659	4.82992	3.97688	5.12628
GeneID:100002310;ZFIN:ZDB-GENE-100922-31	4.01893	4.33612	3.59132	4.3031	3.59132	4.21895	4.01376	3.99748	4.33531	3.59132	4.17636	3.59132	3.95906	4.00227	3.59132	3.59132	3.59132	3.59132	4.37785	3.97332	3.99439	4.55609	3.59132	3.59132	4.19111	4.26769	4.44358	3.96934
GeneID:100002318;ZFIN:ZDB-GENE-041111-17	5.79769	6.15653	6.25371	5.76464	5.43628	5.90491	6.08232	5.95781	6.13128	5.66976	5.85197	6.28801	6.02638	5.98091	6.24857	5.7682	6.53985	6.18222	5.82781	6.17477	5.94289	5.75993	6.44091	6.43094	6.07444	5.8231	6.24571	6.25358
GeneID:100002322;ZFIN:ZDB-GENE-110914-121	4.90285	4.54605	4.6991	3.59132	4.75708	3.59132	4.60858	4.29027	4.78538	4.80124	4.8048	4.75529	4.5492	4.72797	4.96957	4.50598	4.74251	4.00755	4.37785	5.38841	3.99439	4.62009	4.57781	4.69821	4.83407	4.82992	4.13499	4.34106
GeneID:100002333;ZFIN:ZDB-GENE-061009-50	3.59132	4.91894	4.63058	4.86254	4.5839	4.66224	4.31792	4.48801	4.71203	4.53909	4.41321	4.31596	4.405	4.29842	4.86602	5.03056	4.35611	4.80796	4.09243	4.71224	4.15952	4.62009	4.90713	4.77075	4.01695	5.05414	4.52232	4.70106
GeneID:100002334;ZFIN:ZDB-GENE-080303-11	5.3089	4.71321	4.47489	5.02798	4.5839	5.07464	4.88789	4.84054	5.23778	5.33154	5.30446	4.42522	4.5492	4.85451	4.54615	5.71121	5.68158	5.18044	4.69067	4.87562	4.83154	5.43001	5.71669	5.2185	5.46128	5.49737	5.26755	4.91163
GeneID:100002342;ZFIN:ZDB-GENE-091204-331	6.96973	6.69654	6.78758	6.9153	6.62331	6.95113	6.82497	6.75951	6.01019	6.44523	6.25659	6.16522	6.28815	5.77972	6.17562	5.90071	6.14137	6.0749	5.92204	5.86185	6.05366	5.84654	6.06281	5.34921	6.36772	5.92694	5.78791	6.11796
GeneID:100002345;ZFIN:ZDB-GENE-070705-373	3.59132	4.44827	4.15532	3.59132	4.2264	4.03686	4.18664	4.29027	3.59132	4.61211	3.59132	4.0126	3.95906	3.59132	3.59132	4.17554	3.59132	3.59132	3.59132	3.59132	3.59132	4.32631	4.96167	3.59132	4.32333	4.98452	4.13499	4.5046
GeneID:100002364;ZFIN:ZDB-GENE-080219-1	6.90638	6.66532	6.68532	6.78936	7.05947	6.73013	6.74221	6.6377	7.35873	7.23595	7.3295	7.32973	7.39329	7.5828	7.41857	7.47223	7.44854	7.24264	7.20196	7.19334	6.92352	6.93082	7.10107	7.29721	6.93368	6.97124	6.99722	6.9694
GeneID:100002366;ZFIN:ZDB-GENE-070212-2	4.62061	4.44827	4.6991	4.80096	5.03213	4.03686	4.31792	4.57057	4.54503	3.59132	4.30544	4.0126	4.92318	4.40517	3.98704	4.86486	4.66094	4.30738	4.69067	4.24917	4.15952	4.73579	5.156	4.19322	4.89714	4.64687	4.35576	3.96934
GeneID:100002370;ZFIN:ZDB-GENE-060526-290	3.59132	3.59132	3.59132	3.59132	3.59132	3.59132	3.59132	3.59132	3.59132	3.59132	3.59132	3.59132	3.95906	3.59132	3.59132	3.59132	3.59132	3.59132	3.59132	3.59132	3.59132	3.59132	3.59132	3.59132	3.59132	3.59132	3.59132	3.59132
GeneID:100002371;ZFIN:ZDB-GENE-060526-374	5.22012	5.76215	5.3608	5.70771	5.20045	5.68385	5.15552	5.23056	5.63159	5.69647	5.45629	5.51646	5.23112	5.01905	5.50954	5.48914	5.81231	5.62803	5.59303	5.59384	5.25947	5.43001	5.24194	5.53998	5.25832	5.29629	5.55442	5.62836
GeneID:100002384;ZFIN:ZDB-GENE-100525-2	4.32668	3.59132	4.38401	4.00503	3.59132	3.59132	4.18664	3.59132	3.59132	4.14501	4.41321	4.18502	4.405	4.49833	4.46552	4.30445	4.66094	4.50968	3.94654	4.12999	4.28502	4.11381	4.00057	4.69821	4.19111	3.59132	4.25525	4.5046
GeneID:100002387;ZFIN:ZDB-GENE-130530-930	4.83954	5.09063	5.07895	5.25827	5.34741	5.32872	5.00294	5.09987	5.32733	5.72263	5.42006	5.05242	5.81154	6.56137	5.95211	5.17442	5.74859	5.74763	6.09264	6.30777	6.48735	6.58667	6.48964	7.0038	7.14396	6.69552	7.24139	6.60761
GeneID:100002391;ZFIN:ZDB-GENE-060929-1234	5.22012	5.37147	5.03238	5.21575	5.14707	4.95455	4.60858	5.18862	4.91756	4.85685	5.03244	4.68361	4.92318	4.79327	4.75075	4.86486	5.23174	5.62803	4.88047	4.51394	4.28502	4.78871	4.96167	5.3898	4.43366	4.53948	5.02883	4.75809
GeneID:100002392	4.01893	3.59132	3.59132	4.41053	4.04219	3.59132	4.18664	3.99748	3.59132	4.26741	4.17636	4.0126	3.59132	4.40517	3.98704	3.59132	4.57132	4.30738	4.09243	3.97332	3.59132	3.96178	4.57781	4.01846	4.01695	3.59132	4.13499	3.59132
GeneID:100002393;ZFIN:ZDB-GENE-091027-2	8.95204	8.64115	8.69233	8.77453	8.94075	8.98581	8.70094	8.87349	8.77764	8.76597	8.70593	8.69702	8.60677	8.59635	8.8194	8.97064	8.53758	8.90815	8.68223	8.38696	8.73544	8.31164	8.38866	8.18359	8.58124	8.34803	8.29745	8.22447
GeneID:100002400;ZFIN:ZDB-GENE-141222-12	7.78642	7.73349	7.67497	7.83319	7.19514	7.75337	7.65366	7.45293	7.46116	7.31998	7.40881	7.19266	7.22785	7.21109	7.62019	7.32598	7.58562	7.49902	7.18006	7.5299	7.04333	7.51678	7.68644	7.57316	7.53962	6.90719	7.45692	7.44219
GeneID:100002406	3.59132	4.33612	3.59132	4.00503	3.59132	4.35706	4.60858	3.59132	3.59132	4.45902	4.66816	4.52054	4.32098	3.59132	4.86602	4.17554	4.57132	4.41541	4.37785	4.51394	4.70706	4.41091	4.57781	4.61952	3.59132	3.59132	5.11408	4.5046
GeneID:100002407;ZFIN:ZDB-GENE-090918-3	7.20866	6.96297	7.04598	7.54684	7.40276	7.03069	7.42709	7.53787	7.82427	8.01166	8.05902	7.70521	8.20578	8.15234	8.10556	8.04436	8.14789	7.84906	8.00608	8.08617	7.89756	7.88788	7.82375	8.02135	7.91401	7.605	8.0125	7.8809
GeneID:100002427;ZFIN:ZDB-GENE-081104-352	3.59132	3.59132	3.59132	3.59132	3.59132	4.03686	3.59132	3.59132	4.02402	3.59132	3.59132	3.59132	3.59132	4.00227	3.59132	3.59132	3.59132	3.59132	3.59132	3.59132	3.59132	3.59132	4.16818	3.59132	3.59132	4.26769	3.97688	3.59132
GeneID:100002437;ZFIN:ZDB-GENE-110411-68	5.07277	4.54605	4.6991	5.58573	4.36608	4.88905	5.00294	5.18862	4.44735	4.90957	4.97996	4.60588	5.67771	4.40517	5.47807	4.59008	4.88751	4.671	4.88047	5.48062	5.68908	5.30809	5.65887	5.34921	5.49813	5.49737	5.43509	5.27268
GeneID:100002445;ZFIN:ZDB-GENE-060531-162	8.78755	9.08709	8.76534	8.89139	8.70245	8.66573	8.68277	8.90278	9.79085	9.65572	9.66638	9.61219	9.61562	9.52503	9.43433	9.63903	9.43926	9.48158	9.72029	9.78249	9.67166	9.78627	9.87326	9.37168	9.72462	9.76897	9.27335	9.75575
GeneID:100002448;ZFIN:ZDB-GENE-071218-2	5.8545	6.11016	5.833	5.29931	5.47842	6.14397	5.65433	5.81084	5.63159	6.23249	5.71376	5.85353	5.5545	5.32849	5.50954	6.2142	6.14137	5.49609	6.25841	6.22617	6.3574	6.16236	5.53478	6.12765	6.32946	5.74903	6.41999	6.11796
GeneID:100002454;ZFIN:ZDB-GENE-081104-516	10.2009	9.90193	10.0891	10.1894	10.0579	9.88078	10.0493	9.98368	10.0282	10.1215	10.1124	10.0114	10.0241	10.017	10.0789	10.1775	10.2446	10.132	10.1542	10.1814	10.2616	10.2349	10.1299	9.8506	9.9167	9.87435	9.88208	9.8909
GeneID:100002455	4.01893	4.78664	3.99139	4.97564	4.75708	4.57252	4.42747	4.48801	4.54503	4.74232	4.86655	4.822	4.32098	4.29842	4.37555	4.17554	4.95294	4.50968	4.9228	5.21722	5.21921	5.01835	5.06308	4.83825	4.69445	4.64687	4.83502	4.57515
GeneID:100002460;ZFIN:ZDB-GENE-121214-171	5.35093	5.19193	5.28692	4.86254	5.03213	4.66224	4.60858	5.23056	5.81991	5.69647	5.17646	5.61747	5.44651	5.60558	5.95211	5.99796	5.71552	5.8832	5.52078	5.79405	5.57186	5.69099	5.77204	5.60882	5.4233	5.71036	5.68931	6.08184
GeneID:100002462;ZFIN:ZDB-GENE-030131-6284	4.43749	4.63355	4.15532	3.59132	4.5839	3.59132	4.31792	4.39585	4.78538	4.45902	4.59144	4.60588	4.22488	4.17056	4.61967	4.92303	4.0363	3.59132	3.59132	3.59132	4.56335	4.83892	4.78855	4.32589	4.61601	4.41603	3.59132	3.96934
GeneID:100002463;ZFIN:ZDB-GENE-030131-9858	6.93206	7.42754	7.28199	7.51557	7.27519	7.11819	7.1037	7.42886	7.04704	7.27858	6.9938	7.32037	7.0919	7.0903	7.16537	7.07933	6.69496	7.13191	7.05719	7.1242	6.79261	7.0142	7.0697	7.79749	7.3271	7.3652	7.51982	7.63649
GeneID:100002469	4.43749	5.09063	4.27993	5.21575	4.75708	4.95455	4.6865	4.48801	4.44735	4.53909	5.17646	4.31596	4.22488	4.29842	3.59132	4.30445	4.21817	4.50968	4.69067	4.65094	3.99439	4.11381	3.59132	4.53312	4.61601	4.26769	3.59132	3.96934
GeneID:100002472	3.59132	3.59132	3.59132	3.59132	3.59132	3.59132	3.59132	3.59132	3.59132	3.59132	3.59132	3.59132	3.59132	3.59132	3.59132	3.59132	4.0363	3.59132	3.59132	3.59132	3.59132	3.59132	3.59132	3.59132	3.59132	3.59132	3.59132	3.59132
GeneID:100002476;ZFIN:ZDB-GENE-070912-39	4.62061	4.02449	3.99139	4.41053	4.2264	5.13013	4.31792	3.99748	4.20099	4.26741	4.17636	4.42522	4.405	4.49833	3.59132	4.00583	4.35611	4.17795	4.09243	4.92468	3.99439	3.96178	4.16818	7.39217	5.97757	5.92694	7.00706	6.08184
GeneID:100002479;ZFIN:ZDB-GENE-141216-428	3.59132	3.59132	3.59132	3.59132	3.59132	3.59132	3.59132	3.59132	3.59132	3.59132	3.59132	3.59132	3.59132	3.59132	3.59132	3.59132	3.59132	3.59132	3.94654	3.59132	3.59132	3.59132	3.59132	3.59132	3.59132	3.59132	3.59132	3.59132
GeneID:100002481	4.32668	4.44827	4.27993	4.00503	4.2264	4.47219	3.59132	3.99748	4.54503	3.98403	4.30544	3.59132	4.48039	4.00227	3.98704	3.59132	3.59132	3.59132	4.63666	3.59132	4.15952	4.48681	4.40187	4.01846	4.01695	4.82992	4.52232	4.12441
GeneID:100002496;ZFIN:ZDB-GENE-070705-455	3.59132	4.44827	4.27993	4.00503	3.59132	3.59132	4.18664	4.16384	4.33531	3.59132	3.59132	4.42522	3.95906	4.00227	3.98704	4.30445	4.57132	4.17795	4.09243	4.43587	3.99439	3.59132	4.29553	4.69821	4.76677	4.07175	3.59132	4.42727
GeneID:100002502;ZFIN:ZDB-GENE-081031-1	3.59132	4.02449	3.59132	4.41053	4.2264	3.59132	4.18664	4.16384	4.20099	3.59132	3.59132	3.59132	4.10999	3.59132	3.59132	3.59132	3.59132	4.00755	4.09243	3.59132	4.28502	4.22953	3.59132	3.59132	4.32333	3.59132	4.13499	3.59132
GeneID:100002503	3.59132	3.59132	3.99139	3.59132	3.59132	3.59132	3.59132	3.59132	4.20099	3.59132	3.59132	3.59132	3.59132	3.59132	3.59132	3.59132	3.59132	3.59132	3.59132	3.97332	3.59132	3.96178	3.59132	3.59132	3.59132	3.59132	3.59132	3.96934
GeneID:100002505;ZFIN:ZDB-GENE-091118-82	8.23335	7.42754	8.15844	7.98902	7.71244	7.84372	8.02133	7.84685	8.37378	8.14613	8.16401	7.90588	8.37295	8.44544	8.26838	8.15009	8.2611	8.31116	8.03065	8.416	8.2699	8.36864	8.14629	8.48335	8.26131	8.28068	8.41574	8.23648
GeneID:100002513;ZFIN:ZDB-GENE-070424-27	4.32668	4.02449	3.59132	4.41053	3.59132	3.59132	4.42747	4.29027	4.85362	4.14501	3.59132	4.52054	4.48039	4.85451	4.14923	4.00583	4.35611	4.00755	5.0405	4.24917	4.48136	5.27558	4.78855	4.61952	4.32333	4.64687	5.23104	4.70106
GeneID:100002523;ZFIN:ZDB-GENE-070912-38	3.59132	3.59132	3.59132	3.59132	3.59132	3.59132	3.59132	3.59132	3.59132	3.59132	3.59132	3.59132	3.59132	3.59132	3.59132	3.59132	3.59132	3.59132	3.59132	3.59132	3.59132	3.59132	4.16818	3.59132	3.59132	3.59132	3.59132	3.59132
GeneID:100002528;ZFIN:ZDB-GENE-090218-1	6.41505	6.26599	6.40757	6.43114	6.26315	6.54268	6.03576	6.02564	6.17684	6.42998	6.40394	6.20738	6.41603	6.3469	6.56469	6.04406	6.34449	6.0749	6.52826	6.45778	6.28754	6.24277	5.92534	6.17218	5.87314	5.99193	6.54789	5.72765
GeneID:100002532	6.35872	6.06216	6.21704	6.41402	6.01302	6.19181	6.38854	6.09022	6.05994	6.15981	6.17654	6.00639	6.24274	6.00405	6.0583	5.90071	5.74859	6.22289	5.78815	5.98788	6.28754	5.56721	6.3019	5.12249	6.30993	5.95983	4.83502	5.4923
GeneID:100002535;ZFIN:ZDB-GENE-070912-593	6.39653	6.24478	6.45528	6.84109	6.4941	6.9647	6.19218	6.40766	6.34529	6.49	6.48865	6.74997	6.85496	7.05843	6.64703	6.29193	6.62813	6.46142	6.25841	6.47193	6.53311	6.25831	6.35568	6.61751	6.52787	5.95983	6.08455	6.04472
GeneID:100002536;ZFIN:ZDB-GENE-090312-30	6.6514	6.72708	6.56061	6.66552	6.33006	6.95113	6.27412	5.86166	6.22093	6.57545	6.48865	7.02947	6.46929	7.23027	7.0992	6.50187	6.69496	6.40991	6.2865	6.51352	6.59188	6.25831	6.3019	6.66435	6.22892	6.46871	6.78468	6.58238
GeneID:100002541;ZFIN:ZDB-GENE-080219-25	3.59132	4.02449	3.59132	4.41053	3.59132	3.59132	3.59132	3.59132	3.59132	4.26741	3.59132	4.52054	4.5492	4.29842	4.14923	3.59132	4.57132	3.59132	4.57916	4.34881	3.59132	3.96178	5.156	7.08587	6.85603	5.40095	7.31428	6.82709
GeneID:100002543;ZFIN:ZDB-GENE-130530-725	9.7395	9.43859	9.63207	9.5744	9.558	9.56924	9.57534	9.4959	9.5989	9.66693	9.73433	9.63115	9.64003	9.76274	9.99626	9.80012	9.87188	10.0114	9.89407	10.0453	9.93159	9.87613	9.80244	9.99454	9.78808	9.7645	9.8567	9.58174
GeneID:100002545;ZFIN:ZDB-GENE-030131-5980	4.62061	3.59132	4.15532	4.00503	4.2264	4.03686	4.31792	4.48801	3.59132	4.53909	4.17636	3.59132	4.5492	4.00227	3.98704	4.86486	4.21817	4.17795	4.37785	4.34881	3.59132	3.59132	4.16818	4.61952	4.19111	4.07175	4.44358	4.5046
GeneID:100002553;ZFIN:ZDB-GENE-131127-471	3.59132	3.59132	3.99139	3.59132	3.59132	4.03686	4.31792	3.59132	3.59132	3.59132	4.30544	4.0126	4.32098	4.29842	3.98704	4.30445	3.59132	4.17795	3.59132	3.59132	4.38985	4.22953	3.59132	4.32589	3.59132	4.41603	3.59132	3.96934
GeneID:100002565;ZFIN:ZDB-GENE-050309-46	7.20866	7.39018	7.60731	7.42589	7.45272	7.71398	7.49557	7.33697	6.86795	6.98065	7.12522	7.18234	7.10858	7.34017	6.52162	6.2142	6.18918	6.98885	6.27253	6.00777	6.53311	6.0769	5.90099	5.57487	5.97757	5.40095	5.43509	5.94719
GeneID:100002566;ZFIN:ZDB-GENE-090710-2	7.12231	6.85685	6.88291	6.85373	6.7088	7.01773	6.77034	6.91872	4.63244	5.14006	5.17646	5.1981	5.35885	5.11631	5.06397	5.62072	5.07291	5.59631	5.0405	5.01645	4.83154	5.20776	4.90713	5.1715	5.46128	4.82992	4.72227	5.08657
GeneID:100002570	3.59132	4.33612	3.59132	4.41053	3.59132	3.59132	3.59132	3.59132	4.02402	3.59132	3.59132	3.59132	3.59132	3.59132	3.59132	3.59132	3.59132	3.59132	3.94654	3.59132	3.59132	3.59132	4.16818	4.19322	4.01695	3.59132	3.59132	3.59132
GeneID:100002591	4.43749	4.78664	4.27993	4.41053	4.2264	4.03686	4.31792	3.99748	4.02402	4.53909	4.00641	4.68361	4.32098	3.59132	4.75075	4.80317	4.47111	4.30738	4.57916	4.24917	4.70706	3.96178	3.59132	4.01846	4.19111	3.59132	4.13499	4.9581
GeneID:100002600;ZFIN:ZDB-GENE-131125-50	4.83954	4.63355	4.6991	4.97564	4.96984	4.81911	4.42747	4.29027	5.19032	4.53909	5.49149	4.99932	5.00857	5.16196	4.37555	4.50598	5.01458	4.59409	5.00268	4.76978	4.99349	4.73579	4.57781	5.07128	4.32333	4.98452	5.15441	5.16465
GeneID:100002601;ZFIN:ZDB-GENE-150224-1	4.69937	4.44827	4.82277	4.17442	5.20045	4.74389	4.60858	4.48801	4.78538	4.95975	4.92479	4.75529	4.61278	4.58178	5.23181	4.97814	5.68158	5.03612	4.69067	4.87562	4.83154	4.48681	4.84957	4.43658	5.16637	4.74277	4.52232	5.08657
GeneID:100002610;ZFIN:ZDB-GENE-090918-1	11.5091	11.6114	11.3783	11.359	11.4554	11.4218	11.3661	11.3983	12.6476	12.6269	12.6292	12.6764	12.7864	12.7048	12.6999	12.6773	12.8854	12.714	12.8229	13.0299	12.9066	12.9324	12.796	12.6238	12.669	12.7314	12.7661	12.6393
GeneID:100002625;ZFIN:ZDB-GENE-120207-2	10.197	10.0963	10.1951	10.1695	10.1467	9.99986	10.1702	10.0532	10.2055	10.2842	10.3431	10.2533	10.1752	10.1984	10.3091	10.3446	10.2986	10.2729	10.0759	10.066	10.1637	10.1122	10.2318	9.97941	9.85876	9.89698	9.94048	10.0156
GeneID:100002627;ZFIN:ZDB-GENE-131127-236	3.59132	4.44827	4.38401	4.41053	3.59132	3.59132	4.01376	3.99748	3.59132	4.14501	3.59132	4.60588	4.32098	4.17056	3.98704	3.59132	4.0363	4.17795	3.59132	4.12999	3.59132	3.59132	4.29553	3.59132	4.19111	4.26769	4.13499	3.59132
GeneID:100002630;ZFIN:ZDB-GENE-070705-374	9.45149	9.66758	9.46117	9.50474	9.59832	9.54929	9.64641	9.68814	9.60903	9.70004	9.73773	9.672	9.69315	9.55934	9.66594	9.82743	9.76669	9.55706	9.75259	9.81553	9.69823	9.90287	9.97616	9.62996	9.80693	9.91524	9.71224	9.94185
GeneID:100002633	6.21759	6.17913	6.68532	6.65106	6.95196	6.59634	6.47715	5.98081	6.86795	6.00164	6.15577	6.57035	6.64112	6.72019	6.62012	6.65545	6.78958	6.6054	6.3675	6.89395	6.62036	6.22706	6.64078	6.90379	6.7309	6.49092	6.6525	6.54366
GeneID:100002635;ZFIN:ZDB-GENE-080220-39	3.59132	4.20166	4.38401	4.00503	4.48249	4.35706	3.59132	4.29027	4.20099	4.61211	4.00641	4.42522	4.22488	4.17056	3.59132	4.41207	4.35611	3.59132	4.37785	3.59132	3.59132	4.32631	4.00057	4.19322	3.59132	4.26769	3.59132	4.34106
GeneID:100002638;ZFIN:ZDB-GENE-060503-123	3.59132	3.59132	3.59132	3.59132	3.59132	4.03686	3.59132	3.59132	3.59132	3.59132	3.59132	3.59132	3.59132	4.00227	3.59132	4.17554	3.59132	3.59132	3.59132	3.59132	3.59132	3.96178	3.59132	4.01846	3.59132	3.59132	4.13499	4.24241
GeneID:100002639;ZFIN:ZDB-GENE-110407-9	4.01893	4.63355	3.59132	3.59132	4.04219	3.59132	3.59132	4.71525	4.20099	3.59132	3.59132	4.42522	4.22488	4.17056	3.59132	4.30445	4.21817	3.59132	3.59132	3.97332	3.99439	3.59132	4.49468	4.01846	3.59132	4.07175	4.35576	4.64032
GeneID:100002647;ZFIN:ZDB-GENE-141219-38	3.59132	4.33612	4.27993	4.17442	3.59132	3.59132	4.01376	3.99748	3.59132	4.14501	3.59132	4.0126	3.95906	4.17056	4.14923	3.59132	3.59132	3.59132	4.51753	4.24917	3.59132	4.11381	4.29553	4.01846	4.01695	3.59132	3.59132	4.42727
GeneID:100002649;ZFIN:ZDB-GENE-060526-383	6.08383	6.11016	6.25371	5.897	5.34741	5.68385	5.58947	6.3038	6.10791	5.89243	6.15577	5.90645	5.93299	6.00405	5.50954	6.3107	5.78084	5.71875	5.92204	6.49979	5.47626	6.44573	6.32006	5.79566	6.32946	6.22449	6.02628	6.20429
GeneID:100002665;ZFIN:ZDB-GENE-060130-3	3.59132	4.20166	4.63058	4.17442	4.2264	4.03686	4.18664	3.59132	5.63159	5.61464	5.71376	5.44431	5.74634	5.60558	5.5702	5.45397	5.45656	5.18044	5.82781	5.79405	6.28754	5.78213	6.01853	6.12765	6.16485	6.05392	6.04599	5.65391
GeneID:100002675;ZFIN:ZDB-GENE-070912-42	6.68212	6.44342	5.88152	6.86626	6.11866	6.36804	5.88553	6.21083	5.36972	4.80124	5.38273	5.76993	5.76843	5.63629	5.06397	5.38048	5.4148	5.74763	5.30469	5.8837	4.77129	5.75993	5.59834	5.34921	5.06643	5.34975	4.44358	4.70106
GeneID:100002676;ZFIN:ZDB-GENE-090313-75	4.32668	3.59132	4.63058	4.3031	4.04219	3.59132	4.31792	4.64582	4.71203	4.36969	4.66816	4.42522	3.95906	4.96699	4.68753	4.6667	4.81764	4.59409	4.63666	5.6726	4.94223	5.37058	4.65357	5.12249	5.38411	5.05414	4.35576	4.863
GeneID:100002679;ZFIN:ZDB-GENE-091204-310	9.42038	9.44993	9.40469	9.78165	9.74324	9.84487	9.67056	9.41689	9.3986	9.25633	9.45336	9.62359	9.6752	9.65232	9.48483	9.33094	9.50041	9.37363	9.54837	9.6221	9.48023	9.54828	9.49789	9.34358	9.35012	9.47006	9.4887	9.57388
GeneID:100002680;ZFIN:ZDB-GENE-030826-25	8.23335	8.5555	8.16315	8.15004	7.78432	7.9149	8.40533	8.46958	9.10994	9.11846	9.05853	8.93239	9.04796	8.86074	9.14669	9.03821	9.23575	9.28526	9.13107	9.17922	9.25943	8.96143	9.03812	9.23562	9.34544	9.26384	9.14013	9.407
GeneID:100002689;ZFIN:ZDB-GENE-100922-182	8.26877	8.28847	8.22303	8.55073	8.29101	8.14535	8.41417	8.40548	8.58573	8.30647	8.31295	7.99658	8.36951	8.12711	8.59245	8.46473	8.27194	8.41315	8.23823	8.33467	8.28752	8.4201	8.55163	8.72769	8.43015	8.54347	8.62978	8.74228
GeneID:100002702;ZFIN:ZDB-GENE-060503-28	3.59132	3.59132	3.59132	3.59132	3.59132	3.59132	3.59132	3.59132	3.59132	3.59132	3.59132	3.59132	3.59132	3.59132	3.59132	3.59132	3.59132	3.59132	3.94654	3.59132	3.59132	3.59132	3.59132	3.59132	3.59132	3.59132	3.59132	3.59132
GeneID:100002706	6.25941	6.06216	6.45528	6.24955	6.14383	6.42873	6.08232	6.22994	6.4035	5.72263	6.04688	6.41865	6.04431	6.43335	5.81241	6.08863	6.01391	5.93376	5.95794	5.92635	6.15603	6.02291	5.59834	5.98456	5.56874	6.4232	6.00629	6.39168
GeneID:100002710;ZFIN:ZDB-GENE-041210-63	3.59132	3.59132	3.59132	3.59132	3.59132	3.59132	3.59132	3.99748	3.59132	3.59132	3.59132	4.0126	3.59132	3.59132	3.59132	3.59132	3.59132	4.00755	3.94654	3.97332	3.59132	3.96178	4.00057	4.01846	4.19111	4.41603	4.25525	4.5046
GeneID:100002712	4.43749	4.71321	4.15532	3.59132	4.04219	3.59132	3.59132	3.99748	4.44735	4.26741	4.66816	4.0126	4.22488	4.00227	3.59132	4.30445	3.59132	3.59132	3.59132	3.97332	3.59132	4.11381	4.72347	4.32589	3.59132	4.64687	3.59132	4.12441
GeneID:100002715;ZFIN:ZDB-GENE-060526-54	5.3089	4.91894	5.16669	4.92062	4.75708	5.18303	5.4855	4.77991	4.78538	5.14006	4.66816	4.94348	4.48039	5.01905	5.5702	5.21861	5.57405	4.92823	4.57916	4.87562	4.70706	4.88675	4.90713	4.53312	4.95659	4.53948	5.30297	4.81193
GeneID:100002719;ZFIN:ZDB-GENE-160728-54	4.62061	4.33612	3.59132	4.66471	4.5839	4.21895	3.59132	3.59132	4.02402	4.61211	3.59132	4.31596	4.5492	4.29842	4.14923	4.41207	3.59132	4.74193	4.29652	3.97332	4.63809	4.48681	4.40187	4.19322	3.59132	3.59132	3.97688	3.59132
GeneID:100002730;ZFIN:ZDB-GENE-040108-6	5.26534	4.63355	4.76291	4.80096	5.34741	5.13013	5.10693	5.61557	4.97781	5.09765	5.08253	4.99932	4.87775	4.40517	4.75075	4.41207	5.12834	4.80796	4.96349	5.28867	5.21921	4.88675	5.24194	4.83825	4.69445	4.74277	5.23104	4.75809
GeneID:100002736;ZFIN:ZDB-GENE-131121-569	7.64703	7.37112	8.02504	7.62945	7.71244	7.04352	7.83612	7.46086	7.3874	7.38381	7.6453	6.92172	7.25055	7.48268	7.84936	7.40527	7.41947	7.52309	7.25179	7.27529	7.03285	7.42541	7.63046	7.57316	6.92103	6.90719	7.32215	7.27298
GeneID:100002737;ZFIN:ZDB-GENE-070117-651	5.90897	5.82199	5.78262	5.897	5.59694	5.84545	5.65433	5.45526	5.2834	5.25864	5.71376	5.48091	5.50167	5.47474	5.37858	5.84929	5.1812	5.8832	5.33389	5.25348	5.60219	5.59295	5.36015	5.67414	5.53393	5.49737	5.55442	5.54849
GeneID:100002738;ZFIN:ZDB-GENE-090306-3	4.53412	4.71321	4.27993	4.86254	4.83307	4.21895	4.01376	4.48801	4.33531	3.59132	4.59144	4.52054	4.5492	4.79327	4.61967	4.00583	4.21817	4.30738	5.0405	4.8241	4.83154	4.48681	4.00057	4.61952	4.76677	5.05414	4.78027	5.04539
GeneID:100002756	8.77002	8.91116	8.6858	8.90047	8.8947	8.93203	8.87426	8.82839	8.93413	8.80999	8.80005	9.04416	8.95254	9.0496	9.4267	8.87839	9.55686	8.97053	9.29021	8.99913	9.18389	9.04897	9.04347	10.769	9.76898	10.3727	10.5562	10.346
GeneID:100002762	11.568	11.3874	11.5658	11.597	11.4652	11.5638	11.609	11.3927	12.0388	11.9483	11.9064	11.953	12.0678	12.1583	12.225	12.0511	12.0597	12.0682	11.6041	11.7824	11.7457	11.6563	11.6057	11.4059	11.426	11.4451	11.4705	11.3214
GeneID:100002776;ZFIN:ZDB-GENE-050208-733	3.59132	3.59132	4.47489	4.17442	4.36608	4.35706	4.60858	4.48801	4.02402	4.26741	3.59132	4.0126	4.405	4.40517	3.98704	4.00583	3.59132	3.59132	4.69067	4.76978	4.15952	4.48681	4.16818	4.32589	4.19111	4.07175	4.66046	3.96934
GeneID:100002778;ZFIN:ZDB-GENE-060503-876	3.59132	3.59132	3.59132	3.59132	4.04219	3.59132	3.59132	3.59132	4.02402	3.59132	3.59132	3.59132	4.5492	3.59132	3.59132	3.59132	3.59132	3.59132	3.59132	3.59132	3.59132	3.59132	3.59132	3.59132	3.59132	3.59132	3.59132	3.59132
GeneID:100002785;ZFIN:ZDB-GENE-070705-365	6.31985	6.68101	6.85967	6.86626	7.25278	7.50816	6.56046	6.50428	7.03497	7.192	6.59921	6.6779	7.18134	7.39211	6.85711	7.23239	6.97513	7.01182	6.91381	7.44054	7.43365	6.97774	6.44091	7.65954	7.30787	7.18855	7.50608	6.64463
GeneID:100002786;ZFIN:ZDB-GENE-060526-286	5.73832	6.34767	5.07895	5.12575	5.47842	5.81469	5.24695	6.50428	6.30508	6.54755	6.17654	6.09941	6.02638	4.17056	5.19209	6.06653	5.71552	5.34855	6.01005	5.6726	5.63181	6.12882	7.03763	6.43094	6.6715	6.84011	5.49618	7.07198
GeneID:100002791;ZFIN:ZDB-GENE-130530-762	4.62061	5.23943	5.03238	4.86254	5.25149	5.41685	4.75835	5.18862	5.81991	5.6425	5.26332	5.95736	4.67207	4.58178	5.37858	5.55664	5.37157	5.18044	4.96349	4.58517	5.68908	4.88675	4.65357	5.01759	4.83407	5.24032	4.13499	4.70106
GeneID:100002795;ZFIN:ZDB-GENE-081104-451	7.83454	7.83411	7.72049	7.87684	7.64537	7.39297	7.79603	7.74676	8.71522	8.6609	8.68493	8.63446	8.63564	8.53634	8.59245	8.52881	8.78463	8.62013	8.80585	8.95779	8.82257	8.94982	9.02194	9.48103	9.17913	9.3167	9.1133	9.34001
GeneID:100002802;ZFIN:ZDB-GENE-051120-168	7.45784	7.64124	7.37461	7.51557	7.56596	7.851	7.38256	7.74027	8.64209	8.37455	8.38852	8.70778	8.49775	8.62904	8.46025	8.48102	8.28806	8.3741	8.58616	8.62009	8.59398	8.53968	8.65668	8.43974	8.48229	8.93832	8.14665	8.47479
GeneID:100002805;ZFIN:ZDB-GENE-030131-8407	5.9613	6.08638	6.2355	5.87157	6.37293	6.32605	5.71608	6.3038	6.98565	6.02246	6.47212	5.68063	6.55784	6.38213	5.59948	6.11038	5.4148	5.98247	6.09264	5.64688	6.39105	6.21117	6.24593	5.26368	5.81767	6.14187	5.33738	5.16465
GeneID:100002812;ZFIN:ZDB-GENE-040801-198	6.69723	6.20137	6.61741	6.37913	6.04022	5.68385	6.86459	7.12326	6.54776	6.46032	6.45539	6.72159	6.27318	5.72424	6.59268	6.25362	6.04038	6.0749	6.35433	7.02329	6.53311	5.90796	5.94925	6.41267	6.16485	6.02328	5.96538	6.15315
GeneID:100002814	7.44902	7.42754	7.57225	7.54684	7.37192	7.03069	7.60029	7.32831	7.73063	7.43741	7.4758	7.63909	7.63055	7.44222	7.56542	7.33501	7.3595	7.17318	7.52475	7.79663	7.59137	7.88788	7.82997	7.14172	7.64278	7.73903	7.35322	7.54909
GeneID:100002821;ZFIN:ZDB-GENE-080204-47	3.59132	3.59132	4.15532	4.3031	4.04219	4.47219	4.18664	4.57057	4.44735	3.98403	4.41321	4.31596	4.405	4.96699	4.54615	4.41207	5.07291	4.671	5.21254	4.43587	4.88837	4.78871	4.49468	4.43658	4.89714	3.59132	4.72227	3.96934
GeneID:100002825;ZFIN:ZDB-GENE-130530-665	8.09362	7.39961	7.9452	8.03376	7.96006	7.88685	7.92553	7.76607	7.91872	7.78293	7.98068	7.93675	7.90701	8.15734	7.75472	7.64893	7.83311	8.20139	7.74398	7.71116	7.50338	7.60861	7.67956	7.91059	7.5641	7.62493	7.94296	7.59346
GeneID:100002838;ZFIN:ZDB-GENE-070705-25	4.32668	4.91894	4.63058	5.02798	4.36608	4.35706	5.33179	4.48801	5.48872	5.05358	4.97996	5.05242	4.72774	4.58178	5.44579	5.45397	4.88751	4.80796	4.74171	5.1798	4.38985	5.40065	5.156	5.07128	4.19111	5.40095	4.52232	4.863
GeneID:100002840;ZFIN:ZDB-GENE-130530-1009	4.43749	4.20166	3.99139	4.3031	4.04219	3.59132	4.42747	4.64582	4.54503	4.80124	4.92479	4.31596	5.08773	4.72797	4.27253	4.73738	4.47111	4.59409	4.51753	4.24917	3.59132	4.62009	4.49468	4.43658	3.59132	4.41603	4.13499	3.96934
GeneID:100002842;ZFIN:ZDB-GENE-130530-604	8.28862	9.2255	8.10067	8.09308	8.45632	8.5138	8.05566	9.15003	8.94697	9.16439	8.93951	9.09148	8.75623	7.62675	7.98577	8.97064	8.11211	8.3564	8.66666	7.83483	8.09074	8.84835	9.31309	8.73131	9.09238	9.19574	8.3559	9.43504
GeneID:100002865;ZFIN:ZDB-GENE-050410-16	3.59132	3.59132	3.59132	3.59132	3.59132	3.59132	3.59132	3.59132	3.59132	3.59132	3.59132	3.59132	3.59132	3.59132	3.59132	4.00583	3.59132	3.59132	3.94654	3.59132	3.59132	3.59132	3.59132	3.59132	3.59132	3.59132	3.59132	3.59132
GeneID:100002866;ZFIN:ZDB-GENE-070912-145	3.59132	3.59132	3.59132	4.41053	3.59132	3.59132	3.59132	4.16384	4.02402	4.45902	3.59132	4.31596	3.59132	4.17056	3.59132	4.00583	3.59132	4.00755	3.59132	3.59132	3.59132	3.96178	4.16818	3.59132	3.59132	4.74277	3.97688	4.12441
GeneID:100002872;ZFIN:ZDB-GENE-080724-2	8.18651	8.38151	8.27617	8.05018	8.50903	8.40445	8.64573	8.25445	8.23924	8.516	8.3623	8.3064	8.29179	8.34404	8.33522	8.13472	8.53758	8.19642	8.3102	7.86151	8.42919	7.94528	8.50193	7.98537	7.72462	8.10064	8.10634	8.31787
GeneID:100002875;ZFIN:ZDB-GENE-040914-13	7.00643	6.60072	6.32422	6.82834	6.7088	6.34721	6.87756	6.53505	6.56478	6.73212	6.67314	6.81853	6.6977	6.65022	7.13739	6.59603	7.00163	6.74972	7.00822	7.11532	7.33503	6.89212	7.15185	7.48982	7.30787	7.22829	7.32215	7.27298
GeneID:100002876;ZFIN:ZDB-GENE-080204-60	8.6176	8.6879	8.74036	8.66874	8.46119	8.45302	8.69007	8.45382	8.21288	7.75912	7.75709	7.48021	8.01219	7.73776	7.93814	8.0982	7.91158	8.10922	7.89892	8.18657	7.9758	7.99595	7.88478	7.51534	7.76736	7.6348	7.46404	7.61206
GeneID:100002878;ZFIN:ZDB-GENE-080220-25	4.43749	4.44827	4.82277	4.00503	4.36608	4.35706	4.18664	4.84054	5.14083	5.22044	4.66816	4.60588	4.5492	4.49833	4.75075	4.30445	4.57132	4.59409	4.74171	5.21722	4.48136	5.09797	4.96167	4.90151	5.34362	4.91008	5.11408	4.5046
GeneID:100002885;ZFIN:ZDB-GENE-110914-193	5.17308	4.78664	4.47489	5.02798	4.67458	4.57252	4.88789	4.57057	4.91756	4.61211	5.13046	5.1981	4.96673	4.72797	5.06397	5.03056	5.23174	4.98352	4.88047	5.35607	5.08927	4.93245	4.78855	5.85243	4.69445	4.98452	5.71467	5.20178
GeneID:100002893;ZFIN:ZDB-GENE-050419-124	4.32668	4.20166	4.15532	4.86254	4.67458	4.74389	5.05615	4.71525	5.23778	4.80124	5.03244	5.48091	5.50167	5.63629	5.90715	5.38048	6.06635	6.2027	5.97553	6.00777	5.33612	6.02291	5.6881	5.34921	5.1175	5.92694	6.00629	5.84198
GeneID:100002901;ZFIN:ZDB-GENE-140106-98	4.01893	3.59132	3.59132	3.59132	3.59132	3.59132	3.59132	3.59132	3.59132	3.59132	3.59132	3.59132	3.59132	3.59132	4.37555	3.59132	3.59132	3.59132	3.59132	3.59132	3.59132	4.11381	3.59132	3.59132	3.59132	3.59132	3.59132	3.59132
GeneID:100002902;ZFIN:ZDB-GENE-070424-201	3.59132	3.59132	3.59132	3.59132	4.04219	4.66224	4.42747	3.59132	3.59132	4.14501	3.59132	3.59132	3.95906	4.00227	3.59132	4.41207	3.59132	4.50968	3.59132	3.59132	4.15952	3.59132	4.16818	3.59132	3.59132	3.59132	4.25525	3.59132
GeneID:100002904;ZFIN:ZDB-GENE-041001-130	5.50593	5.69945	5.70322	5.48591	4.96984	5.53825	5.55575	5.23056	5.32733	5.58616	5.82546	5.24282	5.83257	5.88413	5.10831	5.08059	5.74859	5.46082	5.44412	5.32284	5.08927	5.30809	5.156	5.26368	4.83407	5.05414	4.44358	5.20178
GeneID:100002907;ZFIN:ZDB-GENE-110411-199	4.83954	6.0375	4.98373	5.58573	6.09301	6.09438	4.88789	6.11108	5.93194	6.12197	6.38636	6.0537	6.37471	4.58178	5.27023	6.41823	5.5361	4.86986	5.90372	5.32284	5.29841	5.92782	6.56726	5.67414	6.1204	6.32742	5.58256	7.44911
GeneID:100002916	7.72937	7.46395	7.48441	7.11709	7.65392	7.31067	7.20967	7.24796	6.84041	6.81604	6.84893	6.61746	6.71972	6.53045	6.9023	6.84562	6.55796	6.81668	6.15528	6.02738	6.39105	6.17883	6.64078	5.76632	5.72983	4.98452	5.15441	5.94719
GeneID:100002917;ZFIN:ZDB-GENE-110208-2	5.93539	6.24478	6.03866	5.897	6.14383	6.06889	6.01186	6.21083	6.4035	5.05358	5.42006	6.09941	5.47439	4.79327	5.65609	5.7682	5.32675	5.13435	5.18015	5.1798	5.50894	5.71438	6.16757	5.93327	6.38645	6.25095	5.96538	6.66878
GeneID:100002919;ZFIN:ZDB-GENE-041210-344	5.79769	5.37147	5.73023	5.52007	5.73958	5.84545	5.65433	5.67443	6.59822	6.25008	6.5529	6.34552	6.45617	6.54599	6.3998	6.50187	6.81976	6.72202	7.07314	6.96506	6.84163	6.8114	6.85311	6.6333	6.56109	6.57639	6.87357	6.68069
GeneID:100002923	5.12403	5.32905	5.28692	5.33899	4.96984	4.21895	5.00294	5.18862	5.19032	5.05358	4.66816	4.99932	4.83022	4.96699	5.01779	4.97814	5.49696	4.80796	5.0405	4.97155	4.48136	4.83892	4.40187	4.69821	4.69445	5.11963	4.83502	4.64032
GeneID:100002924;ZFIN:ZDB-GENE-090806-5	4.43749	5.23943	4.47489	4.50426	4.9037	4.74389	4.18664	5.05274	4.78538	5.05358	4.97996	5.15158	4.48039	3.59132	3.59132	4.86486	4.74251	4.74193	4.9228	4.58517	4.48136	4.97626	5.53478	4.69821	5.1175	5.24032	5.11408	5.57568
GeneID:100002928;ZFIN:ZDB-GENE-050809-24	8.55345	8.35277	8.6291	8.39673	8.43667	8.25903	8.50801	8.52341	8.55669	8.22203	8.34455	8.43294	8.32764	8.05937	8.64277	8.50112	8.41088	8.61269	8.20265	8.67217	8.30059	8.38254	8.11609	7.76246	8.31982	7.64459	7.97317	7.97
GeneID:100002938;ZFIN:ZDB-GENE-091008-2	8.31305	8.01025	8.09082	8.18019	7.99411	8.42894	8.33257	8.04414	7.93817	7.66612	8.01478	7.66885	7.84892	7.64111	7.98056	7.9827	7.98598	7.92918	7.83056	8.04489	8.20182	8.04052	7.93758	7.56504	7.55598	7.77512	7.79287	7.67238
GeneID:100002945;ZFIN:ZDB-GENE-050306-19	4.43749	4.78664	4.6991	4.92062	4.83307	4.95455	4.6865	4.95194	4.63244	5.09765	4.59144	4.42522	4.67207	4.91227	5.01779	4.59008	4.81764	4.59409	4.29652	5.35607	3.59132	4.32631	4.29553	5.01759	4.69445	4.41603	5.11408	5.12628
GeneID:100002946;ZFIN:ZDB-GENE-081104-317	4.90285	4.63355	4.76291	4.3031	4.67458	5.07464	5.10693	4.71525	4.78538	5.29565	4.97996	5.10309	4.87775	4.85451	4.96957	5.71121	4.81764	5.13435	5.44412	4.97155	5.25947	4.41091	5.01355	5.98456	5.63562	5.71036	5.52564	5.43347
GeneID:100002948;ZFIN:ZDB-GENE-070615-32	4.32668	4.71321	4.82277	5.3774	5.20045	4.35706	4.31792	5.09987	4.63244	4.36969	4.00641	4.18502	4.10999	4.29842	4.27253	5.08059	4.21817	4.17795	4.37785	4.76978	5.04242	4.41091	4.72347	4.43658	4.01695	4.26769	4.98359	5.12628
GeneID:100002956;ZFIN:ZDB-GENE-141216-110	7.18756	7.13146	7.20146	7.53129	7.25278	7.75337	7.28911	6.84746	6.82643	7.08063	7.11472	7.15094	6.96926	6.98114	7.23741	6.93188	6.93442	7.23292	7.05719	7.27529	7.31791	7.23074	7.44807	7.28735	7.34607	7.27961	7.08336	6.99812
GeneID:100002960	3.59132	4.78664	4.63058	4.66471	3.59132	4.74389	4.82522	4.16384	5.32733	5.55703	5.52573	4.99932	5.76843	6.09283	5.15097	5.65159	5.1812	5.71875	6.25841	6.64384	6.19491	6.0769	6.06281	6.39415	6.52787	6.59696	6.86276	6.66878
GeneID:100002967;ZFIN:ZDB-GENE-060503-204	7.0422	7.8684	6.98299	7.39183	7.56596	7.05624	6.95295	7.8944	8.15867	8.52307	8.35789	8.2681	7.96285	7.47468	7.72381	8.29541	7.77322	7.91714	7.68838	7.48935	7.73343	8.09646	8.11099	7.85182	8.28108	8.51712	7.59311	8.50157
GeneID:100002992;ZFIN:ZDB-GENE-030131-8907	3.59132	3.59132	3.59132	3.59132	3.59132	3.59132	4.01376	3.99748	4.33531	3.98403	4.00641	3.59132	4.32098	3.59132	3.98704	3.59132	4.0363	3.59132	3.94654	4.24917	3.99439	3.96178	3.59132	3.59132	3.59132	3.59132	3.59132	3.59132
GeneID:100002993;ZFIN:ZDB-GENE-081105-106	5.39155	5.32905	5.07895	5.25827	5.20045	5.01625	5.44883	5.45526	5.95854	5.74827	5.87795	5.68063	5.67771	5.63629	5.81241	5.68174	6.06635	5.90872	6.35433	6.76306	6.03222	6.00443	6.3019	5.76632	6.09761	5.95983	5.68931	5.96727
GeneID:100003007;ZFIN:ZDB-GENE-030131-8029	6.78465	6.60072	7.0043	6.9858	6.86561	6.631	7.12554	6.6377	7.82427	8.03661	8.08064	7.94892	7.97647	8.34404	7.84936	8.06072	8.19425	7.75746	8.01432	7.86151	8.17366	7.823	8.12623	8.07369	7.62739	8.21003	8.25713	7.46967
GeneID:100003014;ZFIN:ZDB-GENE-060929-1098	5.88202	5.37147	4.98373	4.73527	5.14707	5.41685	5.37207	5.05274	5.0891	5.18095	4.86655	4.60588	5.38877	5.36673	4.91908	4.6667	4.57132	5.30869	4.69067	5.59384	5.44269	5.51412	5.50177	5.07128	5.66779	4.41603	4.78027	5.08657
GeneID:100003020;ZFIN:ZDB-GENE-090112-5	5.22012	5.66692	5.16669	5.48591	5.25149	5.71781	5.44883	5.34812	5.72916	5.72263	5.13046	5.93215	5.60522	5.50875	5.30744	5.68174	5.4148	5.56378	5.6614	5.8837	6.09554	5.69099	5.53478	5.46715	5.38411	5.54292	5.30297	5.27268
GeneID:100003022	3.59132	3.59132	3.59132	3.59132	3.59132	3.59132	3.59132	3.59132	4.02402	4.26741	3.59132	3.59132	3.59132	3.59132	3.59132	3.59132	3.59132	3.59132	3.59132	3.59132	3.59132	3.59132	3.59132	4.01846	3.59132	3.59132	3.59132	3.59132
GeneID:100003025;ZFIN:ZDB-GENE-130613-4	6.08383	5.41247	6.05968	5.45079	5.92798	6.14397	6.29386	5.8365	5.36972	5.66976	5.52573	5.32749	5.23112	5.69558	5.62809	5.7682	5.71552	5.26747	5.8472	6.02738	5.54079	5.48671	6.26484	5.76632	5.90002	5.40095	6.31166	5.84198
GeneID:100003026;ZFIN:ZDB-GENE-050419-28	7.46661	7.78468	7.89507	7.60739	7.5292	7.08135	7.87512	7.35412	7.81728	7.93939	7.95748	7.9121	7.93985	7.81572	8.23376	8.07153	8.41578	7.99937	8.34977	8.26452	8.22029	8.10487	7.79223	8.05646	8.08693	7.91106	8.07419	7.97479
GeneID:100003029;ZFIN:ZDB-GENE-130815-1	4.43749	4.33612	4.47489	4.3031	4.36608	3.59132	4.01376	4.48801	4.20099	3.59132	4.86655	4.18502	4.72774	3.59132	4.37555	3.59132	4.66094	4.50968	4.69067	3.59132	4.28502	4.48681	4.49468	4.43658	4.19111	4.91008	4.13499	4.5046
GeneID:100003031;ZFIN:ZDB-GENE-080220-23	4.32668	4.71321	5.3608	4.66471	5.20045	4.57252	4.31792	5.34812	4.54503	3.59132	4.00641	4.18502	4.22488	4.96699	5.19209	5.52334	5.1812	4.41541	4.74171	4.12999	4.15952	5.05887	4.57781	4.43658	4.83407	5.40095	4.13499	3.96934
GeneID:100003036;ZFIN:ZDB-GENE-081104-97	8.85894	8.72573	8.80502	8.86692	8.79408	8.92517	8.84842	8.76279	8.91139	8.71439	8.86371	8.9201	8.91065	9.15806	8.5614	8.89671	8.92168	8.73756	8.6135	8.69604	8.53622	8.65008	8.74805	8.57487	8.63213	8.3893	8.76526	8.84253
GeneID:100003037;ZFIN:ZDB-GENE-080204-43	7.48399	7.097	7.71408	7.69367	7.3404	7.35241	7.70512	7.45293	6.7544	7.07095	6.93523	7.23319	7.12508	7.10077	7.07972	7.42231	6.98844	7.28086	7.04914	7.21842	6.99012	7.19949	7.13176	7.27743	6.97096	7.03252	7.44976	6.94009
GeneID:100003046;ZFIN:ZDB-GENE-091118-47	4.32668	4.44827	3.59132	4.86254	4.75708	4.57252	4.01376	4.57057	4.44735	4.74232	4.30544	4.822	4.83022	4.72797	4.61967	4.50598	4.81764	4.86986	4.9228	5.10108	4.56335	5.43001	5.1105	4.90151	5.21325	4.64687	5.33738	5.46323
GeneID:100003048;ZFIN:ZDB-GENE-090422-2	4.32668	4.20166	3.59132	4.50426	3.59132	4.35706	3.59132	4.89773	3.59132	4.36969	4.17636	4.18502	3.59132	4.00227	3.98704	4.50598	4.0363	3.59132	4.37785	3.59132	3.59132	4.41091	4.00057	4.01846	4.19111	4.07175	3.59132	3.59132
GeneID:100003049;ZFIN:ZDB-GENE-100922-233	6.27985	5.76215	6.32422	6.24955	6.04022	6.1194	6.75635	6.47282	5.79035	6.14102	6.31371	6.20738	6.42954	6.3469	6.56469	6.62606	6.32335	6.26238	6.35433	6.30777	5.9883	6.22706	6.48964	6.08162	5.63562	6.61723	6.2115	6.02577
GeneID:100003066;ZFIN:ZDB-GENE-070912-358	4.96253	4.78664	4.47489	4.73527	4.5839	3.59132	4.82522	4.16384	5.32733	4.85685	5.59153	4.822	4.92318	4.79327	4.86602	4.86486	4.47111	4.86986	4.88047	4.87562	4.70706	4.88675	4.84957	5.12249	5.06643	5.05414	5.43509	5.43347
GeneID:100003080;ZFIN:ZDB-GENE-030131-4433	7.29993	7.67266	7.33325	7.56222	7.56596	7.76112	7.08153	7.38782	6.90828	6.83913	7.11472	6.98259	6.88442	7.23027	6.91337	7.2516	6.77425	6.81668	6.75423	6.51352	6.67565	6.40468	6.22676	6.08162	6.64083	6.37614	6.00629	6.18746
GeneID:100003089;ZFIN:ZDB-GENE-100226-2	4.19387	3.59132	3.59132	3.59132	4.04219	3.59132	4.42747	4.16384	3.59132	3.59132	4.30544	4.0126	4.22488	3.59132	3.98704	3.59132	3.59132	4.00755	3.59132	3.59132	4.15952	3.59132	4.40187	3.59132	3.59132	3.59132	3.59132	4.12441
GeneID:100003090;ZFIN:ZDB-GENE-090312-219	4.19387	5.09063	4.76291	4.73527	4.83307	5.07464	4.31792	4.71525	5.52598	5.18095	4.73892	5.24282	4.83022	4.65782	4.54615	4.97814	5.37157	4.671	4.79016	4.87562	5.13425	4.83892	4.84957	4.69821	5.30173	6.02328	4.66046	5.3066
GeneID:100003100;ZFIN:ZDB-GENE-080204-39	5.8545	6.17913	6.30693	6.10645	5.92798	6.04291	6.14929	6.35671	5.72916	5.95902	5.87795	5.82625	5.81154	5.63629	6.11823	6.11038	6.01391	5.68921	6.04369	6.22617	6.17561	6.12882	5.90099	5.79566	6.05087	5.74903	5.61009	5.94719
GeneID:100003103;ZFIN:ZDB-GENE-061207-80	9.52437	9.58359	9.64725	9.59503	9.62893	9.69358	9.69795	9.39439	9.20383	9.2111	9.23734	9.23475	9.24811	9.04154	9.38988	9.2596	9.25226	9.08236	9.18488	9.27143	9.24373	9.21344	9.15398	8.84595	8.85607	8.63941	8.77956	8.64658
GeneID:100003104;ZFIN:ZDB-GENE-141212-371	4.77198	4.20166	4.6991	4.41053	4.83307	3.59132	4.18664	4.16384	4.02402	4.45902	4.41321	4.68361	4.22488	4.49833	4.54615	4.17554	4.74251	4.671	4.63666	4.34881	4.83154	4.78871	4.40187	4.83825	4.19111	5.05414	4.25525	4.863
GeneID:100003113;ZFIN:ZDB-GENE-110216-2	5.57676	5.37147	5.28692	5.02798	5.30042	5.45865	5.24695	5.45526	5.81991	6.25008	6.33223	6.00639	5.79016	5.43978	6.26622	6.08863	5.8731	5.85717	6.78374	6.64384	6.64828	6.44573	6.69695	6.2153	6.16485	6.82282	6.82982	6.4348
GeneID:100003123;ZFIN:ZDB-GENE-060531-133	3.59132	3.59132	3.59132	3.59132	3.59132	3.59132	3.59132	3.59132	3.59132	3.59132	4.17636	3.59132	3.59132	3.59132	3.59132	4.00583	3.59132	3.59132	4.45086	3.97332	3.59132	4.48681	4.00057	4.43658	3.59132	4.41603	4.13499	4.12441
GeneID:100003132;ZFIN:ZDB-GENE-070912-360	4.53412	4.91894	4.38401	4.58822	4.5839	4.74389	4.42747	4.48801	4.85362	4.45902	4.41321	5.24282	4.5492	4.49833	3.98704	4.30445	4.74251	3.59132	4.63666	4.71224	4.70706	4.32631	4.40187	4.61952	4.43366	4.41603	4.66046	4.42727
GeneID:100003133	3.59132	4.71321	3.99139	4.3031	4.67458	4.35706	3.59132	4.16384	4.54503	4.36969	4.41321	4.68361	5.19691	5.01905	4.46552	4.86486	4.47111	4.59409	4.29652	4.58517	4.38985	4.48681	4.00057	4.43658	4.19111	4.53948	4.66046	4.5046
GeneID:100003139;ZFIN:ZDB-GENE-090311-31	5.93539	6.66532	6.54604	6.41402	5.89838	6.79253	6.12733	6.6657	6.99814	6.78069	6.87413	6.70717	6.91327	6.86287	6.69936	6.80698	6.52151	7.06767	7.1276	7.03276	7.08451	6.94977	7.08024	7.03956	7.40151	7.0768	7.37608	7.08986
GeneID:100003140	4.19387	5.41247	4.82277	4.80096	5.03213	5.07464	4.75835	4.95194	4.97781	5.46537	5.17646	5.1981	5.41798	4.58178	4.27253	4.97814	5.61091	5.38713	4.9228	5.28867	4.83154	5.05887	5.6881	5.67414	5.63562	5.40095	5.26755	5.52071
GeneID:100003142;ZFIN:ZDB-GENE-030131-4678	6.84005	6.9109	6.89438	7.00854	6.85069	6.95113	6.6237	6.88354	6.5816	6.86185	6.58394	6.92172	6.66403	6.82537	6.76214	6.61112	7.19751	7.07858	6.77397	7.2512	6.9006	6.94033	6.82826	6.95468	6.82917	6.89072	6.85187	6.55669
GeneID:100003157;ZFIN:ZDB-GENE-050419-73	4.69937	4.91894	5.2482	5.12575	4.36608	4.47219	4.60858	5.00351	5.56217	4.36969	3.59132	4.60588	3.95906	4.49833	4.54615	4.97814	4.81764	5.08631	4.37785	4.87562	3.59132	4.73579	4.16818	4.83825	4.52988	4.26769	4.25525	3.59132
GeneID:100003167;ZFIN:ZDB-GENE-070301-6	4.43749	5.23943	3.59132	4.50426	4.5839	4.47219	4.60858	4.57057	4.44735	4.45902	4.00641	4.52054	4.5492	4.72797	5.06397	4.86486	4.35611	4.671	3.94654	5.28867	4.15952	4.83892	4.65357	4.19322	4.61601	4.98452	4.44358	4.70106
GeneID:100003170;ZFIN:ZDB-GENE-070626-2	8.18651	7.96028	8.09082	8.22907	7.86017	7.82905	8.09471	8.15069	8.00733	8.00156	7.90389	7.80905	7.90226	8.1423	8.3188	7.93614	8.0816	8.33847	7.81176	8.20749	7.75262	7.87809	7.94906	8.07939	7.94535	8.05737	7.9531	7.95553
GeneID:100003182	6.69723	6.4618	6.57503	6.77613	6.06687	6.48687	6.33251	6.77242	6.32533	5.89243	6.15577	5.68063	5.9898	5.77972	5.95211	5.71121	5.8731	6.35642	5.6614	5.92635	5.84715	5.75993	5.94925	5.34921	5.66779	5.24032	5.61009	5.52071
GeneID:100003205;ZFIN:ZDB-GENE-131127-35	5.54184	5.45213	5.49636	5.84564	5.03213	5.90491	5.44883	5.64534	5.66494	5.72263	5.59153	5.74084	5.87365	5.60558	5.34353	5.65159	6.04038	5.53039	5.18015	4.97155	5.7705	5.66717	5.6881	5.42908	5.34362	6.27691	5.83456	5.8637
GeneID:100003206;ZFIN:ZDB-GENE-030131-9056	7.95756	8.18355	8.20029	7.96612	8.00751	8.32838	7.84924	7.99594	7.995	7.99648	7.69529	7.92448	8.13063	8.22071	7.95951	7.61973	8.06922	7.66682	7.56463	7.79663	7.72698	7.65528	7.51922	7.26744	7.49788	7.59493	7.63788	7.03553
GeneID:100003209;ZFIN:ZDB-GENE-060526-259	3.59132	3.59132	4.15532	4.17442	3.59132	3.59132	3.59132	3.59132	4.20099	4.61211	4.41321	4.18502	4.5492	3.59132	3.98704	4.41207	4.35611	3.59132	5.0405	5.05957	4.56335	4.97626	4.49468	6.23636	5.25832	5.8231	6.15854	5.27268
GeneID:100003220;ZFIN:ZDB-GENE-100922-272	7.59205	7.51689	7.93971	7.26578	7.501	7.36266	7.36436	7.28423	7.55673	7.43741	7.68825	7.71237	7.69798	7.45854	7.28914	7.50457	7.4581	7.68825	7.64654	7.44054	7.86267	7.62042	7.587	6.48435	7.0192	6.9555	6.44945	6.71585
GeneID:100003223;ZFIN:ZDB-GENE-030616-609	9.03363	8.90458	8.83482	9.02736	9.18398	9.09688	8.97921	8.88821	9.19847	9.11144	9.19344	9.00689	9.19287	9.34884	8.80474	9.02717	8.78463	9.11165	9.1867	9.19396	9.30767	9.10869	8.73156	9.42404	8.93922	9.2543	9.17731	9.08082
GeneID:100003232;ZFIN:ZDB-GENE-050208-63	8.19179	8.18355	8.21851	8.3489	8.17713	8.45302	8.02133	8.05464	7.2895	7.39933	7.49206	7.22316	7.20478	7.15198	7.06987	7.02442	7.02764	7.01182	6.91381	7.28323	7.07432	6.61084	6.73764	6.95468	6.97096	7.14767	6.82982	6.30117
GeneID:100003238;ZFIN:ZDB-GENE-131121-88	4.53412	4.97925	4.47489	4.73527	4.2264	4.74389	4.31792	4.77991	5.0891	4.45902	4.66816	4.52054	4.405	4.40517	4.91908	4.41207	4.21817	4.92823	4.96349	4.71224	4.28502	4.78871	4.57781	4.53312	4.52988	4.41603	4.35576	4.9581
GeneID:100003245;ZFIN:ZDB-GENE-030219-43	7.53488	7.66487	7.6211	7.45091	7.15941	7.33169	7.78924	6.97547	7.4062	7.31998	7.51612	7.42889	7.19701	6.6645	7.61346	7.67755	7.39976	7.65235	7.1874	7.2673	7.59847	7.10143	6.79013	6.70967	6.92103	6.9555	7.29039	6.9694
GeneID:100003253;ZFIN:ZDB-GENE-121214-362	3.59132	3.59132	3.59132	3.59132	4.04219	4.03686	3.59132	3.59132	3.59132	3.59132	3.59132	4.31596	3.59132	3.59132	3.98704	3.59132	3.59132	3.59132	3.59132	3.97332	3.59132	3.59132	3.59132	3.59132	3.59132	3.59132	3.59132	3.59132
GeneID:100003254;ZFIN:ZDB-GENE-030131-6485	3.59132	3.59132	3.99139	3.59132	4.2264	3.59132	3.59132	3.59132	3.59132	3.59132	4.00641	3.59132	3.59132	3.59132	3.98704	3.59132	3.59132	3.59132	3.59132	3.59132	3.59132	3.59132	4.16818	4.01846	4.01695	3.59132	3.59132	3.96934
GeneID:100003272;ZFIN:ZDB-GENE-130524-1	10.3859	10.2675	10.4161	10.2016	10.1766	10.0854	10.3316	10.132	10.1975	10.2052	10.1976	10.0668	10.0954	10.0695	10.1697	10.2302	10.2433	10.1843	10.031	10.0488	10.2117	10.1111	10.0787	10.0035	9.96326	10.048	10.2699	10.0191
GeneID:100003275;ZFIN:ZDB-GENE-131127-398	5.8545	5.32905	4.82277	5.87157	5.70537	5.57624	5.20213	5.45526	5.23778	5.33154	5.79842	5.55103	5.62984	5.32849	5.37858	6.32921	5.61091	5.62803	6.30034	5.45064	5.84715	5.56721	5.82514	5.53998	5.25832	6.11318	5.55442	5.70353
GeneID:100003277;ZFIN:ZDB-GENE-131016-5	3.59132	3.59132	4.27993	4.00503	3.59132	4.66224	4.18664	4.39585	4.02402	4.26741	4.50723	4.31596	3.95906	4.00227	4.27253	3.59132	4.74251	4.41541	3.94654	4.34881	4.28502	3.96178	4.57781	3.59132	3.59132	4.41603	4.44358	4.24241
GeneID:100003278;ZFIN:ZDB-GENE-100921-51	5.43086	6.42479	5.32443	5.12575	5.59694	5.53825	5.24695	5.98081	6.94749	6.41456	6.31371	6.77779	6.49517	6.62123	6.01683	6.84562	6.80476	6.30077	7.26571	7.30679	7.06407	7.43213	7.42354	7.24724	6.98318	7.57458	7.66902	7.47646
GeneID:100003291	7.79339	7.88189	7.43838	7.45915	7.3404	7.71398	7.49557	7.59662	7.53129	7.59387	7.25509	7.71949	7.67026	6.85048	7.27211	7.21291	7.05319	7.11082	7.43534	7.15919	7.15381	7.32779	7.70688	6.90379	7.53137	7.68312	7.182	7.91621
GeneID:100003307;ZFIN:ZDB-GENE-080919-1	5.22012	5.69945	5.49636	5.12575	5.51918	5.53825	5.10693	5.27105	5.0891	5.3664	5.52573	4.99932	5.79016	4.85451	4.54615	5.55664	5.01458	5.18044	5.4702	4.97155	5.71679	5.05887	5.97275	5.79566	5.25832	5.67051	4.98359	5.88507
GeneID:100003313;ZFIN:ZDB-GENE-051030-30	8.86555	8.99408	8.73088	8.75798	8.94075	8.85826	8.77142	8.77234	8.96916	8.95558	8.85747	8.82775	8.89879	8.68193	8.67859	8.74653	8.80342	8.41315	8.71793	8.85289	8.81348	8.6757	8.81531	9.05391	8.67008	9.14161	9.04632	9.03804
GeneID:100003326;ZFIN:ZDB-GENE-080917-43	6.6514	6.17913	6.30693	6.72191	6.60557	6.77719	6.51107	6.48864	6.22093	6.57545	6.21715	6.26829	6.66403	6.56137	6.33462	5.9743	6.48407	6.24277	6.13989	5.94718	5.96579	5.82542	6.10569	6.79616	6.20789	7.03252	6.49249	6.65676
GeneID:100003329;ZFIN:ZDB-GENE-100921-72	8.27872	8.47336	7.9452	8.32662	8.31274	8.33876	8.05566	8.2129	9.28694	8.9917	8.91869	8.98641	8.87478	8.9177	8.87377	9.01604	8.99871	9.03311	9.35477	9.06246	9.47831	9.27431	9.40741	8.91441	9.43188	9.87435	9.14676	9.53232
GeneID:100003330;ZFIN:ZDB-GENE-100729-3	5.90897	6.11016	6.01731	6.16963	5.43628	5.49908	6.14929	5.98081	5.81991	6.08304	6.11325	5.95736	5.60522	6.23545	6.19423	5.82281	6.09182	6.05238	6.20043	6.30777	5.91959	5.71438	5.87619	6.17218	5.75977	5.95983	6.10343	5.57568
GeneID:100003331;ZFIN:ZDB-GENE-081029-6	3.59132	3.59132	3.59132	3.59132	3.59132	3.59132	3.59132	3.59132	3.59132	3.59132	3.59132	3.59132	3.59132	4.00227	3.98704	3.59132	3.59132	3.59132	3.94654	3.59132	3.99439	3.96178	3.59132	4.53312	3.59132	3.59132	4.44358	4.12441
GeneID:100003333;ZFIN:ZDB-GENE-060503-749	9.01291	9.07542	9.23858	9.09214	9.15723	8.95917	9.23496	9.09526	8.7955	8.6609	8.65645	8.56116	8.47556	8.51706	8.67214	8.57886	8.59049	8.46775	8.6216	8.77099	8.79513	8.7765	8.81531	8.94279	8.78176	8.64429	8.69459	9.001
GeneID:100003342;ZFIN:ZDB-GENE-080107-6	7.15531	7.51689	6.93938	7.06385	7.04647	7.39297	7.16823	7.87675	8.51849	8.35486	8.46033	8.19342	8.30624	8.07529	8.14803	8.59016	8.38114	8.36969	8.55266	8.31552	8.64269	8.7974	8.84013	8.67227	8.90781	8.72936	8.60751	8.93626
GeneID:100003346;ZFIN:ZDB-GENE-060526-239	4.32668	3.59132	4.15532	3.59132	3.59132	4.03686	4.75835	3.99748	3.59132	3.59132	3.59132	3.59132	3.59132	3.59132	3.59132	3.59132	3.59132	3.59132	3.59132	3.59132	3.59132	3.59132	3.59132	3.59132	3.59132	3.59132	3.59132	3.59132
GeneID:100003349;ZFIN:ZDB-GENE-160113-144	5.01904	5.19193	5.07895	5.07793	4.75708	4.81911	4.42747	5.23056	4.85362	5.29565	4.73892	4.99932	4.87775	4.58178	4.61967	4.59008	4.81764	4.41541	5.0405	4.43587	4.38985	4.73579	5.24194	5.01759	4.52988	5.18155	5.23104	5.40297
GeneID:100003350;ZFIN:ZDB-GENE-160728-85	4.19387	4.44827	4.38401	3.59132	4.04219	4.03686	4.01376	4.16384	3.59132	3.59132	4.59144	3.59132	3.59132	4.58178	4.81006	4.00583	4.0363	4.00755	3.94654	3.59132	4.15952	3.59132	4.72347	3.59132	3.59132	3.59132	3.97688	4.91163
GeneID:100003353;ZFIN:ZDB-GENE-080220-49	6.55497	6.56726	6.89438	6.78936	6.77364	6.82272	6.60815	6.69315	6.92147	7.01139	6.7157	6.93411	6.80447	6.62123	6.33462	6.68425	6.74307	6.65028	6.66181	6.52711	7.27419	6.79048	6.66915	6.99168	6.89539	6.69552	6.87357	6.75016
GeneID:100003354;ZFIN:ZDB-GENE-081104-468	7.26008	7.35181	7.36643	7.07466	6.75771	6.9647	7.1787	7.18218	7.05901	6.91709	7.16646	7.00623	6.85496	6.93501	7.26351	7.23239	6.97513	7.22314	7.33336	7.10638	7.28304	6.80098	6.88959	7.11965	6.89539	6.84011	6.60117	6.98862
GeneID:100003363;ZFIN:ZDB-GENE-091118-112	6.31985	6.24478	6.25371	6.48127	5.67023	6.34721	6.35144	6.44062	5.98461	6.30151	6.02401	6.40073	6.37471	5.54185	6.6603	6.15286	6.21247	6.22289	7.08891	6.12136	6.30534	6.09443	6.37315	6.00949	6.74536	6.67635	6.26249	6.20429
GeneID:100003370;ZFIN:ZDB-GENE-131127-391	4.01893	3.59132	3.59132	3.59132	3.59132	3.59132	3.59132	4.16384	3.59132	3.59132	3.59132	3.59132	3.59132	3.59132	3.59132	4.30445	3.59132	3.59132	3.59132	3.59132	3.59132	3.59132	3.59132	3.59132	3.59132	3.59132	3.59132	3.59132
GeneID:100003376;ZFIN:ZDB-GENE-120813-6	6.33942	6.47994	6.51644	5.97051	6.88038	6.74599	6.44238	6.97547	6.56478	6.97025	6.38636	6.77779	6.90371	6.31074	6.19423	6.19406	6.30188	6.77689	6.43156	6.08454	6.47176	6.61084	6.75095	6.851	6.65625	7.0622	6.38989	6.80553
GeneID:100003383;ZFIN:ZDB-GENE-070410-91	4.01893	4.44827	3.59132	4.00503	4.04219	4.21895	3.59132	4.16384	4.33531	4.53909	4.30544	4.42522	4.5492	4.65782	3.59132	4.80317	3.59132	4.41541	4.20353	3.59132	4.56335	3.59132	4.40187	3.59132	4.01695	3.59132	3.59132	4.34106
GeneID:100003386;ZFIN:ZDB-GENE-081105-89	7.34821	7.86161	7.13552	7.35694	7.66243	7.7765	6.82497	7.24796	7.995	8.49816	8.56748	8.46714	7.99444	8.1423	8.10076	8.51701	8.81829	8.53223	8.87522	8.79605	8.36425	8.40655	8.86453	8.74928	8.62441	8.83123	8.54191	9.06071
GeneID:100003387;ZFIN:ZDB-GENE-070705-402	5.22012	4.91894	4.93279	4.86254	5.43628	5.18303	4.6865	5.58509	4.85362	5.05358	5.6232	5.05242	4.72774	5.40379	5.01779	4.92303	5.37157	4.86986	5.07707	5.01645	5.13425	4.78871	4.84957	5.50409	5.01289	4.91008	5.15441	5.3066
GeneID:100003397;ZFIN:ZDB-GENE-050208-420	3.59132	3.59132	3.59132	3.59132	3.59132	3.59132	3.59132	3.59132	3.59132	3.59132	3.59132	3.59132	3.59132	3.59132	3.59132	3.59132	3.59132	3.59132	3.59132	3.59132	3.59132	3.59132	3.59132	3.59132	4.32333	3.59132	3.59132	3.59132
GeneID:100003410;ZFIN:ZDB-GENE-080219-5	6.68212	6.11016	6.08037	6.43114	6.11866	6.52432	6.72793	6.60914	6.32533	5.58616	5.71376	5.4066	6.24274	6.09283	6.09855	6.08863	6.01391	6.30077	6.01005	6.13939	6.40757	5.94739	5.82514	6.08162	5.78904	6.05392	6.04599	6.26963
GeneID:100003412;ZFIN:ZDB-GENE-080204-49	6.31985	6.34767	5.39612	6.46476	5.92798	5.87551	5.4855	5.42058	5.98461	6.00164	6.04688	5.95736	5.87365	5.77972	6.24857	6.15286	6.55796	6.1403	5.78815	5.74682	6.26951	5.8878	5.82514	6.31752	6.36772	6.14187	6.27908	6.377
GeneID:100003413;ZFIN:ZDB-GENE-110609-4	7.89413	7.91507	8.27181	7.8645	8.04047	8.09111	8.00384	8.2129	8.35463	8.34292	8.15894	8.11466	8.14678	8.21594	8.31052	8.00543	8.08776	7.89276	8.21342	8.4124	8.52512	8.28598	8.49803	8.55866	8.41681	8.65399	8.32892	8.54405
GeneID:100003419;ZFIN:ZDB-GENE-081105-136	7.88763	7.8684	7.81344	7.67258	7.81514	7.851	7.83612	7.90023	8.11378	7.90727	7.75709	7.76841	7.90701	7.94271	7.8146	7.96542	7.86214	8.23569	7.54768	7.75738	7.72049	7.6724	7.86068	8.18887	8.04706	7.95103	7.79287	8.0539
GeneID:100003428;ZFIN:ZDB-GENE-071004-51	3.59132	3.59132	3.59132	3.59132	3.59132	3.59132	3.59132	3.59132	4.02402	3.59132	3.59132	3.59132	3.59132	3.59132	3.59132	3.59132	3.59132	3.59132	3.59132	3.97332	3.59132	3.59132	3.59132	3.59132	3.59132	3.59132	3.59132	3.59132
GeneID:100003431;ZFIN:ZDB-GENE-040426-754	4.62061	4.85494	4.38401	4.73527	4.5839	4.21895	4.01376	5.18862	4.91756	4.90957	4.8048	5.28591	4.32098	4.40517	4.86602	4.73738	4.47111	4.30738	5.07707	4.71224	5.08927	4.48681	4.72347	5.46715	5.30173	4.91008	5.52564	5.33958
GeneID:100003436;ZFIN:ZDB-GENE-160728-139	8.03604	7.9085	7.9452	8.01715	7.79981	7.4896	8.11656	7.78512	7.53129	7.37598	7.22615	7.45479	7.25055	7.41738	7.60669	7.41381	7.67841	7.79085	7.20196	7.34522	7.45727	7.28381	7.15185	6.90379	6.93368	7.09126	7.19922	7.07198
GeneID:100003444;ZFIN:ZDB-GENE-041008-22	3.59132	3.59132	3.59132	3.59132	3.59132	3.59132	3.59132	3.59132	4.02402	3.59132	3.59132	3.59132	3.95906	3.59132	3.59132	3.59132	3.59132	3.59132	3.59132	3.59132	3.59132	3.59132	3.59132	3.59132	3.59132	3.59132	3.59132	3.59132
GeneID:100003446;ZFIN:ZDB-GENE-071127-1	5.9613	5.87923	5.85748	6.21018	6.01302	5.87551	6.38854	5.98081	6.38437	6.68182	5.82546	7.0179	6.37471	5.98091	6.3676	6.45229	7.07828	6.81668	6.73421	6.5802	6.68913	6.80098	6.86538	7.0038	6.5774	6.97124	6.6898	6.55669
GeneID:100003450;ZFIN:ZDB-GENE-100922-64	7.91984	8.38151	8.09575	8.16016	8.03394	8.00896	8.13808	8.26352	7.49665	7.48907	7.65255	7.37566	7.69248	7.49855	7.74859	7.55947	7.75784	7.68115	7.68321	7.74596	7.78405	7.7657	7.97173	7.67471	7.49788	7.66398	7.57349	7.95067
GeneID:100003458;ZFIN:ZDB-GENE-070912-649	3.59132	3.59132	3.59132	3.59132	3.59132	3.59132	3.59132	3.59132	3.59132	3.59132	3.59132	3.59132	3.59132	3.59132	3.59132	3.59132	3.59132	3.59132	3.94654	3.59132	3.59132	3.59132	3.59132	3.59132	3.59132	3.59132	3.59132	3.59132
GeneID:100003472;ZFIN:ZDB-GENE-160728-123	4.62061	4.44827	4.55633	4.00503	5.03213	4.47219	5.00294	5.18862	4.33531	4.45902	4.17636	4.822	5.08773	4.49833	4.81006	4.50598	4.57132	4.30738	4.83633	4.51394	5.04242	5.01835	4.49468	4.53312	4.95659	4.98452	4.44358	5.23777
GeneID:100003476;ZFIN:ZDB-GENE-070912-554	8.89496	8.75163	8.73721	8.77782	8.57343	8.57651	8.82872	8.71403	8.59799	8.24361	8.16401	8.25836	8.26246	8.15734	8.69775	8.3046	8.36604	8.40025	8.41649	8.45151	8.30493	8.53346	8.32411	8.34363	8.16351	8.40663	8.51823	8.07636
GeneID:100003481;ZFIN:ZDB-GENE-041114-185	8.88197	8.73689	8.99647	8.75465	8.79021	9.06913	8.79867	8.8616	8.74125	8.76298	8.79679	8.84735	8.90828	9.01431	8.73843	8.75994	8.67458	8.80106	8.88647	8.80156	9.06899	9.0226	8.95819	9.13539	9.00007	8.93036	8.87851	8.85556
GeneID:100003490;ZFIN:ZDB-GENE-070410-107	6.37776	6.11016	5.97356	6.21018	5.92798	6.32605	6.51107	6.32166	5.93194	7.31998	6.74338	6.63282	6.30296	6.62123	6.31784	6.74012	6.28007	6.33812	6.79344	6.63134	6.75469	6.57443	6.26484	6.64891	6.38645	6.3024	6.95719	7.19265
GeneID:100003493;ZFIN:ZDB-GENE-081031-71	7.92619	7.77748	8.11533	8.01157	7.87488	7.99589	7.91932	8.01219	8.18603	8.28582	8.14874	8.41553	8.29903	8.47772	8.42617	8.34522	8.304	8.17637	8.31354	8.11305	8.22487	8.04052	7.91436	8.2906	8.26628	8.14952	8.09723	8.10286
GeneID:100003496;ZFIN:ZDB-GENE-110913-57	4.01893	3.59132	3.59132	3.59132	3.59132	3.59132	3.59132	3.99748	3.59132	3.59132	4.17636	3.59132	3.59132	3.59132	4.27253	4.17554	3.59132	4.00755	3.59132	3.59132	3.59132	4.11381	3.59132	3.59132	3.59132	4.07175	3.59132	3.59132
GeneID:100003514;ZFIN:ZDB-GENE-090206-1	5.43086	5.66692	5.73023	5.07793	5.67023	4.66224	5.10693	5.52185	6.441	6.21468	6.67314	6.61746	6.17975	6.38213	6.30085	6.58077	6.94812	6.18222	7.21638	6.85166	7.20132	7.15945	7.32982	7.29721	7.07727	7.40037	7.13801	7.37834
GeneID:100003520;ZFIN:ZDB-GENE-080214-4	7.31944	7.49066	7.70116	7.78163	8.02737	8.02191	7.40945	7.54534	7.41551	7.26168	7.36529	7.49692	7.61318	7.45854	7.42628	7.36177	7.10294	7.48274	7.1276	7.19334	7.07432	6.95916	7.08024	7.18487	7.16551	6.89072	7.06466	7.39994
GeneID:100003524;ZFIN:ZDB-GENE-130221-1	4.32668	4.44827	5.12367	4.80096	4.83307	4.74389	4.42747	4.57057	4.20099	5.00767	4.00641	4.18502	4.405	5.01905	5.62809	4.6667	5.57405	4.74193	4.88047	5.05957	4.56335	5.01835	4.90713	7.15263	6.51096	6.65692	6.97735	6.82709
GeneID:100003530	6.08383	6.44342	6.16014	6.37913	6.55095	6.82272	5.83143	6.45681	6.13128	6.00164	5.87795	6.03026	6.30296	6.27361	6.03772	6.50187	6.48407	6.05238	5.44412	5.62064	6.21394	6.02291	6.16757	5.12249	5.60262	5.71036	5.94445	5.72765
GeneID:100003532;ZFIN:ZDB-GENE-160113-20	4.53412	4.02449	4.27993	4.58822	4.36608	4.21895	4.01376	3.99748	4.44735	4.14501	5.22069	4.18502	4.22488	4.17056	4.14923	4.92303	4.74251	4.17795	4.29652	5.01645	4.28502	4.55609	3.59132	3.59132	4.32333	4.07175	4.83502	4.64032
GeneID:100003534	3.59132	3.59132	4.15532	3.59132	3.59132	4.03686	4.01376	4.39585	3.59132	4.26741	4.41321	4.18502	3.59132	4.17056	4.14923	3.59132	3.59132	4.17795	3.59132	3.97332	4.15952	3.59132	4.16818	3.59132	3.59132	3.59132	4.52232	4.34106
GeneID:100003535;ZFIN:ZDB-GENE-120917-4	3.59132	4.02449	4.38401	4.66471	4.48249	4.03686	3.59132	4.39585	5.14083	4.74232	4.8048	4.822	4.5492	3.59132	3.59132	4.80317	4.35611	4.00755	4.57916	4.24917	4.63809	4.67976	4.84957	4.90151	4.83407	4.64687	4.52232	5.40297
GeneID:100003537;ZFIN:ZDB-GENE-071116-6	4.62061	4.85494	4.55633	5.12575	4.83307	4.88905	4.18664	4.57057	4.54503	5.22044	4.73892	4.60588	4.48039	4.17056	4.81006	5.41777	4.95294	5.08631	4.79016	5.1798	5.08927	4.78871	5.43299	5.26368	5.66779	5.24032	5.43509	5.00262
GeneID:100003539;ZFIN:ZDB-GENE-060526-185	6.10705	6.75696	5.85748	6.23001	6.01302	6.48687	6.12733	6.2857	6.70935	7.06119	6.47212	6.64801	6.52058	6.65022	6.31784	6.3833	6.74307	6.39231	6.99152	6.71658	6.84163	7.03208	6.94838	6.86438	6.44118	6.82282	6.6525	6.83774
GeneID:100003543	5.12403	5.23943	5.55897	5.45079	5.09107	5.41685	5.10693	5.05274	4.85362	5.40028	5.42006	4.52054	5.08773	4.49833	5.76236	4.80317	5.37157	5.30869	5.07707	5.56648	5.40819	4.88675	5.1105	5.26368	4.83407	4.74277	5.26755	5.3066
GeneID:100003546;ZFIN:ZDB-GENE-070222-1	5.93539	6.01239	6.30693	6.34333	6.2401	6.21512	6.33251	6.15186	5.36972	6.33477	5.7426	6.30745	6.37471	6.43335	6.11823	6.13179	6.16549	6.09706	5.94011	5.81704	5.74392	6.33343	5.92534	5.30721	5.97757	6.05392	5.55442	5.94719
GeneID:100003547;ZFIN:ZDB-GENE-070912-314	5.26534	5.79241	5.20815	5.3774	5.39266	5.07464	5.77503	5.05274	5.72916	5.22044	5.22069	4.88453	5.19691	4.85451	5.50954	5.21861	5.07291	4.74193	5.14681	5.32284	5.33612	5.05887	5.6881	5.01759	4.76677	5.8231	5.68931	5.67896
GeneID:100003553;ZFIN:ZDB-GENE-080213-3	4.96253	5.28509	5.12367	5.07793	5.34741	5.41685	5.44883	4.95194	5.2834	5.05358	4.73892	4.52054	5.41798	5.16196	5.23181	5.30228	5.12834	4.74193	5.44412	5.25348	4.99349	5.05887	5.24194	4.61952	4.69445	5.40095	4.78027	5.00262
GeneID:100003558;ZFIN:ZDB-GENE-080219-41	8.93011	8.76259	8.86112	9.03012	8.90903	9.05662	9.05178	8.80064	8.2022	8.18234	8.31295	8.25836	7.99444	8.09624	7.91098	7.93614	7.76555	7.95296	8.11731	7.97823	8.2699	8.34398	8.29296	7.80439	8.25132	8.29316	7.59959	7.91621
GeneID:100003562;ZFIN:ZDB-GENE-030131-6304	6.01166	6.3277	6.08037	6.34333	6.4941	6.09438	5.74589	6.00341	5.93194	6.36724	6.4213	6.14363	6.49517	5.83296	6.13763	6.06653	5.93122	6.33812	5.97553	5.8837	6.32291	6.00443	5.94925	5.42908	6.07444	6.22449	6.47829	5.84198
GeneID:100003563;ZFIN:ZDB-GENE-050522-207	10.0653	9.75793	9.68862	9.90092	9.99388	9.97017	9.64453	9.7148	9.54083	9.68752	9.44506	9.75213	9.78487	10.0629	9.58081	9.59485	9.43926	9.7163	8.89763	8.95036	9.01453	9.0226	8.96949	8.6984	8.53262	8.68272	8.52164	8.76456
GeneID:100003564;ZFIN:ZDB-GENE-070912-182	6.03615	6.28687	6.89438	6.78936	6.09301	6.8955	6.6237	6.1718	6.10791	5.915	6.29493	6.07675	6.25804	6.36462	6.01683	5.30228	6.14137	6.24277	5.8472	6.39971	6.05366	5.94739	5.6881	5.85243	5.46128	5.92694	5.81144	5.57568
GeneID:100003572;ZFIN:ZDB-GENE-030520-2	15.0352	14.6991	14.9927	14.8886	14.827	14.855	14.9236	14.7859	15.0373	14.8811	15.0626	14.9618	15.0532	15.3244	15.0684	15.0613	15.1637	15.3059	15.2931	15.3091	15.2283	15.1387	15.1172	14.8385	14.9442	14.9569	15.1261	14.5954
GeneID:100003583;ZFIN:ZDB-GENE-061207-6	4.32668	3.59132	4.87925	5.12575	4.67458	4.35706	4.42747	4.64582	4.54503	4.74232	4.59144	5.24282	4.22488	4.17056	4.37555	4.41207	4.0363	4.41541	5.14681	4.58517	4.56335	4.55609	4.78855	4.77075	4.43366	5.24032	4.25525	5.37169
GeneID:100003587;ZFIN:ZDB-GENE-090313-139	6.21759	6.7421	6.672	6.37913	6.4941	6.04291	6.38854	6.57997	6.38437	6.54755	6.38636	6.66303	6.88442	6.2923	6.82224	6.84562	6.77425	7.13191	6.75423	6.78574	6.91211	6.57443	7.05909	7.02774	7.17616	6.44614	6.32766	6.65676
GeneID:100003592;ZFIN:ZDB-GENE-131003-2	7.97605	7.82715	7.84899	7.8458	7.95315	7.9492	7.91932	7.82861	7.6384	7.51066	7.53978	7.25303	7.68141	7.40901	7.51572	7.51254	7.52328	7.43277	7.54198	7.73446	7.4958	7.47834	7.0697	7.34548	6.98318	7.52238	7.47114	7.71314
GeneID:100003594;ZFIN:ZDB-GENE-140106-172	7.11114	7.45494	7.46158	7.39183	7.00674	7.35241	7.13633	7.30203	8.14758	8.24361	8.32658	8.05402	8.24756	8.46167	8.50447	8.42738	8.58616	8.39592	8.70528	8.72533	8.60456	8.61813	8.68779	9.0423	9.04985	9.21225	9.17298	9.10283
GeneID:100003595;ZFIN:ZDB-GENE-030131-8256	7.14439	7.86161	7.14513	7.3302	6.99324	7.47079	7.20967	7.82248	8.50552	8.58521	8.45206	8.28258	8.27353	8.19181	8.17109	8.3673	8.15377	8.39592	8.82701	8.7738	8.88173	9.00474	9.01379	9.06256	9.05272	9.12427	8.82988	9.32136
GeneID:100003596;ZFIN:ZDB-GENE-121214-209	8.21791	8.49544	8.58768	8.60726	8.90546	9.2775	8.48302	8.79127	8.21288	8.43955	8.73004	8.59635	8.59211	8.25372	8.41463	8.0982	8.44001	8.51239	8.4743	8.36478	8.29189	8.07948	8.43014	8.66471	8.46943	8.07194	8.30539	8.48153
GeneID:100003611;ZFIN:ZDB-GENE-081104-212	4.62061	4.44827	4.6991	4.97564	3.59132	4.57252	4.18664	5.34812	4.20099	3.98403	4.30544	3.59132	4.22488	4.29842	4.27253	3.59132	4.35611	4.00755	4.51753	3.97332	4.15952	3.96178	4.00057	4.19322	4.52988	3.59132	3.97688	4.42727
GeneID:100003615;ZFIN:ZDB-GENE-081104-139	5.76834	6.13354	6.48619	6.08473	6.14383	5.87551	6.31332	5.93442	6.694	7.14665	6.68747	7.10796	6.61783	6.67863	6.81042	6.81998	6.52151	7.15269	7.14279	7.29898	7.32649	7.32779	6.75095	6.53579	6.71628	6.44614	7.03615	5.98706
GeneID:100003640;ZFIN:ZDB-GENE-050506-72	4.01893	4.20166	3.99139	4.00503	3.59132	3.59132	3.59132	3.59132	4.02402	3.98403	4.00641	4.0126	3.59132	4.17056	3.98704	4.00583	3.59132	4.00755	3.94654	3.59132	4.15952	3.59132	3.59132	4.19322	4.01695	4.26769	4.35576	4.12441
GeneID:100003642;ZFIN:ZDB-GENE-050419-100	8.34183	7.77748	7.70763	7.60739	7.501	7.82905	7.61575	7.58215	7.60629	7.80635	7.96332	7.65405	7.86367	7.88965	8.19379	7.85084	7.57688	7.68825	8.40088	8.05417	8.52883	8.05362	8.16116	7.62092	7.8624	7.93518	8.10179	7.54264
GeneID:100003644;ZFIN:ZDB-GENE-030131-3430	5.64383	5.56407	5.833	5.48591	5.30042	5.45865	5.37207	4.84054	5.36972	5.84611	5.92843	5.88025	5.26436	5.47474	5.37858	5.34201	4.81764	5.56378	5.70504	5.32284	5.57186	5.98568	5.6881	5.50409	6.32946	5.58688	5.33738	5.9268
GeneID:100003646;ZFIN:ZDB-GENE-121214-216	3.59132	4.20166	3.59132	3.59132	3.59132	3.59132	4.31792	3.59132	3.59132	3.59132	3.59132	3.59132	4.22488	3.59132	3.59132	3.59132	3.59132	3.59132	3.59132	4.12999	3.59132	3.96178	3.59132	4.53312	4.19111	4.07175	4.25525	3.59132
GeneID:100003647	4.19387	4.02449	3.99139	4.17442	3.59132	4.66224	4.01376	3.99748	3.59132	4.74232	3.59132	4.42522	3.59132	4.17056	3.98704	3.59132	4.0363	4.30738	3.59132	3.59132	3.59132	3.96178	3.59132	4.32589	4.19111	3.59132	4.52232	3.59132
GeneID:100003659;ZFIN:ZDB-GENE-110107-1	7.17689	6.9241	6.91706	7.34808	7.04647	6.92359	6.60815	7.00846	7.63044	7.70405	7.52405	7.6835	7.9674	7.88363	7.73005	7.9827	7.71071	7.674	7.51896	7.71116	7.74625	7.52937	7.39017	7.28735	7.218	7.38875	7.44976	7.42824
GeneID:100003661;ZFIN:ZDB-GENE-131127-199	4.53412	4.20166	4.27993	4.58822	4.2264	4.35706	4.31792	4.64582	3.59132	4.36969	4.50723	4.0126	4.22488	4.49833	4.27253	3.59132	4.0363	4.17795	3.59132	4.24917	4.70706	4.55609	4.49468	4.01846	4.01695	4.26769	4.35576	4.12441
GeneID:100003662;ZFIN:ZDB-GENE-081105-163	4.62061	5.41247	4.6991	4.80096	5.39266	4.74389	4.82522	4.71525	5.14083	4.36969	4.73892	4.60588	4.10999	4.49833	5.10831	4.17554	4.74251	5.26747	4.79016	4.65094	5.13425	4.73579	4.29553	4.69821	4.76677	5.05414	4.98359	5.20178
GeneID:100003663;ZFIN:ZDB-GENE-081105-97	8.30819	8.18898	8.29774	8.26702	8.25217	8.25356	8.55273	8.43789	7.8857	7.86329	7.45104	7.74066	8.07685	7.76422	7.75472	7.9002	7.73447	7.94112	7.70376	7.37523	7.70744	7.96391	7.1216	7.5321	7.61182	7.47921	7.56026	7.71314
GeneID:100003669;ZFIN:ZDB-GENE-030131-4660	4.01893	4.44827	4.15532	4.3031	4.83307	4.66224	4.01376	4.57057	4.44735	4.53909	5.03244	4.31596	4.48039	4.00227	4.14923	4.00583	4.57132	4.30738	4.45086	4.51394	4.28502	4.41091	5.28266	5.57487	5.01289	5.05414	4.88694	4.81193
GeneID:100003670;ZFIN:ZDB-GENE-040912-88	6.95729	7.3615	6.97221	7.36574	7.51046	7.09374	6.98919	7.20128	6.30508	6.50461	7.02781	6.95856	7.20478	6.82537	6.35121	6.87081	6.64514	6.54324	6.87785	6.91464	6.889	7.07582	6.84074	6.79616	6.97096	6.90719	6.77316	6.83774
GeneID:100003674;ZFIN:ZDB-GENE-030131-8387	6.01166	6.44342	6.37483	6.51372	6.64083	6.23803	6.54419	6.45681	6.90828	6.73212	6.75701	6.89662	7.05793	6.51473	6.53612	6.48554	6.67855	6.80354	7.08891	6.65623	7.37695	6.79048	6.82826	7.36434	7.53137	7.35329	7.08336	7.35641
GeneID:100003675;ZFIN:ZDB-GENE-030131-4089	5.07277	5.32905	5.3608	5.897	5.92798	5.90491	6.03576	5.88636	4.20099	4.90957	4.86655	4.42522	4.22488	4.49833	4.46552	5.03056	4.47111	5.65898	4.79016	5.01645	5.08927	4.67976	4.40187	5.07128	4.76677	5.05414	5.07227	4.75809
GeneID:100003678;ZFIN:ZDB-GENE-131127-232	5.26534	5.19193	5.28692	5.29931	5.47842	5.23362	5.37207	5.14511	5.36972	5.40028	5.6232	5.68063	5.62984	5.54185	5.68348	5.65159	5.4148	5.93376	5.44412	5.79405	5.63181	5.48671	5.32203	5.30721	5.21325	5.11963	5.46601	5.37169
GeneID:100003679;ZFIN:ZDB-GENE-080508-1	7.70738	7.41829	7.6211	7.62945	7.94621	7.82166	7.37349	7.23875	7.34904	6.89525	7.24551	7.12961	7.08348	7.47468	7.13739	7.11129	6.84931	7.21329	7.32009	6.79694	7.09462	7.00517	7.2851	7.71192	7.51472	7.95889	7.80973	7.55551
GeneID:100003680;ZFIN:ZDB-GENE-140106-164	10.3249	10.5164	10.2938	10.3667	10.5059	10.3707	10.3853	10.2207	9.64884	9.73242	9.68235	9.84437	9.72304	9.88197	9.60807	9.90034	9.41991	9.784	9.49503	9.48334	9.54569	9.43622	9.3653	9.074	8.94852	9.03057	9.17947	9.31571
GeneID:100003687	3.59132	3.59132	3.59132	3.59132	3.59132	3.59132	3.59132	3.59132	4.02402	3.98403	3.59132	3.59132	3.59132	4.00227	3.59132	3.59132	3.59132	4.50968	4.37785	3.59132	3.99439	3.59132	4.00057	4.01846	4.61601	3.59132	3.59132	3.59132
GeneID:100003690;ZFIN:ZDB-GENE-080219-38	9.67882	9.93458	9.64558	9.55921	9.76111	9.70163	9.64077	9.85475	10.9595	10.8596	10.9418	10.9821	10.9181	10.9299	10.8933	10.9252	10.827	10.7942	11.1595	11.2444	11.4179	11.2559	11.2109	10.9366	11.0581	11.0363	11.0175	10.9168
GeneID:100003691;ZFIN:ZDB-GENE-030131-4065	5.07277	5.09063	4.47489	4.86254	5.80542	4.57252	5.10693	4.89773	4.63244	5.05358	4.8048	4.75529	5.29669	4.96699	4.86602	5.17442	5.45656	4.92823	4.37785	5.28867	4.70706	5.20776	4.90713	5.12249	5.38411	5.24032	4.88694	4.70106
GeneID:100003699	6.69723	7.39961	6.72454	6.9153	6.85069	7.21202	6.63907	7.56018	7.35873	7.42988	7.14599	7.17195	6.83498	6.6358	6.49215	7.03557	6.81976	6.1403	6.6187	6.39971	6.84163	6.93082	7.53456	6.92946	6.98318	7.42334	6.60117	7.74156
GeneID:100003704	3.59132	4.02449	3.99139	4.3031	3.59132	4.03686	4.18664	3.99748	3.59132	4.14501	3.59132	4.18502	3.59132	4.00227	3.98704	4.00583	3.59132	4.00755	3.94654	4.12999	3.59132	3.59132	4.00057	3.59132	4.01695	3.59132	3.59132	3.59132
GeneID:100003705;ZFIN:ZDB-GENE-071004-24	4.01893	4.63355	4.55633	4.17442	4.04219	4.35706	4.75835	4.71525	4.33531	5.00767	4.00641	4.60588	4.5492	3.59132	3.98704	4.6667	4.0363	4.00755	4.51753	4.24917	3.59132	4.11381	4.40187	4.69821	4.32333	5.18155	3.97688	4.12441
GeneID:100003708;ZFIN:ZDB-GENE-030131-2302	7.00643	6.56726	6.83605	6.9858	7.24143	7.15411	7.01284	6.95304	6.93454	7.23595	6.93523	7.0179	7.0493	6.91137	7.27211	7.05762	6.83462	7.30887	6.94019	7.08833	6.9006	7.19158	7.02678	7.01582	6.93368	7.0768	7.12003	7.09872
GeneID:100003714;ZFIN:ZDB-GENE-131127-426	9.53685	9.5269	9.74618	9.68525	9.64185	9.92273	9.49019	9.61393	9.81729	9.84244	9.833	9.85086	9.7913	10.2886	9.69801	9.58735	9.80448	9.84867	9.7636	9.87812	9.9838	9.98936	9.9118	9.40378	9.91512	9.62601	9.64203	9.41406
GeneID:100003716	4.19387	4.02449	3.99139	3.59132	3.59132	3.59132	3.59132	3.59132	3.59132	3.59132	3.59132	3.59132	3.59132	3.59132	4.37555	3.59132	3.59132	3.59132	3.59132	3.59132	3.59132	3.59132	3.59132	3.59132	3.59132	3.59132	3.59132	3.59132
GeneID:100003720;ZFIN:ZDB-GENE-160728-95	4.43749	4.33612	3.59132	4.00503	4.36608	4.03686	3.59132	4.39585	4.20099	4.26741	4.50723	4.52054	4.5492	4.29842	3.59132	4.41207	4.35611	4.17795	3.94654	4.12999	4.63809	4.32631	4.00057	4.01846	4.61601	4.26769	4.13499	4.12441
GeneID:100003721;ZFIN:ZDB-GENE-041111-225	8.53696	8.39097	8.56296	8.31761	8.11042	8.25356	8.36941	8.35122	8.15867	8.28166	8.40146	8.17801	8.05133	8.29507	8.6559	8.48909	8.89739	8.68536	8.67187	8.94041	8.73864	8.83072	8.46249	8.92077	8.95468	9.00047	9.41006	8.92642
GeneID:100003733;ZFIN:ZDB-GENE-031118-80	5.01904	5.37147	5.39612	5.58573	5.20045	5.78319	5.24695	5.64534	5.48872	5.00767	5.68428	5.1981	5.87365	5.57412	5.65609	5.87525	5.4148	5.13435	5.78815	5.21722	5.71679	5.69099	5.01355	5.67414	5.1175	5.29629	5.11408	5.08657
GeneID:100003734;ZFIN:ZDB-GENE-050208-273	6.43333	6.26599	6.42366	6.16963	6.43484	6.42873	6.19218	6.2857	6.34529	6.53338	6.04688	5.85353	6.64112	6.39941	6.60647	5.95022	5.98691	6.52725	6.34103	6.71658	6.34027	6.21117	6.53673	6.43094	6.62524	6.39987	6.46394	6.42057
GeneID:100003741	5.26534	6.11016	5.75669	5.94645	6.16854	5.90491	5.74589	5.61557	6.30508	6.49	5.82546	6.07675	6.00822	5.50875	5.15097	6.0212	5.61091	5.77589	6.15528	5.86185	5.54079	6.17883	5.6881	6.37539	6.78789	6.76967	5.61009	5.96727
GeneID:100003744;ZFIN:ZDB-GENE-040525-2	6.50413	6.51553	6.54604	6.43114	6.01302	6.01643	6.29386	6.44062	6.13128	6.12197	6.47212	6.55429	6.07946	6.48275	6.44674	6.46901	6.62813	6.26238	6.77397	5.96768	6.40757	6.0769	6.33798	6.46677	5.72983	6.14187	6.916	6.4348
GeneID:100003745;ZFIN:ZDB-GENE-090319-2	7.73663	7.08532	7.5363	7.57743	7.47223	7.28933	7.25984	7.21074	7.4062	7.51066	7.28345	7.38467	7.36586	7.85316	7.51572	7.52836	7.49571	7.82992	7.70885	7.85622	7.67427	7.56649	7.51148	7.32637	7.46358	7.59493	7.85372	7.40707
GeneID:100003752;ZFIN:ZDB-GENE-070912-343	7.13339	7.62527	7.23781	6.86626	7.51046	7.30004	7.22995	7.34557	7.47011	7.22727	6.92322	7.07485	6.99645	7.37501	6.92436	6.87081	6.92059	7.46628	7.42917	7.36031	7.09462	7.2152	7.26681	7.26744	7.22827	7.44595	7.24967	7.83945
GeneID:100003760;ZFIN:ZDB-GENE-121214-73	3.59132	4.02449	4.27993	3.59132	3.59132	4.03686	4.01376	3.59132	3.59132	4.26741	4.30544	4.0126	3.59132	3.59132	3.59132	3.59132	3.59132	3.59132	4.09243	4.24917	4.15952	3.59132	3.59132	4.01846	3.59132	3.59132	3.97688	3.59132
GeneID:100003763;ZFIN:ZDB-GENE-091113-54	6.15235	6.22325	6.30693	6.34333	6.01302	6.50572	6.21313	6.59463	7.03497	7.27016	7.30205	7.22316	7.05793	7.0903	7.26351	7.45578	7.2969	7.24264	7.1947	7.25927	6.93484	7.37044	7.43994	6.95468	7.12207	7.03252	6.63985	7.45599
GeneID:100003770;ZFIN:ZDB-GENE-050309-74	6.81262	6.93717	7.04598	6.73566	7.03335	7.30004	7.059	6.95304	7.09431	6.78069	6.94714	6.89662	6.85496	6.83798	7.28914	7.27056	7.67841	7.29026	7.23773	7.2512	7.85085	7.00517	7.3386	8.16227	7.6954	7.72986	7.75856	7.92118
GeneID:100003782;ZFIN:ZDB-GENE-050327-99	5.8264	6.11016	5.75669	5.81919	6.26315	5.32872	5.83143	6.19146	6.56478	6.33477	6.47212	6.00639	6.38862	6.17614	6.23069	6.46901	6.18918	6.2027	7.08105	6.69275	6.86551	7.07582	6.87754	6.83749	6.62524	7.04744	6.84089	6.71585
GeneID:100003785;ZFIN:ZDB-GENE-131118-12	5.79769	5.63355	5.95114	5.07793	5.73958	4.95455	5.29013	5.75797	5.0891	5.33154	5.38273	5.64944	5.52836	5.32849	5.54023	5.68174	4.95294	5.42453	5.88515	5.6726	6.17561	6.11173	5.85091	6.1501	6.42318	6.11318	5.66344	6.08184
GeneID:100003787;ZFIN:ZDB-GENE-030131-533	9.36309	9.46342	9.1956	9.42318	9.43225	9.41367	9.29597	9.28963	9.16865	9.40911	9.09346	9.40967	9.15151	9.04692	8.9741	8.92674	9.02777	9.12477	9.29359	8.97252	8.95793	8.72016	9.04347	8.96448	8.69974	8.95411	8.8517	8.87104
GeneID:100003790;ZFIN:ZDB-GENE-030131-7510	4.62061	5.03635	5.20815	5.17163	5.25149	5.28212	5.58947	5.00351	4.91756	4.45902	5.30446	4.99932	5.16166	4.91227	5.19209	4.73738	4.88751	4.74193	4.79016	5.01645	4.70706	4.67976	4.65357	4.83825	4.32333	4.53948	5.02883	4.70106
GeneID:100003793;ZFIN:ZDB-GENE-060216-2	5.76834	6.36736	5.61864	5.79219	5.98527	6.59634	5.41105	5.75797	5.95854	6.23249	6.38636	6.07675	6.19577	5.69558	5.97403	6.45229	5.90248	5.83063	6.07652	6.27571	6.26951	6.61084	6.62638	6.70967	6.1428	6.46871	5.85728	6.73882
GeneID:100003801;ZFIN:ZDB-GENE-081107-51	5.12403	5.49057	5.20815	5.55333	6.01302	5.61313	5.24695	5.67443	5.52598	5.55703	5.34423	5.05242	5.41798	6.07117	5.92982	5.71121	5.93122	5.53039	5.82781	5.59384	5.96579	6.00443	5.94925	6.10483	6.07444	5.89323	6.08455	5.65391
GeneID:100003805;ZFIN:ZDB-GENE-131127-371	5.88202	6.61715	6.2355	6.32508	6.01302	6.34721	5.98753	6.40766	6.76911	6.41456	6.36855	6.58623	6.52058	6.1962	6.28364	6.29193	6.2579	5.85717	6.31404	6.12136	6.30534	6.16236	6.04086	6.35637	6.64083	6.32742	6.14041	6.58238
GeneID:100003819;ZFIN:ZDB-GENE-080204-48	3.59132	4.33612	4.6991	4.3031	4.2264	4.03686	4.18664	4.39585	4.71203	4.90957	4.59144	4.42522	4.22488	4.17056	4.75075	4.59008	4.47111	4.41541	4.96349	3.97332	4.15952	4.62009	4.16818	4.32589	5.06643	4.26769	4.66046	5.40297
GeneID:100003830;ZFIN:ZDB-GENE-140131-1	3.59132	4.02449	3.59132	4.3031	3.59132	3.59132	4.01376	3.59132	3.59132	3.59132	3.59132	3.59132	3.95906	4.00227	3.59132	3.59132	3.59132	3.59132	3.59132	4.12999	3.59132	3.96178	3.59132	3.59132	3.59132	4.53948	3.59132	3.59132
GeneID:100003844;ZFIN:ZDB-GENE-030131-1024	7.34821	7.65703	7.78312	7.46735	7.501	7.72194	7.39158	7.96845	7.52271	7.62717	7.77047	7.94892	7.95369	7.84699	7.5301	7.7467	7.81837	7.74388	8.17354	7.97335	8.17839	7.6949	8.04839	7.82491	8.10369	7.86158	7.98805	7.9938
GeneID:100003846;ZFIN:ZDB-GENE-040426-1581	4.53412	4.97925	5.2482	5.12575	4.75708	4.03686	5.33179	4.71525	4.85362	4.14501	4.8048	4.68361	4.61278	5.01905	4.96957	5.12847	4.88751	4.17795	4.96349	4.58517	4.70706	4.48681	5.06308	4.69821	5.01289	4.82992	5.11408	4.81193
GeneID:100003848;ZFIN:ZDB-GENE-060130-250	4.77198	4.44827	4.6991	4.58822	3.59132	4.57252	4.18664	4.16384	5.19032	4.53909	5.17646	4.42522	5.04886	4.29842	4.61967	4.17554	4.95294	4.41541	4.74171	4.97155	4.38985	4.73579	5.56696	6.058	5.8457	6.08387	6.04599	6.13567
GeneID:100003849;ZFIN:ZDB-GENE-060526-53	5.46897	5.49057	5.78262	5.29931	5.77291	5.45865	5.44883	5.70288	5.45031	5.61464	5.77081	4.99932	6.07946	5.16196	6.0583	5.45397	5.71552	5.83063	5.63901	5.56648	5.71679	6.02291	5.87619	5.3898	5.30173	5.71036	5.76395	5.62836
GeneID:100003850;ZFIN:ZDB-GENE-040808-28	7.00643	6.843	7.0043	7.18842	7.14729	7.17755	7.09266	6.74649	6.89496	7.03152	7.11472	6.85811	6.85496	6.99245	7.10885	7.22268	6.97513	7.30887	7.06518	6.90433	6.889	7.25373	6.94838	7.45508	7.3271	7.27961	7.10181	7.56827
GeneID:100003852;ZFIN:ZDB-GENE-040924-8	4.43749	4.44827	4.27993	4.00503	4.36608	4.03686	4.31792	4.89773	4.20099	4.45902	4.17636	4.31596	4.32098	4.00227	4.27253	3.59132	4.0363	4.671	4.09243	4.58517	4.15952	4.22953	4.49468	4.01846	4.01695	3.59132	4.52232	4.24241
GeneID:100003859;ZFIN:ZDB-GENE-111004-1	3.59132	3.59132	3.59132	3.59132	4.04219	3.59132	3.59132	3.59132	3.59132	3.59132	4.30544	3.59132	3.59132	3.59132	3.98704	3.59132	3.59132	3.59132	3.59132	3.59132	3.59132	3.59132	3.59132	4.32589	3.59132	3.59132	3.59132	3.59132
GeneID:100003863;ZFIN:ZDB-GENE-081003-3	5.22012	6.15653	5.97356	6.19005	6.14383	6.52432	6.03576	5.64534	5.41067	5.82232	5.90343	5.58469	5.74634	5.80661	5.62809	5.45397	5.8731	5.71875	5.63901	5.92635	6.5628	5.69099	5.50177	5.7056	5.49813	5.49737	5.76395	5.8199
GeneID:100003865;ZFIN:ZDB-GENE-090602-3	3.59132	4.20166	3.59132	3.59132	3.59132	3.59132	3.59132	3.59132	3.59132	4.14501	3.59132	4.0126	3.59132	3.59132	3.59132	3.59132	3.59132	3.59132	3.59132	3.59132	4.28502	3.59132	4.16818	4.32589	4.32333	3.59132	3.59132	3.59132
GeneID:100003866;ZFIN:ZDB-GENE-060503-194	10.4167	10.4637	10.5496	10.5459	10.5905	10.6849	10.4819	10.4572	9.85352	9.85928	9.70857	9.9326	9.93517	9.94242	9.98331	9.74054	9.96325	10.0559	9.78898	9.69642	9.75151	9.77841	9.87776	9.73101	9.5687	9.62355	9.49737	9.47609
GeneID:100003869;ZFIN:ZDB-GENE-121214-63	3.59132	3.59132	3.59132	3.59132	3.59132	3.59132	3.59132	3.59132	3.59132	3.59132	4.30544	3.59132	3.95906	3.59132	3.59132	3.59132	3.59132	4.00755	3.59132	4.12999	4.28502	3.96178	3.59132	3.59132	3.59132	3.59132	3.59132	3.59132
GeneID:100003877;ZFIN:ZDB-GENE-090821-1	5.79769	5.87923	5.58915	5.73648	5.55866	5.07464	5.83143	5.58509	5.59736	5.66976	5.71376	5.4066	5.5545	5.01905	5.34353	5.12847	5.1812	5.26747	5.14681	5.45064	5.37269	5.24216	5.06308	5.46715	4.83407	4.91008	5.15441	5.12628
GeneID:100003889;ZFIN:ZDB-GENE-070912-553	6.43333	6.97569	6.81202	7.06385	6.93793	6.90961	6.44238	6.51975	6.53052	6.15981	6.31371	6.03026	6.02638	6.27361	6.67344	6.66992	6.06635	6.73594	6.22973	6.54057	6.21394	6.54963	5.87619	6.12765	5.49813	5.89323	6.26249	5.88507
GeneID:100003895;ZFIN:ZDB-GENE-040426-2690	7.46661	7.52552	7.29066	7.28449	7.05947	7.05624	7.12554	7.20128	7.62244	7.36021	7.08275	7.15094	6.93218	6.88733	7.00933	6.99042	6.94812	6.92974	7.08891	7.00414	7.06407	6.97774	7.26681	6.91668	6.81554	6.97124	6.81867	7.24139
GeneID:100003896;ZFIN:ZDB-GENE-070912-33	3.59132	3.59132	3.59132	3.59132	3.59132	3.59132	3.59132	3.59132	3.59132	3.59132	3.59132	3.59132	3.59132	3.59132	3.59132	3.59132	4.0363	3.59132	3.59132	3.59132	3.59132	3.59132	4.00057	3.59132	3.59132	4.26769	3.59132	3.59132
GeneID:100003900;ZFIN:ZDB-GENE-071004-113	3.59132	4.33612	4.27993	4.00503	4.48249	3.59132	4.31792	3.59132	4.44735	4.45902	4.00641	3.59132	3.95906	4.96699	5.10831	5.17442	4.88751	4.41541	4.88047	4.43587	4.77129	4.93245	4.57781	5.12249	5.30173	5.24032	5.37083	5.4923
GeneID:100003902;ZFIN:ZDB-GENE-141219-36	6.98207	7.38068	6.672	6.86626	7.04647	6.36804	6.75635	7.35412	7.30963	7.04148	7.38286	7.27259	6.95084	7.17196	6.64703	7.03557	7.12718	6.72202	7.2795	6.6685	6.74182	6.9116	7.1618	7.51534	7.58816	7.22829	7.27424	7.40707
GeneID:100003903;ZFIN:ZDB-GENE-090312-116	3.59132	4.44827	4.63058	4.41053	4.36608	3.59132	4.42747	4.48801	4.33531	4.36969	4.92479	4.52054	4.5492	5.06874	4.46552	4.41207	4.88751	4.30738	4.69067	5.10108	4.94223	5.01835	4.57781	4.43658	4.76677	4.74277	4.35576	4.5046
GeneID:100003906;ZFIN:ZDB-GENE-050626-133	7.71475	7.67266	7.67497	7.67965	7.63676	7.84372	7.40945	7.53035	8.57336	8.39398	8.05902	8.38454	8.52579	8.40406	8.40688	7.9712	8.34566	8.47597	9.64948	9.58585	9.66158	9.63785	9.31972	9.92673	10.0621	9.76674	10.04	9.82623
GeneID:100003911;ZFIN:ZDB-GENE-140708-2	4.01893	3.59132	4.38401	4.17442	4.04219	4.03686	4.01376	3.99748	3.59132	3.59132	3.59132	3.59132	3.59132	4.17056	3.59132	3.59132	3.59132	3.59132	3.59132	3.97332	3.59132	4.11381	3.59132	3.59132	3.59132	4.26769	3.59132	3.59132
GeneID:100003913;ZFIN:ZDB-GENE-080303-1	4.32668	4.85494	4.93279	4.58822	4.83307	4.66224	4.60858	4.89773	5.41067	4.61211	5.13046	4.99932	4.83022	4.58178	4.81006	5.12847	5.71552	5.26747	5.92204	5.96768	5.25947	5.56721	5.36015	5.3898	6.22892	5.49737	5.30297	5.23777
GeneID:100003922;ZFIN:ZDB-GENE-121004-2	5.26534	5.28509	5.12367	5.29931	4.5839	5.53825	4.88789	5.00351	5.2834	5.6425	5.7426	5.10309	5.9522	5.43978	5.44579	5.45397	4.74251	5.26747	4.9228	4.65094	5.54079	5.59295	5.01355	4.69821	5.01289	5.05414	5.11408	4.9581
GeneID:100003928;ZFIN:ZDB-GENE-090312-157	6.31985	5.56407	6.27168	6.08473	6.26315	5.64898	5.83143	6.35671	5.41067	5.69647	5.77081	5.76993	5.38877	5.60558	5.41264	5.7682	5.45656	5.34855	5.07707	5.1798	5.37269	5.24216	5.92534	5.01759	5.38411	5.05414	5.37083	5.52071
GeneID:100003935;ZFIN:ZDB-GENE-070912-56	4.53412	4.78664	4.38401	4.73527	4.5839	4.95455	3.59132	4.84054	5.69745	5.09765	4.8048	5.24282	4.67207	4.00227	4.61967	5.26118	4.66094	4.41541	5.0405	4.8241	4.38985	4.97626	5.59834	5.3898	5.16637	5.62938	4.98359	5.77459
GeneID:100003937;ZFIN:ZDB-GENE-070705-471	6.94473	7.45494	7.26448	6.9153	6.97962	7.04352	6.90314	7.35412	7.09431	7.02149	6.9938	6.94639	6.88442	6.6065	6.89113	7.27995	6.74307	6.54324	6.66181	6.45778	6.71572	7.07582	7.05909	5.98456	7.15477	7.13377	5.87961	6.9694
GeneID:100003938;ZFIN:ZDB-GENE-060526-175	7.92619	8.17262	8.18184	8.09308	8.21802	8.16882	7.84924	8.39726	8.50117	8.61199	8.36671	8.41114	8.25875	8.35712	8.38339	8.54827	8.35078	8.43017	8.45024	8.55305	8.58689	8.61225	8.73156	8.25077	8.71071	8.75664	8.45904	8.91152
GeneID:100003947;ZFIN:ZDB-GENE-081031-91	3.59132	3.59132	4.47489	4.00503	4.67458	4.35706	4.18664	3.59132	4.85362	4.45902	4.17636	4.52054	4.48039	4.17056	4.61967	4.80317	4.66094	4.92823	4.63666	5.01645	4.63809	4.22953	4.72347	4.96113	4.61601	4.64687	4.98359	4.24241
GeneID:100003955;ZFIN:ZDB-GENE-030131-9565	4.96253	5.32905	5.28692	5.25827	5.03213	5.07464	5.29013	5.00351	4.85362	4.95975	5.03244	5.05242	5.16166	5.01905	4.96957	4.80317	5.37157	5.03612	5.18015	4.87562	5.33612	4.88675	5.156	5.46715	5.1175	4.53948	4.83502	4.91163
GeneID:100003956;ZFIN:ZDB-GENE-010426-2	5.98671	5.49057	6.14063	6.23001	5.77291	5.93367	5.88553	5.78467	6.4954	6.44523	6.4213	6.69262	6.38862	6.82537	6.73736	7.16301	6.77425	6.73594	7.91221	7.84021	8.0756	7.99142	7.62331	8.61854	8.17412	8.28068	8.43755	8.38415
GeneID:100003958;ZFIN:ZDB-GENE-111102-3	7.60004	7.88189	7.46923	7.62945	7.43295	7.76883	7.15768	7.45293	7.47902	7.37598	7.41736	7.45479	7.57781	7.36638	7.16537	7.30775	6.93442	7.25229	7.44758	7.44762	7.46506	7.03208	6.99371	7.23703	6.98318	7.34127	7.01682	6.91016
GeneID:100003959;ZFIN:ZDB-GENE-030131-9827	6.48677	6.58409	6.83605	6.87868	7.00674	6.54268	7.12554	6.78521	6.03529	5.89243	6.23701	6.0537	5.79016	5.54185	6.01683	5.55664	6.04038	5.77589	5.3624	5.64688	4.88837	5.59295	5.06308	5.53998	5.25832	4.53948	4.93637	5.12628
GeneID:100003969;ZFIN:ZDB-GENE-030131-6292	3.59132	4.54605	4.38401	4.3031	4.2264	4.57252	3.59132	3.99748	4.71203	4.45902	4.8048	4.94348	5.16166	4.29842	3.59132	3.59132	4.66094	4.50968	4.9228	3.97332	4.15952	4.83892	5.156	4.83825	5.1175	5.24032	5.02883	5.37169
GeneID:100003975;ZFIN:ZDB-GENE-050506-105	6.08383	5.59928	6.40757	6.24955	6.39387	6.40879	6.05924	6.3038	5.48872	5.29565	5.92843	5.85353	5.85327	6.39941	6.23069	5.9743	5.98691	6.28171	5.76787	5.69781	5.33612	5.33974	5.1105	5.85243	5.38411	5.8231	5.61009	5.54849
GeneID:100003983;ZFIN:ZDB-GENE-150409-2	3.59132	3.59132	3.59132	3.59132	3.59132	3.59132	3.59132	3.59132	3.59132	3.59132	3.59132	3.59132	3.59132	3.59132	4.14923	3.59132	4.0363	3.59132	3.59132	4.58517	3.59132	3.59132	3.59132	3.59132	3.59132	3.59132	3.59132	3.59132
GeneID:100003989;ZFIN:ZDB-GENE-090312-137	8.01234	8.27321	8.12019	8.23865	7.93222	8.24806	8.07253	7.91183	7.70054	8.2133	7.7903	8.01406	7.82902	7.94848	8.0369	8.06072	8.01211	7.79085	7.39161	7.41189	7.74625	7.64376	7.84847	7.39217	7.46358	7.66398	7.64416	7.26515
GeneID:100003994;ZFIN:ZDB-GENE-030131-4512	5.6761	5.37147	6.05968	5.61733	5.43628	5.32872	6.21313	4.77991	5.36972	5.09765	5.22069	5.28591	5.38877	5.36673	5.59948	5.79579	5.68158	5.46082	5.6834	5.83963	5.68908	5.45868	5.62896	5.1715	5.25832	5.54292	5.43509	4.9581
GeneID:100003999;ZFIN:ZDB-GENE-131121-365	4.19387	4.02449	3.59132	3.59132	4.36608	3.59132	4.18664	3.99748	4.44735	5.18095	4.92479	5.10309	4.78033	6.21597	4.68753	5.41777	5.84306	5.03612	5.07707	5.74682	5.89588	5.13575	6.22676	6.2571	6.45896	5.40095	5.15441	6.00655
GeneID:100004011;ZFIN:ZDB-GENE-081205-1	4.43749	3.59132	4.15532	4.00503	4.2264	3.59132	3.59132	4.89773	4.02402	3.59132	3.59132	4.0126	3.59132	4.00227	3.98704	3.59132	3.59132	4.30738	3.59132	3.59132	3.99439	4.32631	3.59132	3.59132	3.59132	4.26769	4.13499	3.59132
GeneID:100004012;ZFIN:ZDB-GENE-041014-158	5.57676	5.56407	5.833	5.55333	5.30042	5.07464	5.55575	5.58509	5.2834	5.72263	5.26332	5.32749	5.67771	5.36673	4.96957	5.26118	4.74251	5.42453	5.0405	5.28867	5.54079	5.17232	5.156	4.83825	5.1175	4.98452	5.23104	4.9581
GeneID:100004014;ZFIN:ZDB-GENE-041010-198	6.6514	6.96297	6.84791	6.65106	6.97962	7.26766	6.86459	7.28423	6.51307	6.74442	6.31371	6.43635	6.55784	6.32894	6.69936	6.04406	6.30188	6.59012	5.61623	6.61873	6.05366	5.78213	6.10569	5.3898	5.56874	6.02328	5.49618	5.40297
GeneID:100004018;ZFIN:ZDB-GENE-050411-52	3.59132	3.59132	3.59132	3.59132	3.59132	3.59132	3.59132	3.59132	3.59132	3.59132	3.59132	3.59132	3.59132	4.00227	3.59132	3.59132	3.59132	3.59132	3.59132	3.59132	3.59132	3.59132	4.00057	3.59132	3.59132	3.59132	3.59132	3.59132
GeneID:100004024;ZFIN:ZDB-GENE-070627-13	7.99431	7.66487	7.77081	7.78163	7.48189	7.68166	7.68329	7.72719	7.7961	7.45236	7.6307	7.53785	7.48534	7.60495	7.76082	7.32598	7.34925	7.45797	7.22353	7.614	7.75896	7.56037	7.32099	7.35494	7.28839	7.10557	7.51296	7.20909
GeneID:100004030;ZFIN:ZDB-GENE-050309-124	5.64383	6.26599	6.08037	6.59168	6.06687	6.1681	6.21313	6.02564	5.59736	5.89243	5.71376	5.44431	5.65399	5.32849	5.30744	5.65159	5.45656	5.68921	5.0405	5.59384	4.77129	4.62009	5.85091	4.43658	4.61601	4.74277	4.93637	5.16465
GeneID:100004031;ZFIN:ZDB-GENE-131120-182	5.46897	5.49057	5.70322	5.87157	5.03213	5.71781	5.52112	5.14511	4.71203	5.61464	4.73892	5.32749	5.00857	5.289	5.37858	5.26118	5.32675	5.46082	4.79016	5.01645	5.08927	4.73579	5.46785	4.90151	4.76677	4.74277	5.43509	5.23777
GeneID:100004033	3.59132	3.59132	3.59132	3.59132	3.59132	3.59132	3.59132	3.59132	3.59132	3.59132	3.59132	3.59132	3.59132	3.59132	3.59132	3.59132	3.59132	3.59132	3.59132	3.59132	3.59132	3.59132	3.59132	3.59132	3.59132	3.59132	3.59132	3.96934
GeneID:100004053;ZFIN:ZDB-GENE-070705-429	3.59132	4.02449	3.99139	3.59132	3.59132	3.59132	3.59132	4.16384	4.44735	3.59132	4.00641	3.59132	3.59132	4.00227	4.27253	4.00583	4.0363	3.59132	4.09243	4.71224	3.59132	3.59132	4.00057	4.90151	3.59132	3.59132	4.44358	4.12441
GeneID:100004057;ZFIN:ZDB-GENE-160728-49	3.59132	3.59132	3.59132	3.59132	4.5839	3.59132	3.59132	3.99748	3.59132	3.59132	3.59132	3.59132	3.59132	3.59132	3.59132	3.59132	3.59132	3.59132	4.37785	3.59132	3.59132	3.59132	4.40187	3.59132	4.01695	3.59132	3.59132	3.59132
GeneID:100004063;ZFIN:ZDB-GENE-120626-1	8.92695	8.68022	9.11776	9.02736	8.73096	8.5896	9.06586	8.88528	10.0252	9.70004	9.80734	9.91878	9.7284	9.82359	9.96498	9.90938	10.1108	10.0938	10.3722	10.3721	10.3022	10.1843	10.213	10.4315	10.189	10.343	10.5099	10.0747
GeneID:100004068;ZFIN:ZDB-GENE-130723-1	5.22012	5.23943	4.87925	4.97564	5.20045	5.45865	5.15552	5.52185	4.91756	5.25864	5.59153	5.51646	4.96673	4.91227	5.23181	5.30228	5.01458	4.41541	5.07707	4.97155	4.70706	4.88675	4.72347	5.1715	5.25832	5.24032	4.83502	5.60229
GeneID:100004076;ZFIN:ZDB-GENE-081104-505	4.43749	3.59132	4.27993	4.41053	4.36608	4.35706	5.05615	3.59132	4.20099	4.53909	4.66816	3.59132	4.405	3.59132	4.27253	3.59132	4.21817	4.41541	4.63666	4.24917	3.59132	4.11381	3.59132	4.01846	3.59132	4.26769	4.13499	3.96934
GeneID:100004079;ZFIN:ZDB-GENE-091204-320	6.33942	5.63355	6.16014	6.19005	5.47842	6.34721	5.98753	5.61557	5.63159	5.33154	5.03244	5.74084	5.44651	5.88413	5.54023	5.79579	5.45656	5.71875	5.07707	5.1798	4.83154	5.09797	5.19976	5.73632	4.95659	4.82992	4.98359	5.04539
GeneID:100004081;ZFIN:ZDB-GENE-081022-71	3.59132	3.59132	3.59132	4.41053	4.04219	3.59132	4.01376	3.59132	4.20099	3.59132	4.00641	3.59132	3.59132	3.59132	4.14923	4.30445	3.59132	3.59132	3.94654	3.59132	4.15952	3.59132	3.59132	3.59132	3.59132	3.59132	4.13499	3.59132
GeneID:100004085;ZFIN:ZDB-GENE-060503-208	3.59132	3.59132	3.59132	4.00503	3.59132	3.59132	3.59132	3.59132	3.59132	3.59132	3.59132	3.59132	3.59132	4.00227	3.59132	3.59132	3.59132	3.59132	3.59132	3.97332	4.15952	3.96178	3.59132	3.59132	3.59132	4.26769	3.97688	3.96934
GeneID:100004091;ZFIN:ZDB-GENE-131120-187	5.8545	5.66692	6.14063	5.76464	5.83714	5.75091	5.71608	5.8365	5.81991	5.74827	6.00075	5.90645	5.72386	6.0268	5.59948	5.62072	5.74859	6.05238	6.07652	5.6726	5.44269	5.05887	5.59834	5.30721	5.4233	5.11963	5.94445	5.60229
GeneID:100004095;ZFIN:ZDB-GENE-131121-421	4.01893	4.63355	5.03238	4.97564	4.48249	5.13013	4.60858	5.70288	5.2834	5.58616	5.34423	5.05242	4.72774	3.59132	5.01779	5.30228	5.01458	4.41541	4.9228	4.12999	4.15952	5.33974	4.78855	5.3898	5.16637	5.78659	4.88694	5.23777
GeneID:100004116;ZFIN:ZDB-GENE-990714-11	3.59132	4.33612	3.59132	4.3031	3.59132	3.59132	4.01376	3.59132	3.59132	3.59132	3.59132	3.59132	3.95906	3.59132	3.59132	4.00583	4.0363	4.17795	3.59132	4.12999	4.38985	4.11381	4.16818	3.59132	4.01695	4.07175	3.59132	3.96934
GeneID:100004118	11.2664	11.2041	11.231	11.4328	11.4389	11.2471	11.2556	11.0435	12.3518	12.0361	12.0908	12.1852	12.2811	12.3823	12.1456	12.3016	12.2432	12.3798	12.4073	12.4838	12.5451	12.4652	12.2704	12.2481	12.1283	12.2758	12.4692	12.2721
GeneID:100004124;ZFIN:ZDB-GENE-091204-457	4.32668	4.02449	4.87925	4.41053	4.48249	4.35706	4.52303	5.00351	4.20099	4.26741	4.00641	3.59132	4.22488	3.59132	4.37555	4.86486	4.81764	4.41541	4.74171	4.87562	4.15952	4.67976	4.16818	4.01846	4.01695	4.26769	4.66046	4.24241
GeneID:100004133;ZFIN:ZDB-GENE-050419-169	3.59132	3.59132	3.59132	3.59132	3.59132	3.59132	3.59132	3.59132	3.59132	3.59132	3.59132	4.0126	3.59132	4.00227	3.59132	4.17554	3.59132	3.59132	3.59132	3.59132	4.28502	4.11381	3.59132	4.01846	3.59132	3.59132	3.59132	4.12441
GeneID:100004136;ZFIN:ZDB-GENE-130424-2	6.90638	6.96297	7.03567	7.22762	7.18333	6.92359	7.23998	7.31085	6.92147	6.49	6.84893	7.16149	6.84501	7.06913	6.89113	7.12179	7.05319	6.94176	7.23773	7.09738	7.11462	6.8114	6.84074	7.41043	6.82917	7.26696	7.47114	7.55551
GeneID:100004137;ZFIN:ZDB-GENE-090313-289	3.59132	3.59132	3.59132	3.59132	3.59132	3.59132	4.18664	3.99748	3.59132	3.98403	3.59132	3.59132	3.59132	4.00227	4.14923	4.00583	4.21817	4.00755	3.59132	4.34881	3.59132	3.96178	3.59132	3.59132	4.32333	4.26769	4.13499	4.24241
GeneID:100004144;ZFIN:ZDB-GENE-030131-1296	7.45784	7.44586	7.29066	7.50765	7.42296	7.22332	7.23998	7.43693	6.96033	7.1093	7.57073	7.24314	6.87467	7.32243	7.43395	7.06852	7.09067	7.50709	7.16527	7.54975	7.45727	7.49127	7.43994	7.49838	7.0886	7.26696	7.58006	7.34903
GeneID:100004155;ZFIN:ZDB-GENE-030521-6	4.43749	4.63355	4.27993	4.50426	3.59132	4.03686	4.52303	5.09987	4.54503	4.90957	5.03244	4.60588	4.48039	4.65782	4.61967	4.30445	4.21817	5.03612	5.14681	4.34881	4.56335	4.88675	4.78855	4.96113	5.21325	4.07175	5.11408	4.12441
GeneID:100004160	4.69937	4.54605	5.20815	4.73527	4.67458	4.35706	4.18664	4.16384	5.52598	5.77342	5.45629	5.85353	5.74634	5.32849	5.68348	5.62072	5.45656	5.71875	5.80813	6.02738	5.91959	6.28885	5.43299	6.2571	5.53393	5.8231	6.08455	6.20429
GeneID:100004161;ZFIN:ZDB-GENE-060601-2	5.07277	4.78664	5.2482	4.92062	4.5839	4.81911	5.41105	5.70288	5.59736	4.80124	4.97996	5.44431	5.08773	4.65782	5.41264	5.17442	5.78084	4.92823	5.18015	5.35607	5.37269	4.73579	5.1105	5.87992	5.66779	5.24032	4.83502	5.08657
GeneID:100004171;ZFIN:ZDB-GENE-160113-88	4.32668	3.59132	3.99139	4.50426	4.04219	3.59132	4.52303	3.59132	4.02402	4.61211	3.59132	4.18502	4.10999	4.17056	3.98704	4.30445	3.59132	4.30738	4.20353	4.12999	4.83154	4.41091	4.16818	4.01846	4.76677	3.59132	3.97688	4.64032
GeneID:100004173;ZFIN:ZDB-GENE-070410-29	5.26534	5.87923	5.3608	5.61733	6.01302	5.57624	5.20213	6.02564	5.48872	5.89243	5.42006	5.64944	5.32817	5.63629	5.50954	5.87525	5.28019	5.85717	5.33389	5.5385	5.68908	5.64291	5.39711	4.69821	5.38411	4.91008	5.58256	5.12628
GeneID:100004175;ZFIN:ZDB-GENE-131127-286	5.93539	6.3277	6.10076	6.19005	6.2401	6.23803	6.49422	6.19146	5.90481	5.52722	5.49149	5.15158	5.16166	5.36673	5.30744	5.03056	5.07291	5.42453	5.14681	5.01645	5.13425	5.33974	5.01355	4.53312	4.83407	5.62938	5.33738	5.37169
GeneID:100004177;ZFIN:ZDB-GENE-070410-102	6.61999	6.71189	6.47082	6.43114	6.5876	6.38857	6.65428	6.73334	6.51307	6.65598	6.59921	6.55429	6.50793	6.7998	6.49215	6.29193	6.50291	6.35642	6.52826	6.10307	6.70249	5.94739	6.35568	6.91668	6.64083	6.92348	6.66505	6.94009
GeneID:100004180	10.3616	10.2495	10.4385	10.3224	10.1957	10.1516	10.5038	10.0753	10.1344	10.241	10.2545	10.1702	10.2702	10.1404	10.3205	10.2205	10.2773	10.3261	10.2009	10.395	10.3532	10.204	10.0891	10.0005	10.1547	10.0499	10.1758	10.0946
GeneID:100004181;ZFIN:ZDB-GENE-050208-236	4.32668	4.33612	4.38401	4.3031	4.04219	4.03686	4.6865	4.39585	4.02402	4.85685	3.59132	4.94348	4.32098	3.59132	4.68753	4.30445	4.47111	4.86986	4.74171	3.97332	4.15952	4.11381	4.78855	4.43658	4.01695	5.18155	4.35576	4.42727
GeneID:100004186	5.50593	6.60072	5.3608	5.33899	6.09301	5.84545	5.88553	6.65177	6.51307	6.74442	6.15577	6.34552	6.13053	5.06874	5.81241	5.79579	5.37157	5.59631	6.21516	5.81704	5.60219	6.70353	6.90155	6.61751	7.18674	6.75149	6.06541	7.07198
GeneID:100004199	4.69937	4.02449	4.38401	3.59132	3.59132	3.59132	4.01376	3.99748	3.59132	3.98403	4.41321	4.42522	4.22488	4.17056	3.98704	4.59008	4.0363	4.50968	4.57916	4.8241	5.04242	5.01835	4.96167	4.61952	3.59132	4.41603	4.35576	3.96934
GeneID:100004222;ZFIN:ZDB-GENE-070410-42	4.43749	4.63355	4.38401	4.17442	4.04219	4.21895	4.18664	4.48801	4.44735	4.36969	4.00641	4.68361	4.405	4.17056	4.27253	5.03056	4.47111	4.17795	4.20353	4.24917	4.15952	4.67976	4.78855	4.01846	4.32333	4.41603	3.59132	4.12441
GeneID:100004224;ZFIN:ZDB-GENE-071121-1	3.59132	4.20166	3.99139	3.59132	3.59132	3.59132	4.01376	3.99748	4.33531	4.36969	4.00641	4.42522	3.59132	3.59132	3.59132	4.41207	4.21817	3.59132	4.09243	3.59132	3.99439	3.59132	4.16818	4.32589	4.01695	4.41603	3.59132	4.5046
GeneID:100004225;ZFIN:ZDB-GENE-030131-9729	7.70738	7.37112	7.23781	7.59249	7.42296	7.46129	7.25984	7.12326	7.03497	7.03152	7.13564	7.18234	7.33082	7.90755	7.25486	7.40527	7.15101	7.33634	6.94019	6.84088	6.63439	6.7585	6.76413	6.56905	6.85603	7.00221	6.7961	6.73882
GeneID:100004228;ZFIN:ZDB-GENE-081104-49	5.61074	5.63355	6.28941	6.21018	6.06687	5.84545	5.37207	5.81084	6.03529	6.54755	6.15577	6.09941	5.97113	5.85879	6.33462	6.13179	6.01391	6.05238	7.11995	7.4191	7.33503	7.16755	6.93681	7.49838	7.31752	7.13377	7.182	6.50383
GeneID:100004231;ZFIN:ZDB-GENE-030131-6721	9.27887	9.59794	9.58727	9.32105	8.90546	7.92872	9.34991	8.78813	9.51736	10.0252	9.63573	9.7382	9.77194	10.2032	10.503	10.0673	11.4459	10.0871	10.9724	10.3886	10.5619	10.4372	10.7989	13.5288	12.6308	12.8255	13.2151	13.1611
GeneID:100004247;ZFIN:ZDB-GENE-121005-5	5.3089	6.08638	5.07895	5.21575	5.77291	5.53825	5.10693	5.18862	5.69745	6.15981	5.6541	5.79839	5.52836	4.40517	5.23181	5.68174	4.66094	4.98352	4.88047	4.92468	4.83154	5.73736	6.14725	5.46715	5.66779	5.89323	5.02883	5.79744
GeneID:100004252;ZFIN:ZDB-GENE-070502-1	5.43086	5.23943	5.46384	5.25827	5.55866	5.53825	5.52112	5.31021	5.23778	5.86947	5.68428	5.88025	5.72386	5.32849	5.86063	5.68174	4.88751	5.74763	6.25841	5.92635	5.54079	6.16236	6.12663	6.29767	5.90002	6.1975	5.49618	5.62836
GeneID:100004261;ZFIN:ZDB-GENE-120215-80	7.43121	7.51689	7.14513	7.45091	7.319	7.27854	7.56092	7.10307	7.25877	7.65325	7.40881	7.48859	7.34494	7.48268	7.58621	7.24203	7.51415	7.41571	7.47776	7.39734	7.29184	7.52309	7.26681	7.36434	7.74615	7.58479	7.61247	7.74718
GeneID:100004265;ZFIN:ZDB-GENE-060526-302	7.40408	6.4618	6.90577	6.41402	7.04647	6.85228	6.82497	6.51975	7.24838	6.7687	6.94714	6.60193	6.74139	6.7998	7.23741	7.30775	6.86386	7.32724	6.85952	7.18488	6.63439	6.87237	6.64078	7.0038	6.65625	6.44614	6.3746	6.332
GeneID:100004270;ZFIN:ZDB-GENE-081104-368	6.01166	5.32905	5.20815	5.21575	5.51918	5.53825	5.4855	5.61557	5.69745	5.40028	5.22069	5.32749	4.67207	5.40379	5.01779	5.34201	5.37157	5.34855	5.61623	5.05957	5.37269	5.20776	5.46785	5.7056	5.34362	5.34975	4.66046	5.00262
GeneID:100004272;ZFIN:ZDB-GENE-091204-9	5.46897	6.36736	5.61864	5.55333	5.43628	5.53825	5.52112	6.26736	6.01019	6.23249	6.04688	5.95736	5.52836	5.40379	5.34353	5.84929	6.01391	6.1403	7.88999	7.97823	7.47281	7.7657	7.65872	7.16346	7.0192	7.51171	6.76155	7.11626
GeneID:100004274;ZFIN:ZDB-GENE-080212-9	3.59132	3.59132	3.59132	3.59132	3.59132	3.59132	3.59132	3.59132	4.63244	4.14501	3.59132	4.52054	4.22488	3.59132	3.59132	3.59132	3.59132	3.59132	3.59132	3.97332	3.59132	3.96178	3.59132	3.59132	3.59132	3.59132	3.59132	3.59132
GeneID:100004287;ZFIN:ZDB-GENE-090312-3	3.59132	3.59132	3.59132	3.59132	3.59132	3.59132	3.59132	4.16384	3.59132	3.59132	3.59132	3.59132	3.59132	3.59132	3.59132	3.59132	3.59132	3.59132	3.59132	3.59132	3.59132	3.59132	3.59132	3.59132	3.59132	3.59132	3.59132	3.59132
GeneID:100004296;ZFIN:ZDB-GENE-081028-48	4.19387	4.54605	4.55633	4.58822	4.36608	4.35706	4.18664	4.57057	4.33531	3.98403	4.00641	4.31596	4.5492	4.00227	3.59132	4.50598	4.57132	4.50968	4.45086	4.58517	5.04242	4.11381	4.84957	4.19322	4.43366	3.59132	4.78027	3.59132
GeneID:100004299	11.5191	11.3791	11.4971	11.4239	11.357	11.2242	11.5279	11.4443	11.1526	11.028	11.068	11.1099	10.9773	10.943	11.2224	11.1177	11.132	11.1926	11.131	11.1866	11.1901	11.0559	10.9004	11.0099	10.9389	10.9206	11.0532	10.8746
GeneID:100004307;ZFIN:ZDB-GENE-050419-106	6.52128	6.843	6.63126	6.85373	6.74159	6.90961	6.38854	7.08258	7.58172	7.32812	6.91111	7.23319	7.25804	7.47468	6.91337	7.29854	7.2754	7.11082	6.99152	7.46864	7.08451	7.61453	7.53456	7.46385	7.47223	7.52238	7.37608	7.45599
GeneID:100004316;ZFIN:ZDB-GENE-060525-1	5.98671	6.38677	6.27168	6.43114	5.67023	5.75091	5.91177	6.19146	6.56478	6.26744	6.5529	6.32661	5.9898	6.31074	6.24857	6.48554	6.16549	5.71875	6.35433	6.12136	6.07476	5.94739	6.47359	6.51885	6.44118	6.92348	6.62707	6.75016
GeneID:100004321	5.46897	5.87923	5.12367	5.52007	5.77291	6.28275	4.60858	5.64534	6.19907	5.43326	5.85197	5.79839	5.70099	4.72797	5.27023	6.0212	5.32675	5.34855	5.94011	4.97155	5.89588	6.16236	6.26484	5.79566	5.53393	5.62938	5.43509	6.13567
GeneID:100004330;ZFIN:ZDB-GENE-080414-2	5.90897	6.4618	6.28941	6.32508	6.26315	6.38857	6.21313	6.32166	7.26909	7.08063	6.87413	6.95856	6.6977	6.25467	6.47718	6.80698	6.34449	6.57467	7.1947	6.86235	7.26528	7.50408	7.17167	7.26744	6.88239	7.35329	7.10181	7.75834
GeneID:100004331;ZFIN:ZDB-GENE-070410-5	4.53412	4.54605	4.15532	4.86254	4.04219	4.88905	4.01376	4.48801	6.32533	5.74827	5.52573	5.85353	5.9898	6.36462	6.28364	6.27291	6.04038	6.09706	7.02473	7.56284	6.95721	7.67806	6.93681	7.72654	7.6954	7.64459	7.79851	7.75834
GeneID:100004336;ZFIN:ZDB-GENE-160113-29	5.6761	4.78664	4.38401	4.86254	4.67458	4.47219	4.52303	5.23056	4.33531	3.59132	4.73892	4.822	4.405	4.29842	4.86602	4.6667	4.0363	4.74193	5.18015	4.12999	4.28502	3.96178	4.00057	4.32589	4.69445	4.07175	3.97688	4.12441
GeneID:100004339;ZFIN:ZDB-GENE-081022-133	3.59132	4.20166	3.59132	3.59132	3.59132	4.35706	4.01376	4.16384	4.02402	3.59132	4.59144	4.42522	4.48039	4.17056	3.59132	4.00583	4.47111	4.50968	4.20353	4.12999	3.99439	4.67976	4.40187	4.32589	4.69445	4.41603	4.66046	4.24241
GeneID:100004342;ZFIN:ZDB-GENE-070912-206	7.17689	6.56726	6.95041	6.63645	6.78939	6.54268	6.90314	7.28423	7.2895	7.36812	7.38286	7.21307	7.25804	7.33133	7.28065	7.43075	7.52328	7.55458	7.39161	7.503	7.73343	7.04973	7.356	6.91668	7.37406	7.34127	7.59959	6.9597
GeneID:100004357;ZFIN:ZDB-GENE-120215-76	3.59132	4.44827	4.38401	4.17442	4.36608	3.59132	3.59132	4.16384	4.33531	4.80124	4.50723	4.18502	4.405	5.06874	4.54615	4.73738	4.81764	4.17795	4.37785	4.34881	4.70706	5.20776	4.29553	3.59132	4.19111	4.64687	3.97688	3.96934
GeneID:100004358;ZFIN:ZDB-GENE-140106-87	3.59132	3.59132	3.59132	4.00503	3.59132	3.59132	3.59132	3.59132	3.59132	3.59132	3.59132	3.59132	3.59132	3.59132	3.59132	3.59132	3.59132	4.17795	3.59132	3.97332	3.59132	3.59132	3.59132	3.59132	3.59132	4.53948	3.59132	3.59132
GeneID:100004361;ZFIN:ZDB-GENE-101018-1	3.59132	3.59132	3.59132	4.17442	3.59132	4.03686	4.18664	4.16384	4.91756	4.45902	4.73892	5.05242	4.48039	4.72797	4.54615	4.92303	4.81764	4.671	5.21254	5.62064	5.13425	5.37058	4.65357	5.34921	5.49813	4.98452	5.46601	5.16465
GeneID:100004372;ZFIN:ZDB-GENE-120215-70	4.69937	3.59132	3.59132	4.41053	4.5839	3.59132	4.01376	4.16384	4.20099	3.59132	4.17636	4.52054	4.22488	3.59132	4.27253	3.59132	4.0363	3.59132	3.59132	4.24917	4.28502	3.59132	4.16818	4.01846	4.01695	4.64687	3.97688	3.96934
GeneID:100004373	4.19387	4.44827	4.27993	4.66471	4.48249	3.59132	4.6865	4.29027	3.59132	4.14501	4.73892	4.52054	4.22488	4.00227	4.75075	4.6667	5.07291	4.41541	5.00268	4.43587	4.38985	4.55609	4.29553	5.1715	4.69445	4.41603	4.78027	4.64032
GeneID:100004382;ZFIN:ZDB-GENE-030131-7019	7.05392	7.2301	6.93938	6.48127	7.38228	7.18914	7.01284	7.03004	7.33929	7.192	7.06103	7.15094	7.22785	7.19166	7.21082	7.20306	7.24254	7.06767	6.96608	7.03276	7.11462	7.43883	6.82826	7.15263	6.80178	6.65692	6.87357	7.04473
GeneID:100004384;ZFIN:ZDB-GENE-070912-309	4.83954	4.97925	4.63058	5.29931	5.55866	5.49908	5.10693	5.55387	5.84882	5.69647	5.26332	5.76993	4.92318	5.06874	4.81006	5.45397	5.12834	5.22476	5.18015	4.8241	5.44269	5.20776	6.01853	5.50409	5.69918	5.49737	5.23104	5.79744
GeneID:100004395;ZFIN:ZDB-GENE-070620-17	5.57676	5.45213	5.97356	5.21575	5.63411	5.81469	5.74589	5.88636	4.97781	5.14006	4.8048	5.10309	5.41798	4.58178	6.01683	5.84929	5.37157	5.74763	5.24407	4.58517	5.04242	4.55609	5.32203	5.01759	4.95659	5.11963	4.52232	5.08657
GeneID:100004398;ZFIN:ZDB-GENE-030131-9498	7.43121	7.5341	7.34994	7.67258	7.83031	7.56246	7.29874	7.24796	7.12876	7.13741	7.13564	6.95856	7.40006	7.00366	7.07972	6.68425	6.96169	6.90538	6.80307	6.24288	6.63439	6.31873	6.66915	6.2571	6.42318	6.53431	6.14041	6.25358
GeneID:100004401;ZFIN:ZDB-GENE-090312-148	6.3	6.40591	6.30693	7.11709	6.45487	5.96183	6.82497	6.48864	7.22737	6.54755	7.38286	6.66303	6.48229	6.78684	6.13763	6.41823	6.2579	7.1214	6.46861	6.87296	7.15381	6.45915	7.2851	6.19391	6.30993	6.11318	6.86276	6.04472
GeneID:100004402;ZFIN:ZDB-GENE-040426-2787	6.61999	6.51553	6.47082	6.78936	6.69212	6.64802	6.33251	6.62349	6.22093	6.31824	6.36855	6.03026	6.13053	6.21597	6.0583	6.17362	5.84306	6.00618	5.54533	5.81704	5.94289	5.92782	5.90099	5.67414	5.53393	5.95983	5.37083	5.9061
GeneID:100004411	5.22012	4.85494	5.07895	4.50426	5.25149	4.47219	4.52303	4.48801	5.03487	4.95975	5.7426	5.05242	4.72774	4.85451	5.30744	4.50598	4.95294	4.80796	5.41748	5.25348	5.57186	5.01835	4.49468	5.53998	4.89714	5.05414	5.33738	4.9581
GeneID:100004419;ZFIN:ZDB-GENE-091231-1	4.62061	4.85494	4.76291	4.58822	4.83307	4.47219	4.6865	4.71525	5.59736	5.00767	5.38273	5.10309	5.23112	5.06874	5.50954	4.86486	5.07291	5.56378	5.74726	5.59384	5.47626	5.40065	5.156	5.1715	5.34362	4.64687	5.37083	4.70106
GeneID:100004427	4.19387	3.59132	3.59132	3.59132	3.59132	3.59132	3.59132	4.29027	3.59132	4.14501	3.59132	3.59132	4.10999	3.59132	3.59132	3.59132	4.0363	3.59132	4.09243	3.59132	3.59132	4.22953	3.59132	5.50409	4.83407	4.98452	4.66046	4.9581
GeneID:100004428;ZFIN:ZDB-GENE-110714-1	8.70877	8.40036	8.50852	8.56982	8.51841	8.49072	8.72245	8.46565	8.6578	8.37455	8.36671	8.3483	8.39677	8.57414	8.71039	8.78311	8.59049	8.61269	8.42269	8.46893	8.70627	8.66437	8.35028	8.46606	8.4608	8.56421	8.49068	8.52133
GeneID:100004431;ZFIN:ZDB-GENE-070705-483	7.30971	6.80064	7.12585	7.21792	6.95196	7.11819	7.28911	7.0618	6.88152	6.7687	7.24551	6.58623	6.77328	6.94669	6.69936	6.83286	6.72721	6.91761	7.25179	6.93502	7.06407	7.0142	6.88959	6.58539	6.93368	6.35199	6.50655	6.44888
GeneID:100004437;ZFIN:ZDB-GENE-030131-6975	10.3756	10.4183	10.3639	10.4462	10.5082	10.4301	10.4544	10.3347	10.3221	10.3313	10.285	10.286	10.184	10.1911	10.348	10.3368	10.2433	10.2335	10.1298	10.0476	10.0026	9.98481	10.0839	10.1553	10.1666	10.0554	10.1704	10.1347
GeneID:100004439;ZFIN:ZDB-GENE-050624-2	6.77045	6.82902	6.69852	6.62168	6.33006	7.13027	6.79792	6.3739	6.88152	6.46032	6.67314	6.60193	6.65262	6.94669	6.73736	6.83286	6.98844	7.05667	6.6296	6.55391	6.91211	7.00517	6.94838	6.67962	6.56109	6.57639	6.57479	6.42057
GeneID:100004440;ZFIN:ZDB-GENE-070912-310	4.32668	4.02449	4.38401	4.17442	3.59132	4.21895	4.82522	4.71525	4.63244	4.26741	4.41321	4.75529	4.32098	4.17056	4.37555	3.59132	4.47111	4.00755	4.09243	4.58517	4.38985	4.32631	4.29553	4.43658	4.52988	4.82992	4.66046	4.42727
GeneID:100004448;ZFIN:ZDB-GENE-030131-6091	4.01893	3.59132	3.59132	3.59132	3.59132	4.03686	4.31792	3.59132	3.59132	4.14501	3.59132	3.59132	3.59132	4.17056	3.59132	3.59132	3.59132	3.59132	3.59132	3.59132	3.59132	3.59132	3.59132	3.59132	3.59132	3.59132	3.59132	3.59132
GeneID:100004455;ZFIN:ZDB-GENE-061218-3	4.96253	4.02449	3.99139	5.02798	4.04219	4.47219	4.60858	3.99748	4.02402	3.98403	4.50723	4.52054	4.10999	4.49833	4.54615	4.00583	4.0363	3.59132	4.09243	4.58517	5.25947	4.83892	4.29553	4.61952	4.01695	4.91008	4.44358	4.12441
GeneID:100004456;ZFIN:ZDB-GENE-050522-42	3.59132	4.02449	4.27993	4.41053	4.5839	4.95455	4.6865	4.64582	3.59132	4.67952	4.17636	4.52054	4.67207	4.49833	3.59132	4.50598	4.35611	4.74193	4.63666	4.58517	4.56335	5.01835	4.40187	4.83825	4.43366	4.41603	4.59415	4.5046
GeneID:100004458	5.61074	4.97925	5.95114	4.97564	4.9037	4.21895	5.10693	4.95194	5.63159	6.10264	5.92843	5.85353	5.83257	6.8994	5.62809	5.68174	5.90248	6.0749	5.92204	6.25939	6.54804	5.96667	5.65887	5.07128	5.81767	5.11963	5.52564	5.77459
GeneID:100004460;ZFIN:ZDB-GENE-090608-1	6.60401	6.42479	6.43956	6.34333	6.4941	5.90491	6.6842	6.09022	6.79806	6.44523	6.75701	6.36417	6.76273	6.6358	7.50848	6.91987	6.75874	7.31809	7.06518	7.30679	7.23822	7.30597	6.86538	7.25738	7.41054	7.20192	7.36088	7.28852
GeneID:100004462;ZFIN:ZDB-GENE-081114-2	4.32668	4.63355	3.99139	5.07793	4.04219	4.57252	4.31792	4.71525	4.44735	4.80124	4.50723	4.0126	4.32098	4.29842	4.81006	4.92303	4.47111	4.30738	4.69067	4.51394	5.04242	4.73579	4.78855	3.59132	4.43366	4.82992	4.13499	4.12441
GeneID:100004469;ZFIN:ZDB-GENE-080303-21	9.90114	9.86514	9.96397	9.81561	9.80005	9.73733	9.78734	9.86073	10.4937	10.37	10.3575	10.2521	10.2273	10.2319	10.6421	10.5252	10.5009	10.5301	10.6266	10.7415	10.712	10.6058	10.5623	10.6421	10.5212	10.3385	10.5719	10.4965
GeneID:100004499	4.53412	5.03635	5.20815	4.41053	4.75708	4.35706	4.42747	4.77991	5.32733	5.33154	5.08253	4.99932	5.41798	3.59132	4.75075	4.80317	4.47111	4.671	4.63666	4.58517	4.56335	4.83892	4.65357	4.96113	4.89714	4.82992	5.33738	4.9581
GeneID:100004503;ZFIN:ZDB-GENE-050417-327	4.53412	4.54605	4.38401	4.73527	4.04219	4.88905	5.05615	4.39585	4.85362	5.09765	4.8048	4.68361	4.87775	5.32849	4.96957	4.86486	4.74251	4.92823	5.21254	5.35607	5.60219	5.54095	5.32203	5.79566	4.95659	4.91008	5.61009	5.04539
GeneID:100004510;ZFIN:ZDB-GENE-160113-109	4.69937	5.03635	4.6991	5.25827	4.36608	4.66224	4.52303	4.39585	4.20099	4.67952	3.59132	4.31596	4.61278	4.00227	4.27253	4.30445	4.88751	4.30738	4.09243	4.24917	4.15952	3.59132	4.16818	3.59132	3.59132	3.59132	3.59132	3.59132
GeneID:100004513;ZFIN:ZDB-GENE-030131-2092	4.62061	4.54605	3.59132	4.00503	4.67458	3.59132	3.59132	4.39585	4.02402	4.53909	4.30544	4.0126	3.95906	4.17056	3.59132	3.59132	4.57132	3.59132	4.29652	4.58517	3.59132	4.48681	3.59132	3.59132	4.43366	4.53948	4.25525	3.59132
GeneID:100004517;ZFIN:ZDB-GENE-060929-644	6.93206	7.51689	7.14513	7.27517	7.19514	7.27854	7.01284	7.49988	7.11737	7.38381	6.87413	7.47179	7.39329	6.00405	6.35121	7.17313	6.23538	6.54324	6.50471	6.30777	6.37433	6.93082	7.53456	6.67962	7.13306	7.21517	6.34349	7.40707
GeneID:100004523	8.64864	8.79854	8.82	8.63289	8.38632	8.81063	8.81544	8.79752	9.85693	9.78039	9.92534	9.91414	9.95477	10.0509	10.0116	10.1408	10.0803	10.1044	10.5782	10.6009	10.5446	10.5721	10.6189	10.6763	10.5202	10.5389	10.6556	10.5447
GeneID:100004528	5.07277	5.09063	5.12367	5.45079	4.96984	5.01625	5.65433	5.09987	5.45031	4.74232	4.97996	4.99932	4.83022	5.11631	4.68753	5.12847	4.57132	4.86986	5.24407	5.45064	5.44269	4.93245	5.50177	6.27754	6.1204	6.14187	6.27908	5.67896
GeneID:100004536;ZFIN:ZDB-GENE-080716-17	5.39155	5.52786	5.07895	4.66471	5.59694	4.88905	4.60858	4.64582	5.03487	5.52722	5.34423	4.99932	4.67207	5.01905	4.91908	4.86486	5.61091	4.92823	4.9228	5.05957	5.08927	5.33974	5.28266	5.53998	5.25832	4.64687	5.02883	4.91163
GeneID:100004545	3.59132	3.59132	3.59132	3.59132	3.59132	3.59132	3.59132	3.59132	3.59132	3.59132	3.59132	3.59132	3.59132	3.59132	3.59132	3.59132	3.59132	3.59132	3.59132	3.59132	3.59132	3.59132	3.59132	3.59132	3.59132	3.59132	3.59132	4.12441
GeneID:100004555;ZFIN:ZDB-GENE-071115-4	4.96253	4.63355	4.55633	4.66471	4.75708	5.13013	4.75835	4.64582	4.44735	4.67952	4.66816	5.05242	5.12529	4.72797	4.68753	5.17442	4.0363	4.30738	5.07707	5.1798	4.70706	4.88675	4.65357	4.69821	5.34362	4.98452	4.88694	5.00262
GeneID:100004557;ZFIN:ZDB-GENE-081104-366	4.69937	5.03635	4.55633	4.97564	5.03213	4.03686	4.88789	4.89773	4.85362	5.25864	5.38273	4.88453	4.67207	4.79327	4.75075	5.30228	5.45656	4.86986	5.14681	5.01645	4.94223	5.45868	5.46785	5.01759	4.89714	5.54292	5.58256	4.863
GeneID:100004563;ZFIN:ZDB-GENE-100922-242	4.62061	4.54605	4.15532	4.17442	4.48249	3.59132	4.60858	4.29027	4.02402	4.45902	4.41321	4.60588	4.67207	4.58178	4.75075	4.00583	4.0363	4.86986	4.96349	4.76978	4.63809	4.22953	4.29553	4.19322	4.52988	4.74277	3.59132	4.42727
GeneID:100004566;ZFIN:ZDB-GENE-090312-136	8.91424	8.5555	8.56652	8.9362	8.61773	8.85465	8.52034	8.63241	9.39392	9.45972	9.46981	9.57546	9.64997	10.0734	9.45324	9.35321	9.60048	9.59714	9.56386	9.68603	9.6083	9.70294	9.40949	9.93774	9.64686	9.8344	9.93283	9.71632
GeneID:100004576;ZFIN:ZDB-GENE-130103-9	7.71475	7.71098	8.05577	7.78818	7.89665	7.42265	7.71232	7.77245	8.32048	8.08047	7.96913	8.17801	8.12249	8.23967	8.42617	7.99978	8.31976	8.15092	8.31687	8.55631	8.30493	8.42346	8.24261	8.3902	8.19512	8.3893	8.61391	8.16704
GeneID:100004582	8.92378	8.89465	8.69883	9.12605	9.20445	9.00872	9.02895	8.87939	9.2995	9.53681	9.41776	9.40306	9.46621	9.84383	9.33791	9.60045	9.38541	9.48971	9.41656	9.44689	9.47063	9.36105	9.51917	9.20471	8.92987	9.1824	9.15117	9.37299
GeneID:100004590;ZFIN:ZDB-GENE-131127-353	4.83954	5.52786	5.28692	5.3774	4.96984	5.87551	5.29013	5.8365	5.48872	5.18095	5.26332	5.05242	5.74634	5.90899	5.30744	5.30228	4.95294	5.26747	5.07707	5.64688	5.57186	5.33974	5.77204	6.31752	5.60262	6.08387	5.96538	5.75133
GeneID:100004597;ZFIN:ZDB-GENE-030131-5895	7.68504	7.32234	7.55079	7.70063	7.32974	7.74558	7.66113	7.25712	7.18438	7.45978	7.33853	7.53785	7.26548	7.47468	7.19282	7.21291	7.3595	7.53892	7.1947	7.19334	7.44944	7.34928	7.05909	7.02774	6.90827	7.21517	7.14692	7.30389
GeneID:100004603;ZFIN:ZDB-GENE-070912-263	4.83954	5.23943	5.16669	4.50426	5.09107	4.81911	4.52303	5.70288	5.48872	5.33154	4.97996	4.75529	4.61278	5.11631	5.54023	4.92303	5.32675	5.26747	5.70504	5.81704	5.47626	4.93245	5.1105	5.46715	5.95222	5.49737	5.61009	5.57568
GeneID:100004607;ZFIN:ZDB-GENE-100921-47	4.69937	4.63355	4.6991	4.50426	5.25149	4.47219	4.42747	4.95194	4.91756	5.05358	4.92479	5.36769	5.08773	5.11631	5.47807	4.97814	5.4148	5.77589	5.70504	5.94718	5.44269	5.56721	6.18758	6.00949	6.05087	6.22449	6.00629	6.22092
GeneID:100004610;ZFIN:ZDB-GENE-041010-88	7.45784	7.6804	7.48441	7.90722	7.86017	8.237	7.67594	7.61804	7.49665	7.60059	7.6453	7.33904	7.75712	7.26785	7.3714	7.11129	7.15101	7.23292	6.77397	7.2512	6.96827	7.19949	6.94838	7.06291	6.71628	7.0768	6.916	6.84832
GeneID:100004611;ZFIN:ZDB-GENE-030131-2956	7.18756	7.56793	7.23781	7.25634	7.35099	7.24567	7.34591	7.19176	7.07087	7.28696	7.27406	6.93411	6.95084	6.93501	6.55048	7.05762	7.13915	7.51511	7.02473	7.09738	6.68913	6.93082	6.87754	6.69473	7.15477	6.90719	6.49249	6.71585
GeneID:100004613;ZFIN:ZDB-GENE-070912-622	7.46661	7.33223	7.4227	7.49968	7.70422	7.38294	7.34591	7.63915	7.95737	8.23501	8.22836	8.10925	8.12657	8.24436	8.3188	8.26279	7.85494	7.98214	8.30014	8.3796	8.55452	7.90245	8.31528	7.7482	7.84256	8.3178	8.52164	8.16285
GeneID:100004617;ZFIN:ZDB-GENE-080204-107	7.35768	6.75696	6.5893	6.63645	6.92376	7.04352	6.87756	6.48864	6.13128	5.84611	6.35051	6.60193	6.30296	6.6065	6.59268	6.36551	6.59349	6.37448	5.94011	6.00777	6.40757	6.74767	6.26484	5.82435	6.29012	5.8231	5.96538	5.94719
GeneID:100004621;ZFIN:ZDB-GENE-130530-962	9.49907	9.2748	9.47069	9.19648	9.05466	9.09382	9.30787	9.12787	9.00029	8.8499	8.75376	8.55323	8.46594	8.58899	9.17203	8.85046	8.73849	8.92625	8.74536	8.83956	8.52883	8.84333	8.69801	8.50889	8.23114	8.14952	8.56851	8.31787
GeneID:100004625;ZFIN:ZDB-GENE-070302-5	3.59132	3.59132	4.15532	3.59132	4.48249	3.59132	4.01376	3.59132	3.59132	3.59132	4.17636	4.0126	3.95906	4.00227	3.98704	4.00583	4.0363	3.59132	3.59132	3.59132	4.15952	4.22953	4.40187	3.59132	3.59132	4.07175	3.97688	3.59132
GeneID:100004628;ZFIN:ZDB-GENE-060503-253	4.77198	5.19193	4.63058	4.3031	5.14707	5.18303	4.42747	5.18862	4.85362	4.95975	4.73892	4.18502	4.92318	4.65782	4.54615	4.73738	4.21817	4.92823	4.29652	4.58517	3.99439	4.62009	4.57781	4.43658	5.60262	4.98452	4.52232	5.08657
GeneID:100004647;ZFIN:ZDB-GENE-060526-273	6.58785	6.36736	6.25371	6.14889	6.01302	6.44838	6.54419	6.70668	7.08264	7.09025	6.52114	6.30745	6.62952	6.65022	6.62012	6.45229	6.90662	6.95368	6.34103	6.63134	6.91211	6.47244	6.84074	6.70967	7.16551	6.84011	6.86276	6.83774
GeneID:100004652;ZFIN:ZDB-GENE-131127-633	5.57676	5.28509	5.28692	5.17163	5.14707	5.32872	5.33179	4.84054	5.59736	4.85685	5.13046	4.60588	5.00857	4.85451	5.44579	5.08059	4.47111	5.26747	4.79016	5.25348	5.33612	5.20776	5.06308	5.12249	5.06643	4.82992	4.98359	5.23777
GeneID:100004656;ZFIN:ZDB-GENE-070410-19	4.53412	5.28509	4.55633	4.86254	4.9037	4.81911	4.52303	4.89773	5.32733	5.43326	4.8048	5.28591	4.48039	4.29842	4.86602	5.08059	5.12834	4.41541	5.70504	4.8241	4.48136	5.09797	5.46785	5.1715	5.30173	5.54292	4.52232	5.77459
GeneID:100004663;ZFIN:ZDB-GENE-090313-209	7.19815	7.12006	7.12585	7.17844	7.18333	7.43241	7.12554	7.53787	7.52271	7.87994	7.65976	7.31094	7.55373	7.162	7.33086	7.40527	7.39976	7.77759	7.80703	8.15675	7.86267	7.91208	7.52691	8.15689	8.14204	8.12877	7.65041	7.97
GeneID:100004668;ZFIN:ZDB-GENE-070501-9	5.70758	6.24478	6.3413	5.92196	6.14383	6.19181	5.83143	6.21083	5.87711	6.19664	6.25659	6.38257	6.16354	5.50875	6.41562	5.95022	6.06635	6.2027	6.12432	6.5802	6.17561	6.30387	6.35568	6.03396	6.38645	6.32742	6.15854	6.26963
GeneID:100004673;ZFIN:ZDB-GENE-081022-119	6.01166	5.73118	5.61864	5.61733	6.28582	5.57624	5.71608	6.06904	6.36497	6.21468	6.29493	5.68063	5.5545	4.96699	5.30744	5.79579	5.4148	6.0749	5.86631	5.35607	5.63181	5.86733	6.47359	5.98456	5.78904	5.8231	5.52564	6.53051
GeneID:100004674;ZFIN:ZDB-GENE-121214-234	4.77198	4.63355	4.38401	4.3031	4.96984	3.59132	4.52303	3.99748	4.63244	4.85685	4.50723	4.18502	3.59132	4.29842	4.27253	4.73738	4.66094	4.59409	4.09243	4.24917	4.56335	4.32631	3.59132	3.59132	4.76677	4.26769	4.59415	4.34106
GeneID:100004683;ZFIN:ZDB-GENE-050419-194	7.93882	8.44188	7.96152	8.11405	8.21225	8.04746	7.91932	8.42985	9.17138	8.94772	8.90665	9.03279	8.70811	8.90293	8.67859	8.97926	8.57745	8.67826	9.22794	9.01582	9.2233	9.23082	9.20978	8.93967	9.12006	9.12078	8.8996	8.86074
GeneID:100004688;ZFIN:ZDB-GENE-100119-1	4.19387	4.02449	4.27993	4.17442	4.36608	4.35706	4.42747	4.16384	4.20099	4.36969	4.8048	4.52054	4.405	4.65782	5.19209	4.50598	4.57132	4.671	4.09243	4.58517	4.38985	4.97626	4.72347	4.32589	4.76677	3.59132	4.78027	3.59132
GeneID:100004700;ZFIN:ZDB-GENE-060825-1	4.43749	3.59132	4.27993	4.00503	4.5839	4.57252	4.82522	4.57057	4.71203	5.3664	4.73892	4.42522	5.44651	5.80661	5.54023	4.80317	6.34449	5.26747	6.01005	6.10307	5.9883	6.21117	6.04086	8.98585	7.89487	7.85317	9.25914	8.84776
GeneID:100004703;ZFIN:ZDB-GENE-031002-42	6.94473	8.2422	6.89438	6.99722	7.53848	7.82905	7.01284	7.60379	7.87227	7.92342	8.09133	7.85505	7.74654	6.49883	7.07972	7.48039	7.44854	7.03442	6.89594	6.38481	7.2473	7.41865	7.91436	7.02774	7.48083	7.93518	7.03615	8.20422
GeneID:100004718;ZFIN:ZDB-GENE-030131-6682	5.70758	5.59928	5.70322	5.02798	5.59694	5.78319	6.14929	6.11108	5.63159	5.915	5.26332	5.15158	5.12529	5.72424	5.8841	6.11038	5.49696	5.85717	5.82781	5.59384	5.50894	5.45868	5.62896	5.95916	5.34362	5.62938	6.00629	5.94719
GeneID:100004727;ZFIN:ZDB-GENE-091118-98	8.00636	7.74831	8.08586	7.88907	7.93222	8.00896	8.03286	7.90023	7.70812	7.71027	7.91598	7.71237	7.74123	7.73776	7.64681	7.69165	7.49571	7.77759	7.98528	8.09967	8.01867	8.04052	7.97173	7.94847	7.89487	7.47921	7.56689	7.48994
GeneID:100004729;ZFIN:ZDB-GENE-121214-164	4.53412	5.82199	5.03238	4.3031	4.48249	5.41685	4.60858	5.64534	6.34529	6.08304	6.27589	5.88025	5.89373	5.66627	6.24857	5.38048	5.64673	5.53039	6.46861	6.06576	6.5628	6.30387	6.3904	6.69473	6.44118	6.25095	6.00629	6.30117
GeneID:100004731;ZFIN:ZDB-GENE-090313-91	3.59132	3.59132	3.59132	3.59132	3.59132	3.59132	3.59132	3.59132	3.59132	3.59132	3.59132	3.59132	3.59132	3.59132	3.59132	3.59132	3.59132	3.59132	3.59132	3.59132	3.59132	3.59132	4.00057	3.59132	3.59132	3.59132	3.59132	3.59132
GeneID:100004736;ZFIN:ZDB-GENE-070705-18	4.19387	4.71321	4.38401	4.41053	4.5839	4.57252	3.59132	3.99748	5.56217	5.18095	5.17646	5.93215	5.44651	5.16196	5.15097	5.38048	5.1812	5.26747	5.00268	4.8241	5.08927	5.33974	5.43299	5.30721	4.43366	4.26769	4.72227	4.57515
GeneID:100004739;ZFIN:ZDB-GENE-071016-1	4.53412	4.63355	4.87925	4.80096	4.96984	5.01625	4.31792	5.18862	4.20099	3.59132	4.59144	4.31596	4.48039	4.00227	4.46552	5.03056	4.66094	4.671	4.09243	5.25348	4.38985	4.32631	4.16818	3.59132	4.83407	4.26769	4.35576	4.57515
GeneID:100004742;ZFIN:ZDB-GENE-131121-43	3.59132	3.59132	3.59132	3.59132	3.59132	3.59132	4.01376	3.59132	3.59132	3.59132	3.59132	3.59132	3.59132	4.17056	3.98704	3.59132	3.59132	4.00755	4.29652	3.59132	3.59132	3.96178	3.59132	4.01846	3.59132	3.59132	3.59132	3.59132
GeneID:100004744	4.43749	4.78664	4.82277	4.73527	4.36608	4.21895	4.60858	5.09987	4.02402	4.45902	4.30544	4.18502	4.92318	4.65782	4.46552	4.59008	4.35611	4.671	4.20353	4.71224	5.08927	4.41091	5.19976	4.77075	5.01289	4.82992	4.52232	4.12441
GeneID:100004768;ZFIN:ZDB-GENE-131127-50	5.3089	4.85494	4.6991	5.07793	4.04219	5.01625	4.6865	4.64582	4.54503	4.36969	4.59144	4.18502	3.59132	4.17056	4.54615	4.73738	4.21817	4.41541	4.09243	4.34881	4.15952	4.11381	4.40187	3.59132	4.52988	3.59132	3.59132	4.42727
GeneID:100004770;ZFIN:ZDB-GENE-071004-17	6.69723	6.15653	6.25371	6.43114	6.72529	6.59634	6.79792	6.44062	5.41067	5.93719	5.71376	5.48091	6.17975	4.96699	5.90715	5.99796	5.8731	5.46082	5.14681	5.96768	4.88837	5.48671	5.01355	4.69821	4.95659	4.74277	5.02883	5.00262
GeneID:100004793;ZFIN:ZDB-GENE-090915-5	8.30819	8.0526	7.97767	8.38384	8.28002	8.31267	8.13808	8.38069	7.84504	8.02668	8.10194	8.04838	8.1184	7.76422	8.10556	8.04436	8.05672	8.27392	7.61434	7.80765	7.65399	7.78156	7.94333	7.08587	7.5641	7.17505	7.39859	6.9202
GeneID:100004801;ZFIN:ZDB-GENE-070912-584	8.01234	8.48223	7.60037	7.7947	8.18304	8.05378	7.91932	8.28149	8.01346	8.26908	8.04259	7.94285	7.64201	7.17196	7.69223	8.03886	7.50496	7.39845	8.03065	7.84021	7.85085	7.7868	8.40955	8.27082	8.50768	8.43506	8.15545	8.90903
GeneID:100004809;ZFIN:ZDB-GENE-140227-3	7.51811	7.57627	7.4148	7.49166	7.76075	7.41283	7.69788	7.00846	7.93817	7.8577	7.57073	7.52162	7.78837	8.10661	7.4717	7.65614	7.67022	7.79744	8.0102	7.65732	7.93721	7.68931	7.7469	7.28735	7.28839	7.80161	7.63788	7.47646
GeneID:100004819;ZFIN:ZDB-GENE-090312-140	4.53412	5.45213	4.63058	4.80096	5.77291	4.66224	4.52303	5.91061	6.5816	5.40028	5.55906	5.51646	5.16166	4.17056	4.54615	5.45397	4.88751	5.22476	5.52078	5.48062	5.60219	5.8878	6.22676	5.73632	6.47651	6.3024	6.06541	6.23735
GeneID:100004842;ZFIN:ZDB-GENE-100721-6	4.01893	4.54605	3.59132	3.59132	3.59132	4.03686	4.01376	3.59132	3.59132	3.98403	4.00641	4.60588	3.59132	3.59132	4.37555	4.00583	4.95294	4.17795	4.09243	4.12999	3.59132	3.59132	4.00057	4.01846	3.59132	4.07175	3.59132	3.59132
GeneID:100004847;ZFIN:ZDB-GENE-110411-42	6.61999	7.46395	6.72454	6.51372	6.95196	7.11819	6.45988	7.39613	7.51408	7.83511	7.55534	7.51343	7.12508	5.98091	6.67344	7.48849	7.13915	7.33634	7.54768	7.07922	7.39338	7.63214	8.01057	7.91697	7.65801	8.06467	7.70551	8.42319
GeneID:100004848	4.43749	4.33612	4.55633	4.80096	4.48249	4.03686	4.60858	4.48801	3.59132	3.98403	4.92479	4.88453	4.61278	4.29842	4.61967	4.59008	4.0363	4.00755	4.29652	4.58517	4.28502	4.78871	4.00057	4.43658	3.59132	3.59132	4.78027	4.34106
GeneID:100004850;ZFIN:ZDB-GENE-100812-4	8.0419	8.10527	7.73957	8.08247	8.32883	8.09724	8.22611	8.30365	8.76682	8.89692	8.83858	8.75697	8.97981	8.95541	8.82522	8.89671	9.00522	8.99074	9.30033	9.50206	9.45319	9.31108	9.46038	9.57464	9.40739	9.31975	9.60399	9.49286
GeneID:100004867	3.59132	3.59132	3.59132	3.59132	3.59132	3.59132	3.59132	3.59132	3.59132	3.59132	3.59132	4.0126	3.59132	3.59132	3.59132	3.59132	3.59132	3.59132	3.59132	3.59132	3.59132	3.59132	3.59132	3.59132	3.59132	3.59132	4.13499	3.59132
GeneID:100004870;ZFIN:ZDB-GENE-040426-1160	6.78465	6.30743	6.672	6.28784	6.2401	6.48687	6.44238	6.97547	6.42238	6.57545	6.33223	6.57035	6.02638	6.13512	6.76214	6.17362	6.86386	6.66492	6.74426	6.30777	6.71572	6.30387	6.44091	6.27754	5.81767	6.3024	6.62707	6.332
GeneID:100004874;ZFIN:ZDB-GENE-130109-1	6.57151	6.38677	6.71159	6.34333	6.47463	6.1681	6.42467	6.1718	6.4035	6.47524	6.40394	6.36417	6.66403	6.2923	6.60647	6.48554	6.48407	6.52725	6.27253	6.39971	6.13616	6.33343	6.28349	6.69473	6.00245	6.08387	6.17642	6.18746
GeneID:100004895;ZFIN:ZDB-GENE-100721-3	4.32668	4.33612	4.27993	4.3031	4.2264	4.88905	4.31792	4.39585	3.59132	3.98403	4.17636	4.31596	4.405	4.49833	4.37555	4.50598	4.0363	4.74193	3.59132	4.24917	4.15952	4.11381	4.65357	4.19322	4.95659	5.05414	4.35576	4.5046
GeneID:100004902	4.62061	4.71321	4.27993	4.17442	4.2264	4.57252	4.82522	4.16384	5.84882	5.14006	5.7426	5.68063	5.9522	5.83296	5.44579	5.45397	5.1812	5.71875	7.77827	7.89805	7.54805	7.6949	7.54974	7.6519	7.44612	7.90293	7.57349	7.61821
GeneID:100004911;ZFIN:ZDB-GENE-110420-4	5.61074	5.73118	5.58915	5.73648	5.83714	5.90491	5.37207	5.34812	4.71203	4.53909	5.13046	5.15158	4.5492	5.01905	4.75075	5.26118	4.81764	5.26747	4.51753	4.58517	4.38985	4.55609	4.72347	4.69821	4.89714	4.41603	4.52232	4.81193
GeneID:100004913;ZFIN:ZDB-GENE-040927-27	8.38395	8.27321	8.41688	8.31308	8.0663	8.32316	8.3465	8.27253	8.54407	8.52659	8.48483	8.4199	8.65269	8.58529	8.78696	8.67755	8.67049	8.53223	8.52125	8.66008	8.72901	8.4435	8.47046	8.86255	8.81602	8.56935	8.99089	8.87361
GeneID:100004921	3.59132	3.59132	3.59132	3.59132	3.59132	3.59132	3.59132	3.59132	3.59132	3.59132	3.59132	3.59132	3.59132	3.59132	3.98704	3.59132	3.59132	3.59132	3.59132	3.59132	3.59132	3.59132	4.16818	3.59132	3.59132	3.59132	3.59132	3.59132
GeneID:100004922;ZFIN:ZDB-GENE-091204-359	5.43086	4.78664	5.99561	5.17163	5.03213	5.23362	5.4855	5.45526	4.85362	4.95975	5.03244	4.99932	5.29669	5.01905	5.01779	5.30228	5.49696	4.74193	5.11248	5.28867	5.60219	5.24216	4.96167	5.12249	4.61601	4.41603	4.98359	4.42727
GeneID:100004929;ZFIN:ZDB-GENE-070912-124	8.52864	8.28847	8.77766	8.57739	8.21802	7.87975	8.40976	8.12603	8.44343	8.17787	8.15385	8.10382	7.75184	8.12202	8.39909	8.55597	8.34052	8.54791	8.11348	8.47585	8.30059	8.25607	8.24261	8.34836	8.3388	8.26175	8.29347	8.17122
GeneID:100004931;ZFIN:ZDB-GENE-081022-1	6.86696	6.42479	6.3413	5.84564	6.41451	6.74599	6.45988	6.26736	6.67848	6.44523	6.91111	6.41865	6.27318	6.32894	6.9023	6.68425	6.23538	6.85538	6.91381	6.83002	7.00093	6.53706	7.02678	6.70967	6.70151	6.67635	6.8843	6.31667
GeneID:100004932	4.19387	3.59132	3.99139	4.00503	4.04219	4.03686	3.59132	3.59132	3.59132	3.59132	4.30544	3.59132	4.61278	3.59132	3.59132	3.59132	3.59132	4.41541	3.94654	4.24917	3.59132	3.59132	3.59132	3.59132	3.59132	3.59132	4.13499	3.96934
GeneID:100004933;ZFIN:ZDB-GENE-060503-819	3.59132	3.59132	3.59132	3.59132	3.59132	3.59132	4.01376	4.39585	3.59132	3.59132	3.59132	3.59132	4.10999	3.59132	4.14923	3.59132	4.0363	4.17795	3.59132	3.97332	4.15952	3.96178	3.59132	4.01846	3.59132	4.07175	3.97688	4.24241
GeneID:100004938;ZFIN:ZDB-GENE-041210-292	4.53412	4.20166	4.15532	3.59132	3.59132	3.59132	3.59132	3.59132	4.02402	4.36969	3.59132	4.18502	3.59132	3.59132	4.46552	4.00583	3.59132	3.59132	4.09243	3.59132	3.59132	3.59132	4.16818	3.59132	4.01695	3.59132	3.59132	4.24241
GeneID:100004941;ZFIN:ZDB-GENE-091204-188	6.90638	7.17614	6.89438	7.09603	6.83562	7.08135	7.12554	6.79788	7.22737	6.97025	6.83616	6.89662	7.14946	6.73378	7.29758	6.94378	7.13915	6.98885	6.94019	7.1242	6.72883	6.7585	7.02678	7.39217	7.54783	7.25418	7.16457	7.47646
GeneID:100004942;ZFIN:ZDB-GENE-070705-312	3.59132	4.33612	4.47489	5.17163	4.48249	4.35706	4.88789	4.57057	6.4775	5.86947	6.02401	6.32661	6.55784	6.49883	6.15676	6.0212	6.23538	6.33812	6.57421	6.20925	6.64828	6.51157	6.66915	6.33708	6.22892	6.63722	6.49249	6.39168
GeneID:100004944	4.43749	4.78664	5.39612	5.17163	5.09107	4.95455	5.15552	4.77991	4.78538	4.80124	5.26332	4.88453	4.67207	4.96699	5.65609	4.50598	5.57405	5.68921	5.52078	4.8241	5.33612	5.27558	4.40187	5.3898	5.21325	5.4501	5.02883	5.08657
GeneID:100004946;ZFIN:ZDB-GENE-090302-3	6.08383	5.52786	5.61864	5.02798	5.20045	5.28212	5.91177	5.70288	5.52598	5.58616	4.86655	5.51646	5.9522	5.50875	5.50954	5.79579	5.74859	6.00618	5.92204	6.10307	5.89588	5.78213	5.90099	6.48435	5.53393	6.14187	6.47829	5.8637
GeneID:100004948;ZFIN:ZDB-GENE-141216-14	4.19387	3.59132	3.99139	4.50426	3.59132	3.59132	4.18664	3.59132	4.44735	4.61211	4.30544	4.18502	4.10999	3.59132	3.98704	4.41207	4.0363	4.30738	4.51753	4.24917	3.99439	4.48681	4.49468	4.96113	4.01695	4.91008	4.44358	4.70106
GeneID:100004951	3.59132	3.59132	3.59132	3.59132	3.59132	3.59132	3.59132	3.59132	3.59132	3.59132	3.59132	3.59132	4.22488	3.59132	4.27253	3.59132	4.21817	3.59132	3.59132	3.59132	3.59132	3.59132	3.59132	4.53312	4.69445	3.59132	4.44358	3.59132
GeneID:100004954;ZFIN:ZDB-GENE-050506-38	3.59132	3.59132	3.59132	3.59132	3.59132	3.59132	3.59132	3.59132	3.59132	3.59132	3.59132	3.59132	3.59132	4.00227	3.59132	3.59132	3.59132	3.59132	3.59132	3.59132	3.59132	3.59132	3.59132	3.59132	3.59132	3.59132	3.97688	3.59132
GeneID:100004956;ZFIN:ZDB-GENE-070615-29	4.83954	4.91894	4.76291	5.02798	4.9037	4.35706	4.94697	4.57057	5.87711	5.25864	5.22069	5.1981	5.23112	4.96699	5.65609	5.26118	5.57405	5.90872	5.92204	6.17477	5.94289	5.71438	5.36015	5.85243	6.18654	5.95983	6.32766	6.13567
GeneID:100004969;ZFIN:ZDB-GENE-030131-8941	8.03015	7.61722	7.47684	7.72131	7.89665	7.55355	7.89423	7.32831	7.31958	7.6978	7.60103	7.69078	7.34494	7.2954	7.5514	7.33501	7.15101	7.46628	7.11225	6.99447	7.02229	7.14311	7.37319	6.91668	7.24859	7.27961	7.13801	6.81635
GeneID:100004977;ZFIN:ZDB-GENE-040704-20	9.14115	9.03683	8.929	8.9303	8.8434	9.18284	8.96425	8.87644	8.68871	8.77784	8.90059	8.99522	8.88202	9.4559	8.93964	8.53272	9.06251	8.70996	8.3035	8.19916	8.19249	7.83823	8.39706	9.03939	8.3388	8.98519	9.08596	9.19384
GeneID:100004978	3.59132	3.59132	4.15532	3.59132	3.59132	3.59132	3.59132	3.59132	3.59132	3.98403	4.00641	4.0126	3.59132	3.59132	3.59132	3.59132	3.59132	3.59132	4.09243	4.12999	3.59132	3.59132	3.59132	3.59132	3.59132	3.59132	4.13499	3.59132
GeneID:100004988;ZFIN:ZDB-GENE-160113-79	3.59132	3.59132	3.59132	3.59132	4.04219	3.59132	3.59132	3.59132	3.59132	3.59132	3.59132	3.59132	3.95906	3.59132	3.59132	3.59132	3.59132	3.59132	4.09243	3.97332	3.59132	4.11381	3.59132	3.59132	3.59132	3.59132	3.59132	4.12441
GeneID:100004990;ZFIN:ZDB-GENE-060503-388	5.93539	6.08638	6.28941	5.73648	5.63411	6.19181	5.52112	6.21083	6.34529	6.41456	5.77081	6.07675	6.21161	5.90899	5.81241	5.95022	6.30188	6.35642	5.90372	5.64688	6.17561	6.22706	6.04086	5.98456	6.32946	5.99193	5.73954	6.25358
GeneID:100005000;ZFIN:ZDB-GENE-120215-84	8.21791	8.33329	8.24984	8.25291	8.03394	8.36438	8.28997	8.04414	8.42976	8.38624	8.31751	8.58471	8.56234	8.82044	8.74151	8.57507	8.68678	8.75116	8.58616	8.69011	8.78587	8.86329	8.52125	8.35307	8.29573	8.22314	8.24067	8.46121
GeneID:100005008	4.77198	4.44827	4.87925	4.17442	4.2264	5.07464	4.94697	4.89773	5.03487	4.74232	4.97996	4.88453	4.96673	5.72424	5.30744	5.03056	5.23174	4.86986	5.5694	5.64688	6.07476	5.13575	4.72347	5.95916	5.72983	5.74903	5.52564	5.84198
GeneID:100005014;ZFIN:ZDB-GENE-030131-6506	5.8264	6.4618	6.27168	6.32508	6.69212	6.34721	6.81151	6.45681	5.79035	5.84611	6.38636	6.16522	6.38862	5.93339	5.68348	6.15286	5.12834	5.42453	6.04369	5.56648	5.91959	5.92782	5.97275	6.058	5.60262	6.35199	5.92319	5.60229
GeneID:100005019;ZFIN:ZDB-GENE-050302-29	5.3089	5.56407	6.08037	5.58573	4.67458	5.07464	5.41105	5.52185	5.41067	5.33154	5.38273	5.4066	5.29669	5.289	5.8841	5.84929	5.84306	5.59631	5.18015	5.83963	5.17751	5.37058	5.53478	4.96113	4.89714	5.18155	5.49618	5.72765
GeneID:100005026;ZFIN:ZDB-GENE-100408-4	6.74162	7.49066	6.672	6.59168	7.04647	6.59634	6.72793	7.22014	7.21674	7.44491	7.10414	7.52976	7.4917	7.28628	7.06987	7.02442	7.26453	7.1214	8.05081	7.89805	7.95939	7.87317	7.88478	7.54866	7.62739	7.65432	7.32215	7.73026
GeneID:100005028;ZFIN:ZDB-GENE-060503-724	3.59132	3.59132	3.59132	3.59132	3.59132	3.59132	3.59132	3.59132	3.59132	3.59132	3.59132	3.59132	3.59132	3.59132	3.59132	3.59132	3.59132	3.59132	4.20353	3.59132	3.59132	3.59132	3.59132	3.59132	3.59132	3.59132	3.59132	3.59132
GeneID:100005030;ZFIN:ZDB-GENE-120214-31	4.62061	4.20166	4.15532	4.00503	4.2264	4.21895	4.88789	4.57057	4.63244	4.67952	4.8048	5.15158	4.32098	4.65782	4.75075	4.30445	4.81764	4.671	4.69067	4.24917	4.38985	4.62009	4.49468	4.19322	4.52988	3.59132	4.35576	4.64032
GeneID:100005033;ZFIN:ZDB-GENE-070912-232	7.24994	7.26151	7.12585	7.08538	6.95196	6.69786	6.98919	6.77242	7.9888	8.08047	8.25236	8.08741	8.24005	8.1423	8.11034	8.05529	7.96607	8.19143	8.68738	8.87658	8.81044	8.7922	8.64264	8.64949	8.60495	8.63452	8.91263	8.49492
GeneID:100005035;ZFIN:ZDB-GENE-070705-235	3.59132	3.59132	3.59132	3.59132	3.59132	3.59132	4.42747	4.64582	4.02402	3.98403	3.59132	3.59132	3.59132	4.17056	3.98704	4.17554	3.59132	4.00755	4.45086	4.76978	3.59132	4.62009	4.40187	4.01846	4.32333	3.59132	5.02883	3.96934
GeneID:100005036;ZFIN:ZDB-GENE-070928-22	8.6677	8.62122	8.65606	8.64734	8.73498	8.28073	8.83532	8.45382	8.96916	8.79547	8.69896	8.78773	8.85773	8.65396	9.14204	8.99635	9.08111	8.95298	9.22263	9.25747	9.04331	9.07914	9.03275	9.27582	9.31703	9.07458	9.30925	8.98449
GeneID:100005038	3.59132	3.59132	3.59132	3.59132	3.59132	3.59132	3.59132	3.59132	3.59132	3.59132	3.59132	3.59132	3.59132	4.17056	3.59132	3.59132	3.59132	3.59132	3.59132	3.59132	3.59132	3.59132	3.59132	3.59132	3.59132	4.98452	3.97688	3.59132
GeneID:100005049;ZFIN:ZDB-GENE-071004-7	4.53412	4.33612	3.59132	4.58822	4.04219	4.03686	4.18664	4.84054	4.63244	3.59132	4.30544	4.822	4.72774	4.58178	4.14923	4.59008	4.0363	4.00755	4.79016	4.12999	4.38985	4.22953	4.16818	4.32589	4.19111	3.59132	4.44358	4.34106
GeneID:100005054;ZFIN:ZDB-GENE-081104-155	3.59132	4.20166	3.99139	4.3031	4.2264	4.03686	4.01376	4.64582	3.59132	4.14501	3.59132	4.31596	3.59132	4.00227	4.14923	3.59132	4.47111	3.59132	4.20353	3.59132	4.15952	4.62009	4.78855	3.59132	4.69445	3.59132	4.35576	4.70106
GeneID:100005064;ZFIN:ZDB-GENE-041008-211	5.57676	5.45213	5.70322	5.76464	5.73958	6.19181	6.10501	6.3038	5.84882	5.82232	5.97707	5.74084	5.35885	5.75228	5.37858	5.52334	5.95935	5.77589	5.61623	5.77064	5.82209	6.11173	5.99584	6.37539	6.00245	6.25095	5.85728	5.75133
GeneID:100005065;ZFIN:ZDB-GENE-050417-148	3.59132	4.33612	3.99139	4.00503	4.2264	4.21895	3.59132	3.59132	3.59132	3.98403	3.59132	3.59132	3.59132	3.59132	3.59132	3.59132	3.59132	3.59132	3.59132	4.12999	3.59132	3.59132	3.59132	4.01846	4.19111	3.59132	4.13499	3.59132
GeneID:100005067;ZFIN:ZDB-GENE-040625-14	3.59132	4.33612	4.38401	4.73527	4.04219	4.03686	5.33179	3.59132	3.59132	3.59132	5.08253	3.59132	3.95906	4.65782	4.14923	4.6667	4.88751	4.00755	4.45086	3.97332	4.28502	3.96178	3.59132	4.19322	5.16637	4.26769	4.98359	4.5046
GeneID:100005069;ZFIN:ZDB-GENE-110316-2	7.49259	6.96297	7.36643	7.27517	7.25278	7.17755	7.0476	7.0618	6.82643	6.62965	6.84893	7.00623	6.85496	7.23975	6.91337	6.65545	6.62813	6.95368	7.00822	6.64384	6.54804	6.45915	6.53673	6.53579	6.62524	6.59696	6.76155	6.80553
GeneID:100005071	4.32668	3.59132	3.59132	3.59132	3.59132	3.59132	4.01376	3.59132	3.59132	4.45902	4.30544	3.59132	3.59132	3.59132	4.14923	4.6667	3.59132	4.30738	4.29652	3.59132	3.99439	3.59132	4.16818	3.59132	3.59132	3.59132	4.13499	4.12441
GeneID:100005075;ZFIN:ZDB-GENE-030131-8191	10.1091	9.85665	10.0038	9.99141	9.93387	9.73929	10.0592	9.89319	10.0357	9.88694	9.96649	10.0386	10.1623	10.1765	10.1536	10.0359	10.1138	10.1818	10.3447	10.4434	10.2649	10.2234	10.1794	10.1472	10.0406	10.2517	10.2607	10.0466
GeneID:100005081;ZFIN:ZDB-GENE-160113-21	3.59132	3.59132	3.59132	3.59132	3.59132	3.59132	3.59132	3.59132	3.59132	3.59132	4.00641	3.59132	3.59132	4.00227	3.59132	3.59132	3.59132	3.59132	3.59132	3.59132	3.59132	3.59132	3.59132	3.59132	3.59132	3.59132	3.59132	3.59132
GeneID:100005083;ZFIN:ZDB-GENE-070822-9	12.575	12.5477	12.6413	12.7117	12.705	13.0489	12.5766	12.4661	12.0795	12.0814	12.0835	12.1881	12.3289	12.1685	11.5789	11.9178	11.6925	11.8419	11.4584	11.6855	11.631	11.4117	11.3843	9.64155	10.1153	10.3623	10.1551	9.93696
GeneID:100005086;ZFIN:ZDB-GENE-090312-164	4.19387	4.54605	4.82277	4.58822	4.04219	4.57252	4.82522	5.05274	4.33531	5.22044	4.73892	4.52054	4.5492	4.58178	4.46552	4.6667	4.47111	4.41541	5.70504	5.05957	5.25947	5.56721	4.96167	5.34921	6.00245	5.99193	5.52564	6.00655
GeneID:100005096	3.59132	3.59132	3.59132	3.59132	4.04219	3.59132	3.59132	3.99748	4.44735	3.59132	4.00641	3.59132	3.59132	3.59132	3.59132	3.59132	3.59132	3.59132	4.57916	4.34881	4.88837	4.67976	4.16818	4.69821	4.01695	3.59132	3.59132	4.42727
GeneID:100005101;ZFIN:ZDB-GENE-141212-96	6.17444	6.20137	5.99561	6.06264	6.33006	5.84545	6.49422	6.09022	5.69745	5.82232	5.87795	5.74084	5.70099	5.57412	5.90715	5.74002	5.61091	5.26747	5.14681	5.28867	5.21921	5.59295	5.94925	5.3898	5.8457	5.40095	5.94445	5.9061
GeneID:100005105	4.77198	5.09063	4.38401	4.80096	5.20045	5.07464	5.05615	4.71525	4.71203	4.90957	4.97996	4.75529	4.92318	4.85451	4.54615	4.50598	5.12834	4.92823	4.51753	4.12999	3.99439	5.05887	5.1105	4.61952	4.61601	4.74277	3.97688	4.24241
GeneID:100005106;ZFIN:ZDB-GENE-091014-2	7.36708	7.63328	7.45389	7.25634	7.04647	7.21202	7.38256	7.24796	7.64632	7.51066	7.26461	7.61635	7.62478	7.34896	7.79689	7.62708	7.73447	7.73018	7.62515	7.97823	7.66078	7.3913	7.65872	7.40133	7.58018	7.3046	7.62523	7.53615
GeneID:100005108;ZFIN:ZDB-GENE-081105-83	5.93539	6.30743	6.08037	6.21018	5.83714	5.71781	5.98753	6.00341	5.95854	5.49667	5.22069	5.51646	6.062	6.17614	5.95211	6.06653	6.4456	5.95834	7.33995	7.41189	6.92352	7.19158	7.39017	7.37368	7.24859	7.18855	7.33777	7.23338
GeneID:100005110;ZFIN:ZDB-GENE-081105-160	3.59132	4.33612	3.59132	4.00503	3.59132	4.47219	4.01376	3.99748	4.33531	4.14501	4.00641	4.18502	4.10999	4.00227	4.37555	4.00583	4.47111	4.17795	3.94654	3.59132	3.59132	4.22953	4.00057	4.01846	4.52988	3.59132	3.97688	4.70106
GeneID:100005114;ZFIN:ZDB-GENE-081104-32	4.77198	4.02449	4.55633	4.3031	4.75708	4.66224	4.82522	4.29027	4.63244	4.53909	4.73892	4.94348	4.83022	4.65782	3.98704	4.97814	4.74251	4.59409	4.51753	4.65094	4.28502	4.32631	4.16818	4.01846	4.52988	4.26769	4.72227	4.12441
GeneID:100005116;ZFIN:ZDB-GENE-091118-20	9.03363	9.2255	9.17711	9.09214	9.06749	9.04716	9.12894	9.09017	8.98792	9.32669	9.01994	9.14524	9.02196	8.80145	8.89329	9.28764	9.09032	9.11691	9.08887	9.26944	9.38124	9.21149	9.24505	9.05968	9.21037	9.26067	9.1133	9.01268
GeneID:100005118;ZFIN:ZDB-GENE-120612-2	7.11114	7.27183	7.12585	7.39183	7.12275	7.65694	7.3366	7.17252	7.12876	7.49631	7.67408	7.57764	7.60735	7.14188	7.04998	7.20306	7.43891	7.25229	7.35304	6.98474	7.42568	6.8114	7.20089	7.08587	7.23847	7.21517	6.94701	6.91016
GeneID:100005128;ZFIN:ZDB-GENE-131120-8	4.90285	5.9607	5.3608	5.70771	4.9037	5.37358	5.80353	5.70288	5.45031	5.05358	5.82546	5.48091	5.60522	5.16196	5.5702	5.68174	5.37157	5.18044	5.61623	5.14112	5.04242	5.33974	5.06308	5.01759	4.89714	5.49737	5.11408	4.91163
GeneID:100005130;ZFIN:ZDB-GENE-081107-70	3.59132	3.59132	3.59132	3.59132	3.59132	3.59132	4.01376	3.59132	3.59132	4.14501	3.59132	3.59132	3.59132	4.17056	3.98704	3.59132	3.59132	3.59132	3.59132	3.97332	3.99439	4.11381	4.00057	4.32589	4.19111	4.91008	3.97688	4.91163
GeneID:100005143;ZFIN:ZDB-GENE-050208-377	3.59132	3.59132	3.59132	3.59132	3.59132	4.03686	3.59132	3.59132	3.59132	3.59132	3.59132	3.59132	3.59132	3.59132	3.59132	3.59132	3.59132	4.17795	3.59132	3.97332	3.59132	3.59132	3.59132	4.43658	4.01695	3.59132	3.59132	3.59132
GeneID:100005148;ZFIN:ZDB-GENE-060131-1	5.98671	6.15653	5.64745	6.04019	6.01302	6.36804	5.58947	6.62349	6.34529	6.33477	6.43845	6.43635	6.55784	6.36462	6.57875	6.45229	6.34449	6.22289	6.73421	6.49979	6.91211	6.9116	6.59713	6.37539	6.74536	5.99193	6.29546	6.20429
GeneID:100005174;ZFIN:ZDB-GENE-101026-2	9.48195	9.30759	9.45159	9.55538	9.39203	9.43798	9.39746	9.35467	9.14934	9.02694	9.08814	9.14788	9.03502	9.16551	9.24113	9.23821	9.14732	9.03589	9.14237	9.27737	9.29467	9.25556	9.17119	9.12166	8.99709	9.13123	9.23859	9.17734
GeneID:100005176;ZFIN:ZDB-GENE-081107-71	3.59132	4.02449	3.59132	3.59132	3.59132	3.59132	3.59132	4.29027	3.59132	4.26741	3.59132	3.59132	4.10999	4.40517	3.59132	3.59132	4.0363	4.30738	4.63666	4.58517	4.77129	4.41091	4.57781	4.19322	4.89714	5.11963	4.66046	4.70106
GeneID:100005181;ZFIN:ZDB-GENE-100922-216	5.01904	4.02449	3.59132	4.00503	4.2264	4.03686	4.6865	4.89773	4.02402	4.26741	4.66816	4.52054	4.32098	4.17056	3.59132	4.59008	4.21817	4.17795	4.37785	4.65094	3.99439	3.59132	4.96167	5.2185	5.81767	5.8231	5.43509	5.60229
GeneID:100005183;ZFIN:ZDB-GENE-090428-1	4.01893	3.59132	3.59132	3.59132	3.59132	4.21895	3.59132	3.59132	3.59132	4.14501	3.59132	3.59132	4.32098	4.29842	3.59132	3.59132	3.59132	3.59132	3.59132	4.24917	3.59132	4.22953	4.29553	4.19322	3.59132	3.59132	3.59132	3.59132
GeneID:100005187	7.36708	7.90189	7.4148	7.27517	7.51986	7.10602	7.60029	7.44495	8.17515	8.066	8.28064	8.05964	8.11018	8.17714	8.33522	8.30001	7.86214	8.17132	8.35626	8.1696	8.23853	8.36514	8.5777	8.38101	8.01789	8.54868	8.57836	8.5246
GeneID:100005189;ZFIN:ZDB-GENE-980526-529	6.25941	5.85092	6.37483	6.73566	6.47463	6.64802	6.35144	6.47282	6.10791	5.61464	6.31371	6.07675	6.33211	6.17614	6.15676	6.19406	6.23538	6.39231	5.78815	6.08454	6.23272	6.05914	6.06281	6.23636	6.24962	6.05392	6.12205	6.00655
GeneID:100005195;ZFIN:ZDB-GENE-060526-150	9.4841	9.28243	9.59251	9.63361	9.3559	9.38894	9.51503	9.32251	9.31196	9.10675	9.29619	9.1662	9.3404	9.54799	9.43243	9.32418	9.35517	9.26881	9.25595	9.32596	9.12636	9.06413	9.13405	9.08536	8.94852	8.82694	9.17515	8.87104
GeneID:100005205;ZFIN:ZDB-GENE-131127-257	4.53412	4.54605	3.99139	4.41053	3.59132	4.66224	4.31792	5.09987	5.0891	4.67952	4.50723	4.822	4.22488	4.29842	4.46552	4.73738	4.0363	4.671	4.20353	4.87562	4.77129	4.41091	4.40187	4.53312	4.32333	4.26769	4.52232	4.91163
GeneID:100005207	3.59132	3.59132	3.59132	3.59132	4.04219	3.59132	3.59132	3.99748	3.59132	3.59132	3.59132	3.59132	3.59132	3.59132	3.59132	3.59132	3.59132	3.59132	3.94654	3.59132	4.15952	3.59132	3.59132	4.19322	3.59132	3.59132	3.59132	3.59132
GeneID:100005208;ZFIN:ZDB-GENE-050506-146	9.47764	9.19617	9.37256	9.53417	9.542	9.33818	9.41076	9.39232	9.43093	9.28572	9.44089	9.30256	9.42713	9.48792	9.47931	9.3989	9.59617	9.65252	9.61746	9.64985	9.75784	9.85138	9.64241	9.8456	9.61221	9.69575	9.93538	9.79277
GeneID:100005210;ZFIN:ZDB-GENE-131121-76	4.62061	4.91894	4.82277	4.73527	3.59132	3.59132	4.88789	4.95194	3.59132	3.98403	4.00641	3.59132	3.59132	4.17056	3.59132	4.17554	4.0363	5.13435	4.45086	4.92468	4.28502	4.11381	4.16818	3.59132	3.59132	3.59132	3.59132	3.59132
GeneID:100005214	7.52652	7.54264	7.80139	7.68668	7.69596	7.36266	7.52043	7.74027	7.78181	7.39933	7.50815	7.5052	7.39329	7.77727	7.4717	7.78006	7.56808	7.75069	7.87196	7.56284	7.51843	7.66101	7.587	7.81811	7.41054	7.77512	7.67516	7.60588
GeneID:100005227;ZFIN:ZDB-GENE-060503-275	3.59132	4.02449	3.99139	4.3031	3.59132	4.03686	4.52303	4.16384	4.33531	3.98403	4.59144	4.31596	3.95906	3.59132	3.98704	4.30445	4.21817	4.41541	4.29652	4.43587	3.99439	4.73579	5.01355	4.32589	4.19111	3.59132	4.44358	4.75809
GeneID:100005257;ZFIN:ZDB-GENE-050208-595	4.19387	4.71321	4.15532	4.00503	4.67458	5.13013	4.94697	4.57057	4.97781	4.45902	4.59144	4.94348	4.72774	4.85451	4.68753	4.6667	4.57132	4.92823	4.69067	4.71224	5.17751	4.97626	4.57781	5.1715	4.52988	4.74277	4.35576	5.23777
GeneID:100005261;ZFIN:ZDB-GENE-031204-3	7.08853	6.71189	6.63126	6.72191	6.60557	7.20062	6.63907	6.89536	6.441	6.86185	6.86159	6.66303	6.73059	6.67863	6.68646	6.72636	6.67855	6.37448	6.92266	7.00414	7.20132	6.85234	7.0484	6.76792	6.84266	6.02328	6.57479	6.36216
GeneID:100005267;ZFIN:ZDB-GENE-030616-560	7.6393	7.25112	7.19223	7.37449	7.43295	7.81423	7.56092	7.80392	6.694	6.78069	7.08275	7.15094	7.02312	7.34896	7.20185	7.06852	7.00163	7.38098	7.14279	7.18488	6.84163	7.11825	6.76413	7.23703	7.3271	7.10557	7.16457	7.40707
GeneID:100005268;ZFIN:ZDB-GENE-090312-68	8.57381	8.20515	8.62569	8.40951	8.33415	7.95597	8.27062	8.39314	8.47924	8.62191	8.4562	8.40233	8.39	8.65043	8.49354	8.49312	8.38614	8.87747	8.60807	8.89216	8.81954	8.72562	8.31084	8.53813	8.47802	8.50108	8.46259	8.49825
GeneID:100005273;ZFIN:ZDB-GENE-030131-8778	6.37776	6.15653	6.27168	6.10645	6.35166	5.81469	6.45988	6.09022	5.63159	5.74827	5.52573	5.71108	5.60522	6.27361	5.90715	6.34748	6.18918	6.11885	5.97553	5.6726	6.34027	5.8878	5.82514	5.93327	6.02688	5.24032	6.12205	6.332
GeneID:100005291;ZFIN:ZDB-GENE-060531-56	7.23973	7.35181	7.59339	7.4755	7.3404	7.39297	7.53676	7.31961	6.51307	6.73212	6.62925	6.73585	6.8941	6.67863	6.86854	6.3833	6.75874	6.47817	5.90372	6.41446	6.32291	6.57443	6.33798	5.12249	5.95222	5.18155	5.68931	5.70353
GeneID:100005295;ZFIN:ZDB-GENE-060811-1	4.83954	4.20166	4.47489	5.48591	4.96984	4.47219	4.94697	4.48801	5.03487	4.26741	4.30544	4.31596	4.10999	4.40517	4.81006	4.30445	4.81764	4.80796	4.45086	4.58517	4.83154	3.59132	4.57781	4.43658	3.59132	3.59132	5.02883	4.24241
GeneID:100005297;ZFIN:ZDB-GENE-100426-1	5.22012	4.02449	4.6991	4.66471	4.83307	5.07464	5.24695	4.77991	4.63244	4.36969	5.22069	4.68361	4.72774	5.16196	5.01779	4.00583	5.07291	4.98352	4.37785	4.97155	5.33612	5.40065	4.84957	5.50409	5.06643	5.54292	5.66344	5.60229
GeneID:100005300;ZFIN:ZDB-GENE-110714-2	4.90285	4.85494	5.46384	5.41464	5.25149	5.23362	5.00294	5.34812	5.32733	4.95975	5.30446	4.88453	5.32817	4.96699	4.91908	4.92303	4.88751	4.17795	4.37785	5.41992	5.37269	4.62009	5.06308	4.96113	4.43366	4.53948	4.52232	5.12628
GeneID:100005301;ZFIN:ZDB-GENE-080229-3	3.59132	3.59132	3.99139	4.58822	3.59132	4.03686	4.31792	3.99748	4.02402	3.98403	4.59144	3.59132	3.95906	4.00227	4.14923	4.50598	4.21817	3.59132	4.20353	4.24917	4.38985	4.11381	4.16818	4.43658	3.59132	3.59132	3.97688	3.59132
GeneID:100005308;ZFIN:ZDB-GENE-131127-169	9.47547	9.24386	9.76486	8.84202	8.92674	8.3074	9.26944	9.2354	7.27933	8.22203	8.30838	8.33909	7.67585	7.27709	8.71039	8.50909	8.34566	8.25015	7.55335	7.63273	7.54071	7.8583	6.9134	6.08162	6.18654	5.18155	6.71413	5.77459
GeneID:100005323	5.22012	4.71321	4.82277	5.3774	5.14707	4.47219	4.88789	4.64582	5.19032	4.26741	4.41321	4.822	5.35885	4.96699	5.01779	4.17554	4.57132	4.74193	5.21254	5.1798	5.08927	5.17232	5.01355	4.69821	5.06643	4.98452	5.43509	4.5046
GeneID:100005325;ZFIN:ZDB-GENE-090408-1	4.43749	4.20166	4.27993	3.59132	3.59132	4.47219	4.60858	4.16384	4.02402	4.85685	4.41321	4.822	3.95906	3.59132	4.37555	4.17554	5.1812	4.30738	4.51753	4.51394	4.99349	5.01835	4.00057	4.96113	4.19111	4.26769	4.44358	4.24241
GeneID:100005326;ZFIN:ZDB-GENE-070705-386	5.01904	5.09063	5.28692	5.58573	5.47842	4.57252	4.75835	5.61557	5.36972	5.00767	5.6541	5.28591	4.78033	4.96699	5.01779	5.38048	4.66094	5.03612	5.14681	5.28867	5.13425	5.27558	5.24194	5.01759	5.01289	5.11963	4.93637	4.81193
GeneID:100005331;ZFIN:ZDB-GENE-070622-3	3.59132	3.59132	3.59132	3.59132	3.59132	4.03686	3.59132	3.59132	3.59132	3.59132	3.59132	3.59132	3.59132	3.59132	3.59132	3.59132	3.59132	3.59132	3.59132	3.59132	3.59132	3.96178	3.59132	3.59132	3.59132	4.07175	3.59132	3.59132
GeneID:100005337	3.59132	3.59132	3.59132	3.59132	3.59132	3.59132	3.59132	3.59132	3.59132	3.59132	3.59132	3.59132	3.59132	3.59132	3.59132	3.59132	3.59132	3.59132	3.59132	3.59132	3.59132	3.59132	4.00057	3.59132	3.59132	3.59132	3.59132	3.59132
GeneID:100005341;ZFIN:ZDB-GENE-080204-101	5.22012	4.71321	4.98373	4.3031	4.83307	5.37358	5.44883	5.42058	5.63159	5.14006	5.13046	4.822	4.78033	4.17056	4.68753	4.50598	4.66094	5.08631	5.21254	5.32284	4.56335	5.09797	4.72347	4.32589	4.61601	4.53948	4.88694	4.34106
GeneID:100005344;ZFIN:ZDB-GENE-081105-125	3.59132	5.09063	3.59132	4.97564	4.04219	3.59132	3.59132	5.23056	4.78538	5.09765	4.92479	4.42522	4.83022	4.17056	3.98704	4.59008	4.66094	4.671	4.88047	4.24917	4.63809	4.73579	5.01355	4.69821	4.43366	4.91008	4.88694	5.20178
GeneID:100005357;ZFIN:ZDB-GENE-081107-73	3.59132	3.59132	3.99139	3.59132	3.59132	3.59132	3.59132	3.59132	3.59132	3.59132	3.59132	3.59132	3.59132	3.59132	3.59132	3.59132	3.59132	3.59132	3.59132	3.97332	3.59132	3.59132	3.59132	3.59132	3.59132	3.59132	3.59132	3.59132
GeneID:100005359;ZFIN:ZDB-GENE-131127-605	3.59132	5.28509	3.59132	4.41053	4.67458	4.21895	4.01376	4.95194	4.91756	5.33154	4.73892	4.68361	4.96673	4.49833	4.81006	4.50598	5.28019	4.671	4.79016	4.87562	5.04242	5.09797	4.78855	4.77075	4.61601	5.05414	4.66046	5.16465
GeneID:100005368	6.8264	7.54264	7.07646	6.95099	7.14729	7.09374	6.75635	7.58215	7.91217	7.78882	7.89781	7.99071	7.18919	6.98114	6.99898	7.544	7.43891	7.19337	7.77342	7.93368	8.00274	8.00947	8.23326	8.07369	8.20032	8.45185	7.79851	8.51477
GeneID:100005372;ZFIN:ZDB-GENE-060306-1	6.08383	6.0375	6.32422	6.32508	5.47842	6.09438	6.08232	5.98081	6.17684	6.02246	5.82546	5.79839	6.11372	5.47474	6.17562	6.59603	6.30188	5.83063	5.80813	6.10307	6.25124	6.57443	6.26484	6.1501	5.97757	5.71036	6.24571	5.75133
GeneID:100005373;ZFIN:ZDB-GENE-030131-4022	8.94581	8.79498	8.90673	9.03012	8.71065	8.94905	8.7919	8.94283	8.30559	8.16435	8.14874	8.18831	8.25503	8.21594	8.4565	8.15009	8.36604	8.37849	8.15504	8.13943	8.04482	8.19827	8.20963	8.9614	8.78522	8.79222	8.97855	8.97736
GeneID:100005375;ZFIN:ZDB-GENE-060531-15	3.59132	4.02449	3.99139	4.41053	4.2264	3.59132	4.31792	3.99748	4.54503	3.59132	3.59132	3.59132	3.95906	3.59132	4.14923	4.00583	4.57132	4.41541	3.59132	4.43587	3.99439	3.96178	4.29553	4.01846	4.01695	4.53948	4.25525	4.34106
GeneID:100005387;ZFIN:ZDB-GENE-030131-2469	7.15531	7.08532	6.81202	7.32117	6.96586	7.31067	6.77034	6.70668	6.90828	6.75662	6.77052	6.57035	6.78375	6.67863	6.49215	6.29193	6.38583	6.18222	6.57421	6.59316	6.44003	6.49865	6.24593	5.67414	5.95222	6.08387	6.2115	5.94719
GeneID:100005391;ZFIN:ZDB-GENE-081105-150	6.46918	6.28687	6.61741	6.694	6.16854	6.61378	6.6842	6.32166	6.15425	6.41456	6.31371	6.76395	6.54553	6.11414	6.86854	6.27291	6.46497	6.44446	6.2865	6.51352	6.5628	6.61084	6.35568	5.76632	6.36772	6.39987	6.32766	5.67896
GeneID:100005402;ZFIN:ZDB-GENE-131121-459	5.6761	6.01239	5.49636	6.26883	5.92798	4.88905	6.05924	5.34812	6.4775	6.53338	6.40394	6.0537	6.21161	6.09283	6.31784	6.04406	5.98691	6.33812	6.34103	6.44349	5.82209	6.34798	6.3904	6.39415	6.36772	6.02328	6.17642	6.80553
GeneID:100005403;ZFIN:ZDB-GENE-081022-99	7.08853	6.66532	7.529	6.84109	6.65813	6.48687	7.08153	7.0618	6.97304	6.87307	6.95895	7.07485	6.96008	6.2923	7.51572	7.26112	7.18603	7.60805	7.0165	7.06082	7.48818	6.72577	6.9134	7.19546	6.93368	6.78761	7.09261	7.07198
GeneID:100005419;ZFIN:ZDB-GENE-030131-3008	3.59132	3.59132	3.59132	3.59132	3.59132	3.59132	3.59132	3.59132	3.59132	3.59132	3.59132	3.59132	3.59132	3.59132	3.59132	4.00583	3.59132	3.59132	3.59132	3.59132	3.59132	3.59132	3.59132	3.59132	4.01695	3.59132	3.59132	3.59132
GeneID:100005420	4.32668	4.85494	4.27993	4.66471	4.48249	4.35706	4.52303	3.59132	5.14083	4.53909	4.30544	4.822	4.96673	4.96699	4.68753	4.17554	4.57132	4.17795	4.37785	4.92468	4.63809	5.17232	4.00057	4.01846	4.32333	4.07175	4.88694	3.96934
GeneID:100005446	6.39653	5.9607	5.58915	5.897	5.34741	5.45865	6.05924	5.81084	6.441	6.04295	6.21715	5.79839	6.14713	6.31074	5.90715	6.59603	6.40604	6.22289	6.30034	6.0467	6.57742	6.11173	6.71064	6.058	5.78904	6.22449	6.54789	5.96727
GeneID:100005449;ZFIN:ZDB-GENE-070705-182	8.91105	8.74059	8.97254	8.68983	8.79021	8.71035	8.88384	8.92294	8.95969	8.73889	9.0366	9.04698	8.83301	9.0198	9.07279	8.90578	9.20216	9.04971	8.99642	9.14279	9.15302	9.18598	8.87358	8.88871	8.83952	8.86085	8.90483	8.93381
GeneID:100005454;ZFIN:ZDB-GENE-130517-6	3.59132	3.59132	3.59132	3.59132	3.59132	3.59132	3.59132	3.59132	3.59132	3.59132	3.59132	3.59132	3.59132	3.59132	3.59132	3.59132	3.59132	3.59132	3.59132	3.59132	3.59132	4.11381	3.59132	3.59132	3.59132	3.59132	3.59132	3.59132
GeneID:100005455;ZFIN:ZDB-GENE-111107-1	5.9613	5.45213	6.05968	5.87157	5.67023	5.13013	5.33179	5.91061	5.19032	5.82232	5.59153	5.55103	5.29669	5.75228	6.0583	5.71121	6.01391	5.53039	6.01005	5.6726	5.7705	5.64291	5.77204	5.73632	6.00245	5.58688	5.98599	5.8199
GeneID:100005456;ZFIN:ZDB-GENE-100922-82	4.32668	5.59928	4.27993	4.41053	4.96984	4.66224	4.18664	5.05274	5.41067	4.53909	5.68428	4.88453	5.00857	4.00227	4.91908	5.03056	5.5361	4.41541	5.27477	4.87562	4.70706	5.27558	5.50177	4.83825	5.90002	6.22449	5.40338	6.15315
GeneID:100005459;ZFIN:ZDB-GENE-121226-2	3.59132	3.59132	3.99139	4.00503	4.2264	3.59132	3.59132	3.59132	3.59132	4.14501	3.59132	4.42522	3.95906	3.59132	3.59132	4.00583	3.59132	3.59132	4.20353	3.59132	3.59132	3.59132	4.16818	4.19322	3.59132	3.59132	3.59132	3.59132
GeneID:100005461;ZFIN:ZDB-GENE-081022-72	3.59132	4.20166	3.59132	3.59132	3.59132	3.59132	3.59132	4.16384	3.59132	4.26741	4.17636	4.31596	4.78033	3.59132	4.37555	3.59132	3.59132	3.59132	3.94654	3.59132	3.59132	3.59132	4.00057	4.19322	4.69445	3.59132	3.59132	4.81193
GeneID:100005466;ZFIN:ZDB-GENE-030131-2206	6.93206	6.9241	6.78758	7.13783	6.77364	6.80771	6.85151	7.08258	6.85425	6.39896	6.29493	6.80508	6.46929	6.17614	6.60647	6.71246	6.71118	6.62052	6.35433	6.79694	6.57742	6.51157	6.69695	6.78211	6.36772	6.4232	6.44945	6.44888
GeneID:100005469;ZFIN:ZDB-GENE-000426-1	7.39492	7.71852	7.25565	7.41745	7.7206	7.50816	7.059	7.64612	7.58996	7.4745	7.50815	7.52162	7.31656	7.4504	7.44158	7.58991	7.40965	7.44122	7.53051	7.53655	7.40152	7.27635	7.53456	7.27743	7.80203	7.26696	7.36088	7.36376
GeneID:100005471;ZFIN:ZDB-GENE-030131-9587	5.17308	5.66692	5.2482	5.29931	5.77291	5.01625	4.82522	5.38489	5.76011	5.72263	5.6232	5.32749	5.50167	5.32849	5.73659	5.7682	5.95935	5.77589	5.6614	5.9052	5.57186	5.24216	5.85091	5.95916	6.1428	5.62938	6.15854	5.67896
GeneID:100005476;ZFIN:ZDB-GENE-131121-272	6.45137	6.58409	6.95041	6.9032	6.33006	6.48687	6.49422	6.3393	7.81728	7.05137	6.95895	7.24314	7.5354	7.45854	6.6603	7.50457	6.86386	7.02317	7.33995	7.15052	7.21064	7.28381	7.78584	6.851	6.85603	6.98681	6.7961	6.76141
GeneID:100005482;ZFIN:ZDB-GENE-060503-619	7.12231	6.9241	6.5893	6.54543	6.4941	6.66483	6.56046	6.84746	6.61465	7.1281	6.78389	6.94639	7.07501	7.10077	6.73736	6.87081	6.93442	7.02317	6.9575	6.86235	7.13435	6.64632	7.20089	7.32637	6.81554	7.26696	7.13801	7.24139
GeneID:100005483	3.59132	3.59132	3.59132	4.00503	3.59132	3.59132	3.59132	3.59132	3.59132	3.59132	3.59132	3.59132	3.59132	3.59132	3.98704	3.59132	3.59132	3.59132	3.59132	3.59132	3.59132	3.59132	3.59132	3.59132	3.59132	3.59132	3.59132	3.59132
GeneID:100005485;ZFIN:ZDB-GENE-131121-384	7.72208	7.40898	7.29928	7.45915	7.39256	7.59754	7.3083	7.50756	7.32947	7.40703	7.18664	7.31094	7.2202	6.93501	6.86854	7.40527	7.09067	7.01182	6.56287	6.86235	6.75469	6.7799	7.03763	6.51885	6.56109	6.75149	6.46394	6.77257
GeneID:100005496;ZFIN:ZDB-GENE-030131-8638	6.10705	6.60072	6.01731	6.28784	5.92798	6.01643	6.42467	6.6657	6.78366	6.00164	6.45539	6.18646	6.04431	5.85879	6.17562	6.19406	6.01391	6.37448	6.6933	5.83963	6.09554	6.59881	6.84074	6.39415	6.56109	6.76967	6.32766	6.94009
GeneID:100005501;ZFIN:ZDB-GENE-070912-664	6.75611	6.9109	6.60343	6.57643	6.39387	6.59634	7.059	6.74649	6.70935	6.44523	6.5685	6.53804	6.67534	6.36462	6.87988	6.61112	6.48407	6.63548	6.27253	6.85166	6.19491	6.63459	6.32006	6.1501	5.90002	6.02328	5.83456	6.31667
GeneID:100005514;ZFIN:ZDB-GENE-040426-1378	9.76979	9.84982	9.79397	9.7351	9.81723	9.90191	9.637	9.86371	9.79263	9.78774	9.79434	9.72767	9.73775	9.64878	9.72782	9.69592	9.69606	9.69359	9.54554	9.5421	9.55662	9.52655	9.75431	9.63962	9.71376	9.68396	9.64983	9.55005
GeneID:100005516	3.59132	4.44827	3.59132	4.50426	4.04219	4.03686	4.52303	4.16384	4.54503	4.36969	4.41321	3.59132	3.95906	4.00227	3.98704	4.00583	4.0363	4.92823	4.09243	4.65094	3.59132	3.96178	4.57781	4.19322	4.52988	4.41603	3.59132	4.91163
GeneID:100005518;ZFIN:ZDB-GENE-071022-4	8.92061	8.76623	8.98056	8.66874	8.7668	8.57651	8.9552	8.55329	8.28043	8.42452	8.40146	8.61933	8.41687	8.51318	8.61616	8.66692	8.42552	8.71691	8.3102	8.5465	8.55088	8.34042	8.53652	8.05066	8.2463	8.13572	8.06487	7.87065
GeneID:100005520;ZFIN:ZDB-GENE-110408-66	4.43749	5.52786	5.2482	5.21575	5.20045	4.95455	5.4855	5.34812	5.19032	5.55703	5.17646	4.88453	5.08773	5.43978	5.50954	5.21861	5.64673	5.22476	5.59303	5.35607	5.94289	5.51412	5.62896	5.12249	5.46128	5.85863	5.46601	5.54849
GeneID:100005529;ZFIN:ZDB-GENE-050208-510	5.17308	5.14241	4.63058	5.02798	5.03213	5.53825	5.15552	5.00351	4.71203	4.67952	4.92479	5.32749	4.5492	4.00227	4.46552	4.97814	5.49696	4.41541	4.74171	4.34881	4.15952	5.09797	5.36015	4.61952	4.76677	4.07175	4.66046	4.75809
GeneID:100005532;ZFIN:ZDB-GENE-070912-105	3.59132	3.59132	3.59132	3.59132	3.59132	3.59132	3.59132	3.59132	3.59132	3.59132	3.59132	3.59132	3.59132	3.59132	4.14923	3.59132	3.59132	3.59132	3.59132	3.59132	3.59132	3.59132	3.59132	3.59132	4.01695	3.59132	3.59132	3.59132
GeneID:100005536	9.60168	9.64012	9.73674	9.82833	9.76505	9.70964	9.81595	9.64373	9.41023	9.13701	9.33037	9.16099	9.35262	9.56872	9.23895	9.31967	9.31906	9.3824	9.07714	9.19814	8.98785	8.84333	8.95819	8.92077	8.79212	8.81834	9.16212	8.92147
GeneID:100005538;ZFIN:ZDB-GENE-090311-43	7.05392	7.7034	6.47082	6.99722	6.90945	7.10602	7.03611	7.43693	8.12513	7.91806	7.82277	7.97295	8.15878	7.82831	7.64681	8.12956	7.56808	8.08791	8.01432	8.0167	7.85677	8.31889	8.05371	8.10755	7.98811	8.63452	8.00764	8.62847
GeneID:100005540	6.0602	6.22325	5.90513	5.94645	5.83714	5.87551	5.88553	5.95781	6.26365	5.77342	5.71376	5.36769	6.02638	5.90899	6.15676	5.95022	6.04038	6.09706	6.07652	5.77064	5.87174	5.92782	6.45734	6.08162	5.8457	5.78659	5.52564	5.70353
GeneID:100005543;ZFIN:ZDB-GENE-070720-14	9.66372	9.79219	9.51184	9.73172	9.70682	9.71761	9.66132	9.80288	10.6312	10.4965	10.5944	10.6255	10.522	10.4947	10.5901	10.6401	10.6009	10.5795	10.6773	10.6151	10.6393	10.7446	10.6456	10.5009	10.6097	10.6665	10.4619	10.5155
GeneID:100005551;ZFIN:ZDB-GENE-030131-6186	5.70758	5.82199	5.99561	6.21018	5.63411	6.30457	6.01186	5.95781	6.08414	6.66896	6.43845	6.34552	6.54553	7.33133	7.28914	6.65545	6.21247	6.57467	6.45637	6.68068	6.40757	6.51157	6.71064	7.20597	6.49384	6.84011	6.46394	6.88984
GeneID:100005564;ZFIN:ZDB-GENE-030131-7476	3.59132	3.59132	3.99139	3.59132	4.04219	3.59132	4.18664	3.59132	3.59132	3.98403	4.00641	3.59132	3.95906	4.17056	4.14923	4.41207	4.0363	4.00755	3.94654	3.59132	4.28502	4.22953	4.40187	4.01846	4.43366	4.64687	3.59132	4.24241
GeneID:100005565;ZFIN:ZDB-GENE-060531-59	3.59132	3.59132	3.59132	4.00503	3.59132	3.59132	3.59132	3.99748	3.59132	3.59132	4.17636	4.31596	3.95906	3.59132	3.59132	3.59132	3.59132	3.59132	4.37785	3.59132	3.59132	3.96178	3.59132	3.59132	3.59132	4.26769	4.13499	4.34106
GeneID:100005566;ZFIN:ZDB-GENE-060531-67	5.22012	4.85494	4.82277	4.50426	4.96984	4.81911	5.55575	5.27105	4.78538	4.45902	4.66816	5.15158	4.87775	4.58178	4.61967	4.41207	4.66094	5.08631	4.63666	4.34881	4.56335	4.48681	5.01355	4.19322	4.83407	3.59132	4.13499	4.57515
GeneID:100005567;ZFIN:ZDB-GENE-110815-2	5.07277	4.97925	5.46384	5.41464	5.09107	5.37358	6.03576	5.00351	5.79035	5.915	5.71376	6.64801	5.89373	5.69558	6.46204	6.13179	6.38583	6.39231	6.64042	6.41446	6.45599	6.64632	6.14725	7.0038	6.52787	6.44614	6.93675	6.39168
GeneID:100005568;ZFIN:ZDB-GENE-080305-2	8.70508	8.40969	8.81403	8.72431	8.05989	7.9627	8.58831	8.34696	8.43433	8.26908	8.63837	8.52103	8.34524	8.58158	8.67214	8.5864	8.56868	8.50839	8.52413	8.40518	8.49511	8.67852	8.73488	8.2906	8.29573	8.05003	8.40101	8.26412
GeneID:100005569;ZFIN:ZDB-GENE-081022-153	8.05935	7.81314	8.22753	8.01715	7.61938	7.54459	8.19051	8.03886	7.03497	7.06119	6.95895	7.32973	7.20478	6.81264	6.68646	6.81998	6.18918	7.29026	6.45637	7.05153	6.96827	6.71469	6.71064	6.19391	6.42318	5.78659	6.15854	5.79744
GeneID:100005584	5.8264	5.37147	6.08037	6.01736	5.51918	5.84545	5.96275	6.24878	5.66494	5.61464	5.77081	5.44431	4.83022	5.60558	5.59948	5.95022	5.12834	5.46082	5.11248	5.56648	5.74392	5.40065	5.28266	5.73632	4.95659	5.18155	5.68931	5.84198
GeneID:100005587;ZFIN:ZDB-GENE-030131-1257	5.9613	7.01318	6.3913	6.95099	7.18333	7.06885	6.6237	6.91872	6.96033	6.71972	7.06103	6.6779	7.24302	6.09283	6.21258	6.23405	6.57584	6.24277	6.60771	6.24288	6.71572	6.24277	6.95985	6.61751	7.23847	7.17505	6.34349	6.73882
GeneID:100005589;ZFIN:ZDB-GENE-090313-273	5.70758	5.49057	5.28692	5.02798	5.77291	5.45865	5.52112	5.61557	5.87711	5.6425	5.6541	5.79839	5.26436	5.47474	5.50954	5.9257	5.37157	5.38713	5.95794	5.35607	5.50894	5.73736	5.82514	5.85243	5.81767	5.95983	6.10343	6.15315
GeneID:100005590;ZFIN:ZDB-GENE-070928-20	4.01893	3.59132	3.59132	3.59132	4.2264	3.59132	3.59132	3.59132	3.59132	3.98403	3.59132	3.59132	3.59132	3.59132	3.59132	3.59132	3.59132	3.59132	4.20353	3.97332	3.59132	4.11381	4.00057	4.53312	4.19111	4.53948	4.52232	3.59132
GeneID:100005593;ZFIN:ZDB-GENE-070808-1	5.3089	5.37147	5.2482	4.86254	4.48249	5.07464	5.20213	5.34812	5.52598	4.95975	5.34423	4.94348	5.08773	5.32849	5.37858	4.80317	5.32675	5.42453	4.74171	5.41992	5.57186	5.51412	5.43299	5.6419	5.46128	5.74903	5.37083	5.70353
GeneID:100005596;ZFIN:ZDB-GENE-141210-2	6.3	6.24478	6.5014	6.48127	6.16854	6.26057	6.56046	6.11108	5.95854	5.89243	5.79842	6.18646	5.74634	6.31074	5.86063	6.13179	6.14137	6.39231	6.21516	6.42905	5.71679	6.12882	6.24593	5.98456	6.16485	6.49092	6.32766	5.94719
GeneID:100005599;ZFIN:ZDB-GENE-081022-56	3.59132	3.59132	3.59132	3.59132	3.59132	3.59132	3.59132	3.99748	3.59132	3.59132	3.59132	3.59132	3.59132	4.17056	3.98704	3.59132	3.59132	3.59132	3.59132	3.59132	3.59132	3.59132	3.59132	3.59132	4.01695	4.07175	3.59132	3.59132
GeneID:100005603;ZFIN:ZDB-GENE-070705-484	8.93641	8.90787	8.929	8.82306	8.88023	8.8069	8.84188	8.57894	8.93413	8.67684	8.74025	8.55323	8.74567	8.7822	8.77798	8.7666	8.80715	8.69595	8.77713	8.86083	8.68317	8.63855	8.73488	8.60281	8.68869	8.61478	8.59139	8.58532
GeneID:100005614;ZFIN:ZDB-GENEP-060531-60	3.59132	4.63355	3.99139	4.3031	4.04219	4.03686	3.59132	4.29027	4.71203	4.26741	3.59132	3.59132	3.95906	4.00227	4.14923	4.73738	4.0363	4.59409	4.9228	3.59132	4.28502	4.22953	4.16818	4.43658	4.19111	4.26769	4.44358	4.42727
GeneID:100005620	5.35093	5.45213	5.39612	5.45079	5.92798	5.57624	5.4855	5.23056	5.14083	5.84611	5.92843	5.58469	6.02638	5.69558	5.73659	5.17442	5.71552	5.56378	5.21254	5.21722	5.91959	5.40065	5.46785	6.1501	5.63562	5.8231	6.08455	5.65391
GeneID:100005623;ZFIN:ZDB-GENE-070424-21	6.21759	6.60072	6.61741	6.63645	6.4941	6.50572	6.12733	6.35671	5.98461	6.17835	6.27589	6.32661	6.062	6.73378	6.6603	6.13179	6.90662	6.28171	6.24414	6.63134	6.37433	6.64632	6.40744	6.83749	6.65625	6.65692	6.76155	6.377
GeneID:100005625;ZFIN:ZDB-GENE-050208-534	3.59132	4.20166	3.59132	3.59132	4.5839	3.59132	4.42747	4.57057	3.59132	3.59132	3.59132	4.60588	3.95906	3.59132	4.14923	4.41207	3.59132	3.59132	4.09243	3.59132	4.15952	3.96178	4.00057	3.59132	3.59132	3.59132	3.59132	3.59132
GeneID:100005628;ZFIN:ZDB-GENE-081104-344	3.59132	3.59132	3.59132	3.59132	3.59132	3.59132	3.59132	3.59132	4.02402	3.59132	3.59132	3.59132	3.59132	3.59132	3.59132	3.59132	4.0363	4.17795	3.59132	4.12999	3.59132	3.59132	4.00057	3.59132	3.59132	3.59132	3.59132	3.59132
GeneID:100005630;ZFIN:ZDB-GENE-070619-6	4.32668	3.59132	4.55633	4.00503	4.04219	4.03686	3.59132	4.89773	4.54503	4.45902	4.73892	4.0126	4.22488	3.59132	4.37555	4.41207	4.35611	3.59132	5.78815	6.13939	5.44269	6.0769	6.10569	5.2185	5.81767	5.54292	5.76395	5.84198
GeneID:100005637	3.59132	3.59132	3.59132	3.59132	3.59132	3.59132	3.59132	3.59132	3.59132	3.59132	3.59132	3.59132	3.59132	3.59132	3.59132	3.59132	3.59132	3.59132	3.59132	3.59132	4.15952	3.96178	3.59132	3.59132	3.59132	3.59132	3.59132	3.59132
GeneID:100005640	4.43749	4.54605	3.59132	4.3031	5.03213	4.95455	4.75835	4.95194	4.33531	4.61211	4.97996	4.42522	4.83022	4.85451	4.27253	4.41207	4.95294	4.00755	4.83633	3.97332	5.04242	4.55609	4.57781	4.53312	4.32333	3.59132	4.88694	4.42727
GeneID:100005645;ZFIN:ZDB-GENE-070705-105	3.59132	3.59132	4.15532	4.00503	3.59132	3.59132	4.60858	3.99748	4.20099	4.26741	4.41321	4.0126	4.22488	4.40517	4.37555	4.17554	4.21817	4.41541	4.29652	4.87562	3.59132	4.97626	4.78855	4.32589	4.32333	4.98452	4.13499	4.5046
GeneID:100005670;ZFIN:ZDB-GENE-100226-1	6.10705	5.69945	5.73023	6.14889	6.69212	5.90491	6.25409	6.09022	5.81991	5.77342	5.71376	5.58469	5.74634	5.47474	5.68348	5.99796	5.78084	5.83063	5.52078	5.25348	5.54079	5.75993	5.39711	5.46715	5.63562	5.18155	5.76395	5.62836
GeneID:100005675;ZFIN:ZDB-GENE-051202-2	8.3513	8.35277	7.9452	8.29942	8.44653	8.33876	8.00384	8.58257	10.5272	10.37	10.465	10.3953	10.5979	10.5345	10.5084	10.6118	10.6222	10.6246	11.0707	11.2674	11.1576	11.2229	11.0408	11.114	11.061	11.2	11.2201	11.1084
GeneID:100005680;ZFIN:ZDB-GENE-080204-105	5.54184	4.78664	5.12367	5.07793	5.25149	5.23362	4.88789	5.00351	5.2834	4.74232	5.17646	4.75529	4.78033	5.24816	5.50954	5.12847	5.12834	5.59631	5.11248	5.38841	5.13425	4.67976	5.01355	6.27754	6.20789	5.99193	6.26249	5.88507
GeneID:100005685	4.01893	4.02449	4.15532	4.00503	4.04219	3.59132	4.01376	3.99748	4.20099	4.80124	4.00641	4.18502	4.22488	4.40517	3.59132	4.17554	3.59132	3.59132	4.20353	3.97332	3.59132	3.96178	4.29553	4.61952	3.59132	4.26769	3.97688	4.24241
GeneID:100005689	3.59132	3.59132	3.59132	3.59132	3.59132	3.59132	3.59132	3.59132	3.59132	3.59132	4.00641	4.0126	3.59132	3.59132	3.59132	3.59132	4.0363	3.59132	3.59132	4.24917	3.59132	3.96178	3.59132	3.59132	4.32333	4.26769	3.59132	3.59132
GeneID:100005699;ZFIN:ZDB-GENE-130613-3	3.59132	4.33612	4.27993	4.41053	3.59132	4.47219	4.01376	4.39585	3.59132	4.74232	4.50723	4.0126	4.22488	4.58178	3.59132	4.00583	3.59132	4.00755	4.09243	4.43587	4.70706	4.55609	3.59132	4.77075	4.19111	4.74277	3.59132	4.70106
GeneID:100005700;ZFIN:ZDB-GENE-060531-4	6.95729	7.40898	7.35821	6.9153	7.09778	7.36266	7.40054	7.05129	7.5483	7.6978	7.42586	7.65405	7.39329	7.47468	7.18373	7.37057	7.09067	7.2996	7.54768	7.54317	7.48051	7.74429	7.52691	7.28735	7.88197	7.78401	7.19064	7.44911
GeneID:100005704;ZFIN:ZDB-GENE-060531-70	3.59132	4.33612	4.27993	3.59132	3.59132	3.59132	3.59132	4.16384	4.02402	4.45902	3.59132	4.18502	4.10999	4.17056	3.59132	4.00583	4.21817	4.17795	4.51753	3.59132	4.15952	4.83892	4.72347	3.59132	4.43366	3.59132	4.25525	4.24241
GeneID:100005714;ZFIN:ZDB-GENE-070912-627	5.07277	5.73118	5.61864	5.79219	5.83714	6.30457	5.91177	5.8365	5.81991	5.7981	5.71376	5.64944	5.83257	5.40379	5.5702	5.62072	5.78084	5.34855	5.4702	5.56648	5.66077	5.33974	5.6881	5.26368	6.07444	5.49737	5.78791	5.27268
GeneID:100005716;ZFIN:ZDB-GENE-071009-1	5.22012	5.32905	5.07895	5.21575	5.25149	4.66224	5.33179	5.05274	5.48872	5.86947	5.90343	5.71108	5.74634	6.04917	6.21258	6.15286	6.71118	6.00618	6.18555	6.44349	6.19491	6.30387	6.16757	7.95468	7.25865	7.51171	7.80413	7.68414
GeneID:100005717;ZFIN:ZDB-GENE-030131-6719	7.03037	6.89758	6.91706	5.94645	6.16854	5.61313	6.42467	6.79788	6.30508	6.81604	6.45539	6.36417	6.87467	6.73378	7.37937	6.68425	7.37977	7.16297	6.85027	6.92487	6.92352	6.71469	6.93681	6.44897	6.7309	6.61723	6.97735	6.36216
GeneID:100005727;ZFIN:ZDB-GENE-030131-5253	6.17444	6.06216	5.90513	5.84564	6.04022	6.01643	6.03576	6.00341	5.56217	5.74827	6.04688	5.55103	5.38877	5.32849	6.31784	5.87525	6.06635	5.83063	5.63901	5.5385	5.60219	6.21117	5.19976	5.53998	6.07444	5.40095	6.00629	5.98706
GeneID:100005728;ZFIN:ZDB-GENE-090218-21	3.59132	3.59132	3.59132	4.3031	3.59132	4.03686	3.59132	3.59132	4.20099	3.98403	3.59132	3.59132	3.59132	3.59132	3.59132	4.00583	3.59132	3.59132	3.59132	3.59132	4.63809	3.59132	4.16818	4.01846	3.59132	3.59132	3.59132	3.59132
GeneID:100005729;ZFIN:ZDB-GENE-120215-160	4.01893	4.02449	3.59132	4.3031	4.04219	3.59132	4.42747	3.59132	4.54503	4.36969	4.97996	4.31596	4.405	5.01905	5.23181	5.41777	5.90248	5.22476	6.34103	5.6726	5.66077	5.78213	5.71669	6.50171	6.70151	5.62938	6.22871	6.30117
GeneID:100005732;ZFIN:ZDB-GENE-131205-1	7.40408	7.06168	7.57933	7.45091	7.27519	7.27854	7.08153	6.94169	7.19525	7.21853	7.09349	7.37566	7.10026	7.49063	7.24616	7.33501	7.17445	7.23292	6.94887	7.2512	7.173	6.86239	6.99371	7.94847	7.66557	7.35329	7.92761	7.5231
GeneID:100005742;ZFIN:ZDB-GENE-110411-9	5.01904	4.78664	4.98373	5.52007	4.83307	5.90491	5.10693	5.61557	5.03487	4.90957	5.13046	4.99932	5.12529	4.85451	4.75075	5.17442	4.88751	4.80796	5.00268	4.34881	4.48136	4.67976	4.65357	3.59132	4.61601	3.59132	4.35576	4.5046
GeneID:100005752;ZFIN:ZDB-GENE-050208-72	7.06555	6.87056	7.05621	6.76277	6.78939	7.04352	7.29874	7.20128	6.79806	7.01139	6.86159	6.8839	6.81471	6.76056	6.59268	6.74012	6.69496	6.74972	6.76414	7.1242	7.21989	7.10143	7.08024	6.56905	6.77386	6.75149	6.87357	6.49029
GeneID:100005753;ZFIN:ZDB-GENE-030131-4524	7.66236	7.8684	7.61422	7.62945	7.58399	7.82905	7.80279	7.8408	7.73805	7.83511	7.56306	7.60099	7.65903	7.83456	7.77295	7.73993	7.96607	7.85538	8.23118	7.9976	8.11068	7.91208	8.04305	8.55866	8.24126	8.18345	8.06018	8.2164
GeneID:100005754;ZFIN:ZDB-GENE-070912-111	4.01893	3.59132	3.99139	3.59132	3.59132	3.59132	3.59132	3.59132	4.02402	3.59132	3.59132	3.59132	3.59132	3.59132	3.98704	3.59132	3.59132	3.59132	3.59132	4.12999	3.59132	3.96178	4.40187	3.59132	3.59132	3.59132	3.97688	4.42727
GeneID:100005761;ZFIN:ZDB-GENE-040724-44	8.55755	8.32838	8.54143	8.52357	8.46605	8.66573	8.24606	8.56067	8.16968	8.33087	8.14874	8.13076	8.1184	8.33966	8.20723	8.06072	8.025	8.07714	7.86286	7.74596	7.85085	7.93115	8.07481	7.5404	7.68056	7.44595	7.20776	7.36376
GeneID:100005763;ZFIN:ZDB-GENE-030131-7158	7.33868	7.49066	7.12585	7.70063	7.51986	7.48023	7.70512	7.77245	7.30963	7.61394	7.02781	7.38467	7.34494	7.27709	7.10885	7.5362	7.32854	7.18331	6.83158	6.81908	7.10465	6.73677	7.01584	6.76792	7.48083	7.11974	6.74985	7.51653
GeneID:100005765;ZFIN:ZDB-GENE-080204-37	5.43086	5.9607	6.28941	5.87157	6.01302	6.14397	5.4855	6.48864	6.08414	6.04295	5.97707	5.85353	5.87365	6.2923	6.28364	5.9743	6.50291	6.28171	5.90372	6.19212	6.05366	5.8878	5.92534	6.19391	6.29012	6.39987	6.50655	6.13567
GeneID:100005797;ZFIN:ZDB-GENE-081105-92	5.98671	5.82199	5.73023	5.79219	5.09107	5.18303	5.96275	5.09987	5.63159	5.9805	6.17654	6.14363	5.67771	5.36673	6.11823	5.9743	6.21247	5.85717	6.3675	6.08454	6.21394	5.54095	5.71669	6.12765	6.5774	6.37614	6.35913	6.377
GeneID:100005813;ZFIN:ZDB-GENE-080522-2	8.6332	8.2422	8.52689	8.19994	8.1042	8.25903	8.39644	8.49674	7.89236	8.3349	8.07526	8.27777	8.08944	8.20633	8.35951	8.38039	8.025	8.25971	8.21342	8.11748	7.98123	8.36164	8.23326	8.50889	8.44774	8.44627	8.54861	8.48824
GeneID:100005826;ZFIN:ZDB-GENE-060503-553	4.90285	4.44827	4.76291	4.3031	4.83307	4.03686	4.52303	4.48801	5.14083	4.95975	4.92479	4.75529	5.65399	4.91227	5.19209	4.73738	4.95294	5.42453	5.39025	4.8241	5.04242	5.90796	5.06308	5.07128	4.83407	5.58688	4.59415	5.4923
GeneID:100005838;ZFIN:ZDB-GENE-161017-36	4.83954	5.23943	4.6991	4.3031	4.75708	4.47219	4.94697	4.95194	5.0891	5.00767	4.66816	5.1981	4.78033	4.91227	4.61967	5.08059	4.81764	4.17795	4.88047	5.41992	4.88837	5.13575	4.72347	4.19322	4.61601	5.05414	4.44358	4.57515
GeneID:100005846;ZFIN:ZDB-GENE-131121-78	6.81262	7.03764	6.56061	7.08538	6.69212	7.05624	7.09266	6.57997	7.0228	7.14665	7.4343	7.36659	7.3379	7.60495	7.21082	7.26112	7.22021	7.11082	7.21638	7.38264	7.28304	7.57865	7.08024	7.27743	7.35546	7.10557	7.32998	7.04473
GeneID:100005849;ZFIN:ZDB-GENE-031002-10	6.08383	6.88413	6.68532	6.32508	6.85069	7.08135	6.60815	6.81044	6.7544	6.71972	7.10414	6.74997	6.79415	6.11414	6.76214	6.88324	6.86386	6.11885	6.74426	6.13939	6.47176	7.04973	7.27599	7.08587	6.78789	6.78761	6.97735	7.05387
GeneID:100005852;ZFIN:ZDB-GENE-050208-380	3.59132	4.20166	3.59132	3.59132	3.59132	3.59132	3.59132	3.59132	3.59132	3.98403	3.59132	4.0126	3.95906	4.00227	3.59132	3.59132	4.21817	3.59132	3.59132	3.59132	3.59132	4.11381	3.59132	3.59132	3.59132	3.59132	3.97688	3.59132
GeneID:100005854;ZFIN:ZDB-GENE-081022-84	4.43749	4.91894	4.47489	4.66471	5.55866	5.18303	4.52303	5.58509	5.32733	5.46537	5.77081	5.55103	5.08773	4.58178	4.61967	5.38048	4.57132	4.50968	5.21254	5.01645	4.83154	5.59295	5.50177	5.76632	5.56874	5.24032	4.78027	5.57568
GeneID:100005864	5.46897	5.41247	4.93279	4.86254	4.5839	5.64898	5.37207	5.05274	4.63244	4.80124	5.52573	5.28591	5.9898	4.49833	4.68753	5.30228	5.71552	5.22476	5.61623	5.41992	6.03222	5.48671	5.06308	4.69821	5.1175	3.59132	6.19407	5.20178
GeneID:100005871;ZFIN:ZDB-GENE-090312-35	3.59132	3.59132	3.59132	4.00503	3.59132	4.03686	4.01376	3.99748	3.59132	3.98403	3.59132	3.59132	3.95906	3.59132	3.59132	3.59132	3.59132	3.59132	3.59132	3.59132	3.59132	3.59132	3.59132	4.01846	4.19111	4.07175	4.44358	3.59132
GeneID:100005879	4.01893	4.20166	4.15532	4.00503	4.04219	3.59132	3.59132	4.16384	4.02402	3.59132	3.59132	4.0126	3.59132	4.49833	4.14923	4.17554	3.59132	3.59132	4.29652	4.12999	4.28502	3.96178	3.59132	4.01846	4.69445	4.74277	3.59132	4.12441
GeneID:100005880;ZFIN:ZDB-GENE-050616-5	3.59132	3.59132	3.59132	3.59132	3.59132	3.59132	4.31792	3.59132	4.02402	4.36969	4.30544	4.31596	4.61278	4.17056	3.98704	4.00583	4.0363	4.671	4.20353	3.59132	3.59132	4.11381	4.00057	3.59132	4.01695	3.59132	3.97688	3.59132
GeneID:100005882;ZFIN:ZDB-GENE-081104-337	5.35093	5.73118	5.20815	5.45079	5.80542	5.81469	5.00294	5.88636	5.90481	6.23249	5.22069	5.74084	5.87365	4.91227	5.10831	5.38048	4.66094	5.34855	4.83633	4.76978	5.08927	5.30809	5.74466	5.34921	5.01289	5.85863	4.98359	6.22092
GeneID:100005885;ZFIN:ZDB-GENE-041010-194	3.59132	4.33612	3.99139	4.73527	4.67458	4.35706	4.18664	3.59132	4.78538	4.67952	3.59132	4.31596	3.59132	4.29842	3.98704	4.41207	4.0363	4.00755	4.37785	3.59132	4.38985	4.32631	3.59132	4.32589	5.01289	3.59132	4.25525	4.57515
GeneID:100005886;ZFIN:ZDB-GENE-060503-150	5.61074	6.24478	5.75669	5.64817	5.39266	5.64898	5.98753	5.70288	5.63159	5.93719	5.85197	5.24282	5.91351	5.69558	6.21258	5.87525	6.4456	6.2027	6.01005	6.29183	6.23272	5.80395	5.97275	6.03396	5.63562	5.8231	6.2115	6.20429
GeneID:100005887;ZFIN:ZDB-GENE-020419-33	6.35872	6.22325	6.61741	6.46476	6.41451	6.69786	6.6237	6.19146	6.34529	6.49	6.27589	6.43635	6.38862	6.53045	6.31784	5.71121	5.93122	6.33812	6.35433	5.6726	5.71679	6.64632	5.90099	6.2153	6.47651	6.76967	6.5614	6.20429
GeneID:100005893;ZFIN:ZDB-GENE-041216-1	7.15531	6.82902	7.09642	6.41402	6.75771	6.34721	7.01284	6.78521	6.90828	6.73212	6.75701	6.20738	6.45617	6.0268	6.89113	6.71246	6.34449	6.49473	6.13989	6.38481	6.45599	6.22706	6.08442	6.17218	6.05087	5.89323	5.78791	5.37169
GeneID:100005895;ZFIN:ZDB-GENE-121214-103	4.01893	3.59132	4.38401	3.59132	3.59132	3.59132	3.59132	3.59132	3.59132	3.59132	3.59132	3.59132	3.59132	3.59132	3.59132	3.59132	3.59132	3.59132	3.59132	3.59132	3.59132	3.59132	3.59132	3.59132	3.59132	3.59132	3.59132	3.59132
GeneID:100005903;ZFIN:ZDB-GENE-030131-9667	4.62061	4.97925	4.55633	4.3031	4.67458	4.03686	4.42747	4.29027	4.54503	4.61211	4.59144	4.18502	3.95906	4.00227	4.14923	4.59008	4.88751	4.30738	4.63666	3.97332	4.77129	4.32631	4.65357	4.77075	4.43366	4.07175	4.59415	4.9581
GeneID:100005907	4.53412	4.91894	4.87925	5.07793	4.96984	4.03686	4.18664	5.05274	4.54503	3.98403	5.45629	5.36769	5.23112	4.65782	5.10831	5.21861	5.68158	4.80796	5.07707	5.35607	4.83154	4.93245	5.01355	4.77075	4.89714	4.53948	5.30297	4.91163
GeneID:100005908	3.59132	4.20166	3.59132	3.59132	4.04219	3.59132	4.42747	4.29027	4.33531	3.59132	4.00641	4.0126	4.10999	4.00227	3.59132	4.00583	3.59132	3.59132	4.83633	4.24917	3.99439	3.96178	3.59132	4.43658	4.01695	4.41603	4.52232	4.91163
GeneID:100005911;ZFIN:ZDB-GENE-070912-459	4.01893	3.59132	3.59132	3.59132	3.59132	3.59132	3.59132	3.59132	3.59132	3.98403	3.59132	3.59132	3.59132	4.00227	3.59132	3.59132	3.59132	3.59132	3.94654	3.59132	3.99439	3.59132	3.59132	3.59132	3.59132	3.59132	3.59132	3.59132
GeneID:100005923	6.21759	6.15653	6.35817	6.12784	5.89838	6.54268	6.14929	5.78467	6.32533	6.30151	5.85197	5.95736	6.00822	5.80661	5.97403	6.34748	6.28007	5.85717	6.51654	5.9052	6.01044	6.30387	6.47359	6.03396	5.92637	6.4232	6.00629	6.26963
GeneID:100005924	3.59132	3.59132	4.27993	3.59132	3.59132	3.59132	3.59132	3.59132	3.59132	3.59132	3.59132	3.59132	3.59132	3.59132	3.98704	4.17554	3.59132	4.30738	3.94654	3.59132	3.59132	3.59132	4.00057	3.59132	4.19111	4.41603	3.59132	4.24241
GeneID:100005927	4.69937	5.37147	4.76291	5.07793	4.36608	4.74389	4.6865	5.58509	4.71203	4.90957	5.17646	5.51646	5.00857	4.91227	5.30744	4.50598	4.95294	4.86986	5.00268	3.59132	4.99349	4.83892	4.65357	4.32589	5.06643	4.53948	4.59415	4.75809
GeneID:100005937;ZFIN:ZDB-GENE-130625-1	7.68504	7.69577	7.35821	7.46735	7.67929	7.63179	7.27942	7.31961	7.86551	7.49631	7.20653	7.28228	7.64201	7.49063	7.41857	7.36177	7.11511	7.7642	7.37887	7.1678	7.23822	7.26131	7.22004	6.90379	7.20766	7.13377	7.12905	6.84832
GeneID:100005939;ZFIN:ZDB-GENE-040718-180	6.57151	6.30743	6.25371	6.51372	5.98527	6.631	6.25409	6.79788	6.4775	6.30151	6.43845	6.26829	6.53311	6.81264	6.46204	6.08863	5.95935	6.16142	6.40629	6.20925	5.57186	6.14569	5.94925	6.72446	6.54458	6.63722	6.71413	6.51723
GeneID:100005948	4.62061	5.37147	4.63058	4.73527	4.5839	4.47219	4.75835	5.00351	5.23778	5.46537	4.92479	5.24282	5.12529	4.58178	4.91908	4.6667	4.66094	4.74193	5.5694	4.76978	5.08927	5.30809	6.01853	6.81007	6.5774	6.4232	6.27908	6.77257
GeneID:100005952;ZFIN:ZDB-GENE-050522-198	6.66684	6.44342	6.5893	6.36134	6.06687	6.40879	6.14929	6.3739	6.79806	6.49	6.91111	7.07485	7.13325	6.74723	7.03992	6.89555	6.92059	6.97722	6.55143	6.92487	6.67565	6.70353	7.01584	6.75358	6.62524	6.49092	6.08455	6.51723
GeneID:100005953;ZFIN:ZDB-GENE-060503-662	7.50966	7.32234	7.11611	7.30295	7.09778	7.05624	7.14704	7.42075	7.51408	7.58033	7.82917	7.44621	7.0919	7.26785	7.43395	7.61973	7.34925	7.65961	7.73403	7.41189	7.85677	7.6949	7.77298	7.62092	7.41054	7.43469	7.63788	7.52964
GeneID:100005958;ZFIN:ZDB-GENE-070705-201	6.03615	5.73118	5.95114	5.70771	5.51918	5.71781	6.21313	6.02564	5.41067	5.84611	5.90343	6.18646	5.97113	5.57412	5.54023	6.0212	5.78084	6.4273	5.6834	6.13939	5.66077	5.8878	6.04086	6.03396	5.78904	5.05414	6.04599	5.75133
GeneID:100005961;ZFIN:ZDB-GENE-120709-25	4.69937	5.14241	5.2482	5.07793	5.59694	5.57624	5.10693	5.70288	5.45031	5.77342	5.55906	5.76993	5.41798	5.85879	5.83674	5.62072	5.95935	5.38713	6.13989	6.13939	6.15603	5.75993	5.50177	5.34921	5.90002	5.78659	5.52564	5.43347
GeneID:100005963;ZFIN:ZDB-GENE-131126-34	9.19205	9.17172	9.17711	9.29148	9.43473	9.08769	9.18422	9.26277	8.28043	8.39398	8.28995	8.57691	8.26985	8.15734	8.28115	8.18534	8.06298	8.38287	7.61975	8.00718	7.73986	7.70603	7.67956	7.48982	7.59609	7.53297	7.60605	7.3416
GeneID:100005965	7.15531	7.29225	7.22881	7.27517	7.42296	7.08135	7.1037	7.24796	7.16239	7.02149	7.4758	7.09701	7.17343	7.02582	6.62012	7.07933	6.62813	6.54324	7.07314	6.78574	7.05374	7.09294	7.03763	7.06291	6.92103	6.90719	6.4348	6.78364
GeneID:100005974;ZFIN:ZDB-GENE-091118-68	6.15235	5.9607	6.03866	5.3774	5.92798	5.87551	5.58947	5.34812	5.87711	6.23249	5.90343	6.03026	6.062	5.50875	5.44579	6.06653	5.57405	5.49609	6.06021	5.77064	6.15603	5.66717	5.1105	6.27754	5.81767	5.62938	5.43509	6.08184
GeneID:100005981;ZFIN:ZDB-GENE-120406-9	6.19618	5.56407	6.17937	6.54543	5.80542	6.04291	6.27412	5.67443	6.26365	5.69647	5.6232	6.09941	6.0967	5.54185	6.30085	5.99796	6.72721	5.90872	5.33389	6.02738	5.57186	6.00443	5.6881	5.67414	5.87314	5.62938	5.71467	5.79744
GeneID:100005990	7.29007	7.49066	7.01483	7.20815	7.3404	7.72987	7.12554	7.45293	7.31958	7.51778	7.33853	7.32973	7.31656	7.5828	6.94609	7.16301	7.13915	7.70937	6.99989	7.32997	7.09462	7.03208	6.71064	7.44626	7.218	7.01745	7.20776	7.17603
GeneID:100005996;ZFIN:ZDB-GENE-080215-4	9.54306	9.38051	9.60812	9.39351	9.33218	9.51314	9.69795	9.48238	9.65668	9.58657	9.54742	9.40527	9.573	9.56122	9.8781	9.81143	9.84674	9.60464	9.83031	9.98243	9.86722	9.64651	9.88373	9.95331	9.75493	10.0517	10.1628	9.75714
GeneID:100006005;ZFIN:ZDB-GENE-030925-15	6.3	5.82199	6.53132	6.10645	6.14383	6.28275	5.9375	5.88636	6.08414	6.00164	5.87795	6.1217	6.07946	6.04917	5.86063	5.90071	5.61091	6.09706	6.21516	6.22617	6.59188	5.98568	6.52121	6.64891	6.05087	6.53431	6.41999	6.73882
GeneID:100006019;ZFIN:ZDB-GENE-070705-203	5.64383	5.66692	5.39612	5.55333	5.51918	5.49908	5.4855	5.18862	4.85362	4.61211	5.17646	5.28591	4.92318	4.91227	5.50954	4.97814	5.68158	5.22476	5.07707	4.97155	5.33612	4.97626	5.28266	4.77075	5.1175	5.05414	5.07227	4.42727
GeneID:100006023;ZFIN:ZDB-GENE-110914-219	4.32668	4.54605	5.16669	4.86254	4.36608	5.01625	4.94697	4.89773	5.93194	6.00164	6.11325	6.22799	5.62984	6.23545	6.23069	6.29193	6.06635	5.68921	6.86872	7.41189	6.79261	6.76924	6.65504	7.10848	7.28839	7.00221	7.23305	6.332
GeneID:100006037;ZFIN:ZDB-GENE-030425-5	7.22945	6.61715	7.09642	7.20815	7.42296	7.31067	7.01284	6.70668	6.4035	6.66896	6.43845	6.77779	6.42954	6.53045	6.3676	6.66992	6.53985	6.28171	6.20043	6.06576	6.32291	6.19509	6.04086	6.58539	5.87314	5.89323	6.02628	6.22092
GeneID:100006039;ZFIN:ZDB-GENE-041111-214	7.32909	7.34205	7.60731	7.22762	7.63676	7.49891	7.46174	7.4844	7.09431	7.20975	7.22615	7.06364	7.3379	7.33133	7.33086	7.22268	7.16278	6.92974	6.76414	6.86235	7.16344	7.06718	7.09069	6.76792	6.70151	6.44614	6.57479	6.59506
GeneID:100006041;ZFIN:ZDB-GENE-040322-2	9.08272	9.01866	8.90392	9.1131	8.8947	9.01196	9.11817	8.95965	8.49244	8.80999	8.51688	8.7396	8.60968	8.84537	8.73224	8.73639	8.73458	8.58637	8.26952	8.46893	8.27432	7.90727	8.11099	8.31495	8.10923	8.52772	8.29745	8.43366
GeneID:100006042;ZFIN:ZDB-GENE-080204-102	4.01893	4.63355	3.99139	4.17442	4.2264	4.47219	3.59132	5.09987	4.97781	4.61211	4.59144	4.42522	4.405	3.59132	3.59132	4.73738	3.59132	4.30738	4.69067	4.51394	4.48136	4.55609	4.72347	5.1715	4.76677	5.24032	4.98359	5.16465
GeneID:100006043;ZFIN:ZDB-GENE-090312-167	5.43086	5.87923	5.80805	4.97564	6.06687	5.37358	4.60858	5.58509	5.90481	5.915	5.38273	5.68063	5.74634	5.47474	5.10831	6.0212	5.5361	5.03612	5.61623	5.81704	5.25947	5.61817	6.26484	5.30721	6.16485	5.78659	5.61009	6.04472
GeneID:100006044;ZFIN:ZDB-GENE-120426-3	3.59132	4.02449	3.99139	3.59132	3.59132	4.35706	3.59132	3.99748	4.91756	4.36969	4.00641	4.42522	4.32098	4.00227	4.27253	4.6667	4.66094	4.59409	4.20353	3.97332	4.63809	4.48681	3.59132	4.32589	4.69445	4.53948	4.13499	4.5046
GeneID:100006053;ZFIN:ZDB-GENE-061207-67	4.90285	4.44827	4.15532	4.00503	4.04219	4.35706	4.31792	4.29027	4.20099	4.61211	4.66816	4.60588	4.10999	4.29842	4.61967	4.6667	4.88751	4.30738	3.94654	4.34881	4.15952	4.55609	4.57781	4.96113	4.43366	4.98452	4.25525	4.34106
GeneID:100006059;ZFIN:ZDB-GENE-091204-383	4.19387	4.63355	4.15532	4.3031	3.59132	4.35706	4.01376	5.38489	4.44735	4.74232	4.17636	4.60588	4.5492	4.00227	4.46552	4.41207	4.0363	4.00755	3.59132	3.97332	4.56335	3.96178	4.16818	4.53312	5.25832	5.05414	4.52232	4.75809
GeneID:100006062;ZFIN:ZDB-GENE-131127-646	6.01166	6.06216	6.40757	5.70771	6.21666	5.96183	5.71608	5.61557	6.13128	5.9805	5.59153	5.88025	5.41798	5.57412	5.8841	5.65159	6.52151	5.56378	5.59303	5.48062	5.79655	5.54095	5.24194	5.2185	5.53393	5.24032	5.63704	5.60229
GeneID:100006078;ZFIN:ZDB-GENE-070301-3	4.53412	3.59132	4.38401	4.00503	4.04219	4.03686	4.01376	4.29027	4.02402	4.14501	4.17636	4.0126	3.95906	3.59132	3.59132	3.59132	4.0363	4.17795	3.59132	3.97332	4.38985	4.11381	4.00057	4.01846	3.59132	4.26769	3.59132	4.24241
GeneID:100006084;ZFIN:ZDB-GENE-070705-207	4.90285	5.32905	4.76291	4.58822	4.2264	5.87551	4.75835	5.42058	5.56217	5.05358	4.8048	4.42522	5.50167	5.20586	5.47807	4.86486	4.47111	4.80796	5.72632	5.14112	4.70706	5.01835	5.39711	5.2185	5.72983	5.78659	4.25525	5.9268
GeneID:100006087;ZFIN:ZDB-GENE-041008-237	8.28368	8.2105	8.15844	8.32662	8.15323	8.24806	8.32321	8.18452	8.2022	7.78882	8.10194	7.99071	7.84397	7.85316	8.08141	7.91828	8.27734	8.39159	7.97687	8.19078	7.95939	8.14215	7.91436	7.50688	7.98811	8.05737	7.7115	7.61206
GeneID:100006088;ZFIN:ZDB-GENE-041210-8	7.21909	6.77167	7.08647	6.92729	7.18333	7.4421	7.13633	6.85959	6.63088	6.78069	6.86159	6.61746	6.61783	6.95827	6.79851	6.69842	6.96169	6.46142	7.02473	7.43343	6.93484	7.19949	7.0484	6.75358	6.49384	7.01745	6.85187	6.55669
GeneID:100006090;ZFIN:ZDB-GENE-050517-1	8.08229	8.22644	7.79533	8.0227	7.72872	7.9627	8.12197	7.99594	8.92443	8.75099	8.71286	8.76042	8.66114	8.72624	8.94499	8.88146	8.89739	8.82699	8.91969	8.86083	8.78896	8.94982	9.06994	9.12991	8.89184	8.94624	8.88116	9.00802
GeneID:100006122	4.96253	5.03635	5.16669	5.3774	5.30042	4.47219	4.52303	4.89773	5.2834	4.67952	4.50723	4.0126	4.405	4.85451	4.54615	4.41207	4.57132	4.41541	4.51753	4.24917	4.77129	5.20776	4.57781	4.01846	3.59132	4.64687	4.59415	4.5046
GeneID:100006128;ZFIN:ZDB-GENE-090817-2	3.59132	4.20166	3.59132	3.59132	3.59132	3.59132	3.59132	3.59132	3.59132	3.59132	3.59132	3.59132	3.59132	3.59132	3.59132	3.59132	3.59132	3.59132	3.59132	3.59132	3.59132	3.59132	3.59132	3.59132	3.59132	3.59132	3.59132	3.59132
GeneID:100006131;ZFIN:ZDB-GENE-041210-354	3.59132	4.02449	3.99139	3.59132	3.59132	3.59132	4.18664	3.59132	3.59132	3.59132	3.59132	3.59132	3.59132	3.59132	3.59132	4.00583	4.0363	3.59132	3.59132	3.59132	3.59132	3.59132	3.59132	3.59132	3.59132	3.59132	3.59132	4.12441
GeneID:100006132;ZFIN:ZDB-GENE-121214-149	4.01893	4.78664	4.63058	5.02798	4.2264	5.18303	4.42747	4.29027	4.85362	4.74232	4.50723	4.60588	4.5492	4.17056	4.96957	4.50598	4.21817	4.50968	4.69067	4.65094	4.38985	4.67976	4.49468	4.69821	4.69445	4.98452	3.97688	4.91163
GeneID:100006139;ZFIN:ZDB-GENE-100922-130	3.59132	3.59132	3.59132	3.59132	3.59132	3.59132	3.59132	3.59132	3.59132	3.59132	3.59132	3.59132	3.59132	3.59132	3.59132	3.59132	3.59132	4.00755	3.59132	4.12999	3.99439	3.96178	4.00057	3.59132	3.59132	3.59132	4.44358	3.96934
GeneID:100006143;ZFIN:ZDB-GENE-070705-437	3.59132	3.59132	3.59132	3.59132	3.59132	3.59132	3.59132	3.99748	3.59132	3.59132	3.59132	3.59132	3.59132	4.00227	3.59132	3.59132	4.21817	3.59132	3.59132	3.59132	3.99439	3.59132	3.59132	3.59132	3.59132	3.59132	3.59132	3.59132
GeneID:100006144;ZFIN:ZDB-GENE-070912-463	5.39155	5.19193	4.63058	4.50426	5.39266	4.35706	4.18664	5.14511	5.32733	5.74827	5.6232	5.44431	6.062	4.40517	5.97403	5.95022	5.5361	5.34855	6.15528	4.34881	5.44269	5.69099	6.06281	6.51885	6.59353	6.39987	5.90158	6.91016
GeneID:100006147;ZFIN:ZDB-GENE-091113-45	5.01904	5.59928	4.6991	5.02798	4.75708	5.07464	5.4855	4.95194	5.23778	5.43326	5.6232	5.88025	5.72386	5.01905	5.47807	4.73738	5.23174	6.2027	5.72632	5.96768	5.87174	5.56721	5.79886	5.07128	5.38411	5.18155	5.19336	5.60229
GeneID:100006166;ZFIN:ZDB-GENE-121214-79	3.59132	3.59132	3.59132	3.59132	3.59132	3.59132	4.01376	3.59132	3.59132	3.59132	3.59132	4.0126	3.59132	3.59132	3.59132	4.50598	4.0363	3.59132	4.20353	3.59132	4.15952	4.41091	4.16818	3.59132	3.59132	4.26769	3.59132	4.12441
GeneID:100006169	5.22012	4.33612	5.3608	5.12575	5.20045	4.21895	4.01376	4.89773	4.71203	5.00767	4.50723	4.822	5.19691	4.58178	4.61967	4.41207	4.88751	4.80796	5.18015	4.87562	5.21921	5.01835	4.00057	5.67414	4.19111	4.91008	4.98359	4.75809
GeneID:100006170;ZFIN:ZDB-GENE-080708-2	4.43749	3.59132	4.47489	4.41053	3.59132	4.57252	4.01376	4.16384	4.20099	4.14501	4.17636	4.0126	3.59132	3.59132	3.98704	4.00583	3.59132	3.59132	4.29652	4.12999	3.59132	3.59132	4.29553	4.19322	3.59132	3.59132	3.59132	3.59132
GeneID:100006177	3.59132	3.59132	4.15532	3.59132	4.04219	4.21895	3.59132	4.29027	4.44735	4.14501	3.59132	4.18502	3.59132	4.17056	4.14923	4.41207	4.47111	4.00755	3.94654	3.59132	3.99439	3.96178	3.59132	3.59132	3.59132	3.59132	3.97688	4.12441
GeneID:100006181;ZFIN:ZDB-GENE-070912-464	3.59132	3.59132	3.59132	3.59132	3.59132	3.59132	3.59132	4.16384	3.59132	4.61211	3.59132	3.59132	3.59132	3.59132	3.98704	4.00583	3.59132	4.41541	3.94654	3.59132	4.28502	4.22953	4.16818	3.59132	4.32333	4.26769	3.59132	4.24241
GeneID:100006189;ZFIN:ZDB-GENE-030131-5872	8.7594	8.87122	8.67596	8.77782	8.81705	8.7575	8.71889	8.74348	8.91139	8.99425	8.96295	9.02421	9.08819	8.96397	9.14669	9.0327	9.17067	8.97633	8.97972	8.97496	9.00125	9.11702	8.94396	9.07685	9.07269	9.02685	8.91522	8.76732
GeneID:100006191;ZFIN:ZDB-GENE-110920-6	3.59132	3.59132	3.59132	3.59132	3.59132	3.59132	3.59132	3.59132	3.59132	3.98403	4.50723	3.59132	4.5492	3.59132	4.14923	4.00583	3.59132	4.41541	3.59132	4.34881	3.59132	3.59132	3.59132	4.01846	4.01695	3.59132	4.13499	4.12441
GeneID:100006201;ZFIN:ZDB-GENE-090521-4	5.43086	5.28509	5.32443	5.70771	4.9037	5.28212	5.4855	5.14511	5.66494	4.95975	5.85197	5.44431	5.76843	5.32849	5.73659	5.71121	5.64673	5.90872	5.6834	5.92635	5.66077	5.61817	5.56696	5.76632	5.92637	5.92694	5.76395	5.77459
GeneID:100006207;ZFIN:ZDB-GENE-131127-226	7.74385	7.63328	7.73324	7.8645	7.93923	7.72194	7.63862	7.86487	8.29055	7.81792	7.99213	8.09837	8.14678	8.36145	8.18475	8.01106	8.06298	8.04984	8.42886	8.30391	8.30493	8.37908	8.14629	8.47905	8.31023	8.6098	8.6043	8.55048
GeneID:100006212;ZFIN:ZDB-GENE-091204-321	7.95134	7.80608	8.27181	8.04473	7.81514	7.93558	8.27062	7.9573	7.93817	7.84645	8.12293	7.97889	8.01219	8.27224	8.06673	8.03886	8.22806	8.125	7.90336	8.1696	8.14976	8.03171	7.97173	8.19413	7.9577	7.819	8.35208	7.77494
GeneID:100006223;ZFIN:ZDB-GENE-070705-440	3.59132	4.20166	4.15532	4.41053	4.36608	4.57252	3.59132	3.59132	3.59132	4.26741	4.00641	4.42522	4.32098	3.59132	3.59132	5.03056	4.88751	3.59132	5.49575	5.28867	5.47626	5.40065	5.82514	6.27754	5.90002	5.11963	6.00629	5.94719
GeneID:100006233;ZFIN:ZDB-GENE-121019-1	10.5612	10.3485	10.5058	10.4969	10.4665	10.372	10.5616	10.1925	10.2554	10.2675	10.3046	10.2967	10.319	10.2954	10.4746	10.1887	10.3759	10.5232	10.1617	10.3877	10.2582	10.1267	10.1462	10.0679	10.0749	10.0572	10.1386	10.0028
GeneID:100006238;ZFIN:ZDB-GENE-081104-507	4.83954	4.91894	5.12367	5.3774	5.70537	5.64898	5.20213	5.34812	5.79035	5.00767	5.08253	4.88453	4.92318	4.79327	4.54615	5.26118	5.12834	4.74193	4.9228	4.71224	4.99349	5.17232	4.57781	5.6419	4.83407	5.49737	4.83502	4.91163
GeneID:100006246;ZFIN:ZDB-GENE-130613-6	5.79769	6.61715	6.2355	6.21018	6.09301	6.52432	6.33251	5.88636	6.22093	5.82232	6.19699	6.20738	6.25804	5.83296	5.86063	5.99796	6.11682	5.83063	5.82781	6.30777	5.7705	5.98568	5.87619	5.3898	5.81767	5.29629	6.06541	5.65391
GeneID:100006249;ZFIN:ZDB-GENE-060720-33	4.69937	5.14241	4.55633	5.02798	4.5839	4.88905	4.82522	4.48801	5.23778	5.40028	5.30446	5.58469	5.44651	5.47474	5.41264	5.71121	4.74251	5.56378	5.14681	5.32284	4.99349	5.24216	5.79886	5.90686	5.87314	5.95983	5.37083	5.23777
GeneID:100006250	6.23866	5.32905	5.67564	5.64817	5.70537	5.84545	5.62231	6.15186	6.4035	6.44523	6.5529	6.72159	6.37471	6.48275	6.33462	5.48914	5.81231	6.51109	6.86872	6.51352	6.67565	5.59295	6.55208	6.95468	6.38645	6.87405	6.95719	6.86923
GeneID:100006255;ZFIN:ZDB-GENE-070501-10	4.62061	4.20166	4.76291	5.07793	4.36608	4.47219	4.60858	4.48801	4.44735	4.45902	4.73892	4.75529	4.48039	3.59132	4.46552	4.59008	4.74251	4.17795	4.20353	4.58517	4.38985	4.41091	5.19976	4.19322	4.43366	4.64687	4.78027	4.24241
GeneID:100006257;ZFIN:ZDB-GENE-091118-94	4.62061	4.20166	4.6991	4.17442	4.9037	4.35706	5.24695	4.48801	4.71203	4.61211	4.73892	4.88453	4.48039	4.17056	4.75075	4.86486	4.57132	4.86986	5.14681	4.97155	4.88837	5.13575	4.29553	4.77075	4.83407	4.98452	4.98359	5.20178
GeneID:100006263;ZFIN:ZDB-GENE-160113-14	4.62061	5.45213	4.63058	4.86254	5.03213	5.13013	5.00294	5.09987	5.84882	5.89243	5.38273	4.68361	5.16166	4.96699	4.27253	4.6667	5.1812	5.30869	5.27477	5.14112	5.60219	5.09797	5.85091	5.34921	5.75977	5.4501	5.33738	6.15315
GeneID:100006266;ZFIN:ZDB-GENE-050208-390	5.57676	4.97925	4.87925	5.07793	5.70537	5.75091	5.44883	5.489	4.78538	4.74232	5.42006	5.1981	5.76843	5.69558	5.19209	4.92303	5.28019	5.71875	5.0405	5.28867	4.56335	4.97626	4.72347	5.46715	5.16637	4.91008	5.19336	4.9581
GeneID:100006275;ZFIN:ZDB-GENE-081105-87	5.43086	5.09063	5.03238	5.67828	4.48249	5.13013	5.55575	5.23056	4.85362	5.09765	5.34423	5.32749	5.16166	4.58178	5.27023	5.08059	5.01458	4.98352	4.57916	5.10108	5.17751	4.88675	5.01355	4.96113	4.89714	5.29629	4.98359	4.91163
GeneID:100006279;ZFIN:ZDB-GENE-041221-2	4.53412	4.97925	4.55633	4.58822	4.04219	4.81911	3.59132	5.05274	4.97781	4.85685	5.08253	4.52054	4.78033	4.40517	3.98704	4.92303	5.01458	4.92823	5.24407	4.65094	5.04242	5.17232	5.46785	5.1715	5.21325	5.62938	4.83502	5.23777
GeneID:100006303;ZFIN:ZDB-GENE-081105-57	4.43749	4.02449	3.59132	4.17442	4.04219	4.57252	4.31792	4.57057	4.71203	4.80124	5.59153	4.88453	4.5492	5.88413	5.23181	4.86486	5.37157	4.59409	5.8472	5.59384	5.57186	5.75993	5.85091	7.45508	7.29816	7.13377	7.32998	7.04473
GeneID:100006305;ZFIN:ZDB-GENE-141112-1	9.24121	9.47456	9.11533	9.31654	9.25298	9.20284	8.88701	9.50547	9.49787	9.53156	9.33037	9.27871	9.2777	8.96681	9.25412	9.21893	9.14143	9.23049	9.23323	9.06704	9.23469	9.46097	9.51147	9.20211	9.4603	9.57077	9.29738	9.87692
GeneID:100006310;ZFIN:ZDB-GENE-041221-1	6.72698	6.15653	6.69852	6.46476	6.16854	6.32605	6.54419	6.19146	6.7544	6.78069	6.78389	6.24829	6.85496	7.11116	6.59268	6.34748	6.57584	6.4273	6.88693	6.74001	6.95721	6.36238	6.64078	6.51885	6.94622	6.16997	7.07404	6.46282
GeneID:100006328;ZFIN:ZDB-GENE-130530-605	4.43749	4.44827	4.27993	3.59132	3.59132	4.66224	4.01376	4.29027	4.44735	4.36969	4.17636	4.31596	4.22488	4.17056	4.54615	4.30445	4.47111	4.00755	4.09243	3.59132	4.28502	4.62009	4.00057	4.43658	4.32333	4.26769	3.97688	4.5046
GeneID:100006331;ZFIN:ZDB-GENE-160113-98	5.22012	4.91894	4.47489	3.59132	3.59132	4.35706	4.82522	4.48801	4.54503	4.80124	4.50723	4.0126	4.61278	4.00227	4.27253	4.50598	4.81764	4.74193	4.20353	4.58517	4.48136	4.55609	4.40187	4.19322	4.01695	4.07175	3.59132	3.96934
GeneID:100006332;ZFIN:ZDB-GENE-091116-29	6.41505	6.11016	6.01731	5.94645	5.80542	5.96183	5.52112	5.88636	6.28452	6.30151	6.23701	6.09941	6.28815	6.69262	6.17562	6.53397	6.18918	6.39231	6.49278	6.27571	6.17561	6.4185	6.45734	5.93327	6.5774	6.35199	5.96538	6.17041
GeneID:100006339;ZFIN:ZDB-GENE-100922-236	6.79871	7.10858	6.81202	6.96269	6.69212	6.59634	6.42467	6.98655	6.694	6.87307	6.35051	6.72159	6.66403	6.6065	6.63364	6.64083	6.83462	6.79028	6.9575	6.45778	6.47176	6.72577	6.50552	6.35637	6.80178	6.4232	6.27908	6.31667
GeneID:100006341;ZFIN:ZDB-GENE-041221-6	3.59132	4.33612	3.59132	3.59132	4.04219	3.59132	4.18664	3.59132	4.20099	3.59132	4.17636	4.31596	3.95906	4.29842	4.37555	3.59132	4.81764	3.59132	3.59132	3.59132	4.48136	4.55609	4.29553	3.59132	4.01695	4.07175	3.59132	3.96934
GeneID:100006345;ZFIN:ZDB-GENE-070410-96	5.17308	5.52786	5.2482	4.86254	5.03213	4.66224	4.42747	4.64582	4.78538	5.09765	5.34423	5.05242	5.23112	5.20586	5.15097	5.12847	5.23174	5.22476	5.27477	5.01645	4.94223	5.13575	4.72347	5.1715	5.21325	5.29629	5.26755	5.00262
GeneID:100006350;ZFIN:ZDB-GENE-050324-2	10.6888	10.4715	10.5815	10.6615	10.4964	10.5609	10.7151	10.5701	10.3048	10.2095	10.3195	10.2848	10.2536	10.2932	10.418	10.2338	10.2906	10.2635	10.1828	10.1751	10.1909	10.1613	10.0431	9.84727	9.8604	9.72134	9.86343	9.67578
GeneID:100006361;ZFIN:ZDB-GENE-111117-2	6.08383	5.59928	5.64745	5.99414	5.98527	5.45865	5.9375	6.00341	5.36972	5.49667	5.87795	5.48091	5.41798	6.31074	5.54023	5.71121	5.81231	5.38713	5.44412	5.59384	5.63181	5.61817	5.77204	7.7482	7.15477	7.91915	7.84829	7.58092
GeneID:100006366;ZFIN:ZDB-GENE-110406-2	5.22012	5.41247	5.2482	5.52007	5.34741	5.13013	4.75835	5.23056	5.69745	5.66976	5.85197	5.82625	5.87365	5.60558	5.95211	6.04406	5.78084	6.24277	6.3276	6.17477	5.79655	6.00443	6.33798	5.1715	6.1204	6.22449	5.94445	6.15315
GeneID:100006371;ZFIN:ZDB-GENE-070820-12	6.63578	7.25112	7.50688	7.24683	7.17142	6.36804	7.25984	6.81044	6.94749	7.25316	6.9938	6.87107	6.88442	6.95827	6.82224	6.74012	6.75874	6.55904	6.81264	6.76306	6.91211	6.37662	6.87754	6.46677	6.32946	6.49092	6.24571	6.42057
GeneID:100006377;ZFIN:ZDB-GENE-060531-45	7.35768	7.49066	7.49194	7.51557	7.46251	7.41283	7.56888	7.33697	7.51408	7.45978	7.12522	7.42889	7.39329	7.52976	7.3714	7.69865	6.90662	7.69533	7.11995	7.46864	7.21989	7.51045	7.57962	7.34548	7.06584	7.3652	7.15577	7.54909
GeneID:100006379;ZFIN:ZDB-GENE-091112-19	5.64383	5.37147	5.49636	5.25827	5.25149	5.45865	5.91177	5.67443	7.23791	7.25316	7.4427	7.76152	7.45964	7.56031	7.23741	7.5362	7.97274	7.10015	8.56671	8.54321	8.21108	8.52722	8.60692	8.54226	8.35754	8.5118	8.66717	8.31031
GeneID:100006392;ZFIN:ZDB-GENE-120228-2	7.36708	7.66487	7.04598	6.87868	7.5477	7.36266	6.94066	7.69396	7.67755	7.67888	7.30205	7.53785	7.46611	7.25855	7.42628	7.45578	7.82576	7.89276	7.54198	7.79663	7.76528	8.00498	7.89669	7.6519	7.88197	7.09126	7.4922	7.80755
GeneID:100006398;ZFIN:ZDB-GENE-100726-1	4.43749	4.02449	3.59132	3.59132	3.59132	3.59132	3.59132	3.59132	3.59132	3.59132	4.00641	3.59132	3.95906	3.59132	3.59132	4.17554	3.59132	3.59132	3.59132	3.97332	3.59132	3.96178	4.40187	3.59132	4.01695	4.26769	3.97688	4.12441
GeneID:100006399;ZFIN:ZDB-GENE-070712-3	8.30332	8.12807	8.16315	8.17021	8.07269	8.16299	8.06693	8.40957	8.44343	8.08047	7.7903	8.3979	8.26246	7.87759	8.38733	8.13472	8.304	8.29731	8.01842	8.14811	8.22487	8.13805	8.44236	7.5321	7.62739	8.14952	7.66902	7.68999
GeneID:100006401	3.59132	3.59132	3.59132	3.59132	3.59132	3.59132	3.59132	3.59132	3.59132	3.98403	3.59132	4.42522	4.10999	3.59132	3.59132	4.17554	3.59132	3.59132	3.59132	3.59132	4.15952	3.59132	3.59132	3.59132	3.59132	3.59132	3.59132	3.59132
GeneID:100006411;ZFIN:ZDB-GENE-070912-425	4.53412	4.78664	4.38401	4.17442	4.04219	5.23362	4.75835	4.77991	4.85362	5.00767	4.8048	4.68361	4.5492	3.59132	4.14923	4.86486	4.47111	5.13435	5.21254	5.01645	5.17751	4.78871	5.43299	5.60882	5.4233	4.74277	4.59415	4.863
GeneID:100006417;ZFIN:ZDB-GENE-110411-97	9.7104	9.70591	9.77104	9.71639	9.60494	9.4452	9.91105	9.72959	9.59687	9.6314	9.5141	9.39864	9.37675	9.5017	9.68367	9.81464	9.71007	9.79717	9.34665	9.32787	9.26832	9.3345	9.35458	9.01287	9.10905	9.11728	9.27536	8.90653
GeneID:100006427;ZFIN:ZDB-GENE-030131-2789	8.09362	8.01025	8.15371	8.13985	8.35	8.49537	8.05	8.08567	9.08402	8.78962	9.00025	9.1024	9.21024	9.31354	8.90158	9.05462	9.10251	9.07697	8.90428	8.98468	9.0766	9.10241	8.82156	8.75995	8.71797	8.70156	8.67942	8.71681
GeneID:100006428	4.32668	4.20166	5.03238	4.86254	4.9037	5.18303	4.42747	4.29027	4.91756	4.90957	5.22069	5.05242	5.60522	5.72424	5.62809	4.97814	5.01458	4.74193	5.00268	4.87562	5.08927	5.20776	5.43299	5.2185	5.75977	5.89323	5.49618	5.54849
GeneID:100006442;ZFIN:ZDB-GENE-070424-85	4.53412	4.78664	5.07895	4.50426	4.36608	5.01625	4.94697	5.00351	5.45031	5.49667	5.68428	5.1981	4.78033	5.24816	5.23181	5.26118	4.81764	5.18044	5.52078	4.87562	5.37269	4.41091	4.84957	5.42908	5.25832	5.49737	5.90158	5.37169
GeneID:100006444;ZFIN:ZDB-GENE-070912-462	4.32668	3.59132	3.59132	4.00503	4.2264	3.59132	4.31792	3.59132	3.59132	3.98403	4.17636	4.0126	4.22488	4.00227	3.59132	4.17554	4.47111	3.59132	3.59132	3.59132	4.28502	3.96178	3.59132	4.43658	4.52988	4.26769	3.97688	3.96934
GeneID:100006445;ZFIN:ZDB-GENE-080305-13	5.39155	5.28509	5.16669	5.25827	5.43628	5.61313	5.24695	4.95194	5.63159	5.14006	5.30446	5.10309	4.78033	5.01905	5.23181	5.38048	5.23174	4.92823	4.96349	5.1798	5.04242	5.01835	5.36015	4.96113	4.83407	5.54292	4.93637	5.23777
GeneID:100006448;ZFIN:ZDB-GENE-030131-7091	4.01893	3.59132	3.59132	3.59132	3.59132	3.59132	3.59132	3.99748	3.59132	3.59132	3.59132	3.59132	3.59132	3.59132	3.59132	3.59132	3.59132	3.59132	3.59132	3.59132	3.59132	3.59132	3.59132	3.59132	3.59132	3.59132	3.59132	3.59132
GeneID:100006454;ZFIN:ZDB-GENE-091013-5	9.90756	9.91835	9.83433	9.90092	9.884	9.68548	9.99439	9.83817	9.49569	9.53156	9.44714	9.59684	9.6286	9.49581	9.67564	9.53764	9.52325	9.61025	9.44725	9.59381	9.61005	9.49972	9.52874	9.46156	9.32656	9.45071	9.23029	9.32323
GeneID:100006456;ZFIN:ZDB-GENE-081105-70	9.05115	9.2875	9.11047	8.97965	9.24454	9.03446	9.15289	9.13283	9.31196	9.32062	9.26117	9.21729	9.18703	9.18028	9.11379	9.15949	8.94894	9.36038	9.24201	8.96025	8.94966	9.02481	9.16384	9.27085	9.371	9.19574	9.17515	9.45913
GeneID:100006460;ZFIN:ZDB-GENE-060503-186	9.18677	9.39232	9.27163	9.14143	9.17512	9.31211	9.27915	9.19572	9.97282	9.77448	9.82503	9.95083	9.81546	9.66812	9.78117	9.94941	9.89133	9.90601	10.0531	9.90267	9.85251	10.0174	9.85512	9.56859	9.81203	9.89085	9.68517	9.87308
GeneID:100006464;ZFIN:ZDB-GENE-121214-264	4.19387	4.71321	3.59132	3.59132	4.04219	4.21895	3.59132	4.16384	4.20099	4.14501	4.66816	4.18502	4.10999	4.40517	3.98704	4.6667	4.21817	3.59132	4.20353	4.34881	4.15952	4.32631	4.29553	4.77075	4.95659	4.91008	4.98359	4.81193
GeneID:100006469	3.59132	3.59132	3.59132	3.59132	3.59132	3.59132	4.01376	3.59132	4.44735	3.98403	4.17636	4.0126	3.59132	3.59132	3.59132	4.30445	3.59132	4.41541	4.09243	3.59132	3.59132	3.59132	4.00057	4.19322	4.43366	3.59132	3.59132	3.59132
GeneID:100006472;ZFIN:ZDB-GENE-110411-266	8.5657	9.1187	8.33161	8.52748	8.83967	8.73412	8.45759	9.09526	9.05764	9.17341	8.66363	8.5886	8.4595	7.80301	8.51171	8.86294	8.31976	8.544	8.65881	8.20333	8.42919	8.80773	9.0985	9.11337	9.26096	9.27959	8.93579	9.46933
GeneID:100006475;ZFIN:ZDB-GENE-080204-9	4.32668	3.59132	3.59132	3.59132	3.59132	3.59132	3.59132	3.59132	3.59132	3.59132	3.59132	3.59132	3.59132	3.59132	3.59132	3.59132	3.59132	3.59132	3.59132	3.59132	3.59132	3.59132	3.59132	3.59132	3.59132	3.59132	3.59132	3.59132
GeneID:100006494;ZFIN:ZDB-GENE-080923-1	5.54184	4.85494	5.32443	5.33899	5.34741	5.13013	5.37207	5.31021	5.23778	5.22044	5.45629	5.36769	5.12529	4.72797	5.44579	4.97814	4.66094	5.59631	5.59303	5.38841	5.33612	5.56721	5.46785	5.7056	5.30173	5.11963	5.90158	5.52071
GeneID:100006496;ZFIN:ZDB-GENE-091116-32	8.60579	8.41433	8.6291	8.48789	8.36568	8.40445	8.75063	8.53469	9.25891	9.21328	9.15325	9.05543	9.09859	9.34884	9.15826	9.39461	9.29802	9.16596	9.21016	9.45216	9.49545	9.21149	9.15398	8.95523	8.93922	8.88988	9.20298	8.90653
GeneID:100006516;ZFIN:ZDB-GENE-030911-8	7.6393	7.72603	7.66834	7.91322	7.95315	7.79171	7.75478	7.59662	7.91872	7.37598	7.60103	7.69078	7.80884	7.96567	7.83208	7.48849	7.60294	7.82992	7.65183	7.96845	7.65399	7.66671	7.72034	7.28735	7.58018	7.66398	7.73523	7.23338
GeneID:100006534;ZFIN:ZDB-GENE-091204-31	3.59132	4.63355	3.59132	3.59132	4.36608	3.59132	3.59132	3.59132	4.02402	3.98403	3.59132	4.18502	4.10999	4.17056	3.59132	4.50598	3.59132	3.59132	3.59132	3.59132	3.59132	4.22953	3.59132	3.59132	3.59132	3.59132	3.97688	4.24241
GeneID:100006541;ZFIN:ZDB-GENE-081104-248	4.53412	3.59132	4.15532	4.3031	3.59132	4.03686	3.59132	3.59132	4.54503	4.36969	3.59132	4.0126	3.59132	3.59132	4.37555	4.00583	4.35611	3.59132	4.63666	3.59132	4.48136	3.59132	4.29553	4.53312	4.32333	4.53948	3.59132	4.81193
GeneID:100006542	3.59132	3.59132	3.59132	3.59132	3.59132	4.35706	3.59132	3.59132	4.63244	3.59132	3.59132	4.18502	3.95906	4.17056	3.59132	4.17554	3.59132	4.17795	3.94654	3.59132	3.99439	3.59132	4.00057	3.59132	4.19111	3.59132	4.13499	3.96934
GeneID:100006557	4.53412	5.56407	4.38401	4.73527	4.75708	4.21895	4.60858	4.48801	4.63244	4.36969	4.50723	5.1981	4.5492	4.49833	3.98704	4.41207	4.0363	4.00755	4.83633	4.24917	4.28502	4.88675	4.16818	4.01846	4.95659	5.78659	4.35576	5.00262
GeneID:100006560;ZFIN:ZDB-GENE-091204-14	6.21759	5.98679	5.95114	6.06264	6.04022	6.06889	6.52773	6.00341	6.34529	6.25008	6.21715	6.36417	5.9898	6.36462	6.55048	6.27291	6.2579	6.35642	6.45637	6.20925	6.116	6.36238	6.58227	6.53579	6.98318	6.87405	6.78468	6.94009
GeneID:100006580;ZFIN:ZDB-GENE-050208-468	6.25941	5.28509	5.833	5.84564	6.39387	5.81469	6.03576	5.489	6.03529	5.95902	6.17654	5.71108	5.91351	5.77972	6.21258	5.68174	6.36531	5.80354	5.3624	6.00777	5.66077	5.78213	5.94925	5.30721	5.21325	5.62938	5.78791	5.46323
GeneID:100006583;ZFIN:ZDB-GENE-091117-34	4.69937	5.52786	4.63058	4.92062	5.47842	4.47219	4.82522	5.34812	6.15425	5.61464	6.06937	5.05242	5.85327	4.91227	4.81006	5.41777	5.01458	4.74193	6.34103	6.41446	6.39105	6.37662	6.40744	6.64891	6.84266	6.55551	6.26249	6.80553
GeneID:100006589;ZFIN:ZDB-GENE-031006-1	4.62061	3.59132	4.6991	4.58822	4.9037	5.01625	4.94697	4.77991	4.71203	5.00767	4.41321	4.60588	4.5492	4.49833	5.62809	4.97814	5.01458	4.671	4.96349	4.76978	4.83154	4.67976	4.65357	5.30721	5.49813	4.64687	4.98359	5.27268
GeneID:100006598;ZFIN:ZDB-GENE-990415-118	6.39653	6.60072	6.43956	6.26883	6.4941	6.64802	6.10501	6.39089	6.19907	6.39896	6.15577	6.28801	6.30296	5.83296	5.9956	6.0212	6.18918	6.52725	6.22973	5.59384	6.07476	5.69099	5.65887	5.12249	5.78904	5.78659	5.71467	5.79744
GeneID:100006599;ZFIN:ZDB-GENE-121214-223	4.43749	4.44827	4.27993	4.92062	5.14707	4.88905	4.42747	4.29027	4.44735	4.61211	3.59132	4.31596	4.72774	4.58178	4.75075	4.17554	5.01458	4.671	4.09243	4.65094	4.48136	4.32631	4.16818	4.43658	4.19111	4.26769	4.88694	4.70106
GeneID:100006601;ZFIN:ZDB-GENE-120411-27	4.77198	4.63355	4.6991	4.00503	4.2264	4.88905	4.18664	5.05274	4.91756	4.80124	4.97996	4.31596	4.83022	4.65782	4.54615	4.6667	4.88751	4.671	4.57916	4.12999	4.15952	4.88675	4.90713	4.69821	5.16637	4.98452	4.93637	5.12628
GeneID:100006612;ZFIN:ZDB-GENE-080424-5	10.5499	10.561	10.5929	10.4244	10.4737	10.6406	10.7016	10.3988	10.7776	10.7074	10.7615	10.6609	10.6341	10.705	10.8822	10.6392	10.666	10.5729	10.7118	10.6559	10.8187	10.6631	10.8005	10.7699	10.7518	10.6116	10.6393	10.7821
GeneID:100006614;ZFIN:ZDB-GENE-070912-23	6.52128	6.64945	6.82408	7.03092	6.80497	6.69786	6.65428	6.39089	7.0228	6.99097	6.27589	6.47108	6.67534	6.48275	7.23741	7.11129	7.13915	6.79028	6.67239	6.79694	6.59188	6.64632	6.53673	6.23636	6.64083	6.44614	6.67748	6.34716
GeneID:100006618;ZFIN:ZDB-GENE-050417-462	5.46897	6.08638	6.01731	6.06264	5.95693	5.61313	6.21313	6.15186	5.90481	5.61464	5.68428	5.82625	5.60522	5.11631	5.37858	5.95022	5.8731	5.49609	5.72632	4.8241	5.04242	5.24216	5.39711	4.83825	5.63562	5.58688	5.26755	5.79744
GeneID:100006620;ZFIN:ZDB-GENE-101230-1	6.89336	6.47994	6.51644	6.77613	6.99324	6.64802	7.00106	6.45681	6.78366	6.62965	6.89889	6.89662	6.70875	6.39941	6.46204	6.45229	6.57584	6.92974	6.79344	6.8835	6.80502	6.53706	6.59713	5.57487	5.38411	6.16997	5.30297	5.33958
GeneID:100006622;ZFIN:ZDB-GENE-090312-194	7.48399	7.47291	7.61422	7.92515	7.70422	7.58011	7.83612	7.54534	7.73063	7.80053	7.80987	7.74066	7.63055	7.87759	7.83787	7.55947	7.97274	8.00506	8.14382	7.71116	8.17366	7.90245	7.71363	8.5789	8.08131	8.31168	8.7215	8.60397
GeneID:100006625;ZFIN:ZDB-GENE-100802-1	4.01893	3.59132	4.27993	3.59132	3.59132	3.59132	4.18664	4.29027	3.59132	4.45902	4.41321	4.0126	4.32098	4.65782	3.59132	4.41207	4.47111	4.17795	4.37785	4.97155	4.48136	4.32631	4.78855	3.59132	4.83407	4.74277	4.66046	4.5046
GeneID:100006634;ZFIN:ZDB-GENE-091117-36	4.01893	3.59132	3.59132	4.50426	4.2264	3.59132	3.59132	4.29027	4.33531	4.26741	3.59132	4.31596	3.95906	4.40517	4.37555	4.00583	3.59132	4.17795	4.88047	5.32284	5.04242	5.24216	5.28266	5.42908	5.81767	5.11963	5.83456	5.4923
GeneID:100006636;ZFIN:ZDB-GENE-160728-7	4.90285	4.78664	4.76291	4.86254	4.67458	4.47219	4.31792	4.95194	4.71203	4.90957	4.86655	4.88453	4.67207	4.65782	4.91908	4.17554	4.0363	4.74193	4.29652	4.24917	4.77129	4.73579	4.00057	4.69821	5.1175	4.26769	4.35576	4.5046
GeneID:100006646;ZFIN:ZDB-GENE-110411-133	3.59132	4.02449	3.59132	3.59132	3.59132	3.59132	3.59132	3.59132	3.59132	3.59132	3.59132	3.59132	3.59132	3.59132	3.59132	3.59132	3.59132	3.59132	3.59132	3.97332	3.59132	3.59132	3.59132	3.59132	3.59132	3.59132	4.13499	3.59132
GeneID:100006649	4.77198	4.78664	4.93279	4.92062	5.14707	5.01625	4.60858	4.95194	5.41067	4.61211	5.08253	4.52054	4.72774	5.16196	4.61967	4.86486	4.35611	4.50968	4.83633	4.76978	4.88837	5.66717	5.62896	5.12249	4.52988	5.11963	4.72227	5.27268
GeneID:100006655;ZFIN:ZDB-GENE-131119-26	5.3089	5.66692	5.43044	4.92062	5.34741	5.18303	5.91177	5.34812	6.32533	5.89243	6.47212	6.32661	6.49517	5.66627	6.11823	6.34748	6.06635	6.37448	7.41052	6.95512	6.54804	6.83202	6.87754	7.39217	6.71628	6.61723	7.00706	7.29623
GeneID:100006656;ZFIN:ZDB-GENE-070705-5	4.01893	5.23943	4.47489	4.50426	4.48249	4.66224	4.01376	4.39585	5.03487	3.98403	4.8048	4.42522	5.16166	4.72797	4.61967	4.41207	4.74251	4.671	5.3624	5.10108	3.59132	5.33974	4.00057	4.53312	4.19111	3.59132	4.88694	4.42727
GeneID:100006660;ZFIN:ZDB-GENE-070705-281	5.57676	6.17913	6.12084	5.33899	5.95693	5.07464	5.52112	5.81084	7.16239	6.90621	6.45539	6.66303	7.00539	6.46647	6.43127	6.74012	6.64514	6.47817	6.57421	6.54057	6.25124	6.63459	6.85311	6.94213	6.34872	7.0768	6.32766	6.90004
GeneID:100006662;ZFIN:ZDB-GENE-050208-704	7.3857	6.89758	7.18293	6.78936	6.86561	7.18914	6.94066	6.3739	6.441	6.68182	6.65867	6.7915	6.6977	7.01478	6.78649	6.78061	7.15101	7.05667	6.74426	6.95512	6.92352	6.87237	6.68311	6.61751	6.52787	6.44614	6.61418	6.39168
GeneID:100006671;ZFIN:ZDB-GENE-070620-24	4.69937	4.02449	4.63058	3.59132	4.67458	4.47219	4.01376	4.64582	4.78538	4.85685	4.41321	4.94348	5.08773	4.72797	4.46552	4.97814	5.5361	4.80796	5.00268	4.58517	4.88837	4.55609	5.50177	5.3898	4.76677	4.74277	4.59415	5.08657
GeneID:100006675;ZFIN:ZDB-GENE-040426-1354	7.64703	7.79898	7.49194	7.35694	7.83783	7.75337	7.72661	7.80392	8.18603	8.23501	8.1891	8.02559	7.73589	8.02153	8.02682	8.39336	8.17704	8.39159	8.26952	8.43741	7.95388	8.20612	8.09043	8.35776	8.17412	8.02029	8.14665	7.80755
GeneID:100006678;ZFIN:ZDB-GENE-121128-2	4.53412	3.59132	3.99139	4.00503	4.48249	4.03686	3.59132	4.89773	3.59132	3.98403	4.00641	3.59132	3.59132	3.59132	4.27253	3.59132	3.59132	3.59132	4.09243	4.34881	3.59132	3.96178	4.00057	3.59132	4.52988	4.64687	3.59132	3.96934
GeneID:100006680;ZFIN:ZDB-GENE-131121-572	4.83954	5.14241	5.3608	5.33899	4.9037	5.28212	4.88789	5.42058	5.23778	5.29565	5.17646	5.28591	4.92318	4.58178	5.34353	5.82281	4.88751	4.92823	5.54533	4.58517	4.83154	5.09797	5.62896	5.6419	5.75977	5.67051	4.52232	5.20178
GeneID:100006681;ZFIN:ZDB-GENE-131121-540	5.70758	5.52786	5.39612	5.29931	5.89838	5.93367	5.20213	5.18862	5.87711	5.14006	5.03244	5.1981	5.32817	5.36673	4.91908	5.71121	5.28019	5.42453	5.41748	4.8241	5.08927	5.40065	5.1105	5.30721	5.30173	5.40095	5.15441	4.64032
GeneID:100006685;ZFIN:ZDB-GENE-090929-1	6.21759	5.49057	5.73023	6.01736	5.77291	5.68385	5.77503	5.91061	5.48872	5.69647	5.71376	5.28591	5.08773	5.20586	5.30744	5.90071	5.4148	5.62803	5.59303	5.28867	5.60219	5.84654	5.50177	5.12249	5.30173	5.71036	4.72227	5.43347
GeneID:100006713;ZFIN:ZDB-GENE-090615-1	9.05405	9.05477	9.10559	8.79414	8.96152	8.85103	8.92151	9.15003	9.71598	9.96555	9.93722	9.72943	9.65983	9.59835	9.85269	9.80821	9.90704	9.76737	10.1991	10.3029	10.2826	10.2615	10.1902	10.0906	10.042	9.96283	10.1106	10.0398
GeneID:100006730;ZFIN:ZDB-GENE-070705-316	4.62061	4.91894	4.55633	4.17442	4.83307	4.35706	5.00294	4.64582	4.85362	4.36969	5.17646	4.42522	4.405	4.58178	4.54615	5.17442	4.95294	4.30738	4.96349	4.43587	4.63809	4.32631	4.40187	3.59132	4.43366	4.41603	4.35576	4.24241
GeneID:100006732;ZFIN:ZDB-GENE-060526-99	4.43749	4.71321	3.99139	4.3031	4.83307	4.66224	4.42747	4.57057	4.02402	5.05358	4.30544	4.60588	4.22488	4.00227	3.59132	4.73738	4.35611	4.30738	4.29652	4.43587	3.59132	4.41091	3.59132	4.53312	4.69445	4.07175	4.83502	4.75809
GeneID:100006734;ZFIN:ZDB-GENE-050208-786	5.79769	5.87923	6.05968	5.70771	6.01302	6.32605	6.05924	6.15186	6.61465	6.15981	6.45539	6.0537	5.87365	5.77972	5.9956	6.32921	6.09182	5.71875	5.94011	5.9052	6.25124	6.25831	6.04086	5.60882	6.07444	6.05392	5.85728	6.0634
GeneID:100006754;ZFIN:ZDB-GENE-090313-179	9.07418	8.80208	8.89263	8.95374	8.70245	8.58089	9.10459	8.68733	8.35944	8.28998	8.21376	8.10925	8.15479	8.1423	8.52965	8.30917	8.41088	8.48414	7.61434	7.96354	7.99203	8.12156	7.67265	7.29721	7.61182	7.11974	7.37608	7.51653
GeneID:100006755;ZFIN:ZDB-GENE-080104-7	6.33942	6.26599	6.01731	6.34333	6.55095	6.23803	6.05924	5.98081	6.4775	6.38319	6.74338	5.95736	6.88442	6.6645	6.62012	6.84562	6.64514	6.39231	6.43156	6.51352	6.67565	6.43218	6.44091	6.1501	6.51096	6.35199	6.24571	5.79744
GeneID:100006761	3.59132	3.59132	3.99139	4.00503	3.59132	3.59132	3.59132	4.29027	3.59132	3.59132	3.59132	4.52054	3.59132	3.59132	3.98704	3.59132	3.59132	3.59132	4.09243	3.59132	3.59132	3.59132	4.40187	3.59132	3.59132	3.59132	3.59132	3.59132
GeneID:100006764	6.23866	7.31238	6.83605	7.31209	7.30817	6.86684	6.79792	7.1132	7.03497	6.62965	7.35643	6.90923	6.53311	6.23545	6.86854	7.06852	6.61092	6.95368	6.94019	6.81908	7.04333	7.10986	6.69695	6.39415	6.36772	6.51278	6.84089	6.46282
GeneID:100006770	4.01893	4.33612	3.59132	4.50426	3.59132	4.35706	4.01376	3.99748	4.33531	3.59132	4.00641	4.0126	4.405	4.00227	3.98704	4.41207	3.59132	4.41541	3.59132	3.97332	3.59132	3.59132	4.29553	3.59132	4.19111	3.59132	3.59132	3.59132
GeneID:100006777	5.43086	5.49057	5.55897	5.07793	5.20045	5.41685	5.58947	4.95194	6.05994	5.77342	5.26332	5.36769	5.58012	6.0268	5.83674	5.45397	5.81231	5.65898	5.44412	5.10108	5.82209	4.83892	5.06308	4.69821	5.06643	5.18155	5.58256	4.9581
GeneID:100006778;ZFIN:ZDB-GENE-080104-6	6.03615	5.59928	6.12084	6.04019	5.95693	5.53825	6.44238	5.81084	5.84882	6.02246	6.15577	6.34552	6.21161	5.93339	6.71214	6.3833	6.46497	6.39231	6.56287	6.27571	6.25124	6.31873	6.22676	6.53579	6.1428	6.61723	7.14692	6.91016
GeneID:100006782;ZFIN:ZDB-GENE-131118-9	5.61074	5.63355	5.03238	5.33899	5.03213	4.66224	5.00294	5.14511	5.52598	5.14006	5.59153	5.32749	5.5545	4.65782	5.30744	5.65159	4.66094	5.68921	5.54533	6.0467	6.40757	5.92782	5.87619	6.00949	5.87314	5.89323	5.68931	5.3066
GeneID:100006786;ZFIN:ZDB-GENE-080218-28	6.31985	6.66532	6.68532	6.46476	6.90945	6.32605	6.47715	6.62349	6.85425	6.57545	6.74338	6.66303	6.30296	6.59162	6.95682	6.40088	6.53985	6.79028	6.6933	6.29183	6.67565	6.25831	6.20731	5.93327	6.22892	6.3024	6.52047	6.22092
GeneID:100006791;ZFIN:ZDB-GENE-080220-19	3.59132	3.59132	3.59132	3.59132	3.59132	3.59132	3.59132	3.99748	4.02402	4.26741	3.59132	3.59132	3.59132	3.59132	3.59132	3.59132	3.59132	3.59132	3.94654	3.59132	3.59132	3.96178	3.59132	3.59132	4.01695	3.59132	3.59132	3.59132
GeneID:100006797	4.90285	4.63355	5.46384	5.33899	4.2264	5.37358	5.33179	5.00351	5.14083	5.69647	5.52573	5.48091	5.35885	4.79327	5.5702	5.74002	5.71552	5.46082	5.90372	5.48062	5.68908	5.8878	5.87619	5.2185	5.63562	5.40095	5.26755	5.37169
GeneID:100006805	4.32668	4.78664	3.99139	4.58822	4.2264	3.59132	4.18664	4.71525	4.54503	4.14501	4.59144	4.60588	4.22488	3.59132	4.14923	4.73738	4.0363	4.17795	4.37785	4.24917	3.59132	4.11381	4.00057	4.19322	4.61601	4.41603	3.97688	4.81193
GeneID:100006808;ZFIN:ZDB-GENE-170406-2	6.96973	7.00079	6.93938	6.66552	6.74159	6.36804	6.92826	6.89536	7.8857	7.65325	7.95748	7.90588	7.84397	7.6694	7.99614	7.94204	7.79597	7.77759	7.99363	8.12189	8.18311	8.17049	8.00509	7.74102	7.76736	8.14952	8.1199	7.87578
GeneID:100006815	4.32668	3.59132	4.15532	3.59132	3.59132	3.59132	3.59132	3.59132	3.59132	3.59132	4.00641	3.59132	4.405	3.59132	3.59132	3.59132	3.59132	3.59132	3.59132	3.97332	3.59132	3.59132	3.59132	3.59132	4.19111	3.59132	4.13499	3.59132
GeneID:100006826;ZFIN:ZDB-GENE-060503-520	3.59132	4.02449	3.59132	3.59132	4.04219	3.59132	3.59132	3.59132	3.59132	3.59132	3.59132	4.18502	3.59132	3.59132	3.59132	3.59132	3.59132	4.17795	3.59132	3.59132	3.59132	3.59132	3.59132	3.59132	3.59132	3.59132	3.59132	3.59132
GeneID:100006839	3.59132	4.44827	3.59132	4.17442	3.59132	3.59132	4.18664	3.59132	4.63244	3.98403	4.00641	4.31596	3.59132	3.59132	4.14923	4.30445	4.21817	3.59132	4.20353	3.59132	4.28502	3.59132	4.40187	4.01846	3.59132	4.41603	3.97688	3.59132
GeneID:100006857;ZFIN:ZDB-GENE-140106-84	7.53488	7.25112	7.63476	7.33917	7.64537	7.45173	7.3366	7.54534	8.33032	8.15982	8.04808	8.39346	8.28816	8.65043	7.87208	8.0278	8.26653	8.23569	8.58892	8.18657	8.20646	8.4567	8.44641	8.98888	8.81263	8.9143	9.1223	9.2283
GeneID:100006858;ZFIN:ZDB-GENE-030131-7873	6.41505	6.08638	6.08037	6.16963	6.2401	5.68385	6.19218	5.86166	6.36497	6.47524	6.4213	6.61746	6.54553	6.46647	6.43127	6.32921	6.94812	6.6054	6.12432	6.55391	6.51802	6.61084	6.44091	6.41267	6.02688	6.27691	6.70202	6.26963
GeneID:100006870	3.59132	3.59132	3.59132	3.59132	3.59132	3.59132	3.59132	3.59132	3.59132	3.59132	3.59132	3.59132	3.59132	3.59132	3.59132	3.59132	3.59132	3.59132	3.59132	3.59132	3.59132	3.59132	3.59132	3.59132	3.59132	3.59132	3.97688	3.59132
GeneID:100006875	5.46897	5.98679	6.05968	5.73648	6.11866	5.23362	5.55575	6.3393	6.28452	5.93719	6.11325	5.88025	5.23112	5.43978	5.41264	6.15286	5.64673	5.77589	5.86631	5.79405	6.23272	5.69099	6.08442	5.57487	5.92637	6.02328	5.83456	5.9061
GeneID:100006880;ZFIN:ZDB-GENE-071004-58	5.61074	5.85092	5.67564	5.58573	6.06687	5.75091	5.41105	6.09022	5.59736	5.915	5.77081	5.1981	5.50167	5.36673	4.37555	5.26118	4.88751	5.46082	5.14681	5.28867	5.40819	5.71438	6.16757	5.67414	6.02688	5.95983	5.15441	6.88984
GeneID:100006888;ZFIN:ZDB-GENE-070713-6	6.48677	6.13354	6.17937	5.84564	6.26315	5.57624	6.45988	5.88636	6.38437	6.21468	6.02401	6.30745	5.9522	6.04917	6.55048	6.45229	6.28007	6.35642	6.2865	7.01375	6.74182	6.69227	6.52121	6.67962	6.51096	6.61723	6.22871	6.50383
GeneID:100006891;ZFIN:ZDB-GENE-090313-142	5.17308	4.54605	5.3608	4.3031	4.75708	5.18303	4.82522	5.14511	5.45031	5.7981	5.77081	5.36769	5.19691	5.63629	5.9956	5.26118	5.07291	5.77589	5.11248	5.77064	5.79655	5.78213	5.74466	4.90151	5.38411	5.54292	5.98599	5.75133
GeneID:100006895	6.91928	6.9109	7.0043	6.72191	6.5876	6.06889	6.92826	6.47282	6.93454	6.7687	7.01657	6.70717	6.70875	6.54599	7.40302	7.23239	6.61092	7.21329	6.88693	7.7687	8.47603	8.23707	7.47218	6.61751	6.95864	7.52238	7.03615	6.9597
GeneID:100006896;ZFIN:ZDB-GENE-030131-6152	3.59132	4.20166	4.15532	4.17442	4.48249	4.03686	4.01376	3.59132	3.59132	3.98403	3.59132	4.42522	3.95906	4.17056	3.59132	3.59132	4.21817	3.59132	4.37785	3.59132	4.38985	4.11381	4.57781	4.43658	4.52988	3.59132	4.25525	4.42727
GeneID:100006926	3.59132	4.02449	3.59132	3.59132	4.2264	3.59132	3.59132	3.59132	4.02402	3.59132	4.17636	4.31596	3.59132	4.40517	3.59132	3.59132	3.59132	3.59132	3.59132	4.12999	3.59132	3.59132	3.59132	4.61952	3.59132	3.59132	4.13499	3.59132
GeneID:100006927;ZFIN:ZDB-GENE-100922-120	4.01893	3.59132	3.59132	4.3031	3.59132	3.59132	3.59132	3.59132	3.59132	3.59132	3.59132	3.59132	4.32098	3.59132	3.59132	4.30445	3.59132	3.59132	3.59132	3.59132	3.59132	3.59132	4.40187	3.59132	3.59132	4.41603	3.59132	3.59132
GeneID:100006932;ZFIN:ZDB-GENE-131120-76	4.19387	5.09063	3.99139	5.02798	4.48249	4.66224	4.31792	5.23056	4.63244	4.45902	5.08253	5.15158	4.83022	4.00227	4.54615	5.03056	4.21817	4.50968	4.57916	4.24917	4.63809	5.20776	5.24194	5.12249	5.34362	4.07175	4.59415	5.9268
GeneID:100006941;ZFIN:ZDB-GENE-070821-4	5.22012	5.85092	5.61864	5.52007	4.96984	5.41685	5.20213	5.91061	5.0891	5.74827	5.82546	5.48091	5.26436	5.40379	5.54023	5.58908	5.49696	5.65898	5.52078	5.10108	5.68908	5.43001	5.77204	4.96113	6.30993	5.95983	5.30297	5.70353
GeneID:100006950	3.59132	3.59132	3.59132	3.59132	3.59132	3.59132	3.59132	3.59132	3.59132	4.26741	4.30544	4.42522	3.95906	3.59132	3.59132	4.00583	3.59132	4.00755	4.57916	4.24917	4.15952	4.32631	3.59132	4.19322	4.52988	4.07175	4.44358	3.96934
GeneID:100006951;ZFIN:ZDB-GENE-070615-10	9.44046	9.64605	9.50629	9.37411	9.40977	9.42588	9.45424	9.58712	10.1217	10.0921	10.1588	10.0027	9.97297	9.89844	9.99754	10.1899	10.1771	10.0965	10.1718	10.174	10.2357	10.3013	10.3391	10.1418	9.97392	10.1948	10.016	10.1654
GeneID:100006952	5.17308	4.78664	4.6991	5.12575	5.30042	4.74389	4.82522	4.57057	4.33531	4.80124	4.86655	5.15158	5.00857	5.11631	4.68753	4.80317	5.12834	5.30869	5.21254	4.65094	4.77129	5.17232	5.01355	4.90151	4.52988	5.29629	4.88694	4.863
GeneID:100006965;ZFIN:ZDB-GENE-040914-84	6.68212	6.56726	5.97356	6.14889	6.35166	5.64898	6.35144	6.40766	6.13128	6.15981	5.49149	6.07675	5.79016	5.60558	6.11823	6.51801	6.2579	6.11885	5.9929	5.96768	6.116	5.73736	5.97275	5.79566	6.02688	5.4501	6.15854	5.88507
GeneID:100006971;ZFIN:ZDB-GENE-060724-2	4.90285	5.03635	4.38401	4.41053	4.2264	4.57252	4.42747	4.39585	4.44735	4.61211	4.73892	4.75529	4.5492	4.49833	4.75075	4.41207	4.66094	4.671	5.00268	4.43587	4.88837	4.32631	4.16818	4.96113	5.01289	4.74277	4.66046	4.42727
GeneID:100006972;ZFIN:ZDB-GENE-090212-1	9.5997	9.42716	9.52469	9.3806	9.28078	9.45714	9.5949	9.07995	8.98792	8.91316	8.97453	9.03848	9.01758	9.8173	8.96885	8.78639	8.99545	9.13518	8.49503	9.14712	8.75456	8.5551	8.10075	7.79055	8.13119	7.76618	8.00764	7.43523
GeneID:100006975	3.59132	3.59132	3.59132	3.59132	3.59132	3.59132	3.59132	3.59132	3.59132	3.59132	3.59132	3.59132	3.59132	4.00227	3.59132	3.59132	3.59132	3.59132	3.59132	3.59132	3.59132	3.59132	3.59132	3.59132	3.59132	3.59132	3.59132	3.59132
GeneID:100006986;ZFIN:ZDB-GENE-131127-252	3.59132	4.33612	4.15532	4.41053	4.04219	4.03686	4.18664	4.48801	4.33531	4.90957	4.97996	4.94348	4.10999	4.40517	4.14923	3.59132	4.57132	3.59132	4.20353	4.51394	4.94223	4.11381	4.72347	4.61952	4.83407	4.74277	3.59132	4.75809
GeneID:100006993;ZFIN:ZDB-GENE-030131-1342	5.6761	5.19193	5.2482	5.02798	5.63411	5.41685	5.71608	4.95194	5.48872	4.53909	5.55906	5.4066	5.38877	4.96699	5.23181	5.62072	4.95294	5.42453	4.74171	5.10108	5.13425	4.83892	4.49468	4.90151	4.69445	4.74277	5.07227	4.75809
GeneID:100006996;ZFIN:ZDB-GENE-060503-487	3.59132	3.59132	3.59132	3.59132	3.59132	3.59132	3.59132	3.59132	3.59132	3.59132	3.59132	3.59132	3.59132	3.59132	3.59132	3.59132	3.59132	3.59132	3.59132	3.59132	3.59132	3.59132	3.59132	3.59132	4.32333	3.59132	3.59132	3.59132
GeneID:100007012;ZFIN:ZDB-GENE-131121-429	6.78465	6.64945	6.35817	6.41402	6.62331	6.64802	6.49422	6.40766	6.34529	6.33477	6.38636	5.9821	6.28815	6.25467	6.21258	6.06653	6.61092	6.35642	6.24414	6.13939	6.32291	6.30387	6.18758	5.42908	6.09761	5.89323	5.83456	5.75133
GeneID:100007015;ZFIN:ZDB-GENE-100922-124	5.43086	6.11016	5.43044	5.29931	6.28582	6.1194	6.03576	6.21083	7.04704	6.08304	6.5685	6.03026	6.37471	6.59162	6.82224	6.68425	6.18918	6.86805	6.43156	6.25939	6.51802	6.30387	6.65504	6.51885	6.42318	7.11974	7.24139	6.82709
GeneID:100007028;ZFIN:ZDB-GENE-030131-1207	3.59132	3.59132	3.59132	3.59132	3.59132	3.59132	3.59132	3.59132	3.59132	3.59132	3.59132	3.59132	3.59132	3.59132	3.59132	3.59132	3.59132	3.59132	3.59132	3.97332	3.59132	3.59132	3.59132	3.59132	3.59132	3.59132	3.59132	3.59132
GeneID:100007047;ZFIN:ZDB-GENE-081022-188	3.59132	3.59132	3.59132	3.59132	3.59132	3.59132	3.59132	3.99748	4.44735	3.59132	4.92479	4.68361	4.32098	4.91227	4.37555	4.17554	4.21817	4.671	5.78815	5.9052	5.37269	5.66717	5.82514	5.67414	5.66779	5.49737	5.63704	5.40297
GeneID:100007048;ZFIN:ZDB-GENE-110411-185	6.37776	6.17913	6.48619	6.24955	6.4941	6.30457	6.05924	6.04751	7.32947	7.03152	7.3295	7.06364	7.05793	7.56785	7.4717	7.58236	7.55033	7.74388	8.37235	8.33467	8.3264	7.93587	7.92602	8.80531	8.19512	8.3951	8.90483	8.46802
GeneID:100007078;ZFIN:ZDB-GENE-100422-14	3.59132	3.59132	3.99139	3.59132	3.59132	3.59132	4.01376	3.59132	3.59132	3.59132	3.59132	3.59132	3.59132	3.59132	3.98704	3.59132	3.59132	3.59132	3.94654	3.59132	3.99439	4.11381	3.59132	3.59132	4.01695	3.59132	3.59132	3.96934
GeneID:100007086	3.59132	3.59132	4.27993	3.59132	3.59132	4.03686	3.59132	3.99748	4.02402	3.59132	3.59132	4.0126	4.32098	4.17056	3.98704	3.59132	3.59132	3.59132	4.09243	3.59132	3.99439	3.59132	4.00057	3.59132	4.01695	4.41603	3.59132	3.59132
GeneID:100007087;ZFIN:ZDB-GENE-160728-52	4.19387	4.02449	4.27993	4.00503	4.04219	3.59132	3.59132	4.71525	3.59132	4.61211	4.17636	4.0126	3.95906	3.59132	3.98704	4.00583	4.0363	4.50968	4.57916	3.97332	3.99439	4.55609	4.29553	4.53312	4.43366	4.26769	4.88694	4.42727
GeneID:100007100	4.32668	4.71321	5.03238	5.12575	5.25149	4.74389	4.42747	4.89773	4.78538	4.67952	4.59144	5.1981	4.87775	4.65782	4.54615	5.34201	5.01458	4.80796	4.69067	4.87562	4.38985	5.01835	4.90713	5.07128	4.89714	5.11963	5.07227	5.08657
GeneID:100007104;ZFIN:ZDB-GENE-090918-4	9.52018	9.80989	9.55184	9.48075	9.50241	9.45238	9.61035	9.83817	10.8588	10.5188	10.6241	10.3987	10.6659	10.8084	10.6634	10.5866	10.5384	10.6709	10.8352	10.8742	10.83	10.8396	10.767	10.3169	10.7023	10.5789	10.5587	10.4781
GeneID:100007184;ZFIN:ZDB-GENE-090618-2	3.59132	3.59132	3.59132	3.59132	3.59132	3.59132	3.59132	3.59132	3.59132	3.59132	3.59132	3.59132	3.59132	3.59132	3.59132	4.17554	3.59132	3.59132	3.59132	3.59132	3.59132	3.59132	3.59132	4.19322	4.61601	4.07175	3.97688	3.96934
GeneID:100007192	8.7487	8.92097	8.60854	8.59613	8.53236	8.52747	8.54872	8.87349	9.83293	9.76258	9.90734	9.66097	10.0371	9.7263	9.8795	9.91987	9.83584	9.97426	10.1022	10.2705	10.0145	10.204	10.1349	10.1213	10.0435	9.96867	10.1408	10.158
GeneID:100007210	3.59132	3.59132	3.59132	3.59132	3.59132	3.59132	3.59132	3.59132	3.59132	3.59132	3.59132	3.59132	3.59132	3.59132	3.59132	4.00583	3.59132	3.59132	3.59132	3.59132	3.59132	3.59132	3.59132	3.59132	3.59132	3.59132	3.59132	3.59132
GeneID:100007222;ZFIN:ZDB-GENE-081104-157	6.52128	6.75696	6.43956	6.52966	6.92376	6.83758	6.87756	6.6377	6.5816	6.90621	6.11325	6.89662	6.54553	6.46647	6.56469	6.41823	6.4456	6.37448	6.3675	6.19212	6.30534	6.44573	6.32006	6.55252	6.62524	6.63722	6.12205	6.25358
GeneID:100007225	3.59132	4.20166	3.59132	3.59132	3.59132	3.59132	4.01376	4.48801	3.59132	3.59132	3.59132	4.18502	3.59132	3.59132	3.59132	3.59132	3.59132	3.59132	3.59132	3.59132	3.99439	3.59132	3.59132	3.59132	3.59132	3.59132	3.59132	3.59132
GeneID:100007251;ZFIN:ZDB-GENE-070705-319	3.59132	4.20166	3.59132	4.41053	4.83307	4.35706	3.59132	4.84054	3.59132	3.98403	4.86655	4.75529	4.5492	3.59132	3.98704	4.80317	3.59132	3.59132	4.37785	3.97332	4.28502	4.78871	3.59132	4.43658	5.06643	5.40095	3.97688	4.5046
GeneID:100007258	3.59132	3.59132	3.59132	3.59132	3.59132	3.59132	3.59132	3.59132	3.59132	4.14501	4.17636	3.59132	3.59132	3.59132	3.59132	4.00583	3.59132	3.59132	3.59132	3.97332	3.99439	4.11381	4.00057	3.59132	3.59132	3.59132	3.59132	3.96934
GeneID:100007286;ZFIN:ZDB-GENE-091204-392	4.32668	4.02449	3.99139	4.00503	4.36608	4.21895	4.01376	3.59132	3.59132	3.59132	3.59132	4.18502	3.59132	4.29842	3.98704	3.59132	3.59132	4.00755	3.94654	3.59132	3.59132	3.96178	4.40187	3.59132	4.52988	4.74277	3.97688	3.96934
GeneID:100007289;ZFIN:ZDB-GENE-090313-245	5.3089	4.91894	4.82277	5.21575	5.14707	5.64898	5.33179	4.77991	5.45031	5.46537	5.38273	5.4066	5.41798	5.75228	5.59948	5.38048	6.16549	5.68921	5.9929	5.92635	5.89588	6.14569	6.04086	5.6419	6.20789	5.54292	6.32766	6.08184
GeneID:100007304;ZFIN:ZDB-GENE-091204-18	7.24994	6.60072	6.84791	7.1066	6.86561	6.85228	7.25984	7.07223	7.35873	7.27858	6.93523	7.42889	7.37964	7.51424	7.62689	7.5362	7.69465	7.38098	7.08891	7.503	7.25632	7.06718	7.356	6.92946	7.16551	6.80533	7.49916	7.05387
GeneID:100007313;ZFIN:ZDB-GENE-030131-6611	11.1102	10.9611	10.9723	11.0686	11.0352	11.0067	10.9789	10.9666	10.4471	10.5407	10.5689	10.4593	10.4253	10.576	10.5048	10.6127	10.5462	10.536	10.2608	10.2794	10.2312	10.2359	10.1757	10.0214	9.91512	9.84713	10.1038	10.0052
GeneID:100007317;ZFIN:ZDB-GENE-090312-128	5.3089	6.3277	5.55897	5.84564	5.67023	5.64898	5.68558	5.98081	6.4035	6.3511	6.47212	6.32661	6.27318	5.90899	6.09855	6.45229	6.32335	6.46142	6.48075	6.6685	6.4239	6.76924	6.53673	7.09722	6.18654	6.76967	6.54789	6.71585
GeneID:100007318;ZFIN:ZDB-GENE-131127-31	3.59132	4.02449	4.15532	4.00503	3.59132	3.59132	4.01376	3.59132	4.02402	4.26741	4.00641	3.59132	3.59132	3.59132	4.27253	4.59008	3.59132	3.59132	3.59132	3.97332	4.28502	4.11381	4.57781	3.59132	4.01695	4.41603	4.13499	3.59132
GeneID:100007321;ZFIN:ZDB-GENE-030131-4873	7.51811	7.28208	7.5363	7.21792	7.12275	7.38294	7.1037	6.87162	7.10589	6.74442	6.7157	6.40073	6.8941	7.10077	7.07972	6.41823	6.40604	7.06767	6.76414	7.05153	6.97924	6.95916	6.65504	6.67962	5.95222	6.67635	6.10343	6.02577
GeneID:100007322;ZFIN:ZDB-GENE-100921-24	7.54319	7.28208	7.48441	7.64397	7.59292	7.53557	7.52043	7.31961	7.21674	7.1093	7.30205	7.21307	7.24302	7.31348	7.28914	7.29854	7.22021	7.2996	7.04105	7.18488	7.20132	6.79048	6.69695	7.24724	7.09985	6.67635	7.39859	7.10752
GeneID:100007333;ZFIN:ZDB-GENE-131127-34	3.59132	5.09063	4.15532	4.58822	4.67458	4.74389	4.01376	4.39585	4.54503	4.26741	4.30544	4.18502	4.67207	4.72797	4.14923	4.00583	4.0363	4.74193	4.79016	5.21722	5.04242	4.48681	4.40187	4.19322	4.19111	4.53948	4.44358	4.5046
GeneID:100007341;ZFIN:ZDB-GENE-160114-38	4.19387	3.59132	4.15532	3.59132	4.36608	3.59132	3.59132	3.59132	4.20099	3.59132	4.00641	4.0126	3.59132	3.59132	3.98704	3.59132	3.59132	4.00755	4.69067	3.59132	3.99439	3.96178	4.16818	4.43658	4.01695	4.07175	4.52232	3.59132
GeneID:100007346;ZFIN:ZDB-GENE-060323-2	9.70856	9.20958	9.83728	9.57251	9.62025	9.34591	9.66872	9.36733	9.24339	9.24782	9.33487	9.40306	9.35782	10.0225	9.71377	9.67131	9.58101	9.77071	9.57918	9.59063	9.74675	9.56664	9.67035	9.43074	9.44726	9.23827	9.43735	9.2283
GeneID:100007362	6.17444	5.49057	6.08037	5.55333	5.59694	5.81469	5.98753	6.22994	6.56478	6.15981	6.53711	6.85811	6.19577	6.46647	6.3998	6.80698	6.46497	6.70796	6.51654	6.606	6.75469	6.34798	6.64078	6.33708	6.56109	6.32742	6.61418	6.53051
GeneID:100007373;ZFIN:ZDB-GENE-081022-139	4.19387	4.78664	5.2482	4.97564	4.2264	4.66224	5.24695	4.48801	5.72916	5.3664	5.13046	4.68361	5.12529	5.72424	5.62809	5.12847	5.01458	5.49609	6.38055	6.02738	6.32291	6.39072	6.01853	5.95916	6.29012	6.35199	6.08455	6.377
GeneID:100007379;ZFIN:ZDB-GENE-121214-88	6.03615	6.66532	6.12084	5.70771	6.01302	6.52432	5.91177	6.73334	6.88152	6.7687	6.38636	6.55429	6.76273	5.95736	5.68348	6.71246	5.78084	5.62803	6.40629	6.12136	6.39105	6.54963	6.80296	5.93327	6.71628	7.0622	5.96538	7.47646
GeneID:100007383;ZFIN:ZDB-GENE-120305-1	4.62061	4.20166	3.99139	4.50426	3.59132	4.03686	4.6865	4.16384	4.33531	4.26741	3.59132	4.18502	3.59132	3.59132	3.98704	4.17554	4.47111	3.59132	3.59132	4.24917	3.59132	3.59132	3.59132	4.19322	3.59132	4.07175	3.59132	3.59132
GeneID:100007394;ZFIN:ZDB-GENE-040914-55	7.13339	7.31238	6.98299	6.9858	7.17142	6.74599	7.32723	7.09286	6.73954	7.07095	7.05004	7.14032	7.08348	6.81264	6.99898	7.02442	7.49571	7.13191	6.41898	6.72834	6.71572	6.9019	6.68311	6.66435	6.51096	6.63722	6.52047	6.84832
GeneID:100007423;ZFIN:ZDB-GENE-090312-75	3.59132	3.59132	3.59132	3.59132	3.59132	3.59132	3.59132	3.59132	3.59132	3.59132	3.59132	3.59132	3.59132	3.59132	3.98704	3.59132	3.59132	3.59132	3.59132	3.59132	3.59132	3.59132	3.59132	4.01846	3.59132	3.59132	3.59132	3.59132
GeneID:100007426;ZFIN:ZDB-GENE-061218-1	8.17054	7.97293	8.2365	7.87069	7.95315	7.82166	8.30906	7.99048	7.84504	7.8577	8.02038	8.12004	8.13469	8.20633	8.57873	8.24382	8.50118	8.24053	7.81649	7.96354	8.11068	7.94996	8.06956	7.68971	7.73183	7.53297	8.00277	7.63042
GeneID:100007431;ZFIN:ZDB-GENE-080219-23	4.62061	4.71321	4.27993	4.17442	4.67458	4.35706	4.60858	4.39585	4.71203	5.22044	5.22069	4.52054	5.16166	5.24816	5.27023	4.97814	4.95294	4.86986	6.3675	6.36974	6.54804	6.37662	5.71669	6.78211	5.92637	6.53431	6.08455	6.49029
GeneID:100007441;ZFIN:ZDB-GENE-030131-6244	8.31305	8.27321	8.34824	8.38384	8.22377	7.88685	8.69007	8.26352	8.10233	7.94468	8.28995	7.99658	7.99444	7.93691	8.46025	8.18534	8.33018	8.35194	8.07069	8.15244	8.01338	8.2711	8.2519	7.39217	7.65801	7.605	7.44976	7.44219
GeneID:100007462;ZFIN:ZDB-GENE-110408-35	4.19387	4.78664	3.99139	4.58822	4.04219	4.57252	4.42747	3.59132	4.33531	5.09765	4.66816	4.60588	4.83022	4.17056	4.54615	4.00583	4.47111	3.59132	4.29652	4.71224	4.94223	4.62009	4.90713	4.53312	5.34362	5.11963	5.19336	4.64032
GeneID:100007463;ZFIN:ZDB-GENE-990415-85	9.80462	9.66758	9.88788	9.93956	9.9599	9.74709	9.68888	9.64373	9.35833	9.1347	9.1014	9.37634	9.35088	9.32023	9.457	9.27369	9.17356	9.4631	9.18123	9.28918	9.04331	9.19781	9.11384	8.99792	9.03829	8.69217	9.05574	8.9436
GeneID:100007467	4.53412	3.59132	3.99139	3.59132	3.59132	3.59132	4.01376	3.59132	4.44735	4.14501	4.00641	3.59132	4.405	4.17056	3.98704	3.59132	4.21817	3.59132	4.09243	3.97332	4.15952	4.32631	4.00057	4.90151	4.76677	4.41603	4.52232	4.70106
GeneID:100007471	4.19387	4.63355	4.76291	4.00503	4.2264	4.03686	4.01376	3.59132	4.33531	3.98403	4.30544	4.60588	4.10999	4.00227	4.46552	3.59132	4.21817	4.17795	4.63666	4.58517	4.15952	4.22953	4.00057	4.77075	4.43366	4.64687	3.97688	3.59132
GeneID:100007472;ZFIN:ZDB-GENE-110321-1	6.58785	6.51553	6.54604	5.897	6.47463	5.93367	6.69893	6.42424	6.24246	6.46032	6.33223	6.03026	6.21161	6.17614	6.64703	6.43536	6.28007	6.37448	5.90372	6.38481	6.5628	6.04115	6.24593	5.82435	6.75968	6.46871	6.12205	6.11796
GeneID:100007474;ZFIN:ZDB-GENE-110408-14	4.53412	4.54605	4.47489	4.00503	4.04219	3.59132	4.75835	4.29027	4.20099	4.45902	4.41321	4.42522	5.08773	4.49833	3.98704	4.59008	4.66094	4.30738	4.69067	4.8241	4.15952	3.96178	4.16818	4.01846	4.43366	4.41603	4.72227	4.42727
GeneID:100007481;ZFIN:ZDB-GENE-070912-536	4.53412	4.44827	4.63058	4.00503	4.67458	4.47219	4.75835	4.48801	4.02402	3.98403	4.30544	4.42522	4.72774	4.00227	4.27253	4.6667	5.01458	4.80796	4.51753	3.59132	4.70706	4.55609	4.00057	4.61952	4.76677	4.41603	4.52232	3.59132
GeneID:100007488	5.6761	4.91894	5.75669	5.52007	5.55866	5.49908	5.24695	5.31021	5.90481	5.43326	5.49149	5.48091	5.67771	5.289	4.86602	5.30228	5.37157	5.46082	5.61623	5.35607	5.29841	5.82542	5.24194	5.6419	5.8457	5.4501	5.30297	5.60229
GeneID:100007492	5.88202	5.59928	5.2482	5.79219	5.70537	5.32872	5.29013	5.8365	5.69745	5.43326	5.13046	5.1981	5.16166	4.96699	5.19209	5.34201	4.66094	5.46082	5.59303	5.69781	4.77129	5.48671	5.43299	4.83825	5.63562	5.62938	5.63704	5.37169
GeneID:100007493;ZFIN:ZDB-GENE-060503-52	5.57676	5.32905	5.28692	5.17163	4.96984	4.47219	5.20213	5.23056	4.20099	4.61211	5.26332	4.52054	5.19691	4.96699	5.01779	4.73738	4.74251	4.671	4.74171	4.8241	4.88837	4.78871	4.40187	4.96113	5.38411	4.41603	5.11408	4.70106
GeneID:100007494;ZFIN:ZDB-GENE-070912-537	4.32668	4.33612	4.55633	4.41053	4.48249	4.21895	4.52303	4.16384	4.33531	3.98403	4.30544	4.68361	4.5492	4.65782	4.68753	4.00583	4.57132	4.30738	4.45086	4.51394	4.15952	4.62009	4.16818	4.32589	4.32333	4.64687	4.44358	3.96934
GeneID:100007502;ZFIN:ZDB-GENE-030131-9684	8.95514	8.82317	9.16778	9.03012	8.70245	8.5896	8.58048	8.84055	7.69292	7.59387	7.88557	7.76152	7.39329	7.2954	7.97007	7.85084	7.50496	7.98214	7.2795	7.35278	7.56264	7.09294	7.2851	6.23636	6.92103	6.46871	5.94445	6.68069
GeneID:100007503	6.6514	6.69654	7.09642	6.82834	6.5876	6.01643	6.6237	6.35671	5.98461	6.3511	6.82328	6.03026	6.30296	6.23545	6.3998	5.7682	6.18918	6.39231	6.04369	6.38481	6.45599	6.52437	6.04086	5.46715	5.75977	6.14187	6.04599	6.0634
GeneID:100007510;ZFIN:ZDB-GENE-070912-476	5.3089	5.87923	5.20815	5.21575	5.09107	4.88905	4.88789	5.23056	4.85362	5.29565	4.59144	5.64944	5.41798	5.289	5.19209	5.34201	5.4148	5.13435	5.49575	5.74682	5.63181	5.8878	6.62638	5.85243	5.63562	4.98452	5.85728	6.22092
GeneID:100007514;ZFIN:ZDB-GENE-070912-539	4.01893	4.02449	3.59132	4.00503	4.04219	3.59132	3.59132	3.99748	3.59132	3.59132	3.59132	4.18502	4.10999	4.17056	4.14923	4.17554	4.0363	3.59132	3.59132	4.24917	3.59132	4.32631	4.16818	4.19322	3.59132	3.59132	4.13499	3.59132
GeneID:100007517	3.59132	3.59132	3.59132	3.59132	3.59132	3.59132	3.59132	3.59132	3.59132	3.59132	3.59132	3.59132	3.59132	3.59132	3.59132	4.00583	3.59132	3.59132	3.59132	3.59132	3.99439	3.59132	3.59132	3.59132	3.59132	3.59132	3.59132	3.59132
GeneID:100007523;ZFIN:ZDB-GENE-050302-48	4.43749	5.79241	4.93279	4.92062	4.96984	4.88905	4.94697	5.34812	6.17684	5.9805	5.52573	5.48091	5.32817	5.24816	5.19209	5.84929	5.5361	5.18044	5.27477	4.24917	4.99349	5.82542	5.92534	5.90686	5.72983	6.11318	4.88694	6.49029
GeneID:100007529;ZFIN:ZDB-GENE-050208-374	4.19387	4.71321	4.47489	3.59132	4.04219	4.74389	4.31792	4.29027	4.63244	3.98403	4.17636	4.42522	4.32098	4.00227	3.98704	4.92303	4.95294	4.41541	3.94654	4.12999	4.63809	4.48681	4.29553	4.19322	3.59132	4.07175	3.59132	4.34106
GeneID:100007535	4.19387	5.45213	4.15532	4.50426	5.25149	4.81911	3.59132	4.89773	5.23778	5.49667	4.92479	5.15158	4.67207	3.59132	4.68753	4.80317	5.1812	4.00755	5.07707	4.34881	4.77129	5.30809	5.24194	4.61952	4.19111	4.98452	4.25525	5.8199
GeneID:100007575;ZFIN:ZDB-GENE-110914-91	5.9613	6.11016	6.42366	6.19005	6.16854	6.28275	6.44238	5.88636	5.79035	5.95902	6.23701	6.16522	5.81154	6.31074	6.26622	6.19406	6.11682	6.02948	6.01005	6.63134	6.57742	6.21117	5.65887	6.12765	6.80178	6.53431	6.34349	6.26963
GeneID:100007585;ZFIN:ZDB-GENE-090313-344	4.90285	5.19193	5.16669	5.25827	5.03213	5.37358	5.37207	5.45526	5.59736	5.43326	5.90343	5.36769	5.00857	4.72797	5.01779	5.26118	5.32675	5.65898	5.63901	5.83963	5.44269	5.43001	5.36015	5.60882	5.16637	5.4501	5.40338	4.81193
GeneID:100007591;ZFIN:ZDB-GENE-121214-315	3.59132	3.59132	4.38401	4.00503	4.48249	4.47219	4.01376	4.57057	3.59132	4.14501	4.17636	4.68361	4.67207	4.00227	4.27253	4.41207	4.47111	4.50968	4.20353	4.34881	3.59132	3.59132	4.65357	4.01846	4.69445	4.53948	4.93637	4.70106
GeneID:100007598;ZFIN:ZDB-GENE-121030-1	3.59132	3.59132	4.27993	4.17442	4.04219	3.59132	4.01376	3.99748	4.20099	3.98403	4.17636	4.18502	4.32098	4.17056	3.98704	3.59132	4.47111	4.41541	4.37785	4.12999	4.77129	4.32631	4.16818	4.32589	3.59132	4.26769	4.44358	4.24241
GeneID:100007608	6.37776	6.49785	6.48619	6.14889	6.06687	5.57624	6.14929	5.93442	6.36497	5.915	6.00075	6.03026	6.46929	5.80661	6.50696	7.03557	6.40604	6.69376	6.31404	5.96768	6.05366	6.09443	6.06281	6.19391	5.81767	6.16997	6.00629	6.4062
GeneID:100007612;ZFIN:ZDB-GENE-070912-368	7.30971	7.06168	7.54356	7.46735	7.55686	7.13027	7.42709	7.1132	7.17343	7.00122	7.11472	7.2029	6.66403	7.13171	7.18373	7.09007	7.00163	7.51511	7.15032	7.4191	7.37695	7.1756	7.03763	7.49838	7.31752	7.04744	7.13801	7.01695
GeneID:100007635;ZFIN:ZDB-GENE-091204-251	6.69723	6.87056	6.43956	6.59168	6.30812	6.46776	6.38854	7.03004	7.42475	7.48907	7.3204	6.99446	7.23546	7.01478	7.06987	7.43075	7.22021	7.28086	7.33995	7.45466	7.51843	7.49769	7.32099	7.01582	7.49788	7.52238	7.08336	7.73026
GeneID:100007636;ZFIN:ZDB-GENE-030131-6462	7.58402	7.01318	7.48441	7.1684	7.19514	7.08135	7.61575	7.5894	6.99814	6.79257	6.84893	7.04096	6.95084	6.62123	6.84558	6.74012	6.84931	6.76337	6.75423	6.71658	6.62036	6.72577	6.61183	6.58539	6.44118	6.16997	6.67748	6.50383
GeneID:100007653;ZFIN:ZDB-GENE-070912-548	8.7487	8.83706	8.7053	8.65808	8.80561	8.79941	8.74364	8.38485	8.73386	8.85271	8.80005	8.71491	8.74302	8.80145	8.88774	8.58264	8.82933	9.01349	8.5583	8.66311	8.51019	8.64721	8.59603	8.9176	8.69607	8.77008	8.76239	8.84515
GeneID:100007655	6.33942	6.08638	6.71159	6.73566	6.60557	6.90961	6.66932	6.39089	7.43394	7.22727	7.65255	7.35747	7.64201	7.5976	7.54433	7.19315	7.77322	7.46628	8.1918	8.1086	7.97035	8.06229	8.03231	8.59885	8.2055	8.4574	8.41574	8.41265
GeneID:100007661;ZFIN:ZDB-GENE-040801-92	6.58785	6.08638	6.48619	6.16963	6.2401	6.69786	6.51107	5.95781	5.98461	6.30151	6.62925	6.30745	6.25804	6.25467	6.24857	6.40088	6.34449	6.2027	6.6187	6.47193	6.34027	6.68092	6.42428	6.89078	6.42318	6.97124	6.60117	6.20429
GeneID:100007662;ZFIN:ZDB-GENE-071008-4	4.19387	4.71321	4.27993	4.17442	4.67458	3.59132	4.01376	4.16384	4.20099	4.61211	3.59132	4.0126	4.48039	4.40517	4.14923	4.17554	4.0363	4.00755	4.20353	4.58517	4.77129	4.32631	4.29553	4.77075	4.52988	4.64687	4.72227	5.23777
GeneID:100007670;ZFIN:ZDB-GENE-040630-8	9.11917	8.85765	8.99118	8.97679	8.97179	8.91481	9.09912	8.99817	9.14378	9.00186	8.8449	8.95062	8.71624	8.75285	8.93695	8.9118	8.99871	8.79451	9.09276	8.93038	9.04331	9.08976	9.03005	8.58291	9.06701	8.77008	8.93324	8.80004
GeneID:100007673;ZFIN:ZDB-GENE-081022-189	4.01893	4.20166	4.55633	4.17442	4.2264	4.35706	4.60858	4.57057	4.91756	4.80124	4.59144	4.94348	4.5492	4.79327	4.61967	4.30445	4.0363	4.671	4.88047	5.79405	5.29841	5.01835	4.78855	5.26368	4.95659	4.26769	4.66046	4.5046
GeneID:100007677;ZFIN:ZDB-GENE-030918-4	6.90638	7.41829	7.16416	7.18842	7.40276	7.37284	6.90314	7.35412	7.91872	7.80053	7.88557	7.78887	7.67026	7.17196	7.71755	7.69165	7.3898	7.44122	7.85371	7.55631	7.4958	7.8483	8.04305	7.74102	8.27616	8.2166	7.78721	8.25628
GeneID:100007678;ZFIN:ZDB-GENE-091118-61	5.8545	5.41247	5.49636	5.73648	5.09107	5.64898	6.47715	5.42058	5.2834	5.29565	5.42006	5.15158	5.47439	5.16196	4.81006	4.6667	5.78084	5.56378	5.78815	5.62064	5.25947	5.30809	5.24194	5.46715	5.38411	5.40095	5.40338	5.43347
GeneID:100007679;ZFIN:ZDB-GENE-030131-1517	7.48399	7.76297	7.82539	7.8458	7.7206	7.45173	7.78924	7.53787	7.57344	7.4223	7.71618	7.61635	7.54153	7.52202	7.60669	7.8062	7.51415	7.43277	7.44758	7.63892	7.6265	7.56649	7.51148	7.52374	7.37406	7.13377	7.34551	7.22533
GeneID:100007681;ZFIN:ZDB-GENE-090312-99	5.39155	5.23943	5.95114	5.64817	5.70537	5.18303	5.74589	5.38489	6.05994	5.49667	5.52573	6.09941	5.91351	5.95736	5.73659	5.21861	6.23538	6.1403	6.18555	5.96768	5.96579	6.14569	5.99584	6.1501	5.81767	5.49737	6.2115	5.88507
GeneID:100007686	7.53488	8.30856	7.26448	7.52345	7.76075	7.73774	7.37349	8.09078	8.08499	8.26487	8.02596	7.94892	8.05989	8.02153	8.03187	8.34966	8.11211	8.10392	8.45024	7.9831	8.16415	8.43351	8.45447	9.32455	9.04408	8.96973	8.66409	9.38202
GeneID:100007702;ZFIN:ZDB-GENE-030131-9814	7.11114	7.28208	7.30785	7.33917	7.44287	7.46129	7.28911	7.24796	7.20604	7.192	6.78389	6.95856	7.3379	6.85048	7.08949	6.88324	7.02764	7.00038	7.13522	6.70471	7.38519	7.05848	7.03763	7.01582	6.93368	7.04744	6.99722	7.08095
GeneID:100007703	4.01893	4.02449	3.59132	4.17442	3.59132	3.59132	4.01376	4.39585	3.59132	3.59132	4.41321	3.59132	3.59132	3.59132	3.59132	4.00583	4.21817	3.59132	3.94654	4.76978	3.59132	4.22953	3.59132	4.43658	4.01695	3.59132	3.59132	4.12441
GeneID:100007704;ZFIN:ZDB-GENE-121120-2	8.92378	8.92748	8.6858	9.1105	8.91614	9.14494	8.9552	8.75316	9.17412	9.49788	9.56475	9.61028	9.52754	9.45388	9.42095	9.4117	9.36532	9.37363	9.57502	9.49868	9.94135	9.91726	10.0458	10.7637	10.4897	10.1075	10.5167	10.8231
GeneID:100007727	5.3089	5.23943	5.61864	4.97564	5.47842	5.53825	5.24695	5.00351	5.23778	5.46537	5.6541	5.44431	5.26436	6.13512	5.19209	5.45397	5.12834	5.46082	5.44412	5.74682	5.40819	5.86733	5.90099	5.82435	5.90002	5.05414	5.63704	5.77459
GeneID:100007732;ZFIN:ZDB-GENE-080215-9	4.90285	4.78664	4.47489	5.29931	4.96984	4.03686	4.60858	5.00351	4.85362	4.80124	5.45629	4.52054	5.04886	4.91227	4.81006	5.12847	4.57132	4.59409	5.24407	5.62064	5.13425	5.33974	4.90713	5.42908	5.01289	5.40095	5.26755	4.81193
GeneID:100007738	3.59132	3.59132	3.59132	3.59132	3.59132	4.47219	3.59132	3.59132	3.59132	4.26741	3.59132	4.0126	3.59132	3.59132	3.59132	3.59132	3.59132	3.59132	4.09243	3.59132	3.59132	4.11381	3.59132	4.01846	4.32333	3.59132	4.13499	3.59132
GeneID:100007749;ZFIN:ZDB-GENE-070705-4	9.3419	9.21224	9.15838	9.24476	9.11769	8.99567	9.19451	9.2377	9.91685	9.78921	9.9387	9.76763	9.77064	9.77577	9.93301	10.1189	9.98151	9.8534	9.92709	10.0242	9.93439	9.94676	9.99561	9.92041	9.76548	10.0879	10.0844	9.79277
GeneID:100007754	4.69937	4.63355	4.6991	4.3031	4.48249	5.23362	4.18664	5.489	4.85362	4.80124	5.22069	5.05242	4.67207	3.59132	4.96957	4.80317	4.66094	4.671	5.4702	4.24917	4.99349	4.73579	5.46785	5.2185	5.01289	5.18155	4.98359	5.8637
GeneID:100007758;ZFIN:ZDB-GENE-070912-352	5.01904	4.85494	5.07895	5.17163	5.20045	4.57252	5.20213	4.84054	5.19032	4.90957	5.68428	4.94348	5.29669	5.60558	5.06397	4.80317	4.95294	5.49609	5.33389	6.02738	5.66077	5.64291	5.56696	5.50409	4.89714	4.74277	4.93637	5.04539
GeneID:100007759;ZFIN:ZDB-GENE-060223-1	3.59132	3.59132	3.59132	4.66471	4.2264	4.03686	4.42747	3.59132	3.59132	4.26741	4.30544	4.0126	4.10999	4.17056	4.54615	4.41207	5.01458	4.00755	4.37785	4.12999	3.59132	3.59132	4.29553	4.01846	4.01695	3.59132	3.59132	4.5046
GeneID:100007763;ZFIN:ZDB-GENE-100922-79	4.77198	4.54605	5.03238	4.92062	4.2264	4.35706	4.60858	5.09987	5.36972	5.7981	5.03244	5.44431	6.0967	5.93339	5.41264	5.34201	5.71552	5.71875	5.88515	6.00777	6.01044	6.04115	6.08442	7.87824	6.99529	7.01745	7.35322	7.23338
GeneID:100007768;ZFIN:ZDB-GENE-110325-1	8.19179	7.7034	8.08586	8.35771	8.23519	8.26449	7.96823	7.94042	8.2022	8.33891	7.99213	8.01983	8.09778	8.21594	7.66645	7.86955	8.01857	7.84906	7.58694	7.88251	7.68763	7.78156	7.90849	7.76246	7.99411	8.10064	8.08345	8.37693
GeneID:100007775;ZFIN:ZDB-GENE-100922-178	3.59132	4.20166	3.59132	4.00503	3.59132	3.59132	3.59132	4.39585	3.59132	4.14501	3.59132	4.0126	4.405	3.59132	4.14923	3.59132	3.59132	3.59132	4.09243	4.12999	4.15952	4.73579	4.72347	3.59132	3.59132	4.07175	3.59132	4.34106
GeneID:100007785	3.59132	3.59132	3.59132	3.59132	4.04219	3.59132	3.59132	3.59132	3.59132	3.98403	3.59132	3.59132	3.59132	3.59132	3.59132	4.00583	3.59132	3.59132	3.59132	3.59132	3.59132	3.59132	4.16818	4.19322	3.59132	4.41603	3.59132	4.24241
GeneID:100007788;ZFIN:ZDB-GENE-091204-345	5.70758	5.76215	5.78262	5.87157	5.86811	5.96183	6.31332	5.55387	6.79806	6.71972	6.62925	6.81853	6.65262	6.98114	6.31784	6.64083	6.55796	6.65028	6.2865	6.65623	6.47176	6.57443	6.37315	7.32637	6.47651	7.13377	6.96731	6.93018
GeneID:100007792;ZFIN:ZDB-GENE-050411-58	4.01893	3.59132	3.59132	3.59132	3.59132	3.59132	3.59132	3.59132	3.59132	3.59132	3.59132	3.59132	3.59132	3.59132	3.59132	3.59132	3.59132	3.59132	3.94654	3.59132	4.38985	3.59132	3.59132	3.59132	3.59132	3.59132	3.59132	3.96934
GeneID:100007793;ZFIN:ZDB-GENE-080219-39	5.17308	4.97925	5.16669	4.66471	4.67458	5.13013	4.52303	5.38489	5.23778	5.46537	5.38273	4.68361	4.72774	5.16196	4.96957	4.73738	5.28019	4.86986	6.09264	6.24288	6.15603	5.66717	5.36015	6.2153	5.92637	6.4232	6.14041	6.08184
GeneID:100007808;ZFIN:ZDB-GENE-120215-219	4.01893	5.73118	4.55633	4.41053	5.03213	4.57252	5.10693	5.18862	5.36972	5.915	5.30446	5.64944	5.62984	4.91227	5.06397	5.9743	5.07291	4.98352	5.8472	4.8241	5.04242	5.27558	6.52121	5.2185	6.22892	5.74903	5.52564	6.59506
GeneID:100007813	5.01904	4.33612	4.6991	4.41053	3.59132	4.35706	4.18664	4.16384	4.02402	4.36969	3.59132	4.0126	4.78033	4.00227	3.59132	4.17554	4.66094	4.59409	4.63666	4.43587	3.59132	4.41091	4.00057	4.19322	4.01695	4.07175	4.13499	4.5046
GeneID:100007819;ZFIN:ZDB-GENE-070912-473	4.19387	6.0375	4.87925	4.73527	5.14707	5.13013	4.42747	5.14511	5.45031	5.18095	4.92479	4.94348	5.08773	4.40517	4.68753	5.45397	4.88751	5.03612	5.21254	4.43587	4.48136	5.27558	5.50177	4.53312	5.63562	4.41603	5.07227	5.94719
GeneID:100007836;ZFIN:ZDB-GENE-050208-330	7.3857	7.64916	7.20146	7.52345	6.82037	7.14224	7.13633	6.91872	6.85425	6.62965	7.08275	6.55429	6.66403	7.49855	6.93526	6.69842	7.09067	6.77689	6.6296	7.11532	6.50277	6.66948	6.88959	6.23636	6.05087	6.49092	6.5614	6.54366
GeneID:100007842;ZFIN:ZDB-GENE-080213-5	3.59132	4.02449	4.87925	4.3031	4.2264	3.59132	4.18664	4.29027	4.33531	4.14501	4.17636	4.18502	3.95906	4.17056	3.98704	4.00583	4.47111	4.17795	3.94654	3.59132	4.15952	4.11381	4.00057	4.43658	3.59132	4.26769	3.59132	4.34106
GeneID:100007877;ZFIN:ZDB-GENE-030616-587	5.61074	6.34767	5.61864	6.10645	6.11866	6.1681	6.10501	6.02564	6.03529	5.915	6.23701	5.79839	6.61783	6.6645	5.95211	6.0212	5.61091	6.65028	6.44402	5.86185	6.32291	6.37662	6.01853	5.76632	5.66779	6.05392	6.38989	6.17041
GeneID:100007883	3.59132	3.59132	3.59132	4.00503	4.36608	4.21895	3.59132	4.16384	3.59132	3.59132	4.00641	4.18502	3.59132	4.00227	3.59132	3.59132	4.0363	3.59132	4.20353	3.97332	3.59132	3.96178	4.40187	3.59132	4.32333	3.59132	3.97688	3.59132
GeneID:100007897;ZFIN:ZDB-GENE-070424-87	6.10705	6.15653	5.78262	5.81919	6.09301	5.84545	5.88553	6.04751	6.26365	6.10264	6.17654	6.41865	6.00822	5.98091	6.3676	6.11038	6.01391	6.0749	6.13989	5.62064	5.87174	5.92782	6.3904	6.00949	6.16485	5.89323	6.34349	6.377
GeneID:100007906;ZFIN:ZDB-GENE-031113-6	7.22945	6.9883	7.26448	7.30295	7.15941	7.11819	6.91575	7.07223	6.4775	6.19664	6.43845	6.34552	6.50793	6.93501	5.92982	6.50187	6.2579	6.67942	6.20043	6.29183	6.13616	5.84654	6.42428	5.50409	5.87314	5.4501	6.04599	5.33958
GeneID:100007924;ZFIN:ZDB-GENE-070912-578	3.59132	4.33612	4.38401	4.3031	4.04219	4.03686	4.6865	4.16384	4.71203	3.59132	3.59132	3.59132	4.67207	4.49833	4.14923	4.41207	4.21817	4.17795	4.63666	4.58517	4.83154	3.96178	4.65357	4.19322	4.01695	4.41603	4.52232	3.59132
GeneID:100007926;ZFIN:ZDB-GENE-111221-4	6.0602	5.59928	5.99561	5.87157	5.70537	6.01643	5.58947	5.8365	5.93194	5.46537	5.71376	5.82625	6.17975	5.57412	5.9956	6.2142	5.45656	5.80354	5.86631	5.56648	5.74392	5.33974	5.56696	5.6419	5.60262	5.58688	5.46601	5.8637
GeneID:100007935	4.53412	3.59132	3.99139	3.59132	4.48249	3.59132	4.31792	3.59132	3.59132	3.98403	3.59132	4.18502	4.22488	3.59132	4.54615	4.50598	4.0363	4.00755	3.59132	4.12999	3.59132	4.41091	3.59132	3.59132	4.61601	3.59132	4.66046	4.5046
GeneID:100007937;ZFIN:ZDB-GENE-070912-289	4.32668	4.44827	4.55633	4.58822	3.59132	4.21895	4.31792	3.99748	4.20099	4.45902	4.66816	4.42522	4.22488	4.17056	3.98704	4.73738	4.0363	4.50968	4.20353	4.12999	4.56335	4.55609	4.16818	4.90151	4.32333	4.26769	4.72227	4.42727
GeneID:100007939;ZFIN:ZDB-GENE-110518-1	5.8545	5.9607	5.28692	5.07793	5.70537	5.18303	4.82522	5.95781	6.64693	6.36724	6.09149	6.34552	6.28815	5.98091	5.76236	6.32921	6.34449	5.71875	6.18555	6.17477	6.23272	6.58667	6.86538	6.50171	6.75968	6.78761	6.24571	6.58238
GeneID:100007940;ZFIN:ZDB-GENE-070912-11	3.59132	3.59132	3.99139	3.59132	3.59132	3.59132	4.01376	3.59132	4.33531	3.59132	3.59132	3.59132	3.59132	3.59132	3.59132	3.59132	3.59132	3.59132	3.59132	3.59132	3.59132	3.59132	3.59132	3.59132	3.59132	3.59132	4.52232	4.24241
GeneID:100007948	3.59132	4.02449	3.59132	3.59132	3.59132	3.59132	3.59132	4.71525	3.59132	4.14501	3.59132	4.0126	3.59132	4.00227	4.37555	4.17554	3.59132	4.50968	3.59132	3.59132	3.59132	3.59132	3.59132	4.01846	4.01695	3.59132	3.59132	3.59132
GeneID:100007955;ZFIN:ZDB-GENE-030616-589	3.59132	3.59132	3.59132	3.59132	3.59132	3.59132	3.59132	3.99748	4.02402	3.59132	3.59132	3.59132	4.10999	4.17056	3.59132	4.00583	3.59132	3.59132	3.59132	3.59132	3.59132	3.59132	4.49468	3.59132	3.59132	4.26769	4.52232	3.96934
GeneID:100007963;ZFIN:ZDB-GENE-050208-448	4.62061	4.54605	3.99139	4.00503	4.67458	4.35706	4.6865	4.39585	4.02402	3.98403	4.30544	3.59132	4.78033	4.58178	4.37555	4.6667	4.21817	4.59409	4.09243	4.43587	4.28502	4.22953	4.49468	4.01846	4.61601	4.98452	4.44358	4.12441
GeneID:100007966	4.77198	4.97925	5.07895	5.21575	4.83307	4.66224	5.15552	5.55387	4.44735	5.14006	5.03244	5.05242	5.04886	4.65782	5.10831	4.80317	5.23174	4.80796	5.41748	4.71224	4.83154	5.01835	5.1105	4.61952	4.83407	4.91008	5.02883	5.23777
GeneID:100007972	4.62061	4.33612	3.99139	4.50426	4.48249	4.57252	4.42747	4.48801	4.20099	4.85685	3.59132	4.18502	4.10999	3.59132	3.59132	3.59132	4.35611	4.00755	4.09243	4.34881	3.99439	4.62009	4.65357	4.53312	4.43366	4.26769	4.35576	4.5046
GeneID:100007978;ZFIN:ZDB-GENE-060503-68	4.01893	4.02449	3.99139	4.50426	4.5839	4.21895	4.31792	4.64582	4.85362	4.14501	4.17636	4.75529	4.48039	4.72797	4.81006	4.17554	4.81764	4.41541	5.33389	5.01645	4.94223	4.48681	5.19976	5.50409	4.83407	4.26769	4.83502	4.81193
GeneID:100007990;ZFIN:ZDB-GENE-030616-586	4.43749	4.02449	4.47489	4.66471	4.36608	3.59132	4.60858	3.59132	4.63244	4.61211	4.92479	5.1981	4.72774	4.40517	4.68753	4.41207	4.47111	4.671	4.9228	4.65094	4.63809	4.73579	4.40187	4.69821	4.83407	4.26769	4.93637	4.5046
GeneID:100008009;ZFIN:ZDB-GENE-000427-2	3.59132	4.20166	3.59132	4.00503	3.59132	3.59132	3.59132	3.59132	3.59132	4.26741	4.59144	4.60588	4.22488	4.00227	3.98704	4.41207	4.0363	4.50968	5.59303	5.5099	5.82209	5.64291	5.36015	6.17218	5.66779	4.53948	5.49618	5.20178
GeneID:100008030	4.53412	4.02449	4.76291	4.3031	3.59132	4.03686	4.18664	4.16384	4.33531	4.14501	3.59132	3.59132	4.48039	4.40517	3.98704	4.92303	4.21817	4.17795	4.63666	4.43587	3.59132	4.22953	4.29553	4.32589	4.52988	3.59132	4.25525	4.42727
GeneID:100008037;ZFIN:ZDB-GENE-050420-355	3.59132	3.59132	3.59132	3.59132	3.59132	4.03686	3.59132	3.59132	3.59132	3.59132	3.59132	3.59132	3.59132	3.59132	3.59132	3.59132	3.59132	3.59132	3.59132	3.59132	3.59132	3.59132	3.59132	3.59132	3.59132	3.59132	3.59132	3.59132
GeneID:100008047;ZFIN:ZDB-GENE-050208-474	6.25941	5.63355	5.64745	5.55333	6.04022	5.78319	5.88553	6.32166	5.66494	5.9805	5.95297	6.14363	5.79016	5.11631	6.19423	6.2142	6.09182	6.0749	5.74726	5.9052	6.63439	5.96667	5.99584	6.1501	5.63562	5.49737	5.83456	5.8199
GeneID:100008066	4.43749	4.33612	4.47489	3.59132	4.2264	3.59132	3.59132	4.29027	3.59132	4.36969	4.50723	4.0126	3.95906	3.59132	4.27253	4.00583	4.95294	4.00755	4.37785	4.12999	4.56335	4.55609	4.00057	4.32589	3.59132	4.07175	4.13499	4.24241
GeneID:100008068;ZFIN:ZDB-GENE-080721-17	5.46897	4.91894	5.03238	5.52007	5.03213	5.07464	4.82522	4.95194	5.90481	6.08304	5.6232	5.93215	5.65399	5.72424	5.92982	5.71121	6.38583	5.62803	5.88515	6.06576	6.17561	6.14569	5.77204	6.10483	5.66779	6.16997	5.92319	5.98706
GeneID:100008070;ZFIN:ZDB-GENE-030131-7730	13.8395	13.7136	13.7722	13.756	13.9366	13.9129	13.6194	13.7913	13.1129	13.0637	13.0971	13.2093	13.1547	13.3896	12.727	12.961	12.9747	13.163	12.4894	12.6221	12.7262	12.4503	12.8167	12.5345	12.6624	12.3503	12.6351	12.5802
GeneID:100008084;ZFIN:ZDB-GENE-060503-317	3.59132	3.59132	3.59132	3.59132	3.59132	3.59132	3.59132	4.16384	3.59132	3.59132	3.59132	3.59132	3.59132	3.59132	3.59132	3.59132	3.59132	3.59132	3.59132	3.59132	3.59132	3.59132	3.59132	3.59132	3.59132	3.59132	3.59132	3.59132
GeneID:100008088;ZFIN:ZDB-GENE-071004-54	4.01893	3.59132	3.59132	4.00503	3.59132	4.35706	3.59132	3.59132	4.20099	3.59132	3.59132	4.18502	3.59132	3.59132	4.14923	3.59132	3.59132	3.59132	3.59132	3.59132	3.59132	3.59132	4.00057	3.59132	3.59132	3.59132	3.59132	3.59132
GeneID:100008100;ZFIN:ZDB-GENE-080206-1	3.59132	4.44827	3.99139	3.59132	4.04219	4.03686	3.59132	3.99748	4.02402	4.14501	4.00641	3.59132	3.59132	3.59132	4.14923	4.50598	4.0363	4.30738	4.74171	3.97332	4.56335	4.41091	3.59132	3.59132	3.59132	3.59132	3.59132	4.12441
GeneID:100008101;ZFIN:ZDB-GENE-990415-184	4.32668	4.63355	4.87925	3.59132	4.67458	4.21895	4.52303	4.48801	4.54503	5.18095	4.41321	4.0126	4.10999	4.49833	4.75075	4.86486	4.66094	4.671	4.79016	4.34881	4.38985	4.83892	4.40187	4.01846	4.19111	3.59132	4.13499	4.75809
GeneID:100008304;ZFIN:ZDB-GENE-071004-23	4.43749	3.59132	4.27993	4.00503	4.04219	3.59132	4.01376	3.59132	3.59132	3.59132	4.41321	4.18502	3.95906	4.40517	3.59132	3.59132	3.59132	3.59132	3.94654	3.59132	3.59132	3.59132	4.00057	3.59132	3.59132	3.59132	3.59132	3.96934
GeneID:100008366	4.53412	4.02449	4.6991	4.50426	4.67458	4.81911	4.94697	4.29027	5.0891	5.33154	5.34423	4.822	5.08773	4.91227	5.06397	4.86486	5.23174	4.98352	5.78815	6.32353	6.70249	6.04115	6.10569	6.2571	6.29012	6.05392	6.10343	6.26963
GeneID:100008368;ZFIN:ZDB-GENE-120511-4	6.69723	6.28687	6.32422	6.63645	5.63411	6.46776	6.29386	6.11108	6.53052	6.31824	5.85197	6.53804	6.24274	6.31074	6.30085	6.17362	6.46497	6.18222	6.06021	6.24288	6.64828	6.40468	6.3019	5.82435	6.20789	6.27691	6.00629	6.02577
GeneID:100008376;ZFIN:ZDB-GENE-030131-5336	4.19387	5.23943	4.63058	4.17442	5.03213	4.66224	4.18664	4.39585	6.84041	6.60281	6.83616	6.34552	6.90371	6.51473	7.03992	6.58077	7.10294	7.14234	8.40402	8.43031	8.61506	9.03364	8.84627	9.09943	8.95775	9.24471	8.89173	9.01035
GeneID:100008445;ZFIN:ZDB-GENE-090313-278	4.43749	5.14241	4.38401	4.3031	4.83307	5.01625	4.01376	5.61557	4.71203	5.05358	5.55906	4.822	5.19691	5.06874	4.96957	4.6667	4.35611	4.74193	4.69067	4.43587	4.38985	5.09797	5.36015	4.61952	4.89714	6.3024	4.44358	5.8637
GeneID:100008541;ZFIN:ZDB-GENE-030131-1187	3.59132	4.20166	3.59132	3.59132	3.59132	3.59132	3.59132	3.59132	4.78538	4.36969	4.73892	4.822	5.32817	4.85451	4.96957	5.45397	4.74251	4.92823	6.18555	6.90433	6.48735	6.76924	6.52121	5.7056	6.42318	5.92694	6.6898	6.28549
GeneID:100008558;ZFIN:ZDB-GENE-121026-2	4.62061	5.56407	4.47489	4.50426	4.67458	4.81911	4.6865	5.31021	5.14083	5.40028	5.71376	5.51646	4.67207	4.91227	4.75075	5.41777	5.01458	5.59631	5.72632	4.87562	5.08927	5.24216	5.6881	5.87992	5.56874	6.25095	5.63704	6.02577
GeneID:100008568;ZFIN:ZDB-GENE-070122-3	10.0171	9.94904	10.0891	10.0951	9.97188	9.87545	10.0393	9.90482	9.48032	9.54551	9.41988	9.59298	9.69178	9.73133	9.68846	9.84953	9.59617	9.61398	9.17391	9.35435	9.31841	9.33806	9.3153	9.1189	8.81263	9.13816	9.11556	9.04715
GeneID:100008569;ZFIN:ZDB-GENE-070122-5	3.59132	3.59132	3.59132	3.59132	3.59132	3.59132	3.59132	3.59132	3.59132	3.59132	3.59132	3.59132	3.59132	3.59132	3.59132	3.59132	3.59132	3.59132	3.94654	3.59132	3.59132	3.59132	3.59132	3.59132	3.59132	3.59132	3.59132	3.59132
GeneID:100008592;ZFIN:ZDB-GENE-070202-6	4.62061	4.33612	4.27993	4.3031	4.2264	4.88905	4.42747	4.77991	4.33531	4.90957	4.8048	5.10309	5.04886	4.65782	5.37858	4.73738	5.32675	4.74193	5.00268	4.24917	4.99349	4.67976	4.16818	4.43658	4.83407	4.26769	4.25525	4.42727
GeneID:100009619;ZFIN:ZDB-GENE-070207-1	6.84005	6.97569	6.69852	6.99722	7.03335	7.23454	7.26966	6.81044	8.3498	7.94468	8.17911	8.24364	8.20192	8.32643	7.71126	8.15518	7.89763	8.07714	7.54198	7.93368	8.05515	7.80243	7.51922	6.92946	7.09985	6.97124	6.77316	6.53051
GeneID:100009620;ZFIN:ZDB-GENE-070207-2	3.59132	3.59132	3.59132	3.59132	4.2264	3.59132	3.59132	3.59132	3.59132	3.59132	3.59132	3.59132	3.59132	3.59132	3.59132	3.59132	3.59132	3.59132	3.59132	3.59132	3.59132	3.96178	3.59132	3.59132	3.59132	3.59132	3.59132	3.59132
GeneID:100009621;ZFIN:ZDB-GENE-070207-3	4.01893	3.59132	3.59132	3.59132	3.59132	3.59132	3.59132	3.59132	3.59132	3.59132	3.59132	3.59132	3.95906	3.59132	3.59132	3.59132	3.59132	3.59132	3.59132	3.59132	3.59132	3.59132	3.59132	3.59132	4.19111	3.59132	3.59132	3.59132
GeneID:100009622;ZFIN:ZDB-GENE-070209-116	7.20866	6.66532	6.91706	6.63645	6.83562	7.38294	6.71351	6.04751	6.42238	6.64287	6.09149	6.7915	6.31761	7.162	6.0583	6.3107	6.36531	6.18222	6.56287	6.56711	6.81733	6.28885	6.55208	6.51885	6.47651	6.9555	6.62707	6.20429
GeneID:100009623;ZFIN:ZDB-GENE-070209-125	8.12157	7.7034	8.09575	8.11405	8.20064	8.20332	8.09471	8.03357	7.995	7.68521	7.82277	8.05964	7.9989	8.11176	7.58621	7.7263	7.91158	7.95884	7.73403	7.63892	7.68763	7.64953	7.52691	7.62092	7.61963	7.54349	7.76434	7.50993
GeneID:100009626;ZFIN:ZDB-GENE-070209-134	4.43749	5.09063	3.99139	4.3031	4.5839	4.35706	4.75835	4.39585	6.4954	6.47524	6.40394	5.90645	6.17975	6.49883	6.79851	6.45229	6.81976	6.49473	6.70364	7.08833	6.86551	6.74767	6.93681	6.6333	7.16551	6.49092	7.06466	6.99812
GeneID:100009628;ZFIN:ZDB-GENE-081105-99	4.01893	4.63355	4.47489	4.50426	4.67458	4.21895	5.00294	3.99748	4.44735	4.67952	4.17636	4.52054	4.405	4.65782	4.68753	4.50598	4.57132	4.86986	4.57916	3.59132	4.48136	4.48681	4.16818	4.43658	4.69445	4.53948	4.66046	3.59132
GeneID:100009630;ZFIN:ZDB-GENE-070209-170	6.17444	6.42479	6.32422	6.37913	6.35166	6.1681	6.65428	6.15186	6.28452	6.02246	6.23701	6.57035	6.062	5.85879	5.86063	6.41823	5.98691	6.0749	5.9929	6.00777	5.71679	6.31873	6.35568	6.00949	5.87314	5.89323	5.55442	6.47663
GeneID:100009631;ZFIN:ZDB-GENE-070209-173	7.75818	7.43673	7.40685	7.06385	7.46251	7.33169	7.21985	7.49216	7.25877	7.1093	6.78389	7.08598	7.14946	7.27709	7.47913	7.42231	7.60294	7.46628	7.52475	7.22669	7.72698	7.68931	7.53456	6.90379	7.3271	6.9555	7.04572	6.98862
GeneID:100009635;ZFIN:ZDB-GENE-030131-4505	7.65471	7.77748	7.93421	7.62945	7.501	7.26766	7.68329	7.42075	7.66202	7.49631	7.45104	7.60869	7.38648	7.47468	7.5999	7.58236	7.37977	7.63038	7.65711	7.91343	7.8148	7.8076	7.79223	7.82491	7.52307	7.90293	7.9531	8.01256
GeneID:100009637;ZFIN:ZDB-GENE-070209-220	6.69723	5.93409	6.37483	6.48127	6.47463	6.30457	6.6237	6.09022	6.28452	6.19664	6.31371	6.8839	6.85496	6.49883	6.67344	6.48554	5.4148	6.09706	7.09674	6.54057	6.57742	7.09294	6.77719	6.058	6.84266	7.03252	6.76155	6.34716
GeneID:100009638;ZFIN:ZDB-GENE-070209-223	4.01893	5.41247	4.6991	4.73527	4.75708	4.88905	4.52303	5.34812	5.32733	5.93719	4.92479	5.15158	4.92318	4.17056	5.01779	4.80317	4.81764	5.13435	5.6834	5.01645	4.83154	5.40065	6.18758	7.27743	6.45896	5.71036	6.2115	6.6324
GeneID:100009639;ZFIN:ZDB-GENE-070209-232	5.79769	6.55023	5.97356	5.79219	6.5876	6.631	5.62231	6.79788	6.82643	7.09981	6.48865	6.69262	6.25804	5.43978	6.09855	6.53397	6.23538	6.24277	6.59663	5.77064	6.47176	6.40468	7.01584	6.86438	7.18674	7.22829	6.61418	7.06296
GeneID:100009640;ZFIN:ZDB-GENE-070209-253	9.02479	9.37338	9.17245	8.98818	9.04497	9.1271	9.10185	9.04096	8.91792	9.02445	9.01153	8.76387	9.07139	8.98936	9.01795	8.86914	8.87269	8.7307	9.0333	9.01582	8.7703	9.0137	9.11384	8.86255	8.83618	8.73851	8.60108	8.89395
GeneID:100009641;ZFIN:ZDB-GENE-070209-256	5.12403	5.14241	5.61864	5.21575	5.47842	5.13013	5.29013	5.42058	4.78538	5.05358	5.03244	5.64944	5.00857	5.11631	5.01779	5.41777	5.01458	5.56378	5.27477	5.14112	5.17751	5.13575	5.39711	5.2185	5.49813	5.34975	4.98359	5.40297
GeneID:100009643;ZFIN:ZDB-GENE-070209-265	3.59132	4.02449	3.59132	4.17442	4.2264	3.59132	3.59132	3.59132	3.59132	3.98403	3.59132	3.59132	3.59132	3.59132	3.98704	3.59132	3.59132	3.59132	4.29652	3.97332	3.59132	3.59132	3.59132	4.53312	4.52988	4.26769	3.97688	3.96934
GeneID:100009644;ZFIN:ZDB-GENE-070209-268	4.32668	4.71321	4.15532	4.86254	4.96984	3.59132	4.01376	4.39585	3.59132	4.14501	4.17636	4.68361	4.22488	4.00227	4.14923	3.59132	4.47111	4.41541	3.59132	3.59132	3.59132	4.48681	4.16818	4.32589	3.59132	4.07175	3.97688	4.42727
GeneID:100009645;ZFIN:ZDB-GENE-070209-271	7.18756	7.14276	7.4227	7.50765	7.67929	7.27854	7.12554	7.42886	7.24838	6.99097	7.4427	7.25303	7.0665	6.87515	7.82045	7.42231	7.25358	7.13191	6.92266	7.33762	7.2473	7.19158	7.27599	6.7391	6.78789	6.9555	6.54789	6.36216
GeneID:100009646;ZFIN:ZDB-GENE-070209-274	8.71244	8.53434	8.94001	8.85452	8.80944	8.94227	8.78511	8.76598	9.23556	9.32669	9.33262	9.17914	9.23497	9.31131	9.31329	9.0922	9.39039	9.59148	9.88849	9.66049	9.65651	9.59972	9.66168	9.84894	9.60047	9.53972	9.86208	9.64161
GeneID:100009648;ZFIN:ZDB-GENE-070209-292	7.35768	7.49946	7.11611	7.45091	7.27519	7.38294	7.27942	7.45293	7.44307	7.55978	7.33853	7.28228	7.2876	7.13171	7.57931	7.2516	7.11511	7.36329	7.03291	7.05153	6.94607	7.29862	7.21049	7.05128	6.93368	7.0768	6.98732	7.55551
GeneID:100009650;ZFIN:ZDB-GENE-070209-32	5.70758	5.03635	5.2482	5.33899	5.47842	5.98941	5.55575	5.27105	5.2834	5.52722	5.82546	5.61747	5.97113	6.54599	5.73659	5.84929	5.98691	5.85717	6.06021	5.64688	6.23272	5.90796	6.12663	5.12249	6.16485	5.95983	6.12205	5.4923
GeneID:100009651;ZFIN:ZDB-GENE-070209-41	3.59132	3.59132	4.27993	4.00503	4.48249	4.03686	4.01376	4.64582	4.54503	3.59132	4.30544	3.59132	4.10999	4.00227	4.54615	4.17554	4.66094	4.30738	3.94654	4.12999	3.99439	4.22953	4.16818	4.90151	4.19111	4.64687	4.72227	4.24241
GeneID:100009653;ZFIN:ZDB-GENE-070209-47	6.53823	7.26151	6.16014	6.21018	6.37293	6.85228	6.69893	6.40766	7.18438	7.21853	7.22615	7.02947	7.00539	6.73378	6.86854	7.32598	6.71118	6.8426	7.20919	7.28323	7.26528	7.25373	7.23893	6.82385	7.57216	7.25418	7.13801	7.67827
GeneID:100009654;ZFIN:ZDB-GENE-070209-50	4.01893	4.63355	4.93279	5.07793	4.67458	4.81911	4.88789	4.95194	6.89496	7.13741	7.27406	7.14032	7.39329	7.77727	7.51572	7.37933	7.76555	7.50709	9.15544	9.12752	9.17683	9.18399	9.32413	9.35066	9.34074	9.4055	9.47647	9.48617
GeneID:100009655;ZFIN:ZDB-GENE-070209-53	3.59132	4.33612	3.99139	4.58822	4.48249	4.21895	3.59132	4.48801	4.85362	4.90957	4.73892	4.52054	4.83022	4.17056	4.54615	4.41207	4.35611	4.00755	5.0405	4.76978	4.63809	5.20776	4.72347	4.53312	4.61601	5.18155	4.52232	5.04539
GeneID:100009656;ZFIN:ZDB-GENE-030131-7293	8.0419	7.77748	8.0759	8.21943	7.76865	7.72987	8.00384	8.07024	7.35873	7.39933	7.60103	7.46331	7.71435	8.23022	7.7669	7.91828	7.76555	7.98214	7.63588	7.90832	7.58424	7.63214	7.69328	7.81811	7.58816	7.97449	8.22403	8.22447
GeneID:100009657;ZFIN:ZDB-GENE-070209-74	7.68504	6.93717	6.99368	7.52345	7.29726	7.54459	7.42709	7.38782	7.56511	7.1093	7.34751	7.42889	7.40006	7.45854	7.55843	7.544	7.96607	7.44122	7.64654	7.71116	7.60553	7.35637	7.49589	8.01542	7.46358	8.249	8.32503	7.61821
GeneID:100009658;ZFIN:ZDB-GENE-070209-77	8.81516	8.43732	8.67266	8.91844	8.739	8.63239	8.60385	8.18929	8.51418	8.37455	8.48483	8.67159	8.73504	9.12281	8.63285	8.39766	8.67866	8.48006	8.64563	8.78497	8.77966	8.83578	8.54787	8.51731	8.36682	7.98223	8.6043	8.01722
GeneID:100009659;ZFIN:ZDB-GENE-070209-83	8.84226	8.98475	8.86112	9.04656	9.11461	9.30155	8.86462	9.01167	8.7955	8.68947	8.77046	8.72554	8.88923	8.65749	8.77798	8.70554	8.49657	8.72382	8.71035	8.63251	8.58689	8.49559	8.49021	8.56273	8.45646	8.3893	8.53855	8.53436
GeneID:100009661;ZFIN:ZDB-GENE-070209-98	10.2698	10.1049	10.4052	10.2343	10.096	9.97183	10.3128	10.0414	9.80325	9.66852	9.74788	9.64614	9.66124	9.75454	9.84269	9.80821	9.57008	9.83756	9.62553	9.79359	9.42762	9.48692	9.43006	9.12166	9.18701	9.12078	9.47296	9.24423
GeneID:100009663;ZFIN:ZDB-GENE-070209-65	6.0602	5.9607	6.17937	6.37913	6.19281	6.30457	6.40672	6.15186	6.36497	6.41456	6.58394	6.00639	6.60603	6.62123	6.19423	6.61112	6.34449	6.40991	6.91381	7.24307	6.93484	7.02316	6.80296	7.37368	6.81554	6.98681	7.33777	7.24139
GeneID:100033386;ZFIN:ZDB-GENE-051212-2	3.59132	4.63355	4.38401	3.59132	4.2264	3.59132	4.52303	4.39585	4.63244	4.61211	4.00641	4.18502	3.59132	4.17056	4.54615	4.00583	3.59132	4.00755	4.09243	4.92468	4.48136	4.62009	4.00057	3.59132	4.61601	4.26769	4.66046	4.24241
GeneID:100033387;ZFIN:ZDB-GENE-070103-4	9.11362	8.85082	8.98056	8.89443	8.81705	8.98581	8.9999	8.84055	8.74493	8.72975	8.74702	8.83758	8.82802	9.15806	8.69775	8.52881	8.64571	8.82377	8.5583	8.59492	8.51019	8.72834	8.3197	7.90417	7.86895	7.82762	8.13334	8.10723
GeneID:100033461;miRBase:MI0001380;ZFIN:ZDB-GENE-041217-12	3.59132	3.59132	3.99139	3.59132	3.59132	4.03686	4.18664	4.16384	4.02402	4.14501	4.00641	3.59132	3.59132	3.59132	3.59132	4.30445	3.59132	4.00755	3.94654	4.12999	3.59132	3.59132	4.16818	3.59132	4.01695	4.07175	3.97688	3.59132
GeneID:100033462;miRBase:MI0001381;ZFIN:ZDB-GENE-041217-8	5.9613	6.22325	5.833	6.10645	5.55866	5.90491	6.47715	6.02564	6.4775	6.23249	5.95297	6.43635	6.13053	6.00405	6.31784	6.2142	6.42596	6.18222	6.34103	6.1572	5.94289	6.30387	6.50552	5.6419	5.34362	6.35199	5.90158	5.79744
GeneID:100033488;miRBase:MI0002122;ZFIN:ZDB-GENE-090929-245	3.59132	3.59132	3.59132	3.59132	3.59132	3.59132	3.59132	3.59132	3.59132	3.98403	3.59132	3.59132	3.59132	3.59132	3.59132	3.59132	3.59132	3.59132	3.59132	3.59132	3.59132	3.59132	3.59132	3.59132	3.59132	3.59132	3.59132	3.59132
GeneID:100033515;miRBase:MI0002156;ZFIN:ZDB-GENE-090929-272	3.59132	3.59132	3.59132	3.59132	3.59132	3.59132	3.59132	3.59132	3.59132	3.59132	3.59132	3.59132	3.95906	3.59132	3.59132	3.59132	3.59132	3.59132	3.59132	3.59132	3.59132	3.59132	3.59132	3.59132	3.59132	3.59132	3.59132	3.59132
GeneID:100033516;miRBase:MI0002157;ZFIN:ZDB-GENE-090929-273	3.59132	3.59132	3.59132	3.59132	3.59132	3.59132	3.59132	3.59132	3.59132	3.59132	3.59132	3.59132	3.59132	3.59132	3.59132	3.59132	3.59132	3.59132	3.59132	3.59132	3.59132	3.96178	3.59132	3.59132	3.59132	3.59132	3.59132	3.59132
GeneID:100033526;miRBase:MI0002177;ZFIN:ZDB-GENE-090929-283	5.39155	4.63355	5.52806	4.41053	5.34741	5.13013	4.42747	5.00351	3.59132	4.14501	4.30544	4.99932	4.48039	4.58178	4.14923	4.00583	4.57132	4.80796	4.83633	4.8241	4.15952	4.11381	3.59132	4.19322	4.19111	3.59132	4.13499	3.96934
GeneID:100033532;miRBase:MI0001732;ZFIN:ZDB-GENE-090929-37	5.22012	5.32905	5.61864	4.73527	4.96984	5.45865	5.00294	5.52185	4.63244	5.25864	5.45629	4.52054	4.72774	4.65782	4.68753	4.80317	4.74251	4.74193	4.51753	4.34881	4.28502	4.93245	5.39711	4.43658	4.01695	3.59132	4.52232	4.24241
GeneID:100033535;miRBase:MI0001860;ZFIN:ZDB-GENE-041217-26	4.01893	3.59132	3.99139	4.66471	4.04219	4.47219	4.42747	4.16384	3.59132	3.59132	3.59132	3.59132	3.59132	4.00227	3.59132	3.59132	4.35611	3.59132	3.59132	3.59132	3.59132	4.11381	4.00057	3.59132	4.19111	3.59132	4.25525	3.59132
GeneID:100033538;miRBase:MI0001863;ZFIN:ZDB-GENE-081203-2	3.59132	4.20166	3.59132	3.59132	3.59132	3.59132	3.59132	3.59132	3.59132	3.59132	3.59132	3.59132	3.59132	3.59132	3.59132	3.59132	4.0363	3.59132	3.59132	3.59132	3.59132	3.59132	3.59132	3.59132	3.59132	3.59132	3.59132	3.59132
GeneID:100033539;miRBase:MI0001865;ZFIN:ZDB-GENE-081203-3	5.90897	5.63355	5.95114	5.33899	5.89838	6.1681	5.55575	6.1718	4.91756	4.53909	4.41321	4.75529	4.87775	4.72797	5.06397	5.17442	4.0363	4.92823	4.74171	4.76978	4.63809	3.59132	4.96167	4.83825	4.19111	4.07175	4.83502	4.5046
GeneID:100033541;miRBase:MI0001867;ZFIN:ZDB-GENE-081203-6	3.59132	3.59132	4.27993	3.59132	3.59132	3.59132	3.59132	3.59132	3.59132	3.59132	3.59132	3.59132	3.59132	3.59132	3.59132	3.59132	3.59132	3.59132	3.59132	3.59132	3.59132	3.59132	3.59132	3.59132	3.59132	3.59132	3.59132	3.59132
GeneID:100033545;miRBase:MI0001872;ZFIN:ZDB-GENE-081203-16	3.59132	4.20166	4.15532	3.59132	4.75708	4.47219	3.59132	3.99748	4.02402	3.98403	3.59132	3.59132	4.10999	3.59132	4.46552	4.50598	3.59132	4.17795	3.94654	3.97332	3.99439	3.59132	4.40187	3.59132	4.32333	4.07175	3.59132	3.59132
GeneID:100033546;miRBase:MI0001873;ZFIN:ZDB-GENE-081203-17	4.01893	4.33612	3.59132	4.80096	3.59132	4.47219	4.18664	3.99748	4.44735	4.14501	4.17636	3.59132	4.22488	4.29842	4.27253	4.59008	4.0363	4.50968	4.63666	4.51394	4.15952	4.11381	4.00057	4.32589	4.69445	4.41603	4.59415	4.5046
GeneID:100033549;miRBase:MI0001876;ZFIN:ZDB-GENE-081203-23	4.53412	4.44827	4.27993	4.50426	4.04219	4.21895	3.59132	4.16384	4.63244	4.53909	4.66816	4.42522	4.61278	4.49833	3.98704	4.17554	4.47111	4.30738	4.37785	4.76978	4.15952	4.73579	4.00057	4.96113	4.43366	4.41603	4.35576	4.75809
GeneID:100033564;miRBase:MI0001891;ZFIN:ZDB-GENE-081208-10	3.59132	4.02449	3.59132	3.59132	3.59132	3.59132	4.01376	4.29027	3.59132	3.59132	4.00641	3.59132	3.95906	4.00227	3.98704	3.59132	3.59132	3.59132	3.59132	3.59132	3.59132	3.59132	3.59132	3.59132	3.59132	3.59132	4.25525	3.96934
GeneID:100033566;miRBase:MI0001893;ZFIN:ZDB-GENE-081208-12	3.59132	3.59132	3.59132	3.59132	3.59132	3.59132	3.59132	3.59132	3.59132	3.59132	4.17636	3.59132	3.59132	3.59132	3.59132	3.59132	3.59132	3.59132	3.59132	3.59132	3.59132	3.59132	3.59132	3.59132	3.59132	3.59132	3.59132	3.59132
GeneID:100033568;miRBase:MI0001895;ZFIN:ZDB-GENE-041228-16	6.52128	6.69654	6.61741	6.78936	6.5876	6.64802	6.98919	6.89536	6.51307	5.74827	6.09149	6.18646	6.21161	5.57412	6.01683	5.84929	6.50291	6.30077	6.45637	6.1572	6.37433	5.94739	6.48964	6.058	6.18654	6.57639	6.06541	6.25358
GeneID:100033576;miRBase:MI0001903;ZFIN:ZDB-GENE-050103-6	3.59132	3.59132	3.99139	3.59132	3.59132	3.59132	3.59132	3.59132	3.59132	3.59132	3.59132	3.59132	3.59132	3.59132	3.59132	3.59132	3.59132	3.59132	3.59132	3.59132	3.59132	3.59132	3.59132	3.59132	3.59132	3.59132	3.59132	3.59132
GeneID:100033580;miRBase:MI0001907;ZFIN:ZDB-GENE-050103-7	3.59132	3.59132	3.59132	3.59132	3.59132	3.59132	4.01376	3.59132	3.59132	3.59132	3.59132	3.59132	3.59132	3.59132	3.59132	3.59132	3.59132	3.59132	3.59132	3.59132	3.59132	3.59132	3.59132	3.59132	3.59132	3.59132	3.59132	3.59132
GeneID:100033582;miRBase:MI0001909;ZFIN:ZDB-GENE-081209-2	3.59132	3.59132	3.59132	4.17442	3.59132	3.59132	3.59132	4.16384	3.59132	3.59132	3.59132	3.59132	3.59132	3.59132	4.14923	3.59132	3.59132	3.59132	3.59132	3.97332	3.59132	3.59132	3.59132	4.19322	3.59132	3.59132	3.97688	3.96934
GeneID:100033583;miRBase:MI0001910;ZFIN:ZDB-GENE-050103-9	3.59132	3.59132	3.99139	3.59132	3.59132	3.59132	3.59132	3.59132	4.20099	3.59132	3.59132	3.59132	3.95906	3.59132	3.59132	3.59132	3.59132	3.59132	3.59132	3.59132	3.59132	3.59132	4.00057	3.59132	3.59132	3.59132	3.59132	3.59132
GeneID:100033586;miRBase:MI0001913;ZFIN:ZDB-GENE-050103-10	3.59132	3.59132	3.59132	3.59132	3.59132	3.59132	3.59132	3.59132	3.59132	3.59132	4.00641	3.59132	3.59132	3.59132	3.59132	3.59132	3.59132	3.59132	3.59132	3.59132	3.59132	3.59132	3.59132	3.59132	3.59132	3.59132	3.59132	3.59132
GeneID:100033591;miRBase:MI0001919;ZFIN:ZDB-GENE-081209-8	4.01893	3.59132	3.59132	4.17442	4.36608	4.03686	4.31792	3.99748	4.63244	3.59132	3.59132	4.18502	3.59132	3.59132	3.98704	4.59008	4.0363	3.59132	3.59132	3.97332	3.59132	3.96178	3.59132	3.59132	4.19111	3.59132	3.59132	3.59132
GeneID:100033593;miRBase:MI0001921;ZFIN:ZDB-GENE-050103-11	3.59132	3.59132	3.59132	3.59132	3.59132	3.59132	3.59132	3.59132	3.59132	3.59132	3.59132	3.59132	3.59132	3.59132	3.59132	3.59132	3.59132	4.00755	3.59132	3.59132	3.59132	3.59132	3.59132	4.01846	4.43366	3.59132	3.59132	3.59132
GeneID:100033599;miRBase:MI0001928;ZFIN:ZDB-GENE-050103-13	3.59132	3.59132	3.59132	3.59132	3.59132	3.59132	3.59132	3.59132	3.59132	3.98403	3.59132	3.59132	3.59132	3.59132	3.59132	3.59132	3.59132	3.59132	3.59132	3.59132	3.59132	3.59132	3.59132	3.59132	3.59132	3.59132	3.59132	3.59132
GeneID:100033602;miRBase:MI0001931;ZFIN:ZDB-GENE-081210-10	3.59132	3.59132	3.59132	3.59132	3.59132	3.59132	4.01376	3.59132	3.59132	3.59132	3.59132	3.59132	3.59132	3.59132	3.59132	3.59132	3.59132	3.59132	3.59132	3.59132	3.59132	3.59132	3.59132	3.59132	3.59132	3.59132	3.59132	3.59132
GeneID:100033605;miRBase:MI0001933;ZFIN:ZDB-GENE-081210-13	4.19387	4.91894	4.76291	4.50426	4.2264	5.18303	4.18664	4.57057	5.56217	5.18095	5.45629	4.94348	5.23112	5.24816	4.46552	5.38048	5.1812	4.98352	7.08891	6.94511	6.67565	7.0142	6.82826	7.97317	7.688	8.34803	7.96818	8.17539
GeneID:100033606;miRBase:MI0001934;ZFIN:ZDB-GENE-081210-14	3.59132	3.59132	4.27993	3.59132	3.59132	3.59132	3.59132	3.59132	3.59132	3.59132	3.59132	3.59132	4.32098	3.59132	3.59132	4.00583	3.59132	3.59132	3.59132	3.59132	3.59132	4.11381	4.16818	4.69821	4.01695	4.41603	4.44358	3.59132
GeneID:100033608;miRBase:MI0001938;ZFIN:ZDB-GENE-050103-14	4.19387	3.59132	4.15532	3.59132	4.36608	4.35706	4.01376	3.59132	4.33531	4.36969	4.30544	4.75529	3.59132	4.17056	4.46552	4.00583	3.59132	4.50968	4.20353	4.24917	3.99439	4.32631	4.78855	5.30721	6.07444	6.05392	5.52564	5.37169
GeneID:100033610;miRBase:MI0001941;ZFIN:ZDB-GENE-081210-17	5.73832	5.59928	5.80805	5.58573	5.30042	5.53825	5.52112	5.23056	5.2834	5.09765	5.49149	5.68063	5.76843	5.88413	5.37858	5.68174	5.71552	5.59631	6.13989	5.79405	6.07476	5.84654	5.6881	5.98456	6.00245	5.74903	5.96538	5.94719
GeneID:100033612;miRBase:MI0001946;ZFIN:ZDB-GENE-081210-19	3.59132	3.59132	4.27993	3.59132	3.59132	3.59132	3.59132	3.99748	3.59132	3.59132	3.59132	3.59132	3.59132	3.59132	3.59132	3.59132	3.59132	3.59132	3.59132	3.59132	3.59132	3.59132	3.59132	4.32589	3.59132	3.59132	3.59132	3.59132
GeneID:100033614;miRBase:MI0001951;ZFIN:ZDB-GENE-090929-101	5.64383	5.87923	5.49636	5.76464	5.39266	5.78319	5.33179	5.75797	4.97781	5.00767	5.52573	4.94348	4.72774	4.58178	5.06397	5.74002	5.4148	4.671	5.11248	4.65094	5.25947	4.97626	5.156	4.83825	4.43366	4.26769	4.66046	4.75809
GeneID:100033615;miRBase:MI0001952;ZFIN:ZDB-GENE-090929-102	4.83954	4.85494	5.28692	5.07793	4.75708	5.01625	4.75835	4.89773	4.78538	4.53909	4.50723	4.94348	4.87775	4.17056	4.61967	4.86486	4.35611	4.30738	4.37785	3.97332	5.44269	4.55609	4.96167	4.53312	4.61601	4.98452	4.66046	4.42727
GeneID:100033616;miRBase:MI0001953;ZFIN:ZDB-GENE-081203-9	3.59132	4.20166	4.15532	4.00503	4.2264	4.03686	3.59132	4.39585	3.59132	3.98403	3.59132	4.0126	3.59132	4.29842	3.59132	3.59132	3.59132	4.30738	3.94654	3.59132	3.99439	4.22953	4.16818	3.59132	3.59132	4.26769	3.59132	3.59132
GeneID:100033618;miRBase:MI0001955;ZFIN:ZDB-GENE-070111-4	4.32668	4.54605	4.15532	4.17442	4.04219	3.59132	4.88789	3.59132	5.14083	4.80124	4.86655	4.68361	3.59132	4.40517	4.54615	4.73738	5.32675	4.41541	4.51753	4.24917	5.08927	4.41091	3.59132	4.61952	4.69445	4.07175	4.78027	3.96934
GeneID:100033623;miRBase:MI0001960;ZFIN:ZDB-GENE-090929-110	4.83954	4.20166	4.47489	4.92062	5.25149	4.66224	4.01376	4.16384	4.97781	4.53909	5.26332	4.52054	4.67207	5.57412	5.37858	4.59008	5.1812	5.26747	5.6834	5.56648	5.47626	5.40065	5.39711	5.60882	5.46128	5.24032	5.61009	5.62836
GeneID:100033628;miRBase:MI0001966;ZFIN:ZDB-GENE-081208-2	3.59132	3.59132	3.59132	3.59132	3.59132	3.59132	3.59132	3.59132	3.59132	3.59132	3.59132	4.0126	3.59132	3.59132	3.59132	3.59132	3.59132	3.59132	3.59132	3.59132	3.59132	3.59132	3.59132	4.01846	3.59132	3.59132	3.59132	3.59132
GeneID:100033629;miRBase:MI0001967;ZFIN:ZDB-GENE-081208-3	4.01893	4.44827	3.59132	3.59132	4.04219	3.59132	3.59132	3.99748	3.59132	3.59132	4.00641	4.0126	3.95906	3.59132	3.59132	4.50598	3.59132	3.59132	3.94654	3.59132	3.59132	3.96178	3.59132	3.59132	3.59132	4.26769	3.59132	3.59132
GeneID:100033630;miRBase:MI0001968;ZFIN:ZDB-GENE-081208-5	7.86133	7.54264	7.81943	7.93698	7.3404	7.73774	7.6906	7.81013	7.58172	7.46716	7.77047	7.84205	8.04704	8.46972	8.01667	7.88802	7.91158	7.66682	8.23118	8.58855	8.40114	8.27484	8.23326	8.2098	7.98208	7.92718	8.20719	8.03568
GeneID:100033632;miRBase:MI0001970;ZFIN:ZDB-GENE-081208-7	3.59132	3.59132	3.59132	3.59132	3.59132	4.35706	4.18664	3.59132	4.02402	3.59132	4.41321	4.0126	4.10999	3.59132	4.14923	3.59132	4.21817	3.59132	4.09243	4.34881	3.59132	4.11381	3.59132	4.01846	4.01695	4.41603	4.13499	3.59132
GeneID:100033633;miRBase:MI0001971;ZFIN:ZDB-GENE-081208-8	3.59132	3.59132	3.59132	4.00503	3.59132	3.59132	3.59132	3.59132	3.59132	3.59132	3.59132	3.59132	3.59132	3.59132	3.59132	3.59132	3.59132	3.59132	3.59132	3.59132	3.59132	3.59132	3.59132	3.59132	3.59132	3.59132	3.59132	3.59132
GeneID:100033634;miRBase:MI0001972;ZFIN:ZDB-GENE-081203-13	3.59132	4.02449	3.59132	4.17442	3.59132	3.59132	3.59132	3.59132	3.59132	3.59132	3.59132	3.59132	3.59132	3.59132	3.59132	4.17554	3.59132	3.59132	3.59132	3.59132	3.59132	3.59132	3.59132	3.59132	4.52988	3.59132	3.59132	3.59132
GeneID:100033635;miRBase:MI0001973;ZFIN:ZDB-GENE-081211-3	3.59132	3.59132	3.99139	3.59132	3.59132	3.59132	3.59132	3.59132	4.20099	3.98403	4.17636	3.59132	3.59132	3.59132	4.14923	4.30445	3.59132	4.17795	4.37785	3.59132	3.99439	3.59132	3.59132	3.59132	4.19111	3.59132	3.97688	3.59132
GeneID:100033637;miRBase:MI0001976;ZFIN:ZDB-GENE-081211-4	3.59132	4.33612	4.38401	4.3031	4.2264	4.35706	4.52303	4.29027	3.59132	4.45902	4.92479	4.60588	4.32098	4.72797	4.54615	4.17554	4.0363	4.41541	4.37785	4.43587	4.28502	4.32631	4.65357	4.01846	3.59132	4.26769	3.97688	4.57515
GeneID:100033638;miRBase:MI0001977;ZFIN:ZDB-GENE-090929-125	4.19387	4.71321	4.38401	4.41053	4.36608	4.21895	3.59132	3.59132	4.54503	4.26741	4.97996	4.52054	4.83022	4.29842	4.14923	4.30445	4.21817	4.30738	4.51753	4.34881	4.15952	4.22953	4.65357	4.43658	4.01695	3.59132	3.97688	4.57515
GeneID:100033640;miRBase:MI0001979;ZFIN:ZDB-GENE-090112-2	4.19387	3.59132	3.59132	3.59132	3.59132	3.59132	4.42747	4.29027	3.59132	3.59132	3.59132	3.59132	4.405	4.29842	4.46552	3.59132	3.59132	4.00755	4.20353	3.59132	4.38985	3.96178	3.59132	4.43658	3.59132	3.59132	4.25525	3.59132
GeneID:100033644;miRBase:MI0001983;ZFIN:ZDB-GENE-081211-6	4.43749	3.59132	4.27993	4.3031	4.48249	3.59132	4.6865	4.16384	4.33531	4.45902	4.50723	4.31596	4.5492	5.11631	5.86063	4.80317	4.57132	4.00755	4.63666	4.58517	4.63809	4.73579	4.57781	5.76632	5.53393	5.24032	5.46601	5.43347
GeneID:100033647;miRBase:MI0001986;ZFIN:ZDB-GENE-090929-134	4.62061	4.20166	3.59132	4.58822	4.04219	5.01625	4.31792	4.16384	4.20099	4.26741	4.50723	4.18502	4.10999	4.29842	4.81006	4.41207	3.59132	4.00755	4.69067	4.34881	4.28502	4.32631	4.40187	4.19322	4.69445	4.74277	5.19336	4.64032
GeneID:100033648;miRBase:MI0001987;ZFIN:ZDB-GENE-090929-135	3.59132	3.59132	3.59132	4.00503	3.59132	3.59132	3.59132	3.59132	3.59132	3.59132	3.59132	3.59132	3.59132	3.59132	3.59132	3.59132	3.59132	3.59132	3.59132	3.59132	3.59132	3.59132	3.59132	3.59132	3.59132	3.59132	3.59132	3.59132
GeneID:100033649;miRBase:MI0001988;ZFIN:ZDB-GENE-090929-136	4.32668	4.71321	4.27993	4.80096	5.20045	3.59132	4.82522	4.64582	4.63244	4.85685	4.00641	4.31596	4.61278	4.91227	5.19209	4.50598	4.74251	4.41541	5.11248	4.92468	5.21921	4.67976	4.90713	4.53312	4.89714	4.91008	5.52564	4.81193
GeneID:100033650;miRBase:MI0001989;ZFIN:ZDB-GENE-081203-18	3.59132	3.59132	3.59132	3.59132	3.59132	3.59132	3.59132	3.59132	3.59132	3.59132	4.00641	3.59132	3.59132	4.00227	3.98704	3.59132	4.21817	3.59132	3.59132	3.59132	3.99439	3.96178	3.59132	5.46715	4.89714	4.53948	4.52232	4.42727
GeneID:100033651;miRBase:MI0001991;ZFIN:ZDB-GENE-081211-9	3.59132	3.59132	4.15532	3.59132	3.59132	4.21895	3.59132	3.59132	3.59132	3.59132	3.59132	4.31596	4.10999	4.49833	5.50954	4.41207	5.07291	4.50968	4.51753	4.43587	4.63809	4.11381	4.57781	6.19391	6.18654	6.05392	6.40502	5.33958
GeneID:100033652;miRBase:MI0001992;ZFIN:ZDB-GENE-081211-10	3.59132	3.59132	3.59132	3.59132	3.59132	3.59132	3.59132	3.59132	3.59132	3.59132	3.59132	3.59132	3.59132	3.59132	3.59132	4.00583	3.59132	3.59132	3.94654	3.59132	3.59132	3.59132	3.59132	3.59132	3.59132	3.59132	4.13499	3.59132
GeneID:100033653;miRBase:MI0001993;ZFIN:ZDB-GENE-070111-3	4.77198	5.03635	4.63058	4.97564	4.9037	5.07464	4.42747	4.29027	5.14083	4.61211	4.50723	4.42522	4.96673	5.50875	3.98704	4.17554	4.0363	5.08631	5.14681	5.25348	5.29841	4.55609	4.96167	5.07128	4.95659	4.07175	4.35576	4.24241
GeneID:100033654;miRBase:MI0001994;ZFIN:ZDB-GENE-090929-141	7.43121	7.10858	6.98299	7.1066	7.26403	7.69791	7.42709	7.21074	7.05901	6.7072	6.68747	6.95856	6.93218	6.81264	6.17562	6.78061	6.78958	6.77689	7.05719	6.69275	6.92352	6.70353	6.68311	6.2153	6.64083	6.46871	6.47829	6.17041
GeneID:100033655;miRBase:MI0001995;ZFIN:ZDB-GENE-090929-142	4.69937	3.59132	3.59132	3.59132	3.59132	3.59132	4.52303	4.29027	4.02402	3.59132	3.59132	4.0126	4.32098	3.59132	3.98704	4.00583	3.59132	4.00755	3.59132	3.59132	4.38985	3.96178	3.59132	3.59132	4.19111	3.59132	3.59132	3.59132
GeneID:100033657;miRBase:MI0001997;ZFIN:ZDB-GENE-081211-11	3.59132	3.59132	3.59132	3.59132	3.59132	3.59132	3.59132	3.59132	3.59132	3.59132	3.59132	3.59132	3.59132	3.59132	3.59132	3.59132	3.59132	3.59132	3.59132	3.59132	3.59132	3.59132	3.59132	3.59132	3.59132	3.59132	3.59132	4.12441
GeneID:100033660;miRBase:MI0002001;ZFIN:ZDB-GENE-081211-13	4.19387	4.54605	4.55633	4.73527	4.2264	4.21895	4.42747	4.95194	4.54503	4.36969	4.17636	3.59132	4.32098	4.49833	4.37555	4.00583	4.66094	4.98352	4.69067	4.24917	4.77129	4.62009	4.00057	4.43658	3.59132	3.59132	4.52232	3.96934
GeneID:100033661;miRBase:MI0002002;ZFIN:ZDB-GENE-081203-25	6.45137	5.9607	6.01731	6.16963	6.01302	6.44838	6.54419	6.42424	6.5816	6.28458	6.48865	6.09941	6.38862	6.49883	6.23069	6.13179	6.04038	6.00618	6.06021	6.48593	5.60219	5.86733	5.53478	5.76632	5.53393	5.24032	5.63704	5.12628
GeneID:100033664;miRBase:MI0002005;ZFIN:ZDB-GENE-090929-151	4.32668	4.54605	4.63058	4.58822	4.83307	4.81911	4.52303	4.39585	4.44735	4.67952	4.41321	4.18502	4.67207	4.65782	4.68753	4.17554	4.88751	4.59409	4.63666	4.58517	4.83154	5.09797	4.65357	4.83825	5.01289	4.98452	4.88694	4.5046
GeneID:100033665;miRBase:MI0002006;ZFIN:ZDB-GENE-090929-152	4.69937	3.59132	3.99139	4.41053	4.04219	4.66224	3.59132	4.16384	4.20099	3.59132	4.17636	4.52054	4.48039	4.17056	4.37555	4.73738	4.66094	4.30738	3.59132	4.24917	4.38985	4.83892	4.65357	4.53312	3.59132	4.26769	4.78027	4.24241
GeneID:100033668;miRBase:MI0002009;ZFIN:ZDB-GENE-090929-155	3.59132	4.02449	3.59132	3.59132	4.04219	3.59132	3.59132	3.99748	3.59132	3.59132	3.59132	3.59132	3.59132	3.59132	3.59132	3.59132	3.59132	4.30738	4.20353	3.59132	3.99439	3.59132	3.59132	3.59132	3.59132	3.59132	3.59132	3.59132
GeneID:100033673;miRBase:MI0002015;ZFIN:ZDB-GENE-090929-160	3.59132	3.59132	3.59132	3.59132	4.2264	4.03686	3.59132	3.59132	3.59132	3.59132	3.59132	3.59132	3.59132	3.59132	3.59132	3.59132	3.59132	3.59132	3.59132	3.59132	3.59132	3.59132	3.59132	3.59132	3.59132	3.59132	3.59132	3.59132
GeneID:100033680;miRBase:MI0002024;ZFIN:ZDB-GENE-041228-14	4.77198	5.14241	4.82277	5.55333	5.09107	4.03686	4.60858	4.71525	4.54503	4.14501	4.17636	4.31596	4.10999	4.40517	4.61967	4.30445	4.35611	4.17795	4.37785	4.43587	4.83154	3.96178	4.49468	4.32589	4.43366	4.07175	4.25525	4.12441
GeneID:100033681;miRBase:MI0002026;ZFIN:ZDB-GENE-090929-168	4.19387	4.63355	4.87925	5.21575	4.75708	4.35706	4.88789	4.39585	4.63244	4.26741	4.30544	4.68361	4.48039	4.29842	4.37555	4.50598	3.59132	4.50968	4.37785	4.8241	4.70706	4.67976	4.72347	4.69821	4.43366	4.53948	4.59415	4.75809
GeneID:100033685;miRBase:MI0002030;ZFIN:ZDB-GENE-090929-172	3.59132	3.59132	3.59132	3.59132	3.59132	3.59132	3.59132	3.59132	3.59132	4.14501	3.59132	3.59132	3.59132	3.59132	3.59132	3.59132	3.59132	3.59132	3.59132	3.59132	3.59132	3.59132	3.59132	3.59132	3.59132	3.59132	3.59132	3.59132
GeneID:100033691;miRBase:MI0002036;ZFIN:ZDB-GENE-081212-1	4.01893	3.59132	3.59132	3.59132	4.04219	3.59132	4.31792	3.99748	4.20099	3.98403	3.59132	3.59132	4.22488	4.29842	3.98704	3.59132	3.59132	3.59132	4.20353	3.59132	3.59132	3.96178	3.59132	4.19322	3.59132	3.59132	3.59132	3.59132
GeneID:100033695;miRBase:MI0002040;ZFIN:ZDB-GENE-090929-182	3.59132	3.59132	3.59132	3.59132	3.59132	3.59132	3.59132	4.29027	3.59132	3.98403	3.59132	3.59132	3.59132	3.59132	3.59132	3.59132	3.59132	3.59132	3.59132	3.59132	3.59132	3.59132	3.59132	4.01846	4.01695	3.59132	3.59132	3.59132
GeneID:100033696;miRBase:MI0002041;ZFIN:ZDB-GENE-090929-183	4.53412	4.44827	4.6991	4.41053	4.36608	4.35706	4.31792	4.48801	4.20099	4.67952	4.50723	3.59132	4.22488	4.91227	4.37555	4.17554	4.95294	4.59409	4.09243	4.24917	4.48136	4.11381	4.49468	3.59132	4.43366	4.98452	4.59415	4.5046
GeneID:100033700;miRBase:MI0002046;ZFIN:ZDB-GENE-090929-187	3.59132	3.59132	3.59132	3.59132	3.59132	3.59132	3.59132	3.59132	4.02402	3.59132	3.59132	3.59132	3.59132	3.59132	3.59132	3.59132	3.59132	3.59132	3.59132	3.59132	3.59132	3.59132	3.59132	3.59132	4.19111	3.59132	3.59132	3.59132
GeneID:100033707;miRBase:MI0002053;ZFIN:ZDB-GENE-090929-194	3.59132	3.59132	3.59132	3.59132	3.59132	3.59132	3.59132	3.59132	3.59132	3.59132	3.59132	3.59132	3.59132	3.59132	3.59132	3.59132	3.59132	3.59132	3.59132	3.59132	3.59132	3.59132	4.00057	3.59132	3.59132	3.59132	3.59132	3.59132
GeneID:100033708;miRBase:MI0002054;ZFIN:ZDB-GENE-081208-22	3.59132	4.54605	4.15532	3.59132	3.59132	4.03686	4.01376	3.59132	4.20099	3.59132	3.59132	3.59132	3.95906	4.00227	3.98704	3.59132	3.59132	3.59132	3.59132	3.59132	3.59132	3.96178	3.59132	3.59132	3.59132	3.59132	3.59132	3.59132
GeneID:100033712;miRBase:MI0002062;ZFIN:ZDB-GENE-090929-199	4.62061	4.02449	4.15532	4.92062	4.9037	4.03686	3.59132	4.48801	4.20099	4.26741	3.59132	4.31596	4.61278	4.17056	3.98704	4.17554	4.21817	4.59409	3.94654	4.51394	4.38985	4.32631	3.59132	4.53312	4.52988	3.59132	4.52232	4.12441
GeneID:100033714;miRBase:MI0002064;ZFIN:ZDB-GENE-090929-201	3.59132	3.59132	3.59132	3.59132	3.59132	3.59132	3.59132	3.59132	3.59132	3.59132	3.59132	3.59132	3.59132	3.59132	3.59132	3.59132	3.59132	3.59132	3.59132	3.59132	3.59132	3.59132	3.59132	4.19322	3.59132	3.59132	3.59132	3.59132
GeneID:100033719;miRBase:MI0002069;ZFIN:ZDB-GENE-090929-206	3.59132	3.59132	3.59132	3.59132	3.59132	4.47219	4.31792	3.99748	3.59132	3.59132	4.17636	4.18502	3.59132	4.17056	3.59132	3.59132	3.59132	3.59132	3.59132	3.59132	4.15952	4.55609	3.59132	4.19322	4.43366	3.59132	4.13499	3.96934
GeneID:100033724;miRBase:MI0003364;ZFIN:ZDB-GENE-090929-291	3.59132	3.59132	3.59132	3.59132	3.59132	3.59132	4.01376	3.59132	3.59132	3.98403	3.59132	3.59132	3.59132	3.59132	3.59132	3.59132	3.59132	3.59132	3.59132	3.59132	3.59132	3.96178	3.59132	3.59132	3.59132	3.59132	3.59132	3.59132
GeneID:100033730;miRBase:MI0003692;ZFIN:ZDB-GENE-090929-296	3.59132	3.59132	3.59132	3.59132	3.59132	3.59132	3.59132	3.59132	3.59132	3.59132	3.59132	3.59132	3.59132	3.59132	3.59132	4.50598	3.59132	3.59132	3.94654	4.12999	3.59132	3.59132	3.59132	3.59132	3.59132	3.59132	3.59132	3.59132
GeneID:100033736;miRBase:MI0004769;ZFIN:ZDB-GENE-090929-303	3.59132	3.59132	4.15532	4.41053	4.04219	4.03686	4.18664	3.59132	4.44735	3.59132	4.00641	3.59132	4.10999	4.00227	3.98704	3.59132	4.21817	4.00755	3.94654	4.12999	4.56335	3.59132	4.16818	3.59132	3.59132	4.07175	3.59132	3.59132
GeneID:100033740;miRBase:MI0004773;ZFIN:ZDB-GENE-090929-307	3.59132	3.59132	3.59132	3.59132	3.59132	3.59132	3.59132	3.59132	4.20099	3.98403	4.8048	4.0126	4.405	4.58178	4.27253	4.50598	5.37157	3.59132	5.18015	4.71224	4.88837	5.13575	4.90713	4.01846	4.69445	4.41603	3.97688	4.64032
GeneID:100033743;miRBase:MI0004776;ZFIN:ZDB-GENE-090929-310	3.59132	3.59132	3.59132	3.59132	3.59132	3.59132	3.59132	3.59132	3.59132	3.59132	3.59132	3.59132	3.59132	3.59132	3.59132	3.59132	3.59132	3.59132	3.94654	3.59132	3.59132	3.59132	3.59132	3.59132	3.59132	3.59132	3.59132	3.59132
GeneID:100033755;miRBase:MI0001361;ZFIN:ZDB-GENE-071204-1	3.59132	4.02449	3.59132	3.59132	3.59132	3.59132	3.59132	3.59132	3.59132	3.59132	3.59132	3.59132	3.59132	3.59132	3.59132	3.59132	3.59132	3.59132	3.59132	3.59132	3.59132	3.59132	4.00057	3.59132	3.59132	3.59132	3.59132	3.59132
GeneID:100033756;miRBase:MI0001362;ZFIN:ZDB-GENE-081205-7	4.43749	4.20166	3.59132	4.3031	4.04219	3.59132	4.01376	3.99748	3.59132	3.98403	3.59132	4.0126	3.95906	3.59132	3.59132	4.17554	3.59132	3.59132	3.94654	3.59132	3.99439	3.96178	4.16818	4.61952	4.52988	3.59132	4.35576	3.59132
GeneID:100033762;miRBase:MI0001368;ZFIN:ZDB-GENE-041228-13	3.59132	3.59132	3.59132	3.59132	3.59132	3.59132	3.59132	3.59132	3.59132	3.59132	3.59132	3.59132	3.59132	3.59132	3.59132	3.59132	4.0363	3.59132	3.59132	3.59132	3.59132	3.96178	3.59132	3.59132	3.59132	3.59132	3.59132	3.96934
GeneID:100033763;miRBase:MI0001369;ZFIN:ZDB-GENE-041217-7	4.01893	4.02449	3.99139	3.59132	3.59132	4.21895	3.59132	3.59132	3.59132	3.59132	4.00641	3.59132	3.59132	4.00227	4.14923	4.17554	3.59132	4.17795	3.59132	3.59132	4.63809	3.96178	3.59132	3.59132	3.59132	3.59132	4.35576	4.34106
GeneID:100033764;miRBase:MI0001370;ZFIN:ZDB-GENE-041228-6	3.59132	3.59132	3.59132	3.59132	3.59132	3.59132	3.59132	3.59132	3.59132	3.98403	3.59132	3.59132	3.59132	3.59132	3.59132	3.59132	3.59132	3.59132	3.59132	4.24917	3.59132	3.59132	3.59132	3.59132	3.59132	3.59132	3.59132	3.59132
GeneID:100033767;miRBase:MI0001373;ZFIN:ZDB-GENE-041228-11	3.59132	3.59132	3.59132	4.00503	3.59132	3.59132	3.59132	3.59132	4.33531	3.59132	3.59132	3.59132	3.59132	3.59132	3.59132	3.59132	3.59132	4.30738	3.59132	3.97332	3.59132	4.22953	3.59132	3.59132	3.59132	3.59132	3.59132	3.59132
GeneID:100033768;miRBase:MI0001374;ZFIN:ZDB-GENE-041217-21	7.40408	7.27183	7.27326	7.35694	6.93793	7.27854	7.45316	6.73334	6.92147	6.60281	6.79714	6.55429	6.8941	7.37501	6.87988	6.72636	6.87825	7.14234	6.41898	6.75158	6.92352	6.99609	6.33798	6.12765	6.5774	5.99193	6.17642	6.47663
GeneID:100033769;miRBase:MI0001375;ZFIN:ZDB-GENE-081212-2	5.07277	4.33612	4.47489	4.80096	5.14707	4.66224	5.10693	4.64582	4.78538	4.67952	4.86655	4.52054	4.72774	4.79327	4.37555	4.59008	4.0363	4.80796	4.63666	5.01645	4.88837	4.97626	4.65357	4.43658	5.16637	4.82992	5.02883	4.81193
GeneID:100033770;miRBase:MI0001376;ZFIN:ZDB-GENE-041217-2	4.32668	3.59132	3.59132	3.59132	3.59132	3.59132	3.59132	3.59132	3.59132	3.59132	4.17636	3.59132	3.59132	4.40517	3.59132	3.59132	3.59132	3.59132	4.20353	4.12999	3.59132	3.59132	3.59132	3.59132	3.59132	4.07175	3.59132	3.59132
GeneID:100033772;miRBase:MI0001378;ZFIN:ZDB-GENE-041217-13	3.59132	4.20166	3.99139	4.58822	4.36608	4.21895	4.01376	4.16384	4.20099	4.14501	4.00641	4.31596	3.95906	4.00227	3.59132	4.30445	3.59132	4.30738	3.94654	3.59132	3.59132	3.96178	4.29553	4.01846	4.43366	3.59132	3.59132	3.59132
GeneID:100033773;miRBase:MI0001379;ZFIN:ZDB-GENE-041228-8	4.53412	4.54605	3.59132	4.00503	4.48249	4.21895	4.01376	4.29027	3.59132	4.14501	4.00641	3.59132	4.10999	4.00227	4.27253	3.59132	3.59132	4.17795	4.20353	4.12999	3.99439	4.22953	4.00057	4.01846	3.59132	4.41603	4.13499	3.96934
GeneID:100033776;miRBase:MI0001383;ZFIN:ZDB-GENE-041228-12	5.01904	4.33612	4.27993	4.17442	4.36608	4.03686	4.42747	4.29027	4.33531	3.59132	4.17636	4.31596	4.405	4.29842	3.98704	4.30445	4.35611	3.59132	4.29652	4.24917	4.48136	3.96178	4.00057	4.01846	3.59132	3.59132	4.35576	3.59132
GeneID:100033778;miRBase:MI0001385;ZFIN:ZDB-GENE-081208-21	3.59132	3.59132	3.59132	3.59132	3.59132	3.59132	3.59132	3.59132	3.59132	3.59132	3.59132	3.59132	3.59132	3.59132	3.59132	3.59132	3.59132	3.59132	3.59132	3.59132	3.59132	3.59132	3.59132	3.59132	3.59132	3.59132	3.59132	4.12441
GeneID:100033782;miRBase:MI0001389;ZFIN:ZDB-GENE-041228-10	3.59132	3.59132	3.99139	4.00503	3.59132	3.59132	3.59132	3.59132	3.59132	3.59132	4.00641	3.59132	3.59132	3.59132	3.59132	3.59132	3.59132	3.59132	3.59132	3.59132	3.59132	3.59132	3.59132	3.59132	3.59132	3.59132	3.59132	3.59132
GeneID:100033789;miRBase:MI0002073;ZFIN:ZDB-GENE-071107-2	3.59132	3.59132	3.59132	3.59132	3.59132	3.59132	3.59132	3.59132	3.59132	3.59132	3.59132	4.0126	3.59132	3.59132	3.59132	4.17554	3.59132	3.59132	3.59132	3.59132	3.59132	3.59132	4.00057	3.59132	3.59132	3.59132	3.59132	3.59132
GeneID:100034366;ZFIN:ZDB-GENE-061030-1	3.59132	4.02449	3.99139	3.59132	3.59132	3.59132	4.42747	3.59132	3.59132	4.26741	3.59132	4.0126	4.10999	4.17056	4.27253	4.30445	4.21817	3.59132	5.07707	5.05957	4.70706	5.24216	5.53478	5.79566	5.8457	4.64687	5.26755	5.04539
GeneID:100034367;ZFIN:ZDB-GENE-070228-6	9.83359	9.87695	9.79093	9.77838	9.76111	9.72553	9.92502	9.62452	9.93146	9.7581	9.76298	9.7642	9.68765	9.58546	9.79012	9.7756	9.87543	9.8938	10.0044	10.0336	10.0105	10.0688	9.94933	9.88674	9.88802	10.0314	10.0136	9.81827
GeneID:100034375;ZFIN:ZDB-GENE-041014-40	4.01893	3.59132	3.59132	3.59132	3.59132	4.21895	3.59132	3.59132	3.59132	3.59132	3.59132	3.59132	3.95906	3.59132	3.59132	4.30445	3.59132	3.59132	4.09243	3.59132	4.15952	3.59132	3.59132	3.59132	4.19111	3.59132	3.59132	3.59132
GeneID:100034376;ZFIN:ZDB-GENE-041014-49	3.59132	3.59132	3.59132	3.59132	4.04219	4.35706	3.59132	3.59132	3.59132	4.14501	3.59132	3.59132	3.59132	3.59132	3.59132	3.59132	3.59132	4.00755	3.59132	3.59132	3.59132	3.59132	3.59132	3.59132	3.59132	3.59132	3.59132	3.59132
GeneID:100034384;ZFIN:ZDB-GENE-041210-12	3.59132	3.59132	3.59132	3.59132	3.59132	4.03686	3.59132	3.59132	3.59132	3.59132	3.59132	3.59132	3.59132	4.00227	3.59132	3.59132	3.59132	3.59132	3.94654	3.59132	3.99439	3.59132	3.59132	3.59132	3.59132	3.59132	3.59132	3.59132
GeneID:100034386;ZFIN:ZDB-GENE-041210-96	5.22012	5.09063	5.95114	5.29931	5.55866	5.28212	5.65433	5.489	5.95854	6.02246	6.21715	6.1217	6.00822	6.1962	6.23069	5.95022	6.4456	5.34855	6.30034	6.24288	5.9883	6.16236	5.97275	5.85243	6.20789	5.71036	6.08455	6.08184
GeneID:100034387;ZFIN:ZDB-GENE-050419-32	6.3	6.47994	6.37483	6.43114	6.56939	6.38857	6.25409	6.09022	7.8519	7.6597	7.50815	7.72659	7.55979	7.77727	7.54433	7.27995	7.9254	7.48274	8.0864	8.0771	8.04482	7.89276	8.33725	7.75534	7.93914	7.91106	8.25303	8.20422
GeneID:100034392;ZFIN:ZDB-GENE-060503-24	4.01893	4.63355	4.38401	4.66471	4.04219	4.21895	4.31792	4.57057	4.54503	5.00767	4.50723	4.42522	4.83022	3.59132	4.75075	3.59132	4.47111	4.41541	4.09243	3.97332	3.99439	4.67976	4.57781	4.77075	4.43366	5.05414	4.25525	4.34106
GeneID:100034394;ZFIN:ZDB-GENE-060503-41	8.98887	9.23077	8.929	9.09214	9.17512	8.83281	9.12625	9.32251	9.25375	9.13008	8.98888	9.20721	9.00878	8.96397	9.25197	9.3174	9.21625	8.89902	9.22085	9.13626	8.93017	8.97296	9.29526	8.98282	9.24345	9.03429	8.94343	9.28138
GeneID:100034395;ZFIN:ZDB-GENE-060503-57	4.32668	4.44827	3.59132	4.00503	3.59132	3.59132	3.59132	3.59132	4.02402	4.26741	4.73892	4.0126	3.95906	4.00227	3.59132	4.30445	4.0363	3.59132	4.51753	4.51394	4.38985	4.97626	4.90713	4.53312	4.32333	4.53948	4.44358	4.64032
GeneID:100034401;ZFIN:ZDB-GENE-040724-190	3.59132	4.02449	3.59132	3.59132	3.59132	3.59132	3.59132	3.59132	3.59132	3.59132	3.59132	3.59132	4.10999	3.59132	3.59132	3.59132	3.59132	3.59132	3.59132	3.59132	3.59132	3.59132	3.59132	3.59132	4.01695	3.59132	3.59132	3.59132
GeneID:100034402;ZFIN:ZDB-GENE-040724-208	5.50593	5.73118	5.12367	5.3774	5.20045	5.68385	4.94697	5.55387	6.81232	6.46032	6.78389	6.8839	6.87467	7.04764	6.77437	6.65545	6.97513	6.57467	7.25877	7.62027	7.67427	7.47183	7.32099	7.09722	7.74615	7.32915	7.22467	7.08095
GeneID:100034405;ZFIN:ZDB-GENE-041001-149	4.43749	3.59132	3.99139	4.17442	3.59132	3.59132	4.01376	3.99748	4.20099	3.59132	4.00641	3.59132	3.59132	3.59132	3.98704	3.59132	4.21817	4.00755	3.59132	3.59132	4.15952	3.59132	3.59132	3.59132	3.59132	3.59132	3.59132	3.59132
[truncated: 25,477 more rows]

## Sheet: DEGs_Naf_v_DMSO_48hpf
baseMean	log2FoldChange	lfcSE	stat	pvalue	padj	names
[truncated: 1 more rows]

## Sheet: DEGs_Naf_v_DMSO_72hpf
baseMean	log2FoldChange	lfcSE	stat	pvalue	padj	names
[truncated: 162 more rows]

[truncated: 5 more sheets: DEGs_Naf_v_DMSO_96hpf, Common_DEGs_72_96hpf, gProfiler_72hpf, gProfiler_96hpf, Overlapping_72_96_gProfiler]
