# Supplementary material for: Diverse PFAS produce unique transcriptomic changes linked to developmental toxicity in zebrafish
Source: Front Toxicol. 2024 Jul 22;6:1425537. doi: 10.3389/ftox.2024.1425537 (PMC11298493; doi:10.3389/ftox.2024.1425537)
Supplement: Supplementary file 1 [file DataSheet1.zip › Proofs and Raw Data FINAL Submission/Nafion_byproduct_2_morphology.xlsx]

## Sheet: Mortality and Morphology
Nafion byproduct 2 morphology
chemical.name	conc.uM	plate.id	well	date	MO24	DP24	SM24	MORT	CRAN	AXIS	EDEM	MUSC	LTRK	BRN_	SKIN	NC__	TCHR	DNC_
NB2	0	20984	A01	20200917	0	0	0	0	0	0	0	0	0	0	0	0	0	0
NB2	0	20984	A02	20200917	0	0	0	0	0	0	0	0	0	0	0	0	0	0
NB2	0	20984	A03	20200917	0	0	0	0	0	0	0	0	0	0	0	0	0	0
NB2	0	20984	A04	20200917	0	0	0	0	0	0	0	0	0	0	0	0	0	0
NB2	0	20984	A05	20200917	0	1	0	1	NA	NA	NA	NA	NA	NA	NA	NA	NA	0
NB2	0	20984	A06	20200917	0	0	0	0	0	0	0	0	0	0	0	0	0	0
NB2	0	20984	A07	20200917	0	0	0	0	0	0	0	0	0	0	0	0	0	0
NB2	0	20984	A08	20200917	0	0	0	0	1	0	1	1	0	0	0	0	0	0
NB2	0	20984	A09	20200917	0	0	0	0	0	0	0	0	0	0	0	0	0	0
NB2	0	20984	A10	20200917	0	0	0	0	0	0	0	0	0	0	0	0	0	0
NB2	0	20984	A11	20200917	0	0	0	0	0	0	0	0	0	0	0	0	0	0
NB2	0	20984	A12	20200917	0	0	0	0	0	0	0	0	0	0	0	0	0	0
NB2	0	20985	A01	20200917	0	0	0	0	0	0	0	0	0	0	0	0	0	0
NB2	0	20985	A02	20200917	0	0	0	0	0	0	0	0	0	0	0	0	0	0
NB2	0	20985	A03	20200917	0	0	0	0	0	0	0	0	0	0	0	0	0	0
NB2	0	20985	A04	20200917	0	0	0	0	0	0	0	0	0	0	0	0	0	0
NB2	0	20985	A05	20200917	0	0	0	0	0	0	0	0	0	0	0	0	0	0
NB2	0	20985	A06	20200917	0	0	0	0	0	0	0	0	0	0	0	0	0	0
NB2	0	20985	A07	20200917	0	0	0	0	0	0	0	0	0	0	0	0	0	0
NB2	0	20985	A08	20200917	0	0	0	0	0	0	0	0	0	0	0	0	0	0
NB2	0	20985	A09	20200917	0	0	0	0	0	0	0	0	0	0	0	0	0	0
NB2	0	20985	A10	20200917	0	0	0	0	0	0	0	0	0	0	0	0	0	0
NB2	0	20985	A11	20200917	0	0	0	0	0	0	0	0	0	0	0	0	0	0
NB2	0	20985	A12	20200917	0	0	0	0	0	0	0	0	0	0	0	0	0	0
NB2	0	20986	A01	20200917	0	0	0	0	0	0	0	0	0	0	0	0	0	0
NB2	0	20986	A02	20200917	0	0	0	0	0	0	0	0	0	0	0	0	0	0
NB2	0	20986	A03	20200917	0	0	0	0	0	0	0	0	0	0	0	0	0	0
NB2	0	20986	A04	20200917	0	0	0	0	0	0	0	0	0	0	0	0	0	0
NB2	0	20986	A05	20200917	0	0	0	0	0	0	0	0	0	0	0	0	0	0
NB2	0	20986	A06	20200917	0	0	0	0	0	0	0	0	0	0	0	0	0	0
NB2	0	20986	A07	20200917	0	0	0	0	0	0	0	0	0	0	0	0	0	0
NB2	0	20986	A08	20200917	0	0	0	0	0	0	0	0	0	0	0	0	0	0
NB2	0	20986	A09	20200917	0	0	0	0	0	0	0	0	0	0	0	0	0	0
NB2	0	20986	A10	20200917	0	0	0	0	0	0	0	0	0	0	0	0	0	0
NB2	0	20986	A11	20200917	0	0	0	0	0	0	0	0	0	0	0	0	0	0
NB2	0	20986	A12	20200917	0	0	0	0	0	0	0	0	0	0	0	0	0	0
NB2	1	20984	B01	20200917	0	0	0	0	0	0	0	0	0	0	0	0	0	0
NB2	1	20984	B02	20200917	0	0	0	0	0	0	0	0	0	0	0	0	0	0
NB2	1	20984	B03	20200917	0	0	0	0	0	0	0	0	0	0	0	0	0	0
NB2	1	20984	B04	20200917	0	0	0	0	0	0	0	0	0	0	0	0	0	0
NB2	1	20984	B05	20200917	0	0	0	0	0	0	0	0	0	0	0	0	0	0
NB2	1	20984	B06	20200917	0	0	0	0	0	0	0	0	0	0	0	0	0	0
NB2	1	20984	B07	20200917	0	0	0	0	0	0	0	0	0	0	0	0	0	0
NB2	1	20984	B08	20200917	0	0	0	0	0	0	0	0	0	0	0	0	0	0
NB2	1	20984	B09	20200917	0	0	0	0	0	0	0	0	0	0	0	0	0	0
NB2	1	20984	B10	20200917	0	0	0	0	0	0	0	0	0	0	0	0	0	0
NB2	1	20984	B11	20200917	0	0	0	0	0	0	0	0	0	0	0	0	0	0
NB2	1	20984	B12	20200917	0	0	0	0	0	0	0	0	0	0	0	0	0	0
NB2	1	20985	B01	20200917	0	0	0	0	0	0	0	0	0	0	0	0	0	0
NB2	1	20985	B02	20200917	0	0	0	0	0	0	0	0	0	0	0	0	0	0
NB2	1	20985	B03	20200917	0	0	0	0	0	0	0	0	0	0	0	0	0	0
NB2	1	20985	B04	20200917	0	0	0	0	0	0	0	0	0	0	0	0	0	0
NB2	1	20985	B05	20200917	0	0	0	0	0	0	0	0	0	0	0	0	0	0
NB2	1	20985	B06	20200917	0	0	0	0	0	0	0	0	0	0	0	0	0	0
NB2	1	20985	B07	20200917	0	0	0	0	0	0	0	0	0	0	0	0	0	0
NB2	1	20985	B08	20200917	0	0	0	0	0	0	0	0	0	0	0	0	0	0
NB2	1	20985	B09	20200917	0	0	0	0	0	0	0	0	0	0	0	0	0	0
NB2	1	20985	B10	20200917	0	0	0	0	0	0	0	0	0	0	0	0	0	0
NB2	1	20985	B11	20200917	0	0	0	0	0	0	0	0	0	0	0	0	0	0
NB2	1	20985	B12	20200917	0	0	0	0	0	0	0	0	0	0	0	0	0	0
NB2	1	20986	B01	20200917	0	0	0	0	0	0	0	0	0	0	0	0	0	0
NB2	1	20986	B02	20200917	0	0	0	0	0	0	0	0	0	0	0	0	0	0
NB2	1	20986	B03	20200917	0	0	0	0	0	0	0	0	0	0	0	0	0	0
NB2	1	20986	B04	20200917	0	0	0	0	0	0	0	0	0	0	0	0	0	0
NB2	1	20986	B05	20200917	0	0	0	0	0	0	0	0	0	0	0	0	0	0
NB2	1	20986	B06	20200917	0	0	0	0	0	0	0	0	0	0	0	0	0	0
NB2	1	20986	B07	20200917	0	0	0	0	0	0	0	0	0	0	0	0	0	0
NB2	1	20986	B08	20200917	0	0	0	0	0	0	0	0	0	0	0	0	0	0
NB2	1	20986	B09	20200917	0	0	0	0	0	0	0	0	0	0	0	0	0	0
NB2	1	20986	B10	20200917	0	0	0	0	0	0	0	0	0	0	0	0	0	0
NB2	1	20986	B11	20200917	0	0	0	0	0	0	0	0	0	0	0	0	0	0
NB2	1	20986	B12	20200917	0	0	0	0	0	0	0	0	0	0	0	0	0	0
NB2	2.54	20984	C01	20200917	0	0	0	0	1	1	1	1	0	1	0	0	1	0
NB2	2.54	20984	C02	20200917	0	0	0	0	0	0	0	0	0	0	0	0	0	0
NB2	2.54	20984	C03	20200917	0	0	0	0	0	0	0	0	0	0	0	0	0	0
NB2	2.54	20984	C04	20200917	0	0	0	0	1	1	1	1	0	1	0	0	1	0
NB2	2.54	20984	C05	20200917	0	0	0	0	0	0	0	0	0	0	0	0	0	0
NB2	2.54	20984	C06	20200917	0	0	0	0	0	0	0	0	0	0	0	0	0	0
NB2	2.54	20984	C07	20200917	0	0	0	0	0	0	0	0	0	0	0	0	0	0
NB2	2.54	20984	C08	20200917	0	0	0	0	0	0	0	0	0	0	0	0	0	0
NB2	2.54	20984	C09	20200917	0	0	0	0	0	0	0	0	0	0	0	0	0	0
NB2	2.54	20984	C10	20200917	0	0	0	0	0	0	0	0	0	0	0	0	0	0
NB2	2.54	20984	C11	20200917	0	0	0	0	0	0	0	0	0	0	0	0	0	0
NB2	2.54	20984	C12	20200917	0	0	0	0	0	0	0	0	0	0	0	0	0	0
NB2	2.54	20985	C01	20200917	0	0	0	0	0	0	0	0	0	0	0	0	0	0
NB2	2.54	20985	C02	20200917	0	0	0	0	0	0	0	0	0	0	0	0	0	0
NB2	2.54	20985	C03	20200917	0	0	0	0	0	0	0	0	0	0	0	0	0	0
NB2	2.54	20985	C04	20200917	0	0	0	0	0	0	0	0	0	0	0	0	0	0
NB2	2.54	20985	C05	20200917	0	0	0	0	0	0	0	0	0	0	0	0	0	0
NB2	2.54	20985	C06	20200917	0	0	0	0	0	0	0	0	0	0	0	0	0	0
NB2	2.54	20985	C07	20200917	0	0	0	0	0	0	0	0	0	0	0	0	0	0
NB2	2.54	20985	C08	20200917	0	0	0	0	0	0	0	0	0	0	0	0	0	0
NB2	2.54	20985	C09	20200917	0	1	0	0	1	1	1	1	1	1	1	0	1	0
NB2	2.54	20985	C10	20200917	0	0	0	0	0	0	0	0	0	0	0	0	0	0
NB2	2.54	20985	C11	20200917	0	0	0	0	0	0	0	0	0	0	0	0	0	0
NB2	2.54	20985	C12	20200917	0	0	0	0	0	0	0	0	0	0	0	0	0	0
NB2	2.54	20986	C01	20200917	0	0	0	0	0	0	0	0	0	0	0	0	0	0
NB2	2.54	20986	C02	20200917	0	0	0	0	0	0	0	0	0	0	0	0	0	0
NB2	2.54	20986	C03	20200917	0	0	0	0	0	0	0	0	0	0	0	0	0	0
NB2	2.54	20986	C04	20200917	0	0	0	0	0	0	0	0	0	0	0	0	0	0
NB2	2.54	20986	C05	20200917	0	0	0	0	0	0	0	0	0	0	0	0	0	0
NB2	2.54	20986	C06	20200917	0	0	0	0	0	0	0	0	0	0	0	0	0	0
NB2	2.54	20986	C07	20200917	0	0	0	0	0	0	0	0	0	0	0	0	0	0
NB2	2.54	20986	C08	20200917	0	0	0	0	0	0	0	0	0	0	0	0	0	0
NB2	2.54	20986	C09	20200917	0	0	0	0	0	0	0	0	0	0	0	0	0	0
NB2	2.54	20986	C10	20200917	0	0	0	0	0	0	0	0	0	0	0	0	0	0
NB2	2.54	20986	C11	20200917	0	0	0	0	0	0	0	0	0	0	0	0	0	0
NB2	2.54	20986	C12	20200917	0	0	0	0	0	0	0	0	0	0	0	0	0	0
NB2	6.45	20984	D01	20200917	0	0	0	0	0	0	0	0	0	0	0	0	0	0
NB2	6.45	20984	D02	20200917	0	0	0	0	0	0	0	0	0	0	0	0	0	0
NB2	6.45	20984	D03	20200917	0	0	0	0	0	0	0	0	0	0	0	0	0	0
NB2	6.45	20984	D04	20200917	0	0	0	0	0	0	0	0	0	0	0	0	0	0
NB2	6.45	20984	D05	20200917	0	0	0	0	0	0	0	0	0	0	0	0	0	0
NB2	6.45	20984	D06	20200917	0	0	0	0	0	0	0	0	0	0	0	0	0	0
NB2	6.45	20984	D07	20200917	0	0	0	0	1	1	1	1	0	1	0	0	1	0
NB2	6.45	20984	D08	20200917	0	0	0	0	0	0	0	0	0	0	0	0	0	0
NB2	6.45	20984	D09	20200917	0	0	0	0	0	0	0	0	0	0	0	0	0	0
NB2	6.45	20984	D10	20200917	0	0	0	0	0	0	0	0	0	0	0	0	0	0
NB2	6.45	20984	D11	20200917	0	0	0	0	1	0	1	1	0	1	0	0	1	0
NB2	6.45	20984	D12	20200917	0	0	0	0	0	0	0	0	0	0	0	0	0	0
NB2	6.45	20985	D01	20200917	0	0	0	0	0	0	0	0	0	0	0	0	0	0
NB2	6.45	20985	D02	20200917	0	0	0	0	0	0	0	0	0	0	0	0	0	0
NB2	6.45	20985	D03	20200917	0	0	0	0	0	0	0	0	0	0	0	0	0	0
NB2	6.45	20985	D04	20200917	0	0	0	0	0	0	0	0	0	0	0	0	0	0
NB2	6.45	20985	D05	20200917	0	0	0	0	0	0	0	0	0	0	0	0	0	0
NB2	6.45	20985	D06	20200917	0	0	0	0	0	0	0	0	0	0	0	0	0	0
NB2	6.45	20985	D07	20200917	0	0	0	0	0	0	0	0	0	0	0	0	0	0
NB2	6.45	20985	D08	20200917	0	0	0	0	0	0	0	0	0	0	0	0	0	0
NB2	6.45	20985	D09	20200917	0	0	0	1	NA	NA	NA	NA	NA	NA	NA	NA	NA	0
NB2	6.45	20985	D10	20200917	0	0	0	0	0	0	0	0	0	0	0	0	0	0
NB2	6.45	20985	D11	20200917	0	0	0	0	0	0	0	0	0	0	0	0	0	0
NB2	6.45	20985	D12	20200917	0	0	0	1	NA	NA	NA	NA	NA	NA	NA	NA	NA	0
NB2	6.45	20986	D01	20200917	0	0	0	0	0	0	0	0	0	0	0	0	0	0
NB2	6.45	20986	D02	20200917	0	0	0	0	0	0	0	0	0	0	0	0	0	0
NB2	6.45	20986	D03	20200917	0	0	0	0	1	0	1	0	0	1	0	0	1	0
NB2	6.45	20986	D04	20200917	0	0	0	0	0	0	0	0	0	0	0	0	0	0
NB2	6.45	20986	D05	20200917	0	0	0	0	0	0	0	0	0	0	0	0	0	0
NB2	6.45	20986	D06	20200917	0	0	0	0	0	0	0	0	0	0	0	0	0	0
NB2	6.45	20986	D07	20200917	0	0	0	0	0	0	0	0	0	0	0	0	0	0
NB2	6.45	20986	D08	20200917	0	0	0	0	0	0	0	0	0	0	0	0	0	0
NB2	6.45	20986	D09	20200917	0	0	0	0	0	0	0	0	0	0	0	0	0	0
NB2	6.45	20986	D10	20200917	0	0	0	0	0	0	0	0	0	0	0	0	0	0
NB2	6.45	20986	D11	20200917	0	0	0	0	0	0	0	0	0	0	0	0	0	0
NB2	6.45	20986	D12	20200917	0	0	0	0	0	0	0	0	0	0	0	0	0	0
NB2	16.4	20984	E01	20200917	0	0	0	0	0	0	0	0	0	0	0	0	0	0
NB2	16.4	20984	E02	20200917	0	0	0	0	1	0	1	1	0	1	0	0	1	0
NB2	16.4	20984	E03	20200917	0	0	0	0	1	1	1	1	0	1	0	0	1	0
NB2	16.4	20984	E04	20200917	0	0	0	0	0	0	0	0	0	0	0	0	0	0
NB2	16.4	20984	E05	20200917	1	NA	NA	NA	NA	NA	NA	NA	NA	NA	NA	NA	NA	0
NB2	16.4	20984	E06	20200917	0	0	0	0	1	1	1	1	0	1	0	0	1	0
NB2	16.4	20984	E07	20200917	0	0	0	0	0	0	0	0	0	0	0	0	0	0
NB2	16.4	20984	E08	20200917	0	1	0	1	NA	NA	NA	NA	NA	NA	NA	NA	NA	0
NB2	16.4	20984	E09	20200917	0	0	0	0	1	1	1	1	0	1	0	0	1	0
NB2	16.4	20984	E10	20200917	0	0	0	0	1	0	1	1	0	1	0	0	1	0
NB2	16.4	20984	E11	20200917	0	0	0	0	1	0	1	1	0	1	0	0	1	0
NB2	16.4	20984	E12	20200917	0	0	0	0	1	0	1	1	0	1	0	0	1	0
NB2	16.4	20985	E01	20200917	0	0	0	0	0	0	0	0	0	1	0	0	0	0
NB2	16.4	20985	E02	20200917	0	0	0	0	0	0	0	0	0	0	0	0	0	0
NB2	16.4	20985	E03	20200917	0	0	0	1	NA	NA	NA	NA	NA	NA	NA	NA	NA	0
NB2	16.4	20985	E04	20200917	0	0	0	0	0	0	0	0	0	0	0	0	0	0
NB2	16.4	20985	E05	20200917	0	0	0	1	NA	NA	NA	NA	NA	NA	NA	NA	NA	0
NB2	16.4	20985	E06	20200917	0	0	0	1	NA	NA	NA	NA	NA	NA	NA	NA	NA	0
NB2	16.4	20985	E07	20200917	0	0	0	1	NA	NA	NA	NA	NA	NA	NA	NA	NA	0
NB2	16.4	20985	E08	20200917	0	0	0	1	NA	NA	NA	NA	NA	NA	NA	NA	NA	0
NB2	16.4	20985	E09	20200917	0	0	0	0	0	0	0	0	0	1	0	0	1	0
NB2	16.4	20985	E10	20200917	0	0	0	0	0	0	0	0	0	0	0	0	0	0
NB2	16.4	20985	E11	20200917	0	0	0	1	NA	NA	NA	NA	NA	NA	NA	NA	NA	0
NB2	16.4	20985	E12	20200917	0	0	0	0	0	0	0	0	0	0	0	0	0	0
NB2	16.4	20986	E01	20200917	0	0	0	0	0	0	0	0	0	0	0	0	0	0
NB2	16.4	20986	E02	20200917	0	0	0	0	1	0	1	1	0	1	0	0	1	0
NB2	16.4	20986	E03	20200917	0	0	0	0	1	1	1	1	0	1	0	0	1	0
NB2	16.4	20986	E04	20200917	0	0	0	0	0	0	0	0	0	0	0	0	0	0
NB2	16.4	20986	E05	20200917	0	0	0	0	0	0	0	0	0	0	0	0	0	0
NB2	16.4	20986	E06	20200917	0	0	0	0	0	0	0	0	0	0	0	0	0	0
NB2	16.4	20986	E07	20200917	0	0	0	0	0	0	0	0	0	0	0	0	0	0
NB2	16.4	20986	E08	20200917	0	0	0	0	1	0	1	1	0	0	0	0	0	0
NB2	16.4	20986	E09	20200917	0	0	0	0	1	0	1	1	0	1	0	0	1	0
NB2	16.4	20986	E10	20200917	0	0	0	0	1	0	1	1	0	1	0	0	1	0
NB2	16.4	20986	E11	20200917	0	0	0	0	1	0	1	1	0	1	0	0	1	0
NB2	16.4	20986	E12	20200917	0	0	0	0	0	0	0	0	0	0	0	0	0	0
NB2	35	20984	F01	20200917	0	0	0	0	1	0	1	1	0	1	0	0	1	0
NB2	35	20984	F02	20200917	0	0	0	0	1	0	1	1	0	1	0	0	1	0
NB2	35	20984	F03	20200917	0	0	0	0	1	1	1	1	0	1	0	0	1	0
NB2	35	20984	F04	20200917	0	0	0	0	1	1	1	1	0	1	0	0	1	0
NB2	35	20984	F05	20200917	0	0	0	0	1	0	1	1	0	1	0	0	1	0
NB2	35	20984	F06	20200917	0	0	0	0	1	1	1	1	0	1	0	0	1	0
NB2	35	20984	F07	20200917	0	0	0	0	1	0	1	1	0	1	0	0	1	0
NB2	35	20984	F08	20200917	0	0	0	0	0	0	0	0	0	0	0	0	0	0
NB2	35	20984	F09	20200917	0	0	0	0	1	1	1	1	0	1	0	0	1	0
NB2	35	20984	F10	20200917	0	0	0	0	0	0	0	0	0	0	0	0	0	0
NB2	35	20984	F11	20200917	0	0	0	0	1	0	1	1	0	1	0	0	1	0
NB2	35	20984	F12	20200917	0	0	0	0	1	0	1	1	0	1	0	0	1	0
NB2	35	20985	F01	20200917	0	0	0	1	NA	NA	NA	NA	NA	NA	NA	NA	NA	0
NB2	35	20985	F02	20200917	0	0	0	0	0	1	0	0	0	1	0	0	0	0
NB2	35	20985	F03	20200917	0	0	0	1	NA	NA	NA	NA	NA	NA	NA	NA	NA	0
NB2	35	20985	F04	20200917	0	0	0	1	NA	NA	NA	NA	NA	NA	NA	NA	NA	0
NB2	35	20985	F05	20200917	0	0	0	0	1	0	1	0	0	1	0	0	1	0
NB2	35	20985	F06	20200917	0	0	0	1	NA	NA	NA	NA	NA	NA	NA	NA	NA	0
NB2	35	20985	F07	20200917	0	0	0	1	NA	NA	NA	NA	NA	NA	NA	NA	NA	0
NB2	35	20985	F08	20200917	0	0	0	1	NA	NA	NA	NA	NA	NA	NA	NA	NA	0
NB2	35	20985	F09	20200917	0	0	0	0	1	0	1	0	0	1	0	0	1	0
NB2	35	20985	F10	20200917	0	0	0	1	NA	NA	NA	NA	NA	NA	NA	NA	NA	0
NB2	35	20985	F11	20200917	0	0	0	0	1	0	1	0	0	1	0	0	0	0
NB2	35	20985	F12	20200917	0	0	0	0	0	1	0	0	0	1	0	0	0	0
NB2	35	20986	F01	20200917	0	0	0	0	0	0	0	0	0	0	0	0	0	0
NB2	35	20986	F02	20200917	0	0	0	0	1	0	1	1	0	1	0	0	1	0
NB2	35	20986	F03	20200917	0	0	0	0	1	1	1	1	0	1	0	0	1	0
NB2	35	20986	F04	20200917	0	0	0	0	1	1	1	1	0	1	0	0	1	0
NB2	35	20986	F05	20200917	0	0	0	0	0	0	0	0	0	0	0	0	0	0
NB2	35	20986	F06	20200917	0	0	0	0	1	0	1	1	0	1	0	0	1	0
NB2	35	20986	F07	20200917	0	0	0	0	1	0	1	1	0	1	0	0	1	0
NB2	35	20986	F08	20200917	0	0	0	0	1	0	1	1	0	0	0	0	0	0
NB2	35	20986	F09	20200917	0	0	0	0	1	0	1	1	0	1	0	0	1	0
NB2	35	20986	F10	20200917	0	0	0	0	1	0	1	1	0	1	0	0	1	0
NB2	35	20986	F11	20200917	0	0	0	0	1	0	1	1	0	1	0	0	1	0
NB2	35	20986	F12	20200917	0	0	0	0	1	0	1	1	0	1	0	0	1	0
NB2	74.8	20984	G01	20200917	0	0	0	0	1	0	1	1	0	1	0	0	1	0
NB2	74.8	20984	G02	20200917	0	0	0	0	1	0	1	1	0	1	0	0	1	0
NB2	74.8	20984	G03	20200917	0	0	0	0	1	0	1	1	0	1	0	0	1	0
NB2	74.8	20984	G04	20200917	0	0	0	0	1	1	1	1	0	1	0	0	1	0
NB2	74.8	20984	G05	20200917	0	0	0	0	1	0	1	1	0	1	0	0	1	0
NB2	74.8	20984	G06	20200917	0	0	0	0	1	1	1	1	0	1	0	0	1	0
NB2	74.8	20984	G07	20200917	0	0	0	0	1	0	1	1	0	1	0	0	1	0
NB2	74.8	20984	G08	20200917	0	0	0	0	1	1	1	1	0	1	0	0	1	0
NB2	74.8	20984	G09	20200917	0	0	0	0	1	1	1	1	0	1	0	0	1	0
NB2	74.8	20984	G10	20200917	0	0	0	0	0	0	0	0	0	0	0	0	0	0
NB2	74.8	20984	G11	20200917	0	0	0	0	1	0	1	1	0	1	0	0	1	0
NB2	74.8	20984	G12	20200917	0	0	0	0	1	0	1	1	0	1	0	0	1	0
NB2	74.8	20985	G01	20200917	0	0	0	0	0	1	0	0	0	1	0	0	1	0
NB2	74.8	20985	G02	20200917	0	0	0	0	1	0	1	0	0	1	0	0	1	0
NB2	74.8	20985	G03	20200917	0	0	0	1	NA	NA	NA	NA	NA	NA	NA	NA	NA	0
NB2	74.8	20985	G04	20200917	0	0	0	1	NA	NA	NA	NA	NA	NA	NA	NA	NA	0
NB2	74.8	20985	G05	20200917	0	0	0	1	NA	NA	NA	NA	NA	NA	NA	NA	NA	0
NB2	74.8	20985	G06	20200917	0	0	0	1	NA	NA	NA	NA	NA	NA	NA	NA	NA	0
NB2	74.8	20985	G07	20200917	0	0	0	0	1	0	0	0	0	1	0	0	1	0
NB2	74.8	20985	G08	20200917	0	0	0	0	1	1	1	0	0	1	0	0	1	0
NB2	74.8	20985	G09	20200917	0	0	0	0	1	1	1	0	0	1	0	0	0	0
NB2	74.8	20985	G10	20200917	0	0	0	0	1	0	1	0	0	1	0	0	1	0
NB2	74.8	20985	G11	20200917	0	0	0	0	1	0	1	0	0	1	0	0	0	0
NB2	74.8	20985	G12	20200917	0	0	0	0	0	1	0	0	0	1	0	0	0	0
NB2	74.8	20986	G01	20200917	0	0	0	0	1	1	1	1	0	1	0	0	1	0
NB2	74.8	20986	G02	20200917	0	0	0	0	1	0	1	1	0	1	0	0	1	0
NB2	74.8	20986	G03	20200917	0	0	0	0	1	1	1	1	0	1	0	0	1	0
NB2	74.8	20986	G04	20200917	0	0	0	0	1	1	1	1	0	1	0	0	1	0
NB2	74.8	20986	G05	20200917	0	0	0	0	1	1	1	1	0	1	0	0	1	0
NB2	74.8	20986	G06	20200917	0	0	0	0	1	0	1	1	0	1	0	0	1	0
NB2	74.8	20986	G07	20200917	0	0	0	0	1	0	1	1	0	1	0	0	1	0
NB2	74.8	20986	G08	20200917	0	0	0	0	1	1	1	1	0	1	0	0	1	0
NB2	74.8	20986	G09	20200917	0	0	0	0	1	0	1	1	0	1	0	0	1	0
NB2	74.8	20986	G10	20200917	0	0	0	0	1	0	1	1	0	1	0	0	1	0
NB2	74.8	20986	G11	20200917	0	0	0	1	NA	NA	NA	NA	NA	NA	NA	NA	NA	0
NB2	74.8	20986	G12	20200917	0	0	0	0	1	0	1	1	0	1	0	0	1	0
NB2	100	20984	H01	20200917	0	0	0	0	1	0	1	1	0	1	0	0	1	0
NB2	100	20984	H02	20200917	0	0	0	0	1	0	1	1	0	1	0	0	1	0
NB2	100	20984	H03	20200917	0	0	0	0	1	0	1	1	0	1	0	0	1	0
NB2	100	20984	H04	20200917	0	0	0	0	1	1	1	1	0	1	0	0	1	0
NB2	100	20984	H05	20200917	0	0	0	0	1	0	1	1	0	1	0	0	1	0
NB2	100	20984	H06	20200917	0	0	0	0	1	1	1	1	0	1	0	0	1	0
NB2	100	20984	H07	20200917	0	0	0	0	1	0	1	1	0	1	0	0	1	0
NB2	100	20984	H08	20200917	0	0	0	0	1	1	1	1	0	1	0	0	1	0
NB2	100	20984	H09	20200917	0	0	0	0	1	1	1	1	0	1	0	0	1	0
NB2	100	20984	H10	20200917	0	0	0	0	0	0	0	0	0	0	0	0	0	0
NB2	100	20984	H11	20200917	0	0	0	0	1	0	1	1	0	1	0	0	1	0
NB2	100	20984	H12	20200917	0	0	0	0	1	0	1	1	0	1	0	0	1	0
NB2	100	20985	H01	20200917	0	0	0	0	1	0	1	0	0	1	0	0	1	0
NB2	100	20985	H02	20200917	0	0	0	0	0	1	1	0	0	1	0	0	0	0
NB2	100	20985	H03	20200917	0	0	0	0	0	0	0	0	0	0	0	0	0	0
NB2	100	20985	H04	20200917	0	0	0	0	0	1	1	0	0	1	0	0	1	0
NB2	100	20985	H05	20200917	0	0	0	1	NA	NA	NA	NA	NA	NA	NA	NA	NA	0
NB2	100	20985	H06	20200917	0	0	0	0	1	1	1	0	0	1	0	0	1	0
NB2	100	20985	H07	20200917	0	0	0	1	NA	NA	NA	NA	NA	NA	NA	NA	NA	0
NB2	100	20985	H08	20200917	0	0	0	1	NA	NA	NA	NA	NA	NA	NA	NA	NA	0
NB2	100	20985	H09	20200917	0	0	0	0	1	1	0	0	0	1	0	0	1	0
NB2	100	20985	H10	20200917	0	0	0	0	1	0	1	0	0	1	0	0	0	0
NB2	100	20985	H11	20200917	0	0	0	0	1	0	1	0	0	1	0	0	0	0
NB2	100	20985	H12	20200917	0	0	0	1	NA	NA	NA	NA	NA	NA	NA	NA	NA	0
NB2	100	20986	H01	20200917	0	0	0	0	1	1	1	1	0	1	0	0	1	0
NB2	100	20986	H02	20200917	0	0	0	0	1	0	1	1	0	1	0	0	1	0
NB2	100	20986	H03	20200917	0	0	0	0	1	1	1	1	0	1	0	0	1	0
NB2	100	20986	H04	20200917	0	0	0	0	1	1	1	1	0	1	0	0	1	0
NB2	100	20986	H05	20200917	0	0	0	0	1	0	1	1	0	0	0	0	0	0
NB2	100	20986	H06	20200917	0	0	0	0	1	0	1	1	0	1	0	0	1	0
NB2	100	20986	H07	20200917	0	0	0	0	1	0	1	1	0	1	0	0	1	0
NB2	100	20986	H08	20200917	0	0	0	0	1	1	1	1	0	1	0	0	1	0
NB2	100	20986	H09	20200917	0	0	0	0	1	0	1	1	0	1	0	0	1	0
NB2	100	20986	H10	20200917	0	0	0	0	1	0	1	1	0	1	0	0	1	0
NB2	100	20986	H11	20200917	0	0	0	0	1	0	1	1	0	1	0	0	1	0
NB2	100	20986	H12	20200917	0	0	0	0	1	0	1	1	0	1	0	0	1	0

## Sheet: Behavior- EPR
chemical.name	conc.uM	plate.id	well	t1	t2	t3	t4	t5	t6	t7	t8	t9	t10	t11	t12	t13	t14	t15	t16	t17	t18	t19	t20	t21	t22	t23	t24	t25	t26	t27	t28	t29	t30	t31	t32	t33	t34	t35	t36	t37	t38	t39	t40	t41	t42	t43	t44	t45	t46
NB2	0	20984	A01	0	0	0	0	0	0	0	0	14.757	21.2674	40.1042	0	0	0	0	0	0	0	0	0	0	0	0	0	40.9288	3.45052	0	0	0	0	0	124.479	172.721	186.524	190.451	130.252	0.0217014	0	0	0	0	0	0	0	0	0
NB2	0	20984	A02	0	0	20.5946	0	0	0	0	24.2622	0	0	0	0	0	0	0	16.862	1.67101	0	0	0	4.18836	9.48351	0	0	0	0	20.9852	1.67101	0	0	0	45.0738	66.5581	65.1041	101.042	12.6953	0	0	0	0	0	0	0	0	0	0
NB2	0	20984	A03	0	24.3706	0	0	0	0	0	0	0	0	0	0	0	0	21.6146	0	0	0	0	0	0	0	0	0	0	0	0	50.5425	0	0	0	0	0	0	0	0	43.6632	0	0	0	0	0	0	0	0	0
NB2	0	20984	A04	36.3932	0.238715	0	0	0	0	0	27.6692	5.12153	0	0	0	0	0	0	0	0	31.6189	0	0	0	0	0	0	0	0	33.6589	0.998265	0	0	0	9.35331	64.7352	0	0	0	0	0	0	0	0	0	0	0	0	0
NB2	0	20984	A05	0	0	0	0	0	0	0	0	0	0	0	0	0	0	0	0	0	0	0	0	0	0	0	0	0	0	0	0	0	0	0	0	0	0	0	0	0	0	0	0	0	0	0	0	0	0
NB2	0	20984	A06	0	0	0	37.131	0	0	0	0	0	0	0	0	0	0	6.90103	24.0885	0	0	0	0	0	0	0	0	0	0	0	17.8819	43.9887	0	0	0	61.1111	89.8654	47.7647	0.0868054	0	0	0	0	0	0	0	0	0	0
NB2	0	20984	A07	0	0	0	0	0	0	0	0	0	0	0	58.138	0	0	0	0	0	0	0	0	0	0	0	0	0	0	0	44.9002	0	0	0	0	0	71.5495	0	0	0	0	0	0	0	0	0	0	0	0
NB2	0	20984	A08	0	0	0	0	0	0	0	0	0	0	0	0	79.4922	0.75955	0	0	0	0	0	0	0	0	0	0	0	0	0	0	0	0	0	33.5721	89.7135	130.122	71.2022	0.368924	0	0	0	0	0	0	0	0	0	0
NB2	0	20984	A09	0	0	0	0	0	0	0	0	0	0	73.329	0	0	0	0	0	0	0	0	0	0	0	0	0	0	0	25.2604	11.0677	0	0	0	0	40.408	37.8906	0	0	0	0	0	0	0	0	0	0	0	0
NB2	0	20984	A10	0	0	0	0	0	0	0	0	0	0	0	0	0	0	0	0	0	0	0	0	0	0	28.3854	19.0538	0	0	0	0	0	0	0	0	40.1259	56.0113	0	0	0	0	0	0	0	0	0	0	0	0
NB2	0	20984	A11	0	0	0	0	0	0	0	0	0	0	0	0	0	0	0	24.0452	6.16318	0	0	0	0	0	0	0	0	0	0	0	0	0	0	53.3637	150.76	144.249	96.6146	36.263	0.477431	0	0	0	0	0	0	0	0	0
NB2	0	20984	A12	6.2717	0	0	0	0	0	0	0	0	0	13.9974	14.5182	0	0	0	0	0	0	0	0	0	0	12.8689	0.0217014	0	0	0	0	0	6.85762	6.07639	0	20.0955	13.5417	0	0	0	0	0	0	0	0	0	0	0	0
NB2	0	20985	A01	0	0	0	0	0	0	0	0	0	0	0	0	0	0	0	0	0	0	0	0	0	0	0	0	0	0	27.474	1.80121	0	0	0	0	0	0	0	0	0	0	0	0	0	0	0	0	0	0
NB2	0	20985	A02	0	0	0	0	0	0	0	0	0	0	0	0	0	0	47.2222	0	0	0	0	0	0	0	0	0	0	0	83.724	19.1406	0	0	0	0	0	70.7899	0.911458	0	0	0	0	0	0	0	0	37.2396	75.6293	5.55556
NB2	0	20985	A03	0	0	0	0	0	0	0	0	28.4505	0	0	0	0	0	0	0	0	0	0	0	0	0	0	0	0	0	0	0	0	0	0	0	42.3828	18.7934	0	0	0	0	0	0	0	0	0	0	0	0
NB2	0	20985	A04	0	0	0	0	0	0	0	0	0	0	0	29.5139	0	0	0	0	0	0	31.0981	15.5816	15.8854	0	0	0	40.0391	0	0	0	0	0	0	0	54.4705	0	0	0	0	0	0	0	0	37.9774	7.31338	0	0	0
NB2	0	20985	A05	0	0	0	0	0	0	0	0	0	0	0	0	0	51.4106	0	0	0	0	0	0	0	0	0	0	0	0	0	0	0	0	0	80.2083	131.771	110.829	25.7162	0	0	0	0	0	0	0	0	0	0	0
NB2	0	20985	A06	0	0	0	0	0	0	0	0	0	0	0	0	0	0	0	0	0	0	0	0	0	0	0	0	0	0	0	0	0	0	0	18.5764	106.402	14.974	0	0	0	0	0	0	0	0	0	0	0	0
NB2	0	20985	A07	0	0	0	0	0	0	0	0	0	0	0	0	0	0	0	0	0	0	0	22.5694	0	0	0	0	0	0	0	0	0	0	0	30.1649	10.026	0	0	0	0	0	0	0	0	0	0	0	0	0
NB2	0	20985	A08	0	0	0	0	0	0	0	0	0	0	0	0	0	0	0	0	0	0	0	48.1771	0	0	0	0	0	44.7048	0.260417	0	0	0	0	43.1857	146.029	96.9184	56.9228	0	0	0	0	0	0	0	0	0	0	0
NB2	0	20985	A09	0	0	0	0	0	0	0	0	0	0	0	0	0	0	0	0	39.6701	7.61717	0	0	0	0	0	0	0	0	0	0	0	0	0	54.2534	122.266	142.231	89.0191	28.9496	0.195312	0	0	0	0	0	0	0	0	0
NB2	0	20985	A10	0	0	0	0	0	0	0	0	0	0	0	0	0	21.7014	6.42362	0	0	0	0	0	0	0	0	0	0	0	0	0	0	0	0	0	0	0	0	0	0	0	0	0	0	0	0	0	0	0
NB2	0	20985	A11	0	0	0	0	0	0	0	0	0	0	0	0	0	0	0	0	38.3897	0	0	0	0	0	0	0	0	17.3611	0.45573	0	0	0	0	11.1979	38.5634	96.8967	37.5217	12.3915	0.238715	0	0	0	0	0	0	0	0	0
NB2	0	20985	A12	0	0	0	0	0	0	0	0	0	0	0	0	0	0	0	0	0	0	0	0	0	0	0	0	0	15.6901	2.69097	0	0	0	0	25.4123	103.255	61.046	35.9592	0.15191	0	0	0	0	0	0	0	0	0	0
NB2	0	20986	A01	0	0	0	0	0	0	0	0	0	0	0	0	0	0	0	0	0	0	0	0	0	0	0	0	0	0	0	0	0	0	0	0	38.1945	0	0	0	0	0	0	0	0	0	0	0	0	0
NB2	0	20986	A02	0	0	0	0	0	0	0	0	0	0	0	0	0	0	0	0	0	0	0	0	0	0	0	0	0	0	0	0	0	0	0	32.9427	27.0616	0	0	0	0	0	0	0	0	0	0	0	0	0
NB2	0	20986	A03	0	0	0	0	0	0	0	0	0	0	0	0	0	0	0	0	0	0	0	0	0	0	0	0	0	0	0	0	0	0	0	0	154.536	91.1892	13.7804	0.0217014	0	0	0	0	0	0	0	0	0	0
NB2	0	20986	A04	0	0	0	0	0	0	0	0	0	0	0	0	0	0	0	0	0	12.9774	24.4141	0	0	0	0	0	0	0	0	42.5564	0	0	0	0	45.8984	2.58247	0	0	0	0	0	0	0	0	0	0	0	0
NB2	0	20986	A05	0	0	0	0	0	0	0	0	0	0	0	0	0	0	0	0	0	0	0	0	0	0	0	0	0	0	0	0	0	0	0	0	45.6163	9.80902	0	0	0	0	0	0	0	0	0	0	0	0
NB2	0	20986	A06	0	0	0	0	0	0	0	0	0	0	0	0	0	0	0	0	0	0	0	0	0	0	0	0	0	61.0677	0	0	0	0	0	0	0	0	0	0	0	0	0	0	0	0	0	0	0	0
NB2	0	20986	A07	0	0	0	0	0	0	0	0	0	0	0	0	0	0	0	0	0	0	0	0	0	0	0	0	0	0	0	0	0	0	0	0	13.8889	45.0521	0	0	0	0	0	0	0	0	0	0	0	0
NB2	0	20986	A08	0	0	0	0	0	0	0	53.1684	0.0434028	0	0	0	0	0	0	0	0	0	14.2144	11.6319	0	0	0	0	0	0	0	0	0	0	0	0	117.86	86.5886	99.783	13.8889	0.0434027	0	0	0	0	0	0	0	0	0
NB2	0	20986	A09	0	0	0	0	0	0	0	0	0	0	0	0	0	0	0	0	0	0	0	0	0	0	0	0	0	0	0	0	0	0	0	160.699	104.839	93.0556	41.1458	0	0	0	0	0	0	0	0	0	0	0
NB2	0	20986	A10	0	0	0	0	0	0	0	0	0	0	0	0	0	0	0	0	0	0	0	0	0	0	0	0	0	0	0	0	0	0	0	113.737	73.98	0	0.347222	48.6545	12.4349	0	0	0	0	0	0	0	0	0
NB2	0	20986	A11	0	0	0	0	0	0	0	0	0	0	0	0	0	0	0	0	0	0	0	0	0	0	0	0	0	18.4896	0	0	0	0	0	30.0564	77.9296	18.5113	67.2526	21.0069	0.846354	0	0	0	0	0	0	0	0	0
NB2	0	20986	A12	0	0	0	0	0	0	0	0	0	0	0	0	0	0	0	51.1285	0.0651041	0	0	0	0	0	0	0	0	0	0	0	23.9583	0	0	0	43.75	9.65711	0	0	0	0	0	0	0	0	0	0	0	0
NB2	1	20984	B01	0	0	0	0	0	28.4288	0	0	0	0	0	0	24.9132	5.01302	0	0	0	0	0	24.9132	2.17014	0	0	0	0	30.2083	11.7621	0	0	0	0	0	91.2761	58.0946	58.6154	10.3733	0	0	0	0	0	0	0	0	0	0
NB2	1	20984	B02	0	0	0	0	0	0	50.651	4.6875	0	0	0	0	0	0	0	0.368925	24.7179	0	0	0	0	0	0	0	0	0	0	0	27.9514	0.0217014	0	11.8924	107.096	138.715	62.8906	4.96962	0	0	0	0	0	0	0	0	0	0
NB2	1	20984	B03	0	0	0	0	0	0	0	0	40.2994	0.30382	0	0	0	0	0	0	34.1363	2.99479	0	0	0	0	0	0	0	11.0677	54.6224	0	0	0	0	0	112.608	127.669	67.665	0.303819	0	0	0	0	0	0	0	0	0	0
NB2	1	20984	B04	0	0	0	0	43.9887	0.585938	0	0	0	0	0	0	0	0	0	0	0	0	0	0	0	0	46.289	12.0877	0	0	0	0	0	0	0	20.4427	43.8368	77.2569	0.0434028	0	0	0	0	0	0	0	0	0	0	0
NB2	1	20984	B05	0	0	0	23.6979	0	0	0	0	30.5773	0	0	0	0	0	0	30.7726	0.781249	0	0	0	0	0	0	24.8698	3.25521	0	0	0	0	0	28.3854	0	28.776	0.60764	0	0	0	0	0	0	0	0	0	0	0	0
NB2	1	20984	B06	0	0	0	0	0	44.336	28.8845	0	0	0	0	0	0	0	46.5278	14.7787	0	0	0	0	0	0	0	0	0	0	0	0	54.8828	0	0	0	151.584	111.415	159.918	48.5026	0.0434028	0	0	0	0	0	0	0	0	0
NB2	1	20984	B07	0	0	0	0	0	0	0	0	0	0	0	0	0	0	0	0	0	0	0	34.3099	0	0	0	0	0	0	0	0	0	0	0	61.2847	129.774	108.681	88.5634	109.592	12.5217	0	0	0	0	0	0	0	0	0
NB2	1	20984	B08	0	0	0	0	0	27.6042	0	0	28.0599	0	0	0	0	0	0	0	0	0	20.4427	0	0	0	0	35.7422	0	0	0	0	0	0	24.3273	4.07986	0	0	5.96788	100.347	2.03993	0	0	0	0	0	0	0	0	0
NB2	1	20984	B09	31.5321	3.29861	0	0	0	0	0	0	24.2405	57.6823	0.0217014	0	0	0	0	0	0	0	0	0	0	0	0	0	0	0	0	21.8967	0.0651041	0	0	13.151	142.535	157.313	86.1545	0.889757	0	0	0	0	0	0	0	0	0	0
NB2	1	20984	B10	17.079	4.53559	0	0	0	0	0	0	31.1415	0	0	0	0	0	0	0	0	24.197	0	0	0	0	0	0	0	46.7882	0.282118	0	0	0	0	82.8776	85.4817	87.8689	72.309	65.9288	24.9783	0	21.9401	24.5226	0	0	0	0	0	0
NB2	1	20984	B11	0	0	0	0	0	0	50.7595	21.1805	0	0	0	0	0	0	0	0	0	0	46.2673	0.781251	0	0	0	0	22.4827	26.3455	0	0	0	0	0	32.8559	130.425	158.746	58.572	25.5859	2.14844	0	0	0	0	0	0	0	0	0
NB2	1	20984	B12	0	0	0	0	25.9765	0	0	0	0	0	0	0	0	0	0	0	0	0	41.6233	0.75955	0	0	0	0	0	0	0	0	0	0	35.8941	0	97.3091	35.5903	0	0	0	0	0	0	0	0	0	0	0	0
NB2	1	20985	B01	0	0	34.0061	0.195312	0	0	0	0	0	0	0	0	0	0	0	0	0	0	49.9349	0	0	0	0	0	0	0	0	0	0	0	0	68.3159	48.6328	0	0	0	0	0	0	0	0	0	0	0	0	0
NB2	1	20985	B02	0	0	66.9922	0	0	0	0	0	0	0	0	0	0	0	19.8785	41.5364	0	0	0	0	0	0	0	0	0	0	0	0	0	60.3515	0.0651041	65.3646	88.2595	42.0139	62.0443	0.0217014	0	0	0	0	0	0	0	0	0	0
NB2	1	20985	B03	0	0	0	0	0	0	0	0	0	0	0	0	0	0	0	0	0	0	0	0	0	0	0	30.664	3.01649	0	0	0	0	0	0	12.7604	107.921	2.71268	0	0	0	0	0	0	0	0	0	0	0	0
NB2	1	20985	B04	0	0	0	0	0	32.6606	5.23003	0	0	0	0	0	0	0	0	0	0	0	0	0	0	0	0	0	0	33.2465	0.368925	0	0	0	0	48.8716	206.207	122.808	138.325	2.01823	0	0	0	0	0	0	0	0	0	0
NB2	1	20985	B05	0	0	0	0	0	0	0	0	0	0	0	0	0	0	0	0	0	0	0	0	0	0	0	55.599	0.0434028	0	0	0	0	0	0	74.8047	120.833	147.07	152.214	32.1832	1.6059	0	0	0	0	0	0	0	0	0
NB2	1	20985	B06	0	0	0	0	0	0	0	0	0	0	0	0	0	0	0	0	0	0	0	0	27.4957	0	0	0	0	0	0	0	0	0	0	15.9288	145.312	28.6892	29.3837	25.3472	0	0	0	0	0	0	0	0	0	0
NB2	1	20985	B07	0	0	0	0	0	0	0	0	0	0	0	0	0	0	0	0	0	0	0	0	0	0	0	0	0	0	0	0	0	0	0	11.8924	140.3	105.035	104.058	52.8429	0	0	0	0	0	0	0	0	0	0
NB2	1	20985	B08	0	0	0	0	0	0	0	0	0	0	0	0	0	0	0	0	0	0	0	23.1554	4.05816	0	0	0	0	0	0	0	21.1154	0	0	39.0408	115.972	49.3923	13.9106	0	0	0	0	0	0	0	0	0	0	0
NB2	1	20985	B09	0	0	0	0	0	0	0	0	0	0	0	0	0	0	0	0	0	0	0	0	0	0	0	0	0	0	0	0	0	0	0	0	0	0	0	0	0	0	0	0	0	0	0	0	0	0
NB2	1	20985	B10	0	0	0	0	0	0	0	0	0	23.6111	0.0217014	0	0	0	0	0	0	0	0	1.17188	25.6293	0	0	0	0	0	0	0	0	21.1154	5.90276	0	44.618	11.9141	0	0	0	0	0	0	0	0	0	0	0	0
NB2	1	20985	B11	0	0	0	10.3299	17.9688	0	0	0	0	0	0	0	0	0	0	0	0	44.3359	0.716146	0	0	0	0	0	0	0	0	0	0	23.7631	23.8064	0	7.76909	65.9288	24.5877	0	0	0	0	0	0	0	0	0	0	0
NB2	1	20985	B12	0	0	0	0	0	0	0	0	0	0	0	0	0	0	46.8099	0	0	0	0	0	0	0	0	0	0	0	0	0	0	0	0	0	38.8021	28.2552	69.7483	3.38542	1.86632	0	0	0	0	0	0	0	0	0
NB2	1	20986	B01	0	0	0	0	0	0	0	0	0	0	21.7665	18.0338	0	0	0	0	0	0	0	0	0	13.151	5.77257	0	0	0	0	0	0	36.1111	7.26996	0.0217014	0	0	18.8585	0	0	0	0	0	0	0	0	0	0	0
NB2	1	20986	B02	0	0	0	0	0	0	0	0	0	0	0	0	0	0	0	0	0	0	0	0	0	0	0	0	0	0	0	0	0	0	0	0	33.5286	13.4332	0	0	0	0	0	0	0	0	0	0	0	0
NB2	1	20986	B03	0	0	0	0	0	0	0	0	0	0	0	0.0217014	0	0	0	0	34.3099	0	0	0	0	0	0	0	0	0	0	32.8125	0	0	0	0	0	63.4332	0	0	0	0	0	0	0	0	0	0	0	0
NB2	1	20986	B04	0	0	0	0	0	0	0	0	0	0	0	25.2387	0.108507	0	0	0	0	0	0	0	0	0	0	0	0	0	25.586	4.81772	0	0	0	23.2639	168.576	61.9574	1.25868	0	0	0	0	0	0	0	0	0	0	0
NB2	1	20986	B05	0	0	0	0	0	0	0	0	0	0	0	0	0	0	0	0	0	0	0	11.0894	44.6181	0	0	0	0	0	0	0	0	0	0	32.0529	29.362	0	0	39.2144	0	0	0	0	0	0	0	0	0	0
NB2	1	20986	B06	0	0	0	0	0	0	0	0	0	0	0	0	28.3203	0	0	0	0	0	0	0	0	0	0	0	0	6.94444	21.7231	0	0	0	0	41.3194	132.313	137.023	65.4948	7.44357	0	0	0	0	0	0	0	0	0	0
NB2	1	20986	B07	0	0	0	0	0	0	0	0	0	0	0	0	0	0	0	0	0	0	0	0	0	0	0	0	0	0	0	0	0	0	0	0	0	0	0	0	0	0	0	0	0	0	0	0	0	0
NB2	1	20986	B08	0	0	0	0	0	0	0	0	0	0	0	0	11.3281	41.4714	0	0	0	0	0	0	0	0	0	0	0	0	0	0	42.9254	0.0217014	0	0	125.803	54.3837	0.368924	0	0	0	0	0	0	0	0	0	0	0
NB2	1	20986	B09	0	0	0	0	0	0	0	0	0	0	0	0	0	0	0	0	49.0451	0	0	0	0	0	0	0	0	0	37.6953	6.64062	0	0	0	0	0	16.645	31.033	0	0	0	0	0	0	39.8003	0	0	0	0
NB2	1	20986	B10	0	0	0	0	0	0	0	0	0	0	45.8117	16.8837	0	0	0	0	0	0	0	30.6424	6.11978	0	0	0	29.796	1.04167	0	0	0	0	0	51.6276	0	36.849	158.485	108.116	16.0156	0.238715	0	0	0	0	0	0	0	0
NB2	1	20986	B11	0	0	0	0	0	0	0	0	0	0	0	0	0	0	0	0	0	0	0	0	0	0	0	0	0	0	0	0	0	0	0	0	66.4714	0	0	0	0	0	0	0	0	0	0	0	0	0
NB2	1	20986	B12	0	0	0	0	0	0	0	0	0	0	0	0	0	0	0	0	0	0	0	0	0	0	0	0	0	0	0	0	0	0	0	38.4983	44.336	60.9592	24.5226	2.06163	0	0	0	0	0	0	0	0	0	0
NB2	2.54	20984	C01	0	0	0	0	0	0	0	0	0	0	0	0	0	0	60.0695	0	0	0	0	0	0	0	0	0	0	0	0	0	0	0	0	53.6675	61.046	86.046	56.8793	1.45399	0	0	0	0	0	0	0	0	0	0
NB2	2.54	20984	C02	0	0	0	0	0	0	0	0	0	0	0	0	0	0	0	0	0	0	0	0	0	0	0	0	75.2388	0.282118	0	0	0	0	0	0.347222	115.994	144.141	8.18143	0.0434027	0	0	0	0	0	0	0	0	0	0
NB2	2.54	20984	C03	0.716145	0	0	0	0	0	0	0	0	0	0	0	27.1268	0	0	0	0	0	0	0	0	44.8568	0	0	0	0	0	0	0	19.0321	11.7187	26.3238	155.556	58.138	74.3923	0.564236	0	0	0	0	0	0	0	0	0	0
NB2	2.54	20984	C04	22.4827	13.0425	0	0	0	16.6667	25.2821	0	0	0	0	16.4714	6.33681	0	0	0	22.2005	0.846354	0	0	0	18.967	34.2448	0	0	0	0	0	0	15.2127	44.5747	0.325522	0	0	0	0	0	0	0	0	0	17.4262	15.1476	0	0	0
NB2	2.54	20984	C05	17.9036	0	0	0	0	0	0	0	0	70.0087	0	0	0	0	0	0	0	0	23.7413	21.7882	0	0	0	0	0	0	0	40.191	0	0	0	0	114.865	157.856	87.8472	1.93142	0	0	0	0	0	0	0	0	0	0
NB2	2.54	20984	C06	0	28.125	0	0	0	0	0	0	0	0	0	47.6997	0	0	0	0	0	0	0	0	0	46.9184	0	0	0	0	0	0	0	0	0	81.9878	95.0955	23.0903	68.533	24.0668	2.88628	0	0	0	0	0	0	0	0	0
NB2	2.54	20984	C07	0	0	19.4878	2.56076	0	0	0	0	0	0	0	0	0	0	51.8446	3.90625	0	0	0	0	0	0	0	0	0	0	0	47.461	0	0	0	0	0	29.0365	118.381	85.8073	69.184	0.260417	0	0	0	0	0	0	0	0
NB2	2.54	20984	C08	0	18.75	1.95313	0	0	26.9966	0.15191	0	0	0	0	0	0	16.1241	9.22308	0	0	0	0	30.2734	4.7526	0	0	0	0	0	0	0	14.6484	6.16319	0	0	0	0	0	0	0	0	0	0	0	0	0	0	0	0
NB2	2.54	20984	C09	0	0	0	0	0	0	0	0	0	0	0	0	0	0	0	0	0	0	0	0	0	0	0	0	0	0	0	0	0	0	0	0	0	0	0	44.2709	0.520832	0	0	0	0	0	0	0	0	0
NB2	2.54	20984	C10	0	29.4271	1.23698	0	0	0	0	33.9844	0	0	0	0	0	0	33.29	0	0	0	0	0	0	30.3602	0.802951	0	0	0	0	32.2917	42.4696	0	0	0	29.9262	33.0078	0	0	0	0	0	0	0	0	0	0	0	0
NB2	2.54	20984	C11	0	0	0	0	0	0	0	0	0	0	0	34.6788	0	0	0	0	0	0	0	0	0	0	0	0	63.954	0	0	0	0	0	0	0	30.3819	48.8281	99.0451	37.0226	34.5486	1.86632	0	0	0	0	0	0	0	0
NB2	2.54	20984	C12	0	0	0	0	0	0	0	0	14.3663	30.8377	0	0	0	0	0	0	0	0	0	0	0	0	24.3706	0.238715	0	0	0	0	8.31164	13.3898	0	22.5043	74.3924	85.9158	36.0026	22.3741	0.759548	0	0	0	0	0	0	0	0	0
NB2	2.54	20985	C01	0	0	0	0	0	0	0	0	0	0	0	0	0	0	0	0	0	0	0	0	0	0	0	0	0	0	0	0	31.7491	0	0	0	81.2717	1.80122	8.13803	43.967	0	0	0	0	0	0	0	0	0	0
NB2	2.54	20985	C02	0	0	0	0	0	0	0	0	0	0	0	0	0	0	0	0	0	0	0	0	0	0	0	0	0	56.684	1.93142	0	0	0	0	47.0703	103.255	25.6511	0	0	0	0	0	0	0	0	0	0	0	0
NB2	2.54	20985	C03	0	0	0	0.0217014	0	0	0	0	0	0	0	0	0	0	0	0	0	0.0217014	0	0	0	0.0217014	23.8281	6.40191	0	0	0	0	0	0	0	0	0	0	64.8437	0	0	0	0	0	0	0	0	0	0	0
NB2	2.54	20985	C04	0	0	0	0	0	0	0	0	0	0	0	0	0	0	0	0	0	0	0	0	0	63.9974	0	0	0	0	0	0	0	0	0	0	41.9271	0	0	0	0	0	0	0	0	0	0	0	0	0
NB2	2.54	20985	C05	0	18.7934	5.38194	0	0	0	0	0	0	0	25.651	0	0	0	0	0	0	0	8.42013	44.8568	0	0	0	0	0	0	0	0	0	16.2109	14.6484	0	56.7491	68.6632	68.099	49.1753	0.173611	0	0	0	0	0	0	0	0	0
NB2	2.54	20985	C06	0	0	0	0	0	24.414	0	0	0	0	0	0	0	0	0	10.4601	13.4549	0	0	0	0	0	0	25.1519	0.0217014	0	0	0	0	0	0	0.80295	43.6198	0	0	0	0	0	0	0	0	0	0	0	0	0
NB2	2.54	20985	C07	0	0	0	0	0	0	0	0	0	0	0	0	0	0	0	0	0	0	25.7812	0	0	0	0	0	21.0286	0	0	0	0	0	0	23.329	0	0	0	0	0	0	0	0	0	0	0	0	0	0
NB2	2.54	20985	C08	0	0	0	0	0	0	0	0	0	0	0	0	0	0	0	0	0	0	0	0	0	0	0	0	31.7274	25.1736	0	0	0	0	0	0	0	0	0	0	0	0	0	0	0	0	0	0	0	0
NB2	2.54	20985	C09	0	0	0	0	0	0	0	0	0	0	0	0	0	0	0	0	0	0	0	0	0	0	0	0	0	0	0	0	0	0	0	0	0	0	0	0	0	0	0	0	0	0	0	0	0	0
NB2	2.54	20985	C10	0	0	0	0	0	0	0	0	0	0	0	0	0	0	0	0	0	0	0	0	0	0	0	44.3143	0	0	0	0	0	0	0	0	23.9583	1.95312	0	0	0	0	0	0	0	0	0	0	0	0
NB2	2.54	20985	C11	0	0	0	0	0	0	0	0	0	0	0	0	0	0	0	0	0	0	0	0	0	0	0	0	0	0	0	0	0	0	0	40.8638	117.318	80.0782	48.1337	0.0217014	0	0	0	0	0	0	0	0	0	0
NB2	2.54	20985	C12	0	0	0	0	0	0	5.81597	13.9757	0	0	0	0	0	0	0	0	0	0	0	0	41.1892	0	0	0	0	0	0	0	0	23.8932	17.9036	0	39.6268	51.5191	0	0	0	0	0	0	0	0	0	0	0	0
NB2	2.54	20986	C01	0	0	0	0	0	0	0	0	0	0	0	0	0	0	0	0	0	0	0	0	0	0	0	0	0	0	0	0	0	0	0	42.1441	122.374	39.3229	34.6788	22.7214	0	0	0	0	0	0	0	0	0	0
NB2	2.54	20986	C02	0	0	0	0	0	0	0	0	0	0	0	0	0	0	0	0	0	0	0	0	0	0	0	0	0	0	63.2162	11.1979	0	0	0	0	131.38	120.421	35.7422	0.0217014	0	0	0	0	0	0	0	0	0	0
NB2	2.54	20986	C03	0	0	0	0	0	0	0	0	0	0	0	0	0	0	0	0	0	33.8976	0	0	0	0	0	0	0	24.4141	10.7205	0	0	0	0	0	0	48.3724	54.8394	0	0	0	0	0	0	0	0	0	0	0
NB2	2.54	20986	C04	0	0	0	0	0	0	0	0	0	0	0	0	0	0	0	0	0	0	0	0	0	0	0	0	0	0	0	0	0	0	0	10.3082	137.695	26.2804	45.0955	0.15191	0.499132	0.0868055	0	0	0	0	0	0	0	0
NB2	2.54	20986	C05	0	0	0	0	0	0	0	0	0	0	42.0573	0	0	0	0	0	0	0	0	0	0	0	0	0	0	0	0	0	0	0	0	6.66231	51.8663	105.404	37.7604	47.7431	54.6224	3.53733	0	0	0	0	0	0	0	0
NB2	2.54	20986	C06	0	0	0	0	0	0	0	0	0	0	0	0	56.0763	19.8134	0	0	0	0	0	0	0	0	0	0	0	0	0	0	0	0	0	90.191	92.2092	31.8359	0.195312	0	0	0	0	0	0	0	0	0	0	0
NB2	2.54	20986	C07	0	0	0	0	0	0	0	0	0	0	0	0	0	0	0	0	0	0	0	0	0	0	0	0	0	0	40.4731	0	0	0	0	26.9965	125.933	101.953	152.43	62.1745	0.173611	0	0	0	0	0	0	0	0	0
NB2	2.54	20986	C08	0	0	0	0	0	0	0	0	0	0	0	0	0	0	0	0	0	0	0	0	0	0	0	0	0	0	0	0	0	0	0	0	0	53.711	0	0	0	0	0	0	0	0	0	0	0	0
NB2	2.54	20986	C09	0	0	0	0	0	0	0	0	0	0	0	0	0	0	0	0	0	0	0	0	0	0	0	0	0	0	38.4549	0	0	0	0	0	0	0	0	0	0	0	0	0	0	0	0	0	0	0
NB2	2.54	20986	C10	0	0	0	0	0	0	0	0	0	0	0	0	0	0	0	33.6805	0	0	0	0	0	0	0	0	0	0	0	0	0	0	0	0	135.504	12.934	63.5417	50.5642	13.303	0.368924	0	0	0	0	0	0	0	0
NB2	2.54	20986	C11	0	0	0	0	0	0	0	0	0	0	0	0	0	0	0	0	0	0	0	47.3958	0	0	0	0	0	0	0	0	0	0	0	0	0	0	0	55.3602	0	0	0	0	0	0	0	0	0	0
NB2	2.54	20986	C12	0	0	0	0	0	0	0	0	0	0	0	0	0	0	0	0	0	0	0	0	0	0	0	0	0	0	0	0	0	0	0	0	66.276	59.2447	76.8012	27.9514	0.0434028	0	0	0	0	0	0	0	0	0
NB2	6.45	20984	D01	0	0	0	0	26.3455	0.954862	0	0	0	0	0	2.88628	18.533	0	0	0	0	0	0	33.5721	0.195312	0	0	0	0	0	0	0	0	37.283	0	0	0	0	6.48872	29.1233	0	0	0	0	0	0	0	0	0	0
NB2	6.45	20984	D02	0	9.5703	22.092	0	0	0	0	0	0	0	0	0	0	0	0	33.7457	0	0	0	0	0	0	0	0	0	0	33.0295	0	0	0	0	0	0	22.5695	17.0139	0	0	0	0	0	0	0	0	0	0	0
NB2	6.45	20984	D03	0	0	0	0	34.6571	0	0	0	12.7387	28.7543	0	0	0	0	0	0	0	30.8811	4.42708	0	0	0	0	0	0	0	20.2691	12.4349	0	0	30.9679	0	0	0	0	0	0	0	55.2734	0	0	0	0	0	0	0
NB2	6.45	20984	D04	0	46.658	0.824652	0	0	0	0	0	46.2457	0	0	0	0	27.8646	0	0	0	0	0	0	0	26.5842	3.01649	0	0	0	0	0	9.98265	17.5998	0	0	113.129	66.0374	0.62934	0	0	0	0	0	0	0	0	0	0	0
NB2	6.45	20984	D05	0	0	48.4809	0	0	0	0	0	0	0	0	0	12.8038	17.2526	0	0	0	0	0	0	0	0	0	0	35.6988	0	0	0	0	0	41.5148	54.5573	32.9427	78.6241	1.10677	0	0	0	0	0	0	0	0	0	0	0
NB2	6.45	20984	D06	0	0	0	0	31.2066	0	0	0	0	0	0	0	0	31.7708	0	0	0	0	0	0	0	0	0	36.1762	0	0	0	31.1632	0.0434028	0	0	0	27.9297	67.7951	0	0	0	0	0	0	0	0	0	0	0	0
NB2	6.45	20984	D07	0	0	0	0	0	0	0	0	0	0	1.5842	47.895	0	0	0	0	0	0	0	0	0	0	0	0	0	0	0	0	0	0	0	23.5243	45.3342	0	0	0	0	0	0	0	0	0	0	0	0	0
NB2	6.45	20984	D08	0	0	0	0	30.7291	0	0	0	0	0	38.9757	15.4731	0.0217014	0	0	0	0	0	0	0	0	0	0	0	19.4878	2.08334	0	0	0	0	0	53.8411	77.8864	47.9166	26.3021	0	0	0	0	0	0	0	0	0	0	0
NB2	6.45	20984	D09	0	0	0	0	0	0	0	0	29.0364	62.5	0	0	0	0	0	0	0	0	0	0	0	16.276	13.6285	0	0	0	0	0	0	3.40713	32.2049	0	79.0364	115.799	64.7569	11.0894	0	0	0	0	0	0	0	0	0	0
NB2	6.45	20984	D10	0	0	0	0	0	0	0	53.0165	0	0	0	0	0	0	0	0	0	31.467	0	0	0	0	0	0	0	0	31.033	0	0	0	0	0	40.4731	0	0	0	0	0	0	0	0	0	0	0	0	0
NB2	6.45	20984	D11	0	0	0	0	0	0	0	18.2292	16.7101	0	0	0	0	0	0	0	0	0	0	0	0	25.9549	63.086	0.108507	0	0	0	0	0	0	0	0	26.8229	3.03819	0	0	0	34.0061	0	0	0	0	0	0	0	0
NB2	6.45	20984	D12	0	0	0	40.8637	23.9583	0	0	0	0	0	0	0	0	0	0	0	0	0	0	0	0	18.2943	0	0	0	0	0	0	0	0	0	28.3637	34.7006	0	0	0	0	0	0	0	0	0	0	0	0	0
NB2	6.45	20985	D01	0	0	0	0	0	31.7926	0	0	0	0	0	0	0	39.8655	67.4262	0.412327	0	0	0	0	0	0	0	0	0	0	0	0	0	27.5608	0.130208	12.9123	56.0547	0	0	0	0	0	0	0	0	0	0	0	0	0
NB2	6.45	20985	D02	0	0	0	0	17.6432	11.5017	0	0	0	0	0	33.8976	0	0	0	0	0	0	0	0	0	0	0	60.8941	0	0	0	0	0	0	0	4.18837	104.688	19.2708	21.4627	1.5842	1.34549	0	0	0	0	0	0	0	0	0
NB2	6.45	20985	D03	0	0	0	0	0	0	0	0	0	0	0	0	0	0	0	0	0	0	0	0	0	0	34.5486	12.0876	0	0	0	0	0	0	0	0	0	0	0	0	0	0	0	0	0	0	0	0	0	0
NB2	6.45	20985	D04	0	0	0	0	0	0	0	33.3116	0	0	0	0	0	0	0	0	0	0	0	0	0	0	0	0	0	0	0	0	0	0	0	63.9106	96.9184	111.523	65.6033	0	0	0	0	0	0	0	0	0	0	0
NB2	6.45	20985	D05	0	0	0	0	0	0	0	35.7205	0	0	0	0	0	0	0	0	25.7596	5.77257	0	0	0	0	0	0	0	0	0	11.7839	16.7969	0	0	0	0	0	78.0599	0.108507	0	0	0	0	0	0	0	0	0	0
NB2	6.45	20985	D06	0	0	0	0	0	0	0	0	0	0	0	0	0	0	0	0	0	0	0	0	0	0	0	0	0	0	0	0	0	0	0	20.3559	71.4844	31.9878	46.3759	0.889757	0	0	0	0	0	0	0	0	0	0
NB2	6.45	20985	D07	0	0	0	0	0	0	0	0	0	0	0	0	0	44.0972	0	0	0	0	0	0	0	0	0	0	0	0	0	0	0	0	0	98.2205	187.956	187.044	135.243	17.3828	0.0434027	0	0	0	0	0	0	0	0	0
NB2	6.45	20985	D08	0	0	0	0	0	0	0	0	0	0	0	0	0	0	0	0	0	0	0	0	34.3533	0	0	0	0	0	0	0	0	0	0	10.243	142.817	83.8976	40.9505	37.1528	0	0	0	0	0	0	0	0	0	0
NB2	6.45	20985	D09	0	0	0	0	0	0	0	0	0	0	0	0	0	0	0	0	0	0	0	29.9262	0.737846	0	0	0	0	0	0	0	0	0	0	20.2908	33.8976	0	0	0	0	0	0	0	0	0	0	0	0	0
NB2	6.45	20985	D10	0	0	0	0	0	0	0	0	0	0	0	0	0	0	0	0	0	0	0	0	0	0	0	0	0	0	0	0	0	0	0	52.0399	108.507	10.6554	47.9818	1.34549	0	0	0	0	0	0	0	0	0	0
NB2	6.45	20985	D11	0	0	0	0	0	0	101.367	5.03473	0	0	0	0	0	0	0	0	0	0	0	0	0	0	0	0	33.2031	27.7344	0	0	0	0	0	0	0	0	0	0	0	0	0	0	0	0	0	0	0	0
NB2	6.45	20985	D12	0	0	0	0	49.2838	0.0434028	0	0	0	0	0	0	0	0	5.57725	13.2813	0	0	0	0	0	0	45.2257	4.07987	0	0	0	0	0	0	0	80.599	125.065	5.75087	43.5981	1.28038	0	0	0	0	0	0	0	0	0	0
NB2	6.45	20986	D01	0	0	0	0	0	0	0	0	0	0	0	0	0	0	0	0	0	0	0	0	0	0	0	0	0	0	0	0	0	0	0	36.48	19.5313	0	0	0	51.3021	0	85.4167	50.0868	0.0217014	0	0	0	0	0
NB2	6.45	20986	D02	0	0	0	0	0	0	0	0	0	0	0	0	0	0	0	31.1415	0	0	0	0	0	0	0	0	0	0	64.8221	15.9071	0	0	0	42.5347	92.5781	15.408	36.4149	51.5408	0.108507	0	0	0	0	0	0	0	0	0
NB2	6.45	20986	D03	0	0	0	0	0	0	0	0	34.2882	0	0	0	0	0	18.9887	19.1623	0	0	0	0	0	69.4444	0.130208	0	0	0	0	0	0	0	0	97.8082	141.992	66.4063	0	0	0	0	0	0	0	0	0	0	0	0
NB2	6.45	20986	D04	0	0	0	0	0.347222	40.6684	0	0	0	0	0	0	0	0	0	42.3177	0	0	0	0	0	0	0	0	34.7439	0	0	0	0	0	0	39.0408	19.9219	0	0	0	0	0	0	0	0	0	0	0	0	0
NB2	6.45	20986	D05	0	0	0	0	0	0	0	0	0	0	0	0	0	0	0	0	0	28.7327	0	0	0	0	0	0	0	0	0	0	0	0	0	64.0625	109.245	93.9453	52.6042	2.90799	0	0	0	0	0	0	0	0	0	0
NB2	6.45	20986	D06	0	0	0	0	0	0	0	0	0	0	0	0	0	0	0	0	0	0	0	55.9462	0	0	0	0	0	0	0	0	0	0	0	146.484	18.1424	9.28819	0	0.0868054	0	0	0	0	0	0	0	0	0	0
NB2	6.45	20986	D07	0	0	0	0	0	0	0	0	0	0	0	0	0	0	0	0	0	0	0	0	0	0	0	0	0	0	0	0	0	0	0	0	0	0	0	0	0	0	0	0	0	0	0	0	0	0
NB2	6.45	20986	D08	0	0	0	0	0	0	0	0	30.816	32.5087	0	0	0	0	0	0	0	0	0	0	0	0	0	0	0	25.4123	0.195312	0	0	0	0	15.625	111.393	101.606	126.324	0	0	0	0	0	0	0	0	0	0	0
NB2	6.45	20986	D09	0	0	0	0	0	0	0	0	0	0	0	0	0	0	0	0	0	0	0	0	0	0	0	0	0	54.8611	18.9236	0	0	0	0	59.2882	119.596	108.247	104.514	65.2561	0.412326	0	0	0	0	0	0	0	0	0
NB2	6.45	20986	D10	0	0	0	0	0	0	0	0	0	0	0	0	0	0	72.3524	0	0	0	0	0	0	0	0	0	0	0	0	0	0	0	0	32.8125	66.4063	1.36719	0	0	0	0	0	0	0	0	0	0	0	0
NB2	6.45	20986	D11	0	0	26.5842	15.1259	0	0	0	0	0	0	0	0	0	0	0	0	0	0	0	0	0	0	0	1.5408	39.605	0.260416	0	0	0	0	0	0	0	0	0	0	0	0	0	0	0	0	0	0	0	0
NB2	6.45	20986	D12	0	0	0	0	0	0	0	0	0	0	0	0	0	0	0	0	0	0	0	0	0	0	0	0	0	0	0	0	0	0	0	0	39.171	3.64584	7.26997	0.412327	0	0	0	0	0	0	0	0	0	0
NB2	16.4	20984	E01	0	0	0	0	0	0	0	0	0	0	0	0	0	0	0	23.6762	0.0217014	0	0	0	0	0	0	0	0	0	0	0	0	22.4392	2.73438	0	0	0	0	0	0	0	0	0	0	0	0	0	0	0
NB2	16.4	20984	E02	43.2726	0.976562	0	0	0	0	0	0	0	0	0	0	0	0	0	0	0	0	0	0	0	0	0	0	0	0	61.7839	0	123.416	57.2266	0	0	113.542	177.713	122.331	79.6007	0	0	0	0	0	0	0	0	0	0
NB2	16.4	20984	E03	0	0	0	0	0	0	0	0	0	0	0	22.7431	0	0	0	0	22.6345	2.21354	0	0	26.671	0.520833	0	0	0	0	0	0	31.1198	0.0217014	0	0	0	25.3038	0	0	0	0	0	0	0	0	0	0	0	0
NB2	16.4	20984	E04	0	0	0	0	0	0	0	0	0	0	0	0	0	0	0	0	0	0	0	0	0	0	0	0	0	0	0	0	1.93142	16.8186	0	51.1719	97.6346	64.5833	62.283	6.20659	0	0	0	0	0	0	0	0	0	0
NB2	16.4	20984	E05	0	0	0	0	0	0	0	0	0	0	0	0	0	0	0	0	0	0	0	0	0	0	0	0	0	0	0	0	0	0	0	0	0	0	0	0	0	0	0	0	0.0434027	0	0	0	0	0
NB2	16.4	20984	E06	0	0	0	0	0	0	0	0	0	0	0	0	0	0	16.6884	8.09462	0	0	0	0	0	0	0	0	0	0	0	0	0	0	0	65.3646	167.73	121.181	110.069	9.22309	0.303819	0	0	0	0	0	0	0	0	0
NB2	16.4	20984	E07	0	0	0	0	16.428	0	0	0	0	0	0	0	0	0	24.7179	0	0	0	0	19.3793	1.73611	0	0	0	0	44.6832	3.125	0	0	0	0	0	0	0	0	0	0	0	0	0	0	0	0	0	0	0
NB2	16.4	20984	E08	0	0	0	0	0	0	0	0	0	0	0	0	0	0	0	0	0	0	0	0	0	0	0	0	0	0	0	0	0	0	0	0	0	0	0	0	0	0	0	0	0	0	0	0	0	0
NB2	16.4	20984	E09	0	0	0	0	0	0	0	0	0	0	0	35.9592	0	0	0	0	0	0.0868056	36.2413	0	0	0	0	0	0	0	0	0	0	0	0	124.891	81.1198	62.6302	38.7587	0	0	0	0	0	0	0	0	0	0	0
NB2	16.4	20984	E10	0	0	0	0	0	0	0	0	0	0	0	0	0	0	0	40.2126	3.23351	0	0	0	0	0	0	30.0781	17.5781	0	0	0	0	0	0	14.0625	79.9479	0	0	0	0	0	0	0	0	0	0	0	0	0
NB2	16.4	20984	E11	0	0	0	0	0	0	36.3933	0.15191	0	0	0	0	0	0	0	0	0	0	0	35.9375	0	0	0	0	0	0	0	0	0	0	0	0	49.1971	0	0	0	0	0	0	0	0	0	0	0	0	0
NB2	16.4	20984	E12	0	0	0	0	0	0	0	0	0	0	0	0	0	0	0	0	0	0	0	34.158	8.76738	0	0	0	0	0	0	0	0	0	0	35.3516	73.1337	0.130208	0	0	0	0	0	0	0	0	0	0	0	0
NB2	16.4	20985	E01	0	0	0	0	0	0	0	0	0	0	0	0	0	0	0	0	0	0	0	0	0	0	0	34.2882	1.06337	0	0	0	0	0	0	52.6042	106.684	97.309	36.5451	51.9315	15.8637	0.347222	0	0	0	0	0	0	0	0
NB2	16.4	20985	E02	0	0	0	0	0	0	0	0	0	0	0	17.6867	16.6667	0	0	0	0	0	0	0	0	0	0	0	38.52	0.238715	0	0	0	0	0	28.6024	166.71	81.1415	2.75608	35.1128	0.716146	0	0	0	0	0	0	0	0	0
NB2	16.4	20985	E03	0	0	0	0	0	0	0	0	0	0	0	0	0	0	0	0	0	0	0	0	0	0	0	0	0	0	0	0	0	0	0	0	45.3559	2.17014	0	0	0	0	0	0	0	0	0	0	0	0
NB2	16.4	20985	E04	0	0	0	0	0	0	0	0	0	0	0	0	0	0	0	0	0	0	0	0	0	0	0	0	0	0	0	0	0	0	0	84.7005	120.595	70.9636	64.8221	0	0	0	0	0	0	0	0	0	0	0
NB2	16.4	20985	E05	0	0	0	0	0	0	0	0	0	0	0	0	0	0	0	42.1441	3.1684	0	0	0	0	0	0	0	0	0	0	33.3984	6.38021	0	0	67.0357	90.4297	0.868057	37.717	6.11979	0	0	0	0	0	0	0	0	0	0
NB2	16.4	20985	E06	0	0	0	0	0	19.9435	0	0	0	0	15.2778	6.38021	0	0	0	0	0.0217014	31.3585	25.5208	0	0	0	0	0	0	0	0	0	0	0	0	19.0538	16.1675	0	0	0	0	0	0	0	0	0	0	61.046	0	0
NB2	16.4	20985	E07	0	0	0	0	0	0	0	0	0	0	0	0	0	0	0	0	0	0	0	0	0	0	0	0	0	0	0	70.4644	0	0	0	0.0434028	118.012	97.1137	0.976563	23.3941	16.2109	0.130208	0	0	0	0	0	0	0	0
NB2	16.4	20985	E08	0	0	0	0	0	0	0	0	0	0	0	0	0.0217014	0	0	0	0	0	0	0	0	0	0	0	0	0	0	0	0	0	0	70.8333	166.905	144.922	83.8542	0	0	0	0	0	0	0	0	0	0	0
NB2	16.4	20985	E09	0	0	0	0	0	0	0	0	0	0	0	0	0	0	0	0	0	8.63712	13.2379	0	0	0	0	0	0	0	0	0	0	0	0	41.3195	115.734	42.2743	13.4549	0.195313	0	0	0	0	0	0	0	0	0	0
NB2	16.4	20985	E10	0	0	0	0	0	0	0	0	0	0	0	0	0	0	0	0	0	0	0	0	0	0	59.592	0	0	0	0	0	0	0	0	32.7474	87.0226	55.8811	25.1519	0	0	0	0	0	0	0	0	0	0	0
NB2	16.4	20985	E11	0	0	0	0	0	0	0	0	0	0	0	0	0	0	0	0	0	0	0	0	0	0	0	0	0	0	0	0	0	0	0	0	142.513	88.52	52.5174	2.90799	0.0217014	0	0	0	0	0	0	0	0	0
NB2	16.4	20985	E12	0	0	0	0	0	0	0	0	0	0	0	0	0	0	0	0	0	0	0	0	0	0	36.5017	8.39844	0	0	0	0	0	0	0	0	0	30.8811	3.01649	0	0	0	0	0	0	0	0	0	0	0
NB2	16.4	20986	E01	0	0	0	0	0	0	0	0	0	0	0	0	0	0	0	0	0	0	0	0	0	0	0	0	0	0	0	0	0	0	0	0	37.1745	1.34548	0	0	0	0	0	0	0	0	0	0	0	0
NB2	16.4	20986	E02	0	0	0	0	0	0	0	0	0	0	0	0	0	0	0	0	0	0	0	0	0	0	0	0	0	0	0	0	0	0	0	66.7317	93.9235	23.1337	133.181	35.2647	0.0651041	0	0	0	0	0	0	0	0	0
NB2	16.4	20986	E03	0	0	0	0	0	0	0	0	0	0	0	0	0	0	0	0	0	0	0	0	0	0	21.4627	19.0538	0	0	0	0	0	0	0	0	81.6624	126.02	48.8932	45.9419	8.98438	0	0	0	0	0	0	0	0	0
NB2	16.4	20986	E04	0	0	0	0	0	0	0	0	31.5321	0	0	0	0	0	46.7448	0	0	0	0	0	30.8811	0	0	0	0	0	0	0	0	0	30.1649	2.90799	69.401	3.21181	0	0	0	0	0	0	0	0	0	0	0	0
NB2	16.4	20986	E05	0	0	0	0	0	0	0	0	0	0	0	0	0	0	0	0	0	0	0	0	0	0	0	0	0	0	0	0	0	0	0	0	0	73.5894	0	0	0	0	0	0	0	0	0	0	0	0
NB2	16.4	20986	E06	0	0	0	0	0	0	0	0	0	0	0	0	0	0	0	0	0	0	0	0	0	0	0	0	0	0	0	0	0	0	0	25.7596	170.79	37.7387	28.5373	2.56076	0.238715	0	0	0	0	0	0	0	0	0
NB2	16.4	20986	E07	0	0	0	0	0	0	0	0	29.0582	0.0868056	0	0	0	0	0	0	0	0	0	0	0	0	0	0	0	0	34.4402	3.66754	0	0	0	0	54.2969	0	43.9453	0.195312	0	0	0	0	0	0	0	0	32.4002	0
NB2	16.4	20986	E08	0	0	0	0	0	0	0	0	0	0	0	0	0	0	0	0	0	0	0	0	0	0	0	0	0	0	0	0	0	0	0	74.7179	174.653	124.349	71.2456	41.645	1.19358	0	0	0	0	0	0	0	0	0
NB2	16.4	20986	E09	0	0	0	0	0	0	0	0	0	0	0	0	0	0	0	0	0	0	0	0	0	0	0	0	0	0	0	0	0	65.7335	3.34201	0	103.168	48.3941	136.979	0.0217014	0	0	0	0	0	0	0	0	0	0
NB2	16.4	20986	E10	0	0	0	0	0	0	0	0	0	0	0	0	0	29.1232	6.01128	0	0	0	0	0	0	0	0	0	0	0	0	0	35.5252	0	0	43.3159	37.8907	0	0	0	0	0	0	0	0	0	0	0	0	0
NB2	16.4	20986	E11	0.325521	0.195312	0	0	0	0	0	0	16.7318	14.171	0	0	0	0	0	0	0	56.3151	3.71094	0	0	0	0	0	0	0	0	28.4939	25.8246	0	0	0	53.8846	8.65886	0.0868056	0	0	0	0	0	0	0	0	0	0	0
NB2	16.4	20986	E12	0	0	0	0	0	0	0	0	0	0	0	0	0	0	0	0	0	0	0	0	0	0	0	0	0	0	0	0	0	0	0	29.2535	76.9314	42.6649	74.0452	41.0373	0	0	0	0	0	0	0	0	0	0
NB2	35	20984	F01	40.3212	38.4766	0	0	0	0	0	0	0	0	0	0	0	0	44.5312	0	0	0	0	0	0	0	0	0	33.8108	0.217014	0	0	0	37.8038	0.108507	0	102.582	146.615	68.8802	18.5764	0	0	0	0	0	0	0	0	0	0
NB2	35	20984	F02	0	0	0	41.8837	0	0	0	0	0	0	0	54.2318	1.4974	0	0	0	0	0	0	0	0	0	0	0	36.046	13.6719	0	0	0	0	0	39.3446	160.742	159.939	72.8516	3.97136	0	0	0	0	0	0	0	0	72.6996	0
NB2	35	20984	F03	0	0	0	0	0	0	0	26.7361	1.01997	0	0	0	0	0	0	0	0	0	0	0	0	0	0	0	0	0	0	0	0	0	0	49.0668	107.53	141.623	78.0165	0	0	0	0	0	0	0	0	0	0	0
NB2	35	20984	F04	0	0	0	0	0	0	31.6406	0.0434028	0	0	0	0	0	0	0	32.0312	0	0	0	0	0	0	0	0	0	0	0	0	0	0	0	30.7943	26.4106	68.533	0	0	0	0	0	0	0	0	0	0	0	0
NB2	35	20984	F05	0	0	0	26.3672	0	0	51.5842	0.368925	0	0	0	0	0	0	0	0	0	27.5608	9.2231	26.3238	17.1441	0	0	0	0	0	0	0	0	23.5894	14.9522	9.4835	139.909	152.105	113.086	27.9731	0	0	0	0	0	0	0	0	0	0
NB2	35	20984	F06	0	0	0	0	0	0	0	0	0	0	0	0	0	0	0	0	0	0	0	0	0	0	0	0	33.1814	0	0	0	0	0	0	43.3159	123.329	84.375	38.8672	0	0	0	0	0	0	0	0	0	0	0
NB2	35	20984	F07	0	0	43.3811	43.1207	0	0	0	0	0	0	42.1224	1.25868	0	0	0	0	21.875	6.46702	0	0	0	0	27.8646	35.0044	0	0	0	0	0	27.7561	50.2387	0	0	0	0	0	0	0	0	0	0	0	0	7.11804	38.2161	0
NB2	35	20984	F08	0	0	0	0	0	0	25.0434	4.31858	0	0	0	0	0	0	0	0	0	0	0	0	0	0	0	0	0	0	33.3116	2.06163	0	0	0	74.7179	122.352	82.7691	11.4149	0	0	0	0	0	0	0	0	0	0	0
NB2	35	20984	F09	0	0	0	0	0	0	0	0	0	0	0	0	0	0	0	0	0	0	0	0	0	0	25.7813	48.3724	17.7517	0	0	0	0	0	0	0	0	0	24.4358	0	0	0	0	0	0	0	0	0	0	0
NB2	35	20984	F10	0	0	0	33.7023	0.0217014	0	0	0	0	36.7404	0.282118	0	0	0	0	0	0	0	0	0	0	0	16.7534	14.9089	0	0	0	0	0	0	0	69.9436	108.138	44.1407	19.1406	0	0	0	0	0	0	0	0	0	0	0
NB2	35	20984	F11	0	0	0	0	25.3689	0	0	0	0	0	0	28.9279	0	0	0	30.1432	0.0651041	0	0	0	0	25.8029	0.0217014	0	0	0	0	0	0	0	0	36.0677	96.7015	123.003	66.8837	0	0	0	0	0	0	0	0	0	0	0
NB2	35	20984	F12	0	0	0	0	0	0	0	47.895	0	0	0	0	0	0	0	0	0	0	0	43.7066	6.03299	0	0	0	0	0	0	0	0	0	0	41.6884	71.0287	98.5243	0.130208	0	0	0	0	0	0	0	0	0	0	0
NB2	35	20985	F01	0	0	0	0	0	0	0	0	0	0	0	0	0	18.3377	11.3064	0	0	0	0	30.9678	0	0	0	0	54.4271	0.0217014	0	0	0	0	0	4.99131	128.168	28.7978	26.0633	47.2222	4.18837	0	0	0	0	0	0	0	0	0
NB2	35	20985	F02	0	0	0	0	0	0	0	0	0	0	0	0	0	0	0	30.8377	0.0217014	0	0	0	0	0	0	25.7813	0	0	0	0	0	0	0	0	65.8203	13.4766	16.1458	0.0217014	0	0	0	0	0	0	0	0	0	0
NB2	35	20985	F03	0	0	0	0	0	0	0	0	0	0	0	39.605	20.1172	0	0	0	0	0	0	0	0	0	0	0	0	0	0	0	0	0	0	36.2413	57.8125	95.8551	84.8958	8.91927	0	0	0	0	0	0	0	0	0	0
NB2	35	20985	F04	0	0	0	0	0	0	0	0	0	0	0	0	0	0	0	0	0	0	0	0	0	0	0	0	0	0	0	0	0	0	0	45.3776	95.0738	105.859	113.715	18.0556	0	0	0	0	0	0	0	0	0	0
NB2	35	20985	F05	0	0	0	0	0	0	0	0	0	0	0	0	0	0	0	0	0	0	0	0	0	0	0	0	0	0	0	0	0	0	0	54.4054	108.073	45.638	52.6476	1.75781	0.0651042	0	0	0	0	0	0	0	0	0
NB2	35	20985	F06	0	0	0	0	0	0	0	0	0	0	0	0	3.27691	41.7969	0	0	0	0	0	0	0	0	0	0	0	0	45.8768	0	0	0	0	0	43.6849	79.1233	48.3507	13.4983	0	0	0	0	0	0	0	0	0	0
NB2	35	20985	F07	0	0	0	0	0	0	0	0	0	27.7994	0.75955	0	0	0	0	0	0	0	40.9288	11.6753	0	0	0	0	0	0	46.8533	0	0	0	0	0	135.742	88.9974	51.888	48.4809	3.84115	0	0	0	0	0	0	0	0	0
NB2	35	20985	F08	0	0	0	0	0	0	0	0	0	0	0	0	0	0	0	0	0	0	0	0	0	0	0	0	0	0	0	0	0	0	0	5.62066	96.1155	87.7387	22.309	0	0.0217014	0	0	0	0	0	0	0	0	0
NB2	35	20985	F09	0	0	0	0	0	0	0	0	0	0	0	0	0	0	0	0	0	0	0	0	0	0	0	0	0	0	0	0	0	0	0	0	0	0	0	0	0	0	0	0	0	0	0	0	0	0
NB2	35	20985	F10	0	0.368925	56.25	0	0	0	0	0	0	0	0	0	0	0	0	0	0	0	0	0	0	0	60.8507	0.282118	32.9644	0	0	0	0	0	0	9.04947	193.685	93.9453	35.1129	32.3351	2.12674	0	0	0	0	0	0	0	0	0
NB2	35	20985	F11	0	0	0	0	0	0	0	0	0	0	0	0	0	0	0	0	0	0	0	0	0	0	0	0	0	0	0	0	0	0	0	37.8472	3.29861	81.5539	61.1762	0.868055	0	0	0	0	0	0	0	0	0	0
NB2	35	20985	F12	0	0	0	0	0	0	0	0	0	0	0	0	0	0	0	0	0	0	0	0	0	0	0	0	0	0	0	0	0	0	0	0	0	6.74913	57.5521	0	0	0	0	0	0	0	0	0	0	0
NB2	35	20986	F01	0	0	0	0	0	0	0	0	0	0	0	0	0	0	0	0	0	0	10.3299	46.3976	0	0	0	0	0	0	0	0	0	0	0	53.0382	94.7265	94.987	2.95138	0.477431	0	0	0	0	0	0	0	0	0	0
NB2	35	20986	F02	0	0	0	0	0	0	0	0	0	29.1667	0	0	0	0	0	0	0	68.164	9.65713	0	0	0	0	0	0	0	0	0	0	0	39.9957	2.66927	55.6206	103.234	0	0	0	0	0	0	0	0	0	0	0	0
NB2	35	20986	F03	0	0	0	0	0	0	0	0	0	0	0	0	0	0	0	0	0	0	0	0	0	0	0	0	44.1406	0	0	0	0	0	0	0	49.3924	0	60.0911	0	3.68925	41.9488	0	0	0	0	0	0	0	0
NB2	35	20986	F04	0	0	0	0	0	0	0	0	0	0	0	0	0	0	0	0	0	0	0	0	0	0	0	70.855	0.390625	0	0	0	0	0	0	11.2847	163.194	134.939	66.1458	78.0599	0.629342	0.0217014	0	0	0	0	0	0	0	0
NB2	35	20986	F05	0	0	0	0	0	0	0	39.0191	0	0	0	0	0	0	0	0	0	0	0	0	17.5347	44.5096	0	0	0	0	0	0	0	0	0	8.72397	138.173	106.923	74.5877	7.18316	0	0	0	0	0	0.0217014	0	0	0	0
NB2	35	20986	F06	0	0	0	0	0	0	0	0	0	0	0	0	0	0	0	0	0	0	34.0495	0.0217014	0	0	0	0	0	0	0	0	0	0.130208	27.7126	0	86.914	63.9323	29.7092	0	0	0	0	0	0	0	0	0	0	0
NB2	35	20986	F07	0	0	0	0	0	0	0	0	0	0	0	0	0	0	0	0	0	0	0	0	0	0	0	0	0	0	0	0	0	0	0	27.7778	0	27.8429	0	0	0	0	0	0	0	0	0	0	0	0
NB2	35	20986	F08	0	0	0	0	0	0	0	0	0	0	0	63.3681	4.10155	0	0	0	0	0	0	0	0	0	0	0	0	58.0946	0.651041	43.2074	7.22656	0	0	0	0	155.621	129.774	170.812	32.3134	0	0	0	0	0	0	0	0	0
NB2	35	20986	F09	0	0	0	0	0	0	0	0	0	0	0	0	0	0	0	0	0	0	0	0	0	0	41.5148	0	0	0	0	0	0	0	0	0	0	22.6996	151.302	8.07292	0	0	0	0	0	0	0	0	0	0
NB2	35	20986	F10	0	0	0	0	0	0	0	0	0	0	0	0	0	0	0	0	0	0	0	0	0	0	0	0	0	0	0	0	0	0	0	0	96.5929	33.4202	0	0	0	0	0	0	0	0	0	0	0	0
NB2	35	20986	F11	0	0	0	0	0	0	0	0	0	0	0	0	0	0	0	0	0	0	0	0	0	0	0	0	0	0	0	0	0	0	0	25.0434	34.7005	0	0	0	0	0	0	0	0	0	0	0	0	0
NB2	35	20986	F12	0	0	0	0	0	0	0.282118	0	0.130208	0	0	0	0	0	0	0	0	0	0	0	0	0	0	0	0	0	0	0	0	0	0	0	60.0911	87.6085	45.1606	0.368924	0	0	0	0	0	0	0	0	0	0
NB2	74.8	20984	G01	0	0	0	0	0	0	0	0	0	0	0	0	30.5555	0	0	0	0	0	0	0	0	0	0	0	0	0	0	0	0	0	0	42.5781	106.011	50.7813	13.0425	0	0	0	0	0	0	0	0	0	0	0
NB2	74.8	20984	G02	0	0	0	0	0	0	0	0	0	0	0	0	0	0	0	29.8828	0	0	0	0	0	0	0	0	0	27.257	0	0	0	0	0	11.3715	99.1103	117.296	96.2674	11.3281	0	0	0	0	0	0	0	0	0	0
NB2	74.8	20984	G03	25.7379	0	0	0	0	57.6823	0	0	0	0	0	0	0	29.362	0	41.9705	0.412326	0	0	0	38.6285	0	0	0	0	24.2405	7.13975	24.1537	0	0	0	37.1745	111.675	83.2682	82.0312	67.2743	2.97309	0	0	0	0	0	0	0	0	0
NB2	74.8	20984	G04	0	0	0	0	0	0	0	0	0	0	0	0	0	0	0	0	0	0	32.3785	0	0	0	0	0	0	0	0	0	0	32.3785	0	0	123.72	161.35	125.738	47.2222	0	0	0	0	0	0	0	0	0	0
NB2	74.8	20984	G05	12.5868	9.93925	0	0	0	35.2648	0.130208	0	0	0	28.3637	0	0	0	33.4418	0	0	0	0	0	0	28.1684	0.737846	0	0	25.9332	0	0	0	0	0	36.2847	125.868	15.2778	28.4071	34.1363	0.933161	0	0	0	0	0	0	0	0	0
NB2	74.8	20984	G06	0	0	0	0	0	0	0	0	0	0	0	0	0	0	0	0	0	0	0	0	0	43.1424	0.802951	0	0	0	0	0	0	0	0	0	16.8837	26.7361	0	0	0	0	0	0	0	0	0	0	0	0
NB2	74.8	20984	G07	0	0	0	0	0	0	0	48.112	0	0	0	0	0	0	47.2222	4.01476	0	0	0	0	0	0	0	0	0	5.66406	47.6128	3.86285	0	0	0	0	52.8863	129.21	129.796	67.8819	33.9844	0	0	0	0	0	0	0	0	0
NB2	74.8	20984	G08	0	0	0	0	30.5772	0	0	0	0	0	0	0	0	0	0	0	0	63.4115	4.05816	0	0	0	0	0	0	0	0	0	0	0	0	49.5226	163.585	154.926	131.272	19.1189	0.434028	0	0	0	0	0	0	0	0	0
NB2	74.8	20984	G09	0	0	0	0	27.3654	2.45226	0	0	0	0	0	0	28.559	0	0	0	0	0	0	0	0	0	20.7682	5.27344	0	0	0	0	0	0	0	35.5903	22.8516	0	0	0	0	0	0	0	0	0	0	0	0	0
NB2	74.8	20984	G10	0	0	0	0	0	33.7457	2.03993	0	0	0	0	0	0	0	0	0	0	26.2804	0.62934	0	0	0	0	0	0	0	0	0	0	0	0	25.0868	80.0999	36.5018	52.3654	2.10503	0	0	0	0	0	0	0	0	0	0
NB2	74.8	20984	G11	0	0	0	0	0	0	37.0009	0.802952	0	0	0	37.934	0	0	0	0	0	0	36.5668	0	0	0	19.6398	2.69097	0	0	0	0	0	25.8897	1.5408	0	0	53.2986	0	0	0	0	0	0	0	0	0	0	0	0
NB2	74.8	20984	G12	0	0	0	0	0	0	0	49.1319	14.8004	26.4757	0	0	0	0	0	0	0	0	0	0	44.2057	0	0	0	0	0	0	0	0	0	0	41.645	124.523	98.9366	65.3646	0.303819	0	0	0	0	0	0	0	0	0	0
NB2	74.8	20985	G01	0	0	0	0	0	0	0	0	0	0	0	0	0	0	0	0	0	0	0	0	0	0	0	0	0	0	0	0	0	0	0	24.6962	64.6701	100.629	1.34549	0	0	0	0	0	0	0	0	0	0	0
NB2	74.8	20985	G02	0	0	0	0	0	0	0	0	0	0	0	0	0	0	0	0	66.645	0.368923	0	0	0	0	0	0	0	0	0	0	0	0	0	0.217014	89.6702	0.0217014	0	0	0	0	0	0	0	0	0	0	0	0
NB2	74.8	20985	G03	0	0	0	0	0	0	0	0	0	0	0	0	0	0	0	0	0	0	0	0	0	34.592	41.3629	0	0	0	0	0	0	0	0	54.5573	174.653	94.553	87.3482	50.6727	6.40191	0	0	0	0	0	0	0	0	0
NB2	74.8	20985	G04	0	0	0	0	0	0	0	0	0	0	0	0	0	0	0	0	0	0	0	0	0	40.3212	0.0217014	0	0	0	0	0	0	0	0	66.1675	81.25	3.32032	145.812	73.6762	11.0677	0.0434027	0	0	0	0	0	0	0	0
NB2	74.8	20985	G05	0	0	0	0	0	0	0	0	33.3116	0	0	0	0	0	0	0	0	0	0	0	0	0	0	0	0	0	0	43.6849	28.8194	0	0	0	0	0	0	0	0	0	0	0	0	0	0	0	0	0
NB2	74.8	20985	G06	0	0	0	0	0	0	0	0	0	0	0	0	0	0	0	19.9653	0	0	0	0	0	0	0	0	0	0	31.033	0.108507	0	0	0	0	44.2274	143.359	101.975	14.9523	0	0	0	0	0	0	0	0	0	0
NB2	74.8	20985	G07	0	0	0	0	0	0	0	0	0	0	0	0	0	0	0	0	0	0	0	0	0	0	28.2769	1.28038	0	0	0	0	0	0	0	10.9809	127.517	93.1423	45.1172	0	0	0	0	0	0	0	0	0	0	0
NB2	74.8	20985	G08	0	0	0	0	0	0	0	0	0	0	0	0	0	0	0	0	0	0	0	0	0	0	0	0	0	0	0	0	0	0	0	0	0	0	0	0	0	0	0	0	0	0	0	0	0	0
NB2	74.8	20985	G09	0	0	0	0	0	0	0	0	0	0	0	0	0	0	0	0	0	0	0	0	0	0	0	0	0	17.7734	30.2735	0	0	0	0	38.1511	190.603	123.481	67.73	85.677	0.217014	0	0	0	0	0	0	0	0	0
NB2	74.8	20985	G10	0	0	0	0	0	0	0	0	0	0	0	0	0	0	0	0	0	0	0	0	0	0	0	0	0	0	0	0	0	0	0	0	81.6623	44.2708	0.0651042	0	0	0	0	0	0	0	0	0	0	0
NB2	74.8	20985	G11	0	25.3472	0.78125	0	0	0	0	0	0	0	14.605	2.43056	0	0	0	0	0	0	4.14497	16.1675	0	0	0	0	0	8.09462	10.5252	0	0	1.10677	20.1823	0	0	0	0	0	16.1242	0	0	0	37.3698	11.3932	0.0651042	0	0	0
NB2	74.8	20985	G12	0	0	0	0	0	0	0	0	0	0	0	0	0	0	0	0	0	0	0	0	0	0	10.5903	8.11631	0.0651041	0	0	0	0	0	0	0.911459	137.109	142.947	46.5061	16.8403	0	0	0	0	0	0	0	0	0	0
NB2	74.8	20986	G01	0	0	0	0	0	0	0	0	0	0	0	0	0	0	0	0	27.1484	0	0	0	0	0	0	0	0	0	0	0	0	0	0	45.9636	111.654	17.4262	47.4826	0	0	0	0	0	0	0	0	0	0	0
NB2	74.8	20986	G02	0	0	0	0	0	0	0	0	0	26.7144	0	0	0	0	0	0	0	49.9349	0	0	0	0	0	0	0	0	0	0	0	0	0	0	44.0321	5.55556	0	0	0	0	0	0	0	0	0	0	0	0
NB2	74.8	20986	G03	0	0	0	0	0	0	0	0	0	0	0	0	0	0	0	0	0	0	0	0	0	0	0	0	0	0	0	7.11806	0	0	0	0	0	0	11.4583	0	0	0	0	0	0	0	0	0	0	0
NB2	74.8	20986	G04	0	0	0	0	0	0	0	0	0	0	0	0	0	0	0	0	0	0	0	0	0	0	0	0	0	0	0	0	0	0	0	0	0	34.8741	0	0	0	0	0	0	0	0	0	0	0	0
NB2	74.8	20986	G05	0	0	0	0	0	0	0	0	0	0	0	0	0	0	0	0	0	0	0	0	0	0	0	0	0	0	0	0	0	0	0	0	57.2265	0	0	0	0	0	0	0	0	0	0	0	0	0
NB2	74.8	20986	G06	0	0	0	0	0	0	0	32.2483	0.173611	0	0	0	0	0	0	0	26.2804	0.0217014	0	0	0	0	0	0	0	17.2526	6.81424	0	0	0	0	35.395	0.0217014	0	0	0	0	0	29.7526	1.41059	0	0	0	0	0	0
NB2	74.8	20986	G07	0	0	0	0	0	0	0	0	0	0	0	0	0	0	0	0	0	0	0	0	0	0	0	0	0	0	0	0	0	0	0	0	0	0	0	0	0	0	0	0	0	0	0	0	0	0
NB2	74.8	20986	G08	0	0	0	0	0	0	0	0	0	0	0	0	0	0	0	0	0	0	11.4149	12.2179	0	0	0	0	0	0	0	0	0	0	0	53.1684	4.07986	0	0	0	0	0	0	0	0	0	0	0	0	0
NB2	74.8	20986	G09	0	0	0	0	0	0	31.1415	0	0	29.362	0	0	0	0	0	0	30.1215	0	0	0	0	0	0	0	37.7387	0	0	0	0	14.9088	14.3012	0	0	22.8082	35.3299	0	0	0	0	0	0	0	0	0	0	0
NB2	74.8	20986	G10	0	0	0	0	0	0	0	0	0	0	0	0	27.4522	5.88108	0	0	0	0	0	0	0	0	0	0	0	54.1667	0	0	0	0	0	1.30208	46.658	26.8446	159.115	105.621	5.92448	0.0217014	0	0	0	0	0	0	0	0
NB2	74.8	20986	G11	0	0	0	0	29.4705	0.130208	0	0	0	0	2.60417	32.3785	0	0	0	0	0	17.5998	19.7266	0	0	0	0	34.6788	0	0	0	50.9114	0.0651041	0	0	0	0	6.90103	46.1805	0	0	0	0	19.9436	6.05469	0	0	16.2977	15.4731	0
NB2	74.8	20986	G12	0	0	0	0	0	0	0	0	0	0	0	0	0	0	0	0	0	0	0	0	0	0	0	0	0	0	0	0	0	0	0	46.0937	50	1.43229	11.2196	4.64409	0	0	0	0	0	0	0	0	0	0
NB2	100	20984	H01	0	0	29.6007	0	0	0	0	0	16.0156	12.8472	0	0	0	0	0	0	0	0	0	0	0	23.3073	0	0	0	0	0	0	0	0	0	0.108507	30.447	42.2092	0.499131	0	0	0	0	0	0	0	0	0	0	0
NB2	100	20984	H02	0	0	0	0	29.6224	47.3307	0	0	0	0	0	0	0	0	0	0	0	24.4792	1.97482	0	0	0	0	0	0	40.2995	0	0	0	0	0	53.3637	107.704	32.8993	0.564236	0	0	0	0	0	0	0	0	0	0	0
NB2	100	20984	H03	0	0	0	25.0651	0	0	0	0	0	0	0	22.3307	0.542536	0	0	0	0	0	0	0	0	25.1302	27.0616	0	0	0	0	0	0	0	0	52.1919	34.6788	116.254	90.8854	56.4887	0.347222	0	0	0	0	0	0	0	0	0
NB2	100	20984	H04	0	0	0	0	0	0.0217014	0	0	0	0	0	0	0	0	0	0	0	0	0	0	0	0	0	0	0	0	0	0	0	0	0	0	95.7031	174.197	26.6276	0	0	0	0	0	0	0	0	0	0	0
NB2	100	20984	H05	0	0	0	0	0	38.1511	0	0	0	0	0	0	37.4132	0	0	0	0	0	0	0	0	37.5651	0	0	0	0	0	0	33.572	2.08333	0	40.9505	91.2109	77.7777	63.8021	0	0	0	0	0	0	0	0	0	0	0
NB2	100	20984	H06	0	0	0	0	0	0	0	0	0	0	0	0	0	0	0	0	0	0	0	0	0	0	0	0	0	0	0	0	0	0	0	46.6797	93.75	24.0668	68.6849	23.5026	2.58247	0	0	0	0	0	0	0	0	0
NB2	100	20984	H07	0	0	0	0	0	0	1.80122	45.9419	0	0	0	0	0	0	0	0	0	0	0	0	0	0	0	0	0	0	0	0	0	0	0	86.9792	64.6702	6.48871	76.888	34.5269	0.0217014	0	0	0	0	0	0	0	0	0
NB2	100	20984	H08	0	0	0	0	0	0	0	0	0	0	0	0	0	0	0	0	0	0	0	0	0	0	0	0	0	0	0	0	0	0	0	111.827	28.8628	0	1.08507	67.6866	10.0043	0	0	0	0	0	0	0	0	0
NB2	100	20984	H09	0	0	0	0	29.2752	0	0	0	0	0	0	0	0	0	0	0	0	0	0	35.6554	4.64409	0	0	0	0	0	0	0	0	0	0	0	84.0929	106.51	13.2161	0	0	0	0	0	0	0	0	0	0	0
NB2	100	20984	H10	0	0	0	0	55.3168	0	0	0	0	0	0	0	3.40713	26.2153	0	0	0	0	0	0	0	0	48.7848	5.14322	0	0	0	0	0	0	0	41.4713	80.664	163.173	94.3577	1.38889	0	0	0	0	0	0	0	0	0	0
NB2	100	20984	H11	0	0	0	0	0	0	0	0	52.9514	0	0	0	0	0	0	0	0	0	0	0	0	0	26.888	0	0	0	0	0	0	0	0	53.5156	169.575	90.0824	102.517	24.7396	0	0	0	0	0	0	0	0	0	0
NB2	100	20984	H12	0	0	0	0	0	0	0	0	0	0	0	0	0	0	0	0	0	0	0	0	0	0	0	0	15.7769	13.1076	0	0	0	0	0	65.7335	140.169	13.0208	139.258	12.1962	0	0	0	0	0	0	0	0	0	0
NB2	100	20985	H01	0	0	0	0	0	0	0	0	0	0	0	0	0	0	0	0	0	34.2665	0	0	0	0	0	0	0	0	0	0	0	0	0	22.7213	36.3281	0	0	0	0	0	0	0	0	0	0	0	0	0
NB2	100	20985	H02	0	0	0	0	0	0	0	0	0	0	0	0	0	0	0	0	0	10.1345	0	0	0	0	0	0	0	0	0	0	0	0	0	21.3758	127.452	3.29861	93.4244	12.4783	0	0	0	0	0	0	0	0	0	0
NB2	100	20985	H03	0	0	0	0	0	0	0	0	0	0	0	0	0	0	0	0	0	0	0	0	0	0	0	0	0	0	0	0	0	0	0	0	119.553	150.977	76.7361	5.14323	0	0	0	0	0	0	0	0	0	0
NB2	100	20985	H04	0	0	0	0	0	0	0	0	0	0	0	0	0	0	0	0	0	0	0	0	0	48.9584	3.29861	0	0	0	0	0	0	0	0	56.5321	173.459	113.52	23.4809	33.7023	1.08507	0	0	0	0	0	0	0	0	0
NB2	100	20985	H05	0	0	0	0	0	0	0	0	0	0	0	0	0	0	0	0	0	0	0	0	0	0	0	0	4.16666	17.1875	0	0	0	0	0	29.8394	111.437	92.6432	123.003	1.4757	0	0	0	0	0	0	0	0	0	0
NB2	100	20985	H06	0	0	0	0	0	0	0	0	0	0	0	0	0	0	0	0	0	0	0	0	50	10.7639	0	0	0	0	0	0	0	0	0	30.6207	164.865	79.1015	6.05469	9.59202	14.3012	0	0	0	0	0	0	0	0	0
NB2	100	20985	H07	0	0	0	0	0	0	0	0	0	0	0	0	0	0	0	0	0	0	0	0	0	0	0	0	0	0	0	0	0	0	0	0	0	51.9531	0	0	0	0	0	0	0	0	0	0	0	0
NB2	100	20985	H08	0	30.4253	0	0	0	0	0	0	0	0	0	0	0	0	0	0	19.5529	0.0217014	27.4522	0	0	0	0	0	0	0	0	28.4072	0	0	0	0	35.1346	84.9826	94.2925	19.2926	0	0	0	0	0	0	0	0	0	0
NB2	100	20985	H09	0	0	0	0	0	0	0	0	24.8698	0	0	0	0	0	0	0	0	0	0	0	0	0	0	0	0	0	0	0	0	0	0	0	111.437	29.6007	0	0	0	0	0	0	0	0	0	0	0	0
NB2	100	20985	H10	0	0	0	0	0	0	0	0	0	0	0	0	0	0	0	8.65884	39.171	0	0	0	0	0	0	0	0	0	0	0	0	0	0	0	81.5321	113.368	94.7699	57.4435	0	0	0	0	0	0	0	0	0	0
NB2	100	20985	H11	0	0	0	0	0	0	0	0	0	0	0	0	0	0	0	0	0	0	0	0	0	0	0	0	0	0	0	0	0	0	0	29.6658	70.9419	0	37.4349	59.4401	25.4123	1.10677	0	0	0	0	0	0	0	0
NB2	100	20985	H12	0	0	0	0	0	0	0	0	0	0	0	0	0	0	0	0	0	0	0	0	0	0	0	0	0	0	0	0	0	0	0	109.049	212.891	228.906	194.878	80.0347	0	0	0	0	0	0	0	0	0	0
NB2	100	20986	H01	0	0	0	0	0	0	0	0	0	0	0	0	0	0	0	0	0	0	0	0	0	0	0	0	0	0	0	0	47.3091	0.217014	0	0	0	0	37.8906	0	0	0	0	0	0	0	0	0	0	0
NB2	100	20986	H02	0	0	0	0	0	0	0	0	0	0	0	0	0	0	0	0	0	0	0	0	0	0	0	0	0	0	0	0	0	0	0	18.1641	69.8785	0	0	0	0	131.706	50.2821	0	0	0	0	0	0	0
NB2	100	20986	H03	0	0	0	0	0	0	0	0	0	0	0	0	0	0	0	0	0	0	0	21.5061	0	0	0	0	0	0	0	0	0	0	23.1554	3.94965	0	0	0	0	0	0	0	0	0	54.5356	1.90972	0	0	0
NB2	100	20986	H04	0	0	0	0	0	0	0	0	0	0	0	0	0	0	0	0	0	0	0	0	0	0	0	21.6146	0.824654	0	0	0	0	0	0	0	0	0	63.6285	116.298	99.5009	48.6979	1.86632	0	0	0	0	0	0	0
NB2	100	20986	H05	0	0	0	0	0	0	0	0	0	0	0	0	0	0	0	0	0	0.0217014	0	0	0	0	0	0	0	0	18.4245	9.02777	0	0	0	0	0	0	0	0	0	0	0	0	0	0	0	0	0	0
NB2	100	20986	H06	0	0	0	0	0	0	0	0	0	0	0	0	0	0	0	0	0	0	0	0	0	0	0	0	0	0	0	0	0	0	57.6606	0.93316	0	0	0	0	0	0	0	0	0	0	0	0	0	0
NB2	100	20986	H07	0	0	0	0	0	0	0	0	0	0	0	0	0	0	0	0	0	0	16.059	17.6215	0	0	0	0	0	0	0	0	0	0	0	0	0	0	0	0	0	0	0	0	43.9019	32.2049	0	0	0	0
NB2	100	20986	H08	0	0	0	0	0	0	0	0	0	0	0	0	25.651	0	0	0	0	0	0	0	0	0	0	0	0	0	0	0	0	0	0	0	43.967	24.6094	0	0	0	0	0	0	0	0	0	0	0	0
NB2	100	20986	H09	0	0	0	0	0	0	0	0	0	0	0	0	0	0	0	0	0	0	29.362	0.998265	0	0	0	0	0	0	0	26.02	0	0	0	0	11.5669	50.6293	0	0	0	0	0	0	0	0	0	0	0	0
NB2	100	20986	H10	0	0	0	0	0	0	0	0	0	0	0	0	0	0	0	54.2751	0	0	0	0	0	0	0	0	0	0	0	26.454	1.73611	0	0	2.14844	72.9383	52.2352	43.8151	2.36545	2.49566	0	0	0	0	0	0	0	0	0
NB2	100	20986	H11	0	0	0	0	0	0	0	0	0	0	0	0	0	0	0	0	0	0	0	0	0	0	0	0	0	0	0	0	28.5157	0	0	0	62.9774	59.2665	74.4358	23.0469	1.01997	0	0	0	0	0	0	0	0	0
NB2	100	20986	H12	0	0	0	0	0	0	0	0	0	0	0	0	0	0	0	0	0	0	0	0	0	0	0	0	0	0	0	13.9323	54.4488	0	0	0	0	0	0	0	0	0	39.4531	0	0	0	0	0	0	0
[truncated: 4 more columns]

## Sheet: Behavior- LPR
chemical.name	conc	plate.id	well	t0	t1	t2	t3	t4	t5	t6	t7	t8	t9	t10	t11	t12	t13	t14	t15	t16	t17	t18	t19	t20	t21	t22	t23	t24	t25	t26	t27	t28	t29	t30	t31	t32	t33	t34	t35	t36	t37	t38	t39	t40	t41	t42	t43	t44	t45
NB2	0	20984	A01	1.721	0	0	0	0	0	0	0	0	0	0	0	0	0	0	0	0	0	0	0	0	0	0	0	0	0	0	0	0	0	16.901	7.289	15.406	7.347	5.127	16.154	9.825	11.386	18.887	17.68	11.653	14.713	7.486	1.279	7.616	16.512
NB2	0	20984	A02	0	0	0	0	0	0	0	0	0	0	0	0	0	0	0	0	0	0	0	0	0	0	0	0	0	0	0	0	0	0	0	0	0	11.398	13.418	0	0	2.355	15.043	0	1.85	15.159	8.207	8.357	10.283	8.936
NB2	0	20984	A03	15.361	0	0	0	0	0	0	0	0	0	0	0	0	0	0	0	0	0	0	0	0	0	0	0	0	0	0	0.019	0	0.221	22.772	21.327	13.92	8.284	15.636	9.33	12.084	11.819	9.905	7.318	9.005	10.609	7.689	7.306	6.919	8.811
NB2	0	20984	A04	0	0	0	0	0	0	0	0	0	0	0	0	0	0	0	0	0	0	0	0	0	0	0	0	0	0	0	0	0	0	0	0	0	13.086	25.964	12.553	10.674	11.595	6.066	12.092	10.373	6.919	5.423	8.594	9.644	9.817
NB2	0	20984	A05	0	0	0	0	0	0	0	0	0	0	0	0	0	0	0	0	0	0	0	0	0	0	0	0	0	0	0	0	0	0	0	0	0	0	0	0	0	0	0	0	0	0	0	0	0	0
NB2	0	20984	A06	0	0	0	0	0	0	0	0	0	0	0	0	0	0	0	0	0	0	0	0	0	0	0	0	0	0	0	0	0	0	0	0	0	0	0	0	0	0	0	0.918	0	0	0	0	0	0
NB2	0	20984	A07	0	0	0	0	0	0	0	0	0	0	0	0	0	0	0	0	0	0	0	0	0	0	0	0	0	0	0	0	0	0	0	0.108	0	1.995	0	4.522	19.855	20.881	20.732	18.699	28.618	20.336	18.158	20.233	12.307	23.166
NB2	0	20984	A08	0	0	0	0	0	0	0	0	0	0	0	0	0	0	0	0	0	0	0	0	0	0	0	0	0	0	0	0	0	0	0	0	0	0	0	0	0	0	0	0	0	0	0	0	0	0
NB2	0	20984	A09	0.872	0	0	0	0	0	0	0	0	0	0	0	0	0	0	0	0	0	0	0	0	0	0	1.376	0.37	0	0	0	0	0	24.771	4.881	10.783	12.621	13.18	21.854	17.016	14.655	21.804	2.829	0	0	0	0	0	0.943
NB2	0	20984	A10	0	0	0	0	0	0	0	0	0	0	0	0	0	0	0	0	0	0	0	0	0	0	0	0	0	0	0	1.087	0.849	0	3.069	8.125	4.869	0	0	0.247	3.581	2.078	0	0	1.392	1.692	3.29	4.832	22.445	17.471
NB2	0	20984	A11	0	0	0	0	0	0	0	0	0	0	0	0	0	0	0	0	0	0	0	0	0	0	0	0	0	0	0	0	0	0	3.83	0	0	0	0	0	0	0	0	0	0	0	3.151	0	0	0
NB2	0	20984	A12	10.743	22.706	9.359	3.662	4.695	1.048	1.827	0.196	0	0	0.276	0.578	0	0	0	0	6.575	8.845	5.617	6.291	14.346	2.844	7.277	9.086	7.303	14.483	11.079	6.283	10.788	12.322	17.958	11.717	11.887	14.527	12.919	7.648	4.821	14.335	7.748	6.642	16.412	12.379	11.181	7.344	11.28	7.066
NB2	0	20985	A01	0	0	0	0	0	0	0	2.973	0	0	0	0	0	0	0	4.251	0	0	0	0	0	0	0	0	0	0	0	0.827	7.557	0	8.174	13.859	10.654	11.816	15.122	10.998	8.737	9.239	7.922	13.853	10.775	8.004	13.218	11.96	11.227	9.847
NB2	0	20985	A02	0	0	0	0	0	0	0	0	0	0	0	0	0	0	0	0	0	0	0	0	0	0	0	0	0	0	0	0	0	0	0	0	0	0	0	0	0	4.242	0	0	0	2.264	9.499	0	6.383	4.127
NB2	0	20985	A03	0	0	0.276	0	0	0	0.45	0.937	0	0	0	0	0.323	5.879	5.467	0	2.777	13.651	11.817	12.113	26.803	12.567	16.099	14.686	13.844	10.96	16.141	12.524	16.325	9.1	13.577	7.78	18.411	19.802	9.101	11.237	15.441	9.857	13.126	6.559	11.733	5.875	14.305	9.13	9.911	11.73
NB2	0	20985	A04	0	0	0	0	0	0	0	0	0	0	0	0	0	0	0	0	0	0	0	0	0	0	0	0	0	0	0	0	0	0	0	0	0	0	0	0	0	0	0	0	0	0	2.633	10.106	24.691	22.158
NB2	0	20985	A05	0.123	0.945	11.542	4.489	17.686	7.188	9.749	8.155	7.725	4.56	10.024	7.377	4.161	1.099	13.184	8.809	4.025	11.741	9.953	9.415	10.139	10.413	5.121	1.898	7.366	10.147	9.08	9.555	0	5.164	8.442	9.979	10.416	14.237	12.864	11.875	15.831	10.218	14.533	12.394	12.677	9.282	9.02	7.61	8.898	8.736
NB2	0	20985	A06	0	0	0	0	0	0	0	0	0	0	0	0	0	0	0	0	0	0	0	0	0	0	0	0	0	0	0	0	0	0	0	0	0	0	0	0	0	0.997	4.546	4.917	15.904	18.721	27.617	19.244	21.673	9.014
NB2	0	20985	A07	0	0	0	0	0	0	0	0	0	0	0	4.626	2.83	0	0	0	0	0	0	0	0	0	0	0	0	0	2.622	2.853	0	0	1.922	1.996	0	6.234	12.692	0	5.114	5.243	9.197	0	5.32	4.472	3.803	5.163	10.113	11.913
NB2	0	20985	A08	0	0	0	0	0	0	0	0	0	0	0	0	0	0	0	0	0	0	0	0	0	0	0	0	0	0	0	0	0	0	0	0	0	0	0	0	0	0	3.949	0	8.271	0	0	0	0	0
NB2	0	20985	A09	0	0	0	0	0	0	0	0	0	0	0	0	0	0	0	0	0	0	0	0	0	0	0	0	0	0	0	0	0	0	4.458	13.544	25.031	26.616	24.371	30.05	24.277	20.181	18.649	14.361	15.515	19.606	18.513	15.667	12.169	11.552
NB2	0	20985	A10	0	0	0	0	0	0	0	0	0	0	0	0	0	0	0	0	0	0	0	0	0	0	0	0	0	0	0	0	0	0	0	0	0	0	0	0	0	0	1.371	6.124	1.216	5.181	1.642	4.123	7.481	0
NB2	0	20985	A11	0	0	0	0	0	0	0	0	0	0	0	0	0	0	0	0	0	0	0	0	0	0	0	0	0	0	0	0	0	0	0	0	0	0	0	0	0	0	0	0	5.007	2.595	0	6.432	0	0
NB2	0	20985	A12	0	0.963	0	0	0	0	0	0	0	0	0	0	0	0	0	0	0	0	0	0	0	0	0	0	0	0	0	0	0	0	0	0	0	6.789	0	7.852	4.588	0	0.945	8.987	9.412	8.098	12.565	9.757	8.811	6.758
NB2	0	20986	A01	1.257	1.185	0.587	0	0	0	0	0	0	0	0	0.982	1.36	47.066	0	0	0	0	0	0	0	0	0	0	0	0	3.601	5.803	0	0	19.647	15.713	10.487	6.984	7.675	7.738	13.345	11.597	17.384	9.501	9.621	11.741	17.002	10.236	13.748	14.235
NB2	0	20986	A02	4.754	0	3.82	0	0	0	0	2.362	0	0	0	0	0	40.067	0	0	0	0	0	0	0	0	0	0	0	0	0	25.771	0	2.037	9.25	14.484	8.533	8.019	5.311	11.007	6.239	10.517	7.747	9.35	11.068	10.996	8.517	10.409	7.638	10.532
NB2	0	20986	A03	3.373	0.443	0	0	2.016	0.761	2.681	6.622	11.439	2.629	4.29	8.775	2.173	49.388	1.753	0.109	4.874	0.922	7.221	7.742	7.488	5.699	1.914	7.139	0	0	0	7.923	0	1.334	11.938	16.022	11.719	10.079	11.495	12.503	15	12.038	15.386	15.734	17.07	12.74	10.266	18.106	19.887	11.251
NB2	0	20986	A04	0	0	0	0	0	0	0	0	0	0	0	0	0	0	0	0	0	0	0	0	0	0	0	0	0	0	0	0	0	0	19.357	18.163	19.655	28.493	17.196	15.422	24.16	23.623	19.85	23.113	21.539	19.074	14.199	21.817	16.732	21.274
NB2	0	20986	A05	0	0	0	0	0	0	0	0	0	0	0	0	0	5.889	0	0	0	0	0	0	0	0	0	0	0	0	0	4.265	0	0.369	0	0	0	0	0	0	0	0	0	0	0	0	0	0	0	0
NB2	0	20986	A06	0	0	0	0	0	0	0	0	0	0	0	0	0	0	0	0	0	0	0	0	0	0	0	0	0	0	0	0	0	0	0	0	0	0	0	0	0	0	0	0	0	0	0	0	0	0
NB2	0	20986	A07	2.983	0	0	0	0	0.777	0.988	0	0	0	0	0	0	0	0	0	0	0	0	0	0	0	0	0	0	0	0	0	0	0	0	15.752	5.183	5.556	2.037	6.888	9.851	1.91	6.837	4.213	7.584	10.093	3.72	4.622	1.411	1.219
NB2	0	20986	A08	0	0	0	0	0	0	0	0	0	0	0	0	0	0	0	0	0	0	0	0	0	0	0	0	0	0	0	0	0	0	0	1.856	2.317	11.999	15.874	9.33	9.618	14.679	12.87	7.889	9.199	10.287	12.84	6.135	3.303	8.304
NB2	0	20986	A09	0.951	0	0	0	0	0	0	0	0	0	0	0	0	0	0	0	0	0	0	0	0	0	0	0.488	13.519	0	0	0	0	18.141	16.862	18.755	9.686	14.496	14.512	7.942	13.189	12.105	8.924	14.553	0	0.543	0	0	0	0
NB2	0	20986	A10	0	0	0	0	0	0	0	0	0	0	0	0	0	10.329	0	0	0	0	0	0	0	0	0	0	0	0	0	0.507	0	0	13.124	10.972	4.44	10.413	2.38	11.923	10.388	7.771	6.373	4.697	8.78	7.065	9.22	6.018	4.899	7.133
NB2	0	20986	A11	0.424	0	0	0	0	0	0	0	0	0	0	0	0	24.195	0	0	0	0	0	0	0	0	0	0	0	0	0	7.889	0	0	7.31	17.252	14.886	6.308	5.539	10.059	8.845	4.572	8.252	6.667	9.358	5.398	0	11.208	9.672	8.183
NB2	0	20986	A12	0	0	0	0	0	0	0	0	0	0	0	0	0	4.97	0	0	0	0	0	0	0	0	0	0	0	0	0	0	0	0	12.755	7.709	3.341	0	0	0	0	1.567	2.827	0	3.909	0	0	0	0	1.48
NB2	1	20984	B01	0	0	0	1	1.175	4.465	1.695	0.616	0.792	0	0	0	0	0	1.162	0	0	1.051	0	0.439	5.029	5.987	10.037	3.205	5.85	15.073	14.528	9.732	16.042	9.823	12.412	8.748	7.737	6.507	4.79	6.676	6.953	9.877	2.715	5.737	5.062	10.269	11.104	2.378	3.288	5.977
NB2	1	20984	B02	0	0	0	0	0	0	0	0	0	0	0	0	0	0	0	0	0	0	0	0	0	0	0	0	0	0	0	0	0	0	1.338	0	8.249	0.938	3.844	2.861	0.621	26.272	13.31	15.348	25.892	0	0	0	0	0
NB2	1	20984	B03	0	0	0	0	0	0	0	0	0	0	0	0	0	0	0	0	0	0	0	0	0	0	0	0	0	0	0	0	0	0	4.049	0	0	0	0	0	0	0	0	0	0	0	0	0	0	0
NB2	1	20984	B04	1.234	0	0	0	0.889	0	1.357	2.281	4.916	0.951	7.626	0	0	0	0	0	0	0	2.112	0	1.323	4.086	3.627	8.187	11.858	2.986	6.036	8.234	3.142	13.383	23.325	16.039	22.241	16.125	13.383	16.735	15.272	15.82	14.715	13.31	18.307	18.871	18.541	10.733	11.985	16.451
NB2	1	20984	B05	1.595	0.771	1.282	0	0	0	0	0	0	0	0	0	0	0	0	0	0	4.667	0	0	1.1	0	0	0	0	0	0	0	0	0	17.429	3.858	0	0	0	0	3.785	4.349	6.536	6.592	0	7.387	5.164	3.12	3.551	0
NB2	1	20984	B06	2.71	0	0	0	0	0	0	0	0	0	0	0	0	0	0	0	0	0	0	0	0	0	0	0	0	0	0	0	3.856	25.265	0	0	0	0	0	0	0	0	0	0	17.119	2.666	0	16.067	0	0
NB2	1	20984	B07	0.091	0	1.834	0	0	0	0.123	1.558	0.898	4.717	0	0.547	1.353	1.801	2.146	0.192	1.981	2.765	4.534	0.949	0.645	3.208	0.898	2.108	1.076	3.058	2.981	12.597	1.003	0.287	15.138	18.456	11.29	10.212	7.369	15.048	10.943	11.873	14.687	17.477	10.911	12.681	12.538	10.829	8.151	10.008
NB2	1	20984	B08	0	0	0	0	0	0	0	0	0	0	0	0	0	0	0	0	0	0	0	0	0	0	0	0	0	0	0	0	0	0	0	3.812	11.77	15.505	14.742	12.002	13.565	10.962	17.621	10.831	11.192	1.614	13.606	8.416	1.785	2.498
NB2	1	20984	B09	0	0	0	0	0	0	0	0	0	0	0	0	0	0	0	0	0	0	0	0	0	0	0	0	0	0	0	0	0	0	4.285	2.011	0	0	0	0	0	0	0	0	0	0	1.93	1.377	0	1.337
NB2	1	20984	B10	0	0	0	0	0	0	0	0	0	0	0	0	0	0	0	0	0	0	0	0	0	0	0	0	0	0	0	0	0	0	16.057	10.083	11.703	6.576	9.676	9.11	12.474	9.103	8.133	10.312	15.069	9.744	13.508	7.891	12.702	13.813
NB2	1	20984	B11	0	0	0	0	0	0	0	0	0	0	0	0	0	0	0	0	0	0	0	0	0	0	0	0	0	0	0	0	0	0	15.477	4.363	5.743	5.043	9.9	9.05	10.128	7.019	12.521	11.105	10.834	11.229	12.088	9.348	14.798	15.493
NB2	1	20984	B12	0	0	0	0	0	0	0	0	0	0	0	0	0	0	0	0	0	0	0	0	0	0	0	0	0	0	0	0	0	0	9.641	8.872	0	0	0	0	0	0	0	4.498	11.846	0	0	0	0	0
NB2	1	20985	B01	0	0	1.73	5.474	0	7.744	0	0	0	0	0	6.678	2.233	0	0	8.836	4.346	0	6.793	1.789	0	0	1.228	0	5.07	5.842	0	0	0	0	9.056	15.807	15.563	14.258	16.066	8.58	9.566	12.456	9.719	9.902	15.377	13.974	8.274	5.497	1.545	6.349
NB2	1	20985	B02	0	0	0	0	0	0	0	0	0	1.792	0	0	0	0	0	0	2.579	0	1.437	0	1.405	0	21.334	17.155	27.9	29.417	22.867	18.829	26.515	21.872	12.831	12.981	8.738	5.56	13.635	14.922	12.054	18.055	12.923	8.621	12.242	11.743	12.986	13.352	6.905	12.564
NB2	1	20985	B03	0	0	0	0	0	0	0	0	0	0	0	0	0	0	0	0	0	0	0	0	0	0	0	0	0	0	0	0	0.661	0	0	0	0	0	0	0	0	0	2.526	2.724	0.542	10.291	0	0	0	0
NB2	1	20985	B04	0	0	0	0	0	0	0	0	0	0	0	0	0	0	0	0	0	0	0	0	0	0	0	0	0	0	0	0	0	0	0	0	0	0	0	0	0	0	0.842	0	0	0	1.563	0	11.218	8.177
NB2	1	20985	B05	0	0	0	0	0	0	0	0.185	0	0	0	0	0	0	0	0	0	0	0	0	0	0	0	0	0	0	0	0	0	0	0	6.157	6.132	0.028	22.75	30.734	15.67	19.008	24.612	24.832	24.816	12.963	19.343	20.965	15.163	19.633
NB2	1	20985	B06	0	0	0	0	0	0	0.23	0	0	0	0	0	0	0	0	0	0	0	2.127	0	0.718	0	0	1.14	0.959	8.398	7.43	13.162	10.382	9.102	16.486	14.185	9.993	16.585	2.743	9.478	16.474	14.531	17.443	10.216	9.807	16.985	6.96	18.678	6.458	11.773
NB2	1	20985	B07	0	0	0	0	0	0	0	0	0	0	0	0	0	0	0	0	0	0	0	0	0	0	0	0	0	0	0	0	0	0	0	0	0	0	0	1.784	2.115	6.721	0	10.553	24.218	16.743	9.278	13.758	7.783	17.736
NB2	1	20985	B08	0	0	2.507	1.351	4.391	3.262	1.035	0	0	0	0	0	0	0	0	0	0	0	0	0	0	0	0	0	0	0	0	0	0	0	0	0	0	0	0	4.183	0	0	0	0	2.426	1.808	1.489	0	3.206	2.623
NB2	1	20985	B09	0	0	0	1.097	6.307	7.154	3.777	0	1.685	3.994	0	0	2.605	0	3.147	4.115	3.968	0	0	0	7.446	9.492	3.936	4.02	5.793	8.252	4.408	6.128	4.936	4.369	14.355	12.665	23.304	16.238	6.291	19.186	14.828	22.598	14.613	7.345	18.126	12.458	7.875	11.911	12.627	6.208
NB2	1	20985	B10	0	0	0	0	0	0	0	0	0	0	0	0	0	0	0	0	0	0	0	0	0	0	0	0	0	0	0	0	0	0	0	0	0	0	0	0	0	0	0	0	0	0	0	0	0	0
NB2	1	20985	B11	0	0	0	0	5.724	0	3.777	0	0	0	0	0	0	0	0	0	0	0	0	0	0	0	0	0	1.607	0	0	0	0	0	0	0	8.795	6.673	9.455	9.059	6.683	9.401	13.88	7.879	8.588	3.618	11.538	0	7.981	1.659
NB2	1	20985	B12	0	0	0	0	0	0	0	0	0	0	0	0	0	0	0	0	0	0	0	0	0	0	0	0	0	0	0	0	0	0	0	0	0	1.98	13.179	2.346	2.716	1.378	2.037	3.406	4.729	0	9.902	4.861	2.976	0
NB2	1	20986	B01	0	0	0	0	0	0	0	0	0	0	0	0	0	0	0	0	0	0	0	0	0	0	0	0	0	0	0	0	0	0	0.356	3.641	0	0	0	0	0	3.752	0.937	0	0	0	0	0	0	0
NB2	1	20986	B02	1.843	0	0	0	0	0	0	0	0	0	0	0	0	1.801	0	0	0	0	0	0	0	0	0	0	0	0	0	0	0	0	9.075	13.111	12.254	9.014	3.852	2.997	5.56	13.494	10.389	8.025	9.544	10.563	12.585	9.178	6.439	6.506
NB2	1	20986	B03	0	0	0	0	0.958	0	0	0	0	0	0	0	0	4.132	0	0	0	0	0	0	0	0	0	0	0	0	0	0	0	0	15.953	15.21	13.038	17.712	11.925	12.57	17.723	15.467	17.758	15.792	16.083	14.024	10.362	6.708	13.392	9.316
NB2	1	20986	B04	0	0	0	0	0	0	0	0	0	0	0	0	0	1.143	0	0	0	0	0	0	0	0	0	0	0	0	0	0	0	0	13.99	25.438	5.274	7.123	4.415	1.645	11.654	7.288	10.164	3.847	7.56	10.83	8.135	10.262	12.304	1.325
NB2	1	20986	B05	0	0	0	0	0	0	2.634	0.648	0	0.702	0	0	0	2.51	0	0	0	0.992	0	0	0	0	0	0	0	0	0	0	0	0	14.266	5.668	8.561	3.395	1.128	4.606	11.706	9.471	4.979	3.775	3.06	6.51	1.76	6.358	7.57	6.773
NB2	1	20986	B06	0	0	0	0	0	0	0	0	0	0	0	0	0	3.731	0	0	0	0	0	0	0	0	0	0	0	0	0	0	0	0	0	7.206	10.993	3.631	5.196	11.444	11.005	10.514	24.976	18.35	14.953	20.156	16.72	21.62	13.698	15.144
NB2	1	20986	B07	9.442	0	0	0	0	0	0	0	0	0	0	0	0	0	0	0	0	0	0	0	0	0	0	0	0	0	0	0	0	0	3.867	11.211	11.176	10.256	4.181	1.002	4.033	4.571	5.322	6.417	8.601	8.524	7.79	4.256	6.145	4.197
NB2	1	20986	B08	0.564	0	0	0	0	0	0	0	0	0	0	0	0	0	0	0	0	0	0	0	0	0	0	0	0	0	0	0	0	0	0	0	0	0	0	0	0	0	0	0	0	0	0	0	0	0
NB2	1	20986	B09	6.171	0	0	0	0	0	0	0	0	0.063	0	0	0	0	0	0	0	0	0	0	0	0	0	0	0	0	0	0	0	0	16.633	18.695	15.389	21.735	10.43	9.484	11.691	20.052	11.923	7.135	8.291	4.039	5.931	7.923	6.423	10.89
NB2	1	20986	B10	4.065	0.783	0	0	0	0	0	0	0	0	0	0	0	0	0	0	0	0	0	0	0	0	0	0	0	0	0	0	0	0	0	0	4.643	8.541	5.561	10.884	3.331	5.106	7.543	4.894	11.009	14.354	11.607	8.666	20.054	0
NB2	1	20986	B11	6.922	0	3.033	0	1.594	0	0	0	0	2.382	0	0	0	0	0	0	0	0	0	0	0	0	0	0	0	0	0	0	0	0	23.082	17.605	17.266	13.93	13.805	10.674	13.64	8.531	12.646	10.764	8.671	14.546	6.82	13.352	12.027	13.128
NB2	1	20986	B12	0	0	0	0	0	0	0	0	0	0	0	0	0	0	0	0	0	0	0	0	0	0	0	0	0	0	0	0	0	0	0	13.63	11.618	0	3.953	10.794	3.678	4.942	0.389	2.381	0	0	13.361	11.106	7.248	4.65
NB2	2.54	20984	C01	0	0	0	0	0	0	0	0	0	0	0	0	0	0	0	0	0	0	0	0	0	0	0	0	0	0	0	0	0	0	0	0	0	0	0	0	0	0	0	0	0	0	0	0	0	0
NB2	2.54	20984	C02	0.132	1.057	7.999	0	0	0	0	0	0	0	0	0	0	0	0	0	0	0	0	0	0	0	0	0	0	0	0	0	0	0	16.089	18.787	13.096	10.369	10.008	13.039	12.218	8.046	6.822	8.185	6.413	8.088	12.317	5.42	9.653	9.961
NB2	2.54	20984	C03	6.798	0	0	0	0	0	0	0	0	0	0	0	0	0	0	0	0	0	0	0	0	0	0	0	0	0	0	0	0	0	16.729	18.733	16.38	14.786	17.335	19.011	16.496	13.438	18.308	15.278	11.864	12.853	11.157	12.89	15.637	12.322
NB2	2.54	20984	C04	0	0	0	0	0	0	0	0	0	0	0	0	0	0	0	0	0	0	0	0	0	0	0	0	0	0	0	0	0	0	0	0	0	0	0	0	0	0	0	0	0	0	0	0	0	0
NB2	2.54	20984	C05	0	0	0	0	0	0	0	0	0	0.957	0	0	0	0	0	0	0	0	0	0	0	0	0	0	0	0	0	0	1.068	0.397	20.618	22.116	9.302	6.866	8.052	12.762	12.765	11.396	9.176	10.131	8.525	8.164	10.755	11.14	9.624	13.683
NB2	2.54	20984	C06	0	0	0	0	0	0	0	0	0	0	0	0	0	0	0	0	0	0	0	0	0	0	0	0	0	0	0	0	0	0	0	0	0.763	5.459	6.915	9.388	9.575	8.936	3.718	7.726	11.735	10.73	3.302	11.803	6.042	6.985
NB2	2.54	20984	C07	0	0	1.85	0.247	0	0	0	0	0	0	0	0	0	0	0	0	0	0	0	0	0	0	0	0	0	0	0	0	0	0.839	2.612	1.57	0	0	0	0	0	3.262	0.928	1.268	0	0	0	1.045	0.839	0
NB2	2.54	20984	C08	9.369	0	0	1.147	0	0	0	0.718	1.962	0.991	0	0	0.531	0	0	0.751	0	0	0	0	0	0	0	0	0	0	0	0	0	0	9.53	14.085	6.19	12.755	11.654	5.952	12.312	8.084	15.165	13.308	6.715	7.806	4.909	9.102	10.719	10.611
NB2	2.54	20984	C09	0.123	0	0	0	0	0	0.69	0.911	0	0	0	0	0	0	0	0	0	0	0	0	0	0	0	0	0	0	0	0	0	0	3.336	16.255	12.335	19.148	20.002	22.86	19.119	15.738	19.985	16.787	12.502	18.341	9.67	11.18	14.679	21.707
NB2	2.54	20984	C10	0	0	0	0	0	0	0	0	0	0	0	0	0	0	0	0	0	0	0	0	0	0	0	0	0	0	0	0	0	0	0.254	4.591	10.302	7.128	3.827	11.062	12.438	5.795	13.478	13.668	18.408	13.012	12.736	16.478	16.417	15.608
NB2	2.54	20984	C11	0	0	0	0	0	0	0	0	0	0	0	0	0	0	0	0	0	0	0	0	0	0	0	0	0	0	0	0	0	0	8.988	19.427	10.761	5.842	9.783	11.274	11.672	4.673	6.078	10.351	11.016	6.513	14.594	5.643	4.931	7.738
NB2	2.54	20984	C12	0	0	0	0	0	0	0	0	0	0.555	0	0	0	0	0	0	0	0	0	0	0	0	0	0	0	0	0	0	0	0	3.331	15.608	8.617	11.437	12.596	21.526	14.221	12.332	12.992	10.85	10.291	14.74	13.498	13.467	10.02	12.009
NB2	2.54	20985	C01	0	0	0	0	0	0	0	0	0	0	4.727	0	0	0	4.521	2.922	0	0	1.726	0	0	0	0	0	2.693	0	0.4	0	0	1.216	0	2.238	0	1.701	3.917	2.551	2.348	0	1.385	4.829	1.918	2.181	0	5.73	0	8.206
NB2	2.54	20985	C02	0	0	0.696	6.301	0	2.13	0	4.711	0	0	0	0	0	0	0	0	0	0	0	0	0	0	0	0	0	0	0	0	0	0	0	0	0	0	0	0	0	0	0	0	0	0	0	0	0	0
NB2	2.54	20985	C03	0	0	0	0	0	0	0	0	0	0	0	0	0	0	0	0	0	0	0	0	0	0	0	0	0	0	0	0	0	0	27.855	7.887	0	0	0	0	0	20.096	25.34	15.805	16.163	20.431	18.144	18.553	15.012	6.176
NB2	2.54	20985	C04	0	0	0	0	0	0	0	0	0	0	0	0	0	0	0	0	0	0	0	0	0	0	0	0	0	0	0	0	0	0	0	0	0	0	0	0	0	0	0	0	0	3.232	2.756	1.967	0	0
NB2	2.54	20985	C05	0	11.156	15.706	12.994	1.887	0.823	6.03	10.976	3.2	9.103	4.07	0	0	0	2.224	3.382	3.987	3.765	1.385	0	0	8.995	0	6.528	4.622	9.32	13.196	10.072	12.905	5.76	21.76	18.546	19.283	12.863	24.502	15.919	17.21	15.372	15.287	18.015	15.179	14.823	18.115	8.207	13.103	11.162
NB2	2.54	20985	C06	0	0	0	0	0	0	0	1.378	1.924	3.226	2.931	0	0	7.622	0	5.604	0	0	0	0	0	0	0	0	0	1.953	8.704	5.808	11.658	15.876	13.348	9.607	10.17	15.534	7.661	13.27	17.821	14.442	6.791	8.995	5.307	10.447	4.985	6.438	8.817	7.91
NB2	2.54	20985	C07	0	0	0	0	0	0	0	0	0	0	0	0	0	0	0	0	0	0	0	0	0	0	0	0	0	0	0	0	0	0	0	0	0	0	0	0	0	0	0	0	0	0	0	0	0	0
NB2	2.54	20985	C08	0	0	0	0	0	0	0	0	0	0	0	0	0	0	0	0	0	0	0	0	0	0	0	0	0	0	0	0	0	0	0	0	0	0	0	0	0	0	0	0	0	0	0	0	0	0.975
NB2	2.54	20985	C09	0	0	0	0	0	0	0	0	0	0	0	0	0	0	0	0	0	0	0	0	0	0	0	0	0	0	0	0	0	0	0	0	0	0	0	0	0	0	0	0	0	0	0	0	0	0
NB2	2.54	20985	C10	0	0	7.481	0	0	0	0	0	0	0	0	0	0	0	0	0	0	0	0	0	0	0	0	0	0	0	0	0	0	0	22.226	27.113	14.19	14.235	11.337	10.101	14.974	17.092	6.314	14.43	8.54	4.865	10.027	8.745	12.68	11.986
NB2	2.54	20985	C11	0	0	0	0	0	0	0	0	0	0	0	0	0	0	0	0	0	0	0	0	0	0	0	0	0	0	0	0	0	0	0	0	0	0	0	0	2.879	0	1.878	0	0	0	1.378	0	0	0
NB2	2.54	20985	C12	0	0	7.704	5.679	4.382	5.077	0	0	0	2.39	0.994	0	2.971	0	0	0	0	0	0	0	0	0	0	0	4.425	3.931	1.678	10.355	4.581	6.505	20.614	9.477	6.293	4.009	1.777	10.744	5.7	8.748	5.383	8.896	2.405	7.264	2.081	9.105	5.094	4.322
NB2	2.54	20986	C01	11.457	0.747	7.175	3.926	1.199	3.141	0	0	0	0	0	0	0	3.493	0	0	3.581	12.487	7.504	15.501	7.808	6.41	0	0.452	0	0	0	4.831	0	0	31.418	21.612	11.376	11.746	13.109	11.399	18.792	9.047	14.842	8.792	16.481	15.936	5.021	14.784	5.2	6.636
NB2	2.54	20986	C02	0	0	0	0	0	1.077	0	0	0	0	0	0	0	42.162	0	0	0	0	0	0	2.992	0	0	0	0	0	0	0.307	0	0.737	8.138	23.837	5.289	10.809	12.162	11.216	17.241	9.749	14.642	6.826	15.589	11.51	12.524	13.219	16.941	11.899
NB2	2.54	20986	C03	0.16	0	0	1.432	0	0.921	0	0	0	0	0	0	0	23.77	0	0	0	0	0	0	0	0	0	0	0	0	0	0.123	0	0	12.554	20.335	9.841	10.879	12.893	14.218	14.204	12.321	14.924	14.064	18.398	14.201	12.189	14.93	12.923	8.466
NB2	2.54	20986	C04	12.096	0	0	0	0	0	0	0	0	0	0	0	0	61.693	0	0	0	0	0	0	0	0	0	0	0	0	0	0.123	0	0	0	20.932	13.262	6.098	0	0	0	0	0	0	0	0	17.413	26.156	18.09	8.742
NB2	2.54	20986	C05	0.355	0	0	0	0	0	0	0	0	0	0	0	0	6.536	0	0	0	0	0	0	0	0	0	0	0	0	0	0	0	0	9.372	20.255	11.414	7.234	5.951	9.553	10.458	9.231	10.201	13.04	11.621	12.72	4.638	7.333	0	0
NB2	2.54	20986	C06	0.56	0.629	0	0	0	0	0	0	0	0	0	0	0	11.668	5.951	0	0	0	0	0	0	0	0.087	0	0	0	0	4.302	0	0	20.909	24.523	12.257	16.293	9.077	14.283	16.995	11.047	13.725	19.246	16.919	15.454	18.534	20.414	12.733	18.652
NB2	2.54	20986	C07	0	0	0	0	0	0	0	0	0	0	0	0	0	0	0	0	0	0	0	0	0	0	0	0	0	0	0	0	0	0	5.493	12.119	13.466	6.335	16.498	16.395	15.66	13.742	17.063	17.51	10.429	17.479	12.081	13.407	16.649	12.524
NB2	2.54	20986	C08	0.636	0	0	0	0	0	0	0	0	0	0	0	0	0.906	0	0	0	0	0	0	0	0	0	0	0	0	0	2.307	0	0.233	2.955	25.075	12.212	15.445	12.447	12.672	15.025	17.19	15.764	12.717	16.381	14.337	10.956	1.62	7.286	14.588
NB2	2.54	20986	C09	3.792	1.889	0	0	0	0	0	0	0	0	0	0	0	0	0	0	0	0	0	0	0	0	0	0	0	0	0	0	0	0	4.21	18.768	23.423	6.943	2.447	0	9.413	16.121	6.155	14.004	12.911	16.57	15.452	1.457	0	0
NB2	2.54	20986	C10	0	0	3.714	0	0	0	0	0	0	0	0	0	0	1.804	0	0	0	0	0	0	0	0	0	0	0	0	0	0	0	0	0	0	4.708	0	3.952	0	0	13.119	20.028	1.053	0	1.626	0	0	0	0
NB2	2.54	20986	C11	0	0	0	0	0	0	0	0	0	0	0	0	0	1.113	0	0	0	0	0	0	0	0	0	0	0	0	0	0	0	0	5.01	3.431	3.036	4.27	13.788	11.885	16.372	26.294	9.171	0	0	0	0.917	9.581	0	0
NB2	2.54	20986	C12	0.123	0	0	0	0	0	0	0	0	0	0	0	0	5.898	0	0	0	0	0	0	0	0	0	0	0	0	0	0	0	0	19.61	25.145	18.855	9.997	18.068	15.342	14.873	16.55	17.588	8.542	15.07	18.284	8.205	12.631	20.916	13.157
NB2	6.45	20984	D01	14.571	0.941	0	0	1.078	1.172	1.363	0	0.385	0	0	0	0	0	1.428	0	0	0	0	0	0	0	0.874	2.314	0	0	0	0	0	0	25.939	39.078	0	0	0	0	0	0	0	0	0	0.075	0	0.909	0	2.348
NB2	6.45	20984	D02	3.721	6.337	4.162	1.347	0	0	0	0	0.333	0	0	0	0	0	0	0	0	0	0	0	0	0	0	0	0	0	0	0	0	0	24.536	8.502	3.666	4.406	11.12	16.197	12.926	15.725	12.094	21.944	15.902	14.378	22.07	18.605	15.39	17.404
NB2	6.45	20984	D03	11.111	0	0	0	0	0	0	0	0	0	0	0	0	0	0	0	0	0	0	0	0	0	0	0	0	0	0	0	0	0	13.347	0	0	0	0	0	0	0	0	0	0	0	0	0	0	0
NB2	6.45	20984	D04	2.314	0	6.52	21.66	0	19.622	11.876	0	3.328	2.259	3.743	16.914	0	3.523	6.322	4.826	0	0	0	0	0	2.058	0	0.813	9.867	59.792	7.428	0	0	0	11.776	5.47	0.185	0	0	0	0	0	0	0	0	0	0	0	0	0
NB2	6.45	20984	D05	0.273	6.007	1.133	3.244	0	0	0	0	0	0	0	0	0	0	0	0	0	0	0	0	0	0	0	0	16.991	55.696	0.868	0	0.157	0	0	0	0	0	0	0	0	0	0	0	0	0	0	0	0	0
NB2	6.45	20984	D06	0	0	0	0	5.308	0	0	0	0.665	1.679	0	0	0.75	0	0	0	0	0	0	0	0	0	0	0	0	0	0	0	0	0	14.721	0	0	0	0	0	0	0	0.88	0	0	0.673	0	0	0	0.717
NB2	6.45	20984	D07	0	0	0	0	0	0	0	0	0	0	0	0	0	0	0	0	0	0	0	0	0	0	0	0	0	0	0	0	0	0	0	0	0	0	0	0	0	0	0	0	0	0	0	0	0	0
NB2	6.45	20984	D08	3.609	0	24.145	0.062	0	0	1.376	0.883	1.084	0	2.864	0	0	8.314	0.371	1.833	0	0.63	0	0	0.516	0.134	1.031	14.36	0	0	0	0	0	0	16.624	28.893	0	0	0	0	0	0	0	0	0	0	0	0	0	0
NB2	6.45	20984	D09	0.179	1.849	2.846	2.354	2.505	0	0	0.055	1.811	0	0	0	2.079	0.849	0	0	0	0	0	0	0	0	0	0	0	0	0	0	0	0	24.792	24.113	0	0	0	0	0	0	0	0	1.949	11.625	29.396	30.98	2.023	1.56
NB2	6.45	20984	D10	0	0	0	0	0	0	0	0	0	0	0	0	0	0	0	0	0	0	0	0	0	0	0	0	0	0	0	0	0	0	0	0	0	0	0	0	0	0	0	0	0	0	0	0	0	0
NB2	6.45	20984	D11	0	0	0	0	0	0	0	0	0	0	0	0	0	0	0	0	0	0	0	0	0	0	0	0	0	0	0	0	0	0	0	0	0	0	0	0	0	0	0	0	0	0	0	0	0	0
NB2	6.45	20984	D12	24.026	0	0	0.336	0	0	0.97	1.454	0.896	2.655	1.16	0	0.719	0	3.671	0.906	0	0	11.448	15.872	0	0	0	0	0	0	0	0	1.017	19.194	61.032	17.834	6.738	0	0	0	0	0	0	0	0	0	0	0	0	0
NB2	6.45	20985	D01	0	6.302	0	0	0	0	0	0	0	0	1.813	0	0	0	0	0	0	3.279	0	1.017	5.183	0	2.432	8.379	0	4.269	8.098	4.082	0	0	27.446	18.243	6.099	2.408	4.941	0	0	0	0	0	0	0	0	0	0	0
NB2	6.45	20985	D02	0	0	0	0	0	0	0	0	2.371	0	0	0.842	0	0.349	0	0	0	0	0	0.629	0	0	0	0	0	0	0	0	0	0	0	1.545	0	2.868	2.814	0	0	0	0	0	0	0	0	0	0	0
NB2	6.45	20985	D03	14.78	15.192	0	0	0	0	0	0	0	0	0	0	0	0	0	0	0	0	0	0	0	0	0	0	0	0	5.503	0	0	0	25.326	31.316	23.283	7.475	0	0	14.381	26.771	26.778	24.578	13.205	23.677	16.198	10.149	17.132	20.662
NB2	6.45	20985	D04	43.809	9.926	0	0	0	0	0	0	0	0	0	0	0	0	0	0	0	0	0	0	0	0	0	0	0	0	0	0	0	0	3.292	0	0	0	0	0	0	0	0	0	0	0	0	0	0	0
NB2	6.45	20985	D05	8.252	43.259	5.301	0	0	0	0	0	0	0	0	0	0	0	0	0	0	0	0	0	0	0	0	0	0	0	0	0	0	0	0	0	0	0	0	0	0	0	0	0	0	0	0	0	0	0
NB2	6.45	20985	D06	44.285	30.579	0	0	0	0	0	0	0	0	0	0	0	0	0	0	0	2.694	1.855	0	0	0	0	0	0	0	0	0	0	0	36.161	29.384	18.905	1.132	0	0	0	0	0	0	0	0	0	0	0	0
NB2	6.45	20985	D07	0	0	0	0	0	0	0	0	0	0	0	0	0	0	0	0	0	0	0	0	0	0	0	0	4.343	0	0	0	0	0	2.243	0	0	0	2.425	0	2.572	19.649	12.577	0	2.439	4.379	0	4.371	0.963	3.564
NB2	6.45	20985	D08	10.577	8.647	0	0	0	0	0	0	0	2.945	0	0	0	0	0	0	0	0	0	0	0	0	0	0	0	0	0	0	0	0	11.108	10.659	1.99	0	0	0	0	0	0	0	0	0	0	0	21.885	9.94
NB2	6.45	20985	D09	0	0	0	0	0	0	0	0	0	0	0	0	0	0	0	0	0	0	0	0	0	0	0	0	0	0	0	0	0	0	0	0	0	0	0	0	0	0	0	0	0	0	0	0	0	0
NB2	6.45	20985	D10	26.111	16.001	0	0	0	0	0	0	0	0	0	0	0	0	0	0	0	0	0	0	0	0	0	0	0	0	0	0	0	0	28.153	12.291	0	0	0	0	0	0	0	0	0	0	0	0	0	0
NB2	6.45	20985	D11	44.245	3.237	0	0	0	0	0	0	0	0	0	0	0	0	0	0	0	0	0	0	0	0	0	0	0	0	0	0	0	0	8.341	9.824	0	0	0	0	0	0	0	0	0	0	0	0	4.145	0
NB2	6.45	20985	D12	0	0	0	0	0	0	0	0	0	0	0	0	0	0	0	0	0	0	0	0	0	0	0	0	0	0	0	0	0	0	0	0	0	0	0	0	0	0	0	0	0	0	0	0	0	0
NB2	6.45	20986	D01	23.989	0	0	0	0	0	0	0	0	0	0	0	0	7.165	0	0	0	0	0	0	0	0	0	0	0	0	0	4.038	0	0	0	0	0	0	0	0	0	0	0	0	0	0	0	0	0	0
NB2	6.45	20986	D02	0	0	0	0	0	0	0	0	0	0	0	0	0	42.368	0	0	0	0	0	0	0	0	0	0	0	0	0	0	0	0	0	0	0	0	0	0	0	0	0	0	0	0	0	0	0	0
NB2	6.45	20986	D03	0	0	0	0	0	0	0	0	0	0	0	0	0	4.987	0	0	0	0	0	0	0	0	0	0	0	0	0	0	0	0	0	0	0	0	0	0	0	0	0	0	0	0	0	0	0	0
NB2	6.45	20986	D04	51.855	25.646	14.301	0	0	0	0	0	43.118	19.852	13.814	0.465	0.341	91.909	28.065	22.974	14.72	1.243	0.331	0	0	0	0	6.763	41.476	17.255	1.38	0	0	0	34.658	16.341	0	0	0	0	0	38.662	0.743	0	0	0	0	0	40.543	5.281
NB2	6.45	20986	D05	11.475	12.781	11.536	3.993	0.785	1.129	4.197	0	0	0	0	0	0	7.792	0	0	0	0	0	0	0	0	0	0	0	3.504	6.81	0	0	0	12.598	0	0	0	0	0	0	0	0	0	0	1.798	0	0	0	0
NB2	6.45	20986	D06	0	0	0	0	0	0	0	0	0	0	0	0	0	4.084	0	0	0	0	0	0	0	0	0	0	0	0	0	1.807	0	0	0	0	0	0	0	0	0	0	0	0	0	0	0	0	0	0
NB2	6.45	20986	D07	0	0	0	0	0	0	0	0	0	0	0	0	0	40.521	0	0	6.798	0	0	0	0	0	0	0	0	0	0	4.967	0	0	4.287	10.327	0	0	0	6.334	0	0	0	0	4.855	2.975	1.202	0	0	0
NB2	6.45	20986	D08	0	0	0.544	0	0	0	0	0	0	0	0	0	0	4.561	0	4.756	0	0	0	0	0	0	0	0	0	0	0	0	0	0	10.627	16.786	14.882	7.807	30.783	24.489	28.534	2.999	16.461	17.153	13.683	14.384	13.157	22.085	23.929	24.227
NB2	6.45	20986	D09	6.693	0	0	0	0.579	0	3.036	2.355	0	0	2.007	0	0	10.438	26.626	15.368	0.658	0	0	0	0	0	0	0	0	0	0	0	0	0	83.919	6.447	0	0.556	0.308	0	0	0	0	0	0	0	0	0	0	0
NB2	6.45	20986	D10	0	0	0	0	0	0	0	0	0	0	0	0	0	0.777	0	0	0	0	0	0	0	0	0	0	0	0	0	0	0	0	0	0	0	0	0	0	0	0	0	0	0	0	0	0	0	0
NB2	6.45	20986	D11	0	0	0	0	0	0	0	0	0	0	0	0	0	0	0	0	0	0	0	0	0	0	0	0	0	0	0	0	0	0	0	0	0	0	0	0	0	0	0	0	0	0	0	0	0	0
NB2	6.45	20986	D12	28.554	0	2.598	2.658	1.487	0	0	1.788	2.721	20.904	0	0	0	0	0	0	0	0	0	0	0	0	0	0	0	0	0	0	0	0	0	0	0	0	0	0	0	0	0	0	0	0	0	0	0	0
NB2	16.4	20984	E01	57.184	18.062	0	0	0	0	0	0	0	0	0	0	0	0	0	0	0	0	0	1.018	15.137	0	0	0	0	0	0	0	0	0	0	0	0	0	0	0	0	0	0	0	0	0	0	0	0	0
NB2	16.4	20984	E02	0	0	0	0	0	0	0	0	0	0	0	0	0	0	0	0	0	0	0	0	0	0	0	0	0	0	0	0	0	0	0	0	0	0	0	0	0	0	0	0	0	0	0	0	0	0
NB2	16.4	20984	E03	0	0	0	0	0	0	0	0	0	0	0	0	0	0	0	0	0	0	0	0	0	0	0	0	0	0	0	0	0	0	0	0	0	0	0	0	0	0	0	0	0	0	0	0	0	0
NB2	16.4	20984	E04	19.021	57.024	0	0	0	0	0	0	0	0	0	0	0	0	0	0	0	0	0	0	0	0	0	0	0	0	0	0	0	2.775	43.475	16.169	0	0	0	0	0	0	0	0	0	0	0	0	0	0
NB2	16.4	20984	E05	0	0	0	0	0	0	0	0	0	0	0	0	0	0	0	0	0	0	0	0	0	0	0	0	0	0	0	0	0	0	0	0	0	0	0	0	0	0	0	0	0	0	0	0	0	0
NB2	16.4	20984	E06	0	0	0	0	0	0	0	0	0	0	0	0	0	0	0	0	0	0	0	0	0	0	0	0	0	0	0	0	0	0	0	0	0	0	0	0	0	0	0	0	0	0	0	0	0	0
NB2	16.4	20984	E07	3.111	0	0	0	0	6.372	0	0	9.081	0	0	0	0	0	0	0	11.878	0	0	0	0	0	0	0	0	19.269	0.907	0	0	0	3.369	0	0	0	0	0	0	0	0	0	0	14.253	0.509	0	0	11.468
NB2	16.4	20984	E08	0	0	0	0	0	0	0	0	0	0	0	0	0	0	0	0	0	0	0	0	0	0	0	0	0	0	0	0	0	0	0	0	0	0	0	0	0	0	0	0	0	0	0	0	0	0
NB2	16.4	20984	E09	0	0	0	0	0	0	0	0	0	0	0	0	0	0	0	0	0	0	0	0	0	0	0	0	0	0	0	0	0	0	0	0	0	0	0	0	0	0	0	0	0	0	0	0	0	0
NB2	16.4	20984	E10	2.248	18.082	6.309	0	0	0	1.109	0	4.564	2.6	0	0	0	0	0	0	0	0	0	0	0	0	0	0	2.795	2.077	0	2.627	0	2.851	31.224	31.106	10.822	7.337	0	0	0	0	0	0	0	0	0	0	0	0
NB2	16.4	20984	E11	0	0	0	0	0	0	0	0	0	0	0	0	0	0	0	0	0	0	0	0	0	0	0	0	0	0	0	0	0	0	0	0	0	0	0	0	0	0	0	0	0	0	0	0	0	0
NB2	16.4	20984	E12	0	0	0	0	0	0	0	0	0	0	0	0	0	0	0	0	0	0	0	0	0	0	0	0	0	0	0	0	0	0	0	0	0	0	0	0	0	0	0	0	0	0	0	0	0	0
NB2	16.4	20985	E01	0	0	0	0	0	0	0	0	0	0	0	0	0	0	0	0	0	0	0	0	0	0	0	0	0	0	0	0	0	0	0.253	0	0	0	0	0	0	0	0	0	0	0	0	0	0	0
NB2	16.4	20985	E02	18.864	1.309	0	0	0	0	0	0.123	0	0	0	0	0	0	0	0	0	0	0	0	0	0	0	0	0	0	0	0	0	0	0	0	0	0	0	0	0	0	0	0	0	0	0	0	0	0
NB2	16.4	20985	E03	0	0	0	0	0	0	0	0	0	0	0	0	0	0	0	0	0	0	0	0	0	0	0	0	0	0	0	0	0	0	0	0	0	0	0	0	0	0	0	0	0	0	0	0	0	0
NB2	16.4	20985	E04	8.433	11.695	0	0	0	0	0	0	0	0	0	0	0	0	0	0	0	2.975	0	0	0	0	0	0	0	0	0	0	0	0	2.955	0	0	0	0	0	0	0	0	0	0	0	0	0	0	0
NB2	16.4	20985	E05	0	0	0	0	0	0	0	0	0	0	0	0	0	0	0	0	0	0	0	0	0	0	0	0	0	0	0	0	0	0	0	0	0	0	0	0	0	0	0	0	0	0	0	0	0	0
NB2	16.4	20985	E06	0	0	0	0	0	0	0	0	0	0	0	0	0	0	0	0	0	0	0	0	0	0	0	0	0	0	0	0	0	0	0	0	0	0	0	0	0	0	0	0	0	0	0	0	0	0
NB2	16.4	20985	E07	0	0	0	0	0	0	0	0	0	0	0	0	0	0	0	0	0	0	0	0	0	0	0	0	0	0	0	0	0	0	0	0	0	0	0	0	0	0	0	0	0	0	0	0	0	0
NB2	16.4	20985	E08	0	0	0	0	0	0	0	0	0	0	0	0	0	0	0	0	0	0	0	0	0	0	0	0	0	0	0	0	0	0	0	0	0	0	0	0	0	0	0	0	0	0	0	0	0	0
NB2	16.4	20985	E09	0	0	0	0	0	0	0	0	0	0	0	0	0	0	0	0	0	0	0	0	0	0	0	0	0	0	0	0	0	0	0	0	0	0	0	0	0	0	0	0	0	0	0	0	0	0
NB2	16.4	20985	E10	13.158	1.89	0	0	0	0	0	0	0	0	0	0	0	0	0	0	0	0	0	0	0	0	0	0	0	1.454	0	0	0	0	0	0	0	0	0	0	0	0	0	0	0	0	0	0	0	0
NB2	16.4	20985	E11	0	0	0	0	0	0	0	0	0	0	0	0	0	0	0	0	0	0	0	0	0	0	0	0	0	0	0	0	0	0	0	0	0	0	0	0	0	0	0	0	0	0	0	0	0	0
NB2	16.4	20985	E12	9.194	21.695	2.591	0	0	0	0	0	0	0	0	0	0	0	0	0	0	0	0	0	0	0	0	0	0	0	0	0	0	0	41.976	36.745	4.622	0	0	0	0	0	0	0	0	0	0	0	0	0
NB2	16.4	20986	E01	21.218	3.077	0	0	0	0	0	0	0	0	0	0	0	15.572	0	0	0	0	0	0	0	0	0	0	0	0	0	3.745	0	0	0	0	4.049	6.329	0	0	0	0	0	0	0	0	0	0	0	0
NB2	16.4	20986	E02	0	0	0	0	0	0	0	0	0	0	0	0	0	42.587	0	0	0	0	0	0	0	0	0	0	0	0	0	0	0	0	0	0	0	0	0	0	0	0	0	0	0	0	0	0	0	0
NB2	16.4	20986	E03	0	0	0	0	0	0	0	0	0	0	0	0	0	69.55	0	0	0	0	0	0	0	0	0	0	0	0	0	0	0	0	0	0	0	0	0	0	0	0	0	0	0	0	0	0	0	0
NB2	16.4	20986	E04	0	0	0	0	0	0	0	0	0	0	0	0	0	15.704	0	0	0	0	0	0	0	0	0	0	0	0	0	0	0	0	0	0	0	0	0	0	0	0	0	0	5.953	9.442	0	0	0	0
NB2	16.4	20986	E05	9.339	0	0	0	0.294	0.403	0	0.758	2.755	0	1.1	1.704	2.349	17.753	3.326	1.206	0.253	0	2.825	0.705	0	0	0	1.541	0	2.089	0	0	0	3.483	7.471	0	2.357	0.6	0.324	0	0	1.063	0	0	0	2.899	1.911	4.923	0	3.353
NB2	16.4	20986	E06	69.42	2.374	0.44	1.167	0	0	0	0	0	0	0.852	0.137	0	59.354	0	0	0	3.633	0	0	0	0	0	0.419	0	1.346	4.667	29.653	0	0	50.217	20.695	0	0	0	0	0	0	0	0	0	0	0	0	0	0
NB2	16.4	20986	E07	65.119	0.766	10.199	0	0	0	0	0	0	0	0	0	0	83.193	0	1.133	0	0	0.507	0	0	0	0	0	0	0	0	5.479	11.858	6.736	18.645	0.848	0	0	0	0	0	0	0	0	0	0	0	0	0	0
NB2	16.4	20986	E08	0	0	0	0	0	0	0	0	0	0	0	0	0	86.939	0	0	4.989	0	0	0	0	0	0	0	0	0	0	21.42	0	0.469	0	0	0	0	0	0	0	0	0	0	0	0	0	0	0	0
NB2	16.4	20986	E09	0	0	0	0	0	0	0	0	0	0	0	0	0	99.631	0	0	0	0	0	0	0	9.406	0	0	0	0	0	2.331	0	0.194	0	0	0	0	0	0	0	0	0	0	0	0	0	0	0	0
NB2	16.4	20986	E10	0	0	0	0	0	0	0	0	0	0	0	0	0	71.388	0	0	3.637	0	0	0	0	3.303	0	0	0	0	0	10.915	0	0.971	0	0	0	0	0	0	0	0	0	0	0	0	0	0	0	0
NB2	16.4	20986	E11	0	0	0	0	0	0	0	0	0	0	0	0	0	69.673	0	0	0	0	0	0	0	0	0	0	0	0	0	0	0	0	0	0	0	0	0	0	0	0	0	0	0	0	0	0	0	0
NB2	16.4	20986	E12	0	0	0	0	0	0	0	0	0	0	0	0	0	0	0	0	0	0	0	0	0	0	0	0	0	0	0	0	0	0	0	0	0	0	0	0	0	0	0	0	0	0	0	0	0	0
NB2	35	20984	F01	0	0	0	0	0	0	0	0	0	0	0	0	0	0	0	0	0	0	0	0	0	0	0	0	0	0	0	0	0	0	0	0	0	0	0	0	0	0	0	0	0	0	0	0	0	0
NB2	35	20984	F02	0	0	0	0	0	0	0	0	0	0	0	0	0	0	0	0	0	0	0	0	0	0	0	0	0	0	0	0	0	0	0	0	0	0	0	0	0	0	0	0	0	0	0	0	0	0
NB2	35	20984	F03	0	0	0	0	0	0	0	0	0	0	0	0	0	0	0	0	0	0	0	0	0	0	0	0	0	0	0	0	0	0	0	0	0	0	0	0	0	0	0	0	0	0	0	0	0	0
NB2	35	20984	F04	0	0	0	0	0	0	0	0	0	0	0	0	0	0	0	0	0	0	0	0	0	0	0	0	0	0	0	0	0	0	0	0	0	0	0	0	0	0	0	0	0	0	0	0	0	0
NB2	35	20984	F05	0	0	0	0	0	0	0	0	0	0	0	0	0	0	0	0	0	0	0	0	0	0	0	0	0	0	0	0	0	0	0	0	0	0	0	0	0	0	0	0	0	0	0	0	0	0
NB2	35	20984	F06	0	0	0	0	0	0	0	0	0	0	0	0	0	0	0	0	0	0	0	0	0	0	0	0	0	0	0	0	0	0	0	0	0	0	0	0	0	0	0	0	0	0	0	0	0	0
NB2	35	20984	F07	0	0	0	0	0	0	0	0	0	0	0	0	0	0	0	0	0	0	0	0	0	0	0	0	0	0	0	0	0	0	0	0	0	0	0	0	0	0	0	0	0	0	0	0	0	0
NB2	35	20984	F08	0	0	0	0	0	0	0	0	0	0	0	0	0	0	0	0	0	0	0	0	0	0	0	0	0	0	0	0	0	0	0	0	0	0	0	0	0	0	0	0	0	0	0	0	0	0
NB2	35	20984	F09	0	0	0	0	0	0	0	0	0	0	0	0	0	0	0	0	0	0	0	0	0	0	0	0	0	0	0	0	0	0	0	0	0	0	0	0	0	0	0	0	0	0	0	0	0	0
NB2	35	20984	F10	0	0	0	0	0	0	0	0	0	0	0	0	0	0	0	0	0	0	0	0	0	0	0	0	0	0	0	0	0	0	0	0	0	0	0	0	0	0	0	0	0	0	0	0	0	0
NB2	35	20984	F11	0	0	0	0	0	0	0	0	0	0	0	0	0	0	0	0	0	0	0	0	0	0	0	0	0	0	0	0	0	0	0	0	0	0	0	0	0	0	0	0	0	0	0	0	0	0
NB2	35	20984	F12	0	0	0	0	0	0	0	0	0	0	0	0	0	0	0	0	0	0	0	0	0	0	0	0	0	0	0	0	0	0	0	0	0	0	0	0	0	0	0	0	0	0	0	0	0	0
NB2	35	20985	F01	0	0	0	0	0	0	0	0	0	0	0	0	0	0	0	0	0	0	0	0	0	0	0	0	0	0	0	0	0	0	0	0	0	0	0	0	0	0	0	0	0	0	0	0	0	0
NB2	35	20985	F02	0	0	0	0	0	0	0	0	0	0	0	0	0	0	0	0	0	0	0	0	0	0	0	0	0	0	0	0	0	0	0	0	0	0	0	0	0	0	0	0	0	0	0	0	0	0
NB2	35	20985	F03	0	0	0	0	0	0	0	0	0	0	0	0	0	0	0	0	0	0	0	0	0	0	0	0	0	0	0	0	0	0	0	0	0	0	0	0	0	0	0	0	0	0	0	0	0	0
NB2	35	20985	F04	0	0	0	0	0	0	0	0	0	0	0	0	0	0	0	0	0	0	0	0	0	0	0	0	0	0	0	0	0	0	0	0	0	0	0	0	0	0	0	0	0	0	0	0	0	0
NB2	35	20985	F05	0	0	0	0	0	0	0	0	0	0	0	0	0	0	0	0	0	0	0	0	0	0	0	0	0	0	0	0	0	0	0	0	0	0	0	0	0	0	0	0	0	0	0	0	0	0
NB2	35	20985	F06	0	0	0	0	0	0	0	0	0	0	0	0	0	0	0	0	0	0	0	0	0	0	0	0	0	0	0	0	0	0	0	0	0	0	0	0	0	0	0	0	0	0	0	0	0	0
NB2	35	20985	F07	0	0	0	0	0	0	0	0	0	0	0	0	0	0	0	0	0	0	0	0	0	0	0	0	0	0	0	0	0	0	0	0	0	0	0	0	0	0	0	0	0	0	0	0	0	0
NB2	35	20985	F08	0	0	0	0	0	0	0	0	0	0	0	0	0	0	0	0	0	0	0	0	0	0	0	0	0	0	0	0	0	0	0	0	0	0	0	0	0	0	0	0	0	0	0	0	0	0
NB2	35	20985	F09	0	0	0	0	0	0	0	0	0	0	0	0	0	0	0	0	0	0	0	0	0	0	0	0	0	0	0	0	0	0	0	0	0	0	0	0	0	0	0	0	0	0	0	0	0	0
NB2	35	20985	F10	0	0	0	0	0	0	0	0	0	0	0	0	0	0	0	0	0	0	0	0	0	0	0	0	0	0	0	0	0	0	0	0	0	0	0	0	0	0	0	0	0	0	0	0	0	0
NB2	35	20985	F11	0	0	0	0	0	0	0	0	0	0	0	0	0	0	0	0	0	0	0	0	0	0	0	0	0	0	0	0	0	0	0	0	0	0	0	0	0	0	0	0	0	0	0	0	0	0
NB2	35	20985	F12	0	0	0	0	0	0	0	0	0	0	0	0	0	0	0	0	0	0.349	0	1.239	0	0	0	0	0	0	0	0	0	0	0.939	0	0	0	0	0	0	0	0	0	0	0	0	0	0	0
NB2	35	20986	F01	20.442	9.262	8.911	1.084	0	0	0	0	0	0	0	0	0	4.55	21.482	13.648	13.908	13.419	13.974	0.535	0	0	0	0	0	0	0	3.585	33.714	17.42	26.384	15.743	2.959	0.443	0	0	0	20.971	12.973	16.633	7.657	19.393	4.643	0	0	0
NB2	35	20986	F02	0	0	0	0	0	0	0	0	0	0	0	0	0	18.407	0	0	0	0	0	0	0	0	0	0	0	0	0	0	0	0	0	0	0	0	0	0	0	0	0	0	0	0	0	0	0	0
NB2	35	20986	F03	0	0	0	0	0	0	0	0	0	0	0	0	0	60.96	0	0	0	0	0	0	0	0	0	0	0	0	0	9.131	0	0	0	0	0	0	0	0	0	0	0	0	0	0	0	0	0	0
NB2	35	20986	F04	0	0	0	0	0	0	0	0	0	0	0	0	0	22.232	0	0	0	0	0	0	0	0	0	0	0	0	0	0.061	0	0	0	0	0	0	0	0	0	0	0	0	0	0	0	0	0	0
NB2	35	20986	F05	0	0	0	0	0	0	0	0	0	0	0	0	0	7.656	0	0	0	0	0	0	0	0	0	0	0	0	0	0	0	0	0	0	0	0	0	0	0	0	0	0	0	0	0	0	0	0
NB2	35	20986	F06	0	0	0	0	0	0	0	0	0	0	0	0	0	13.35	0	0	0	0	0	0	0	0	0	0	0	0	0	0	0	0	0	0	0	0	0	0	0	0	0	0	0	0	0	0	0	0
NB2	35	20986	F07	0	0	0	0	0	0	0	0	0	0	0	0	0	6.516	0	0	0	0	0	0	0	0	0	0	0	0	0	0	0	0	0	0	0	0	0	0	0	0	0	0	0	0	0	0	0	0
NB2	35	20986	F08	0	0	0	0	0	0	0	0	0	0	0	0	0	55.04	0	0	0	0	0	0	0	0	0	0	0	0	0	0	0	0	0	0	0	0	0	0	0	0	0	0	0	0	0	0	0	0
NB2	35	20986	F09	0	0	0	0	0	0	0	0	0	0	0	0	0	24.009	0	0	0	0	0	0	0	0	0	0	0	0	0	0	0	0	0	0	0	0	0	0	0	0	0	0	0	0	0	0	0	0
NB2	35	20986	F10	0	0	0	0	0	0	0	0	0	0	0	0	0	167.248	0	0	0	0	0	0	0	0	0	0	0	0	0	0	0	0	0	0	0	0	0	0	0	0	0	0	0	0	0	0	0	0
NB2	35	20986	F11	0	0	0	0	0	0	0	0	0	0	0	0	0	4.756	0	0	0	0	0	0	0	0	0	0	0	0	0	0	0	0	0	0	0	0	0	0	0	0	0	0	0	0	0	0	0	0
NB2	35	20986	F12	0	0	0	0	0	0	0	0	0	0	0	0	0	2.47	0	0	0	0	0	0	0	0	0	0	0	0	0	0	0	0	0	0	0	0	0	0	0	0	0	0	0	0	0	0	0	0
NB2	74.8	20984	G01	0	0	0	0	0	0	0	0	0	0	0	0	0	0	0	0	0	0	0	0	0	0	0	0	0	0	0	0	0	0	0	0	0	0	0	0	0	0	0	0	0	0	0	0	0	0
NB2	74.8	20984	G02	0	0	0	0	0	0	0	0	0	0	0	0	0	0	0	0	0	0	0	0	0	0	0	0	0	0	0	0	0	0	0	0	0	0	0	0	0	0	0	0	0	0	0	0	0	0
NB2	74.8	20984	G03	0	0	0	0	0	0	0	0	0	0	0	0	0	0	0	0	0	0	0	0	0	0	0	0	0	0	0	0	0	0	0	0	0	0	0	0	0	0	0	0	0	0	0	0	0	0
NB2	74.8	20984	G04	0	0	0	0	0	0	0	0	0	0	0	0	0	0	0	0	0	0	0	0	0	0	0	0	0	0	0	0	0	0	0	0	0	0	0	0	0	0	0	0	0	0	0	0	0	0
NB2	74.8	20984	G05	0	0	0	0	0	0	0	0	0	0	0	0	0	0	0	0	0	0	0	0	0	0	0	0	0	0	0	0	0	0	0	0	0	0	0	0	0	0	0	0	0	0	0	0	0	0
NB2	74.8	20984	G06	0	0	0	0	0	0	0	0	0	0	0	0	0	0	0	0	0	0	0	0	0	0	0	0	0	0	0	0	0	0	0	0	0	0	0	0	0	0	0	0	0	0	0	0	0	0
NB2	74.8	20984	G07	0	0	0	0	0	0	0	0	0	0	0	0	0	0	0	0	0	0	0	0	0	0	0	0	0	0	0	0	0	0	0	0	0	0	0	0	0	0	0	0	0	0	0	0	0	0
NB2	74.8	20984	G08	0	0	0	0	0	0	0	0	0	0	0	0	0	0	0	0	0	0	0	0	0	0	0	0	0	0	0	0	0	0	0	0	0	0	0	0	0	0	0	0	0	0	0	0	0	0
NB2	74.8	20984	G09	0	0	0	0	0	0	0	0	0	0	0	0	0	0	0	0	0	0	0	0	0	0	0	0	0	0	0	0	0	0	0	0	0	0	0	0	0	0	0	0	0	0	0	0	0	0
NB2	74.8	20984	G10	1.609	3.44	1.222	0.929	0.546	2.448	1.699	1.492	0	0	0.453	0.257	0.712	0.18	0.74	1.021	0.137	0.291	0.633	1.294	0.103	0	0	0	0.082	0.744	0.793	0	0.032	1.145	0.15	0.216	0.813	0	0	0	0	0.882	5.121	0.106	0.396	0.621	0.841	0	0	0
NB2	74.8	20984	G11	0	0	0	0	0	0	0	0	0	0	0	0	0	0	0	0	0	0	0	0	0	0	0	0	0	0	0	0	0	0	0	0	0	0	0	0	0	0	0	0	0	0	0	0	0	0
NB2	74.8	20984	G12	0	0	0	0	0	0	0	0	0	0	0	0	0	0	0	0	0	0	0	0	0	0	0	0	0	0	0	0	0	0	0	0	0	0	0	0	0	0	0	0	0	0	0	0	0	0
NB2	74.8	20985	G01	0	0	0	0	0	0	0	0	0	0	0	0	0	0	0	0	0	0	0	0	0	0	0	0	0	0	0	0	0	0	0	0	0	0	0	0	0	0	0	0	0	0	0	0	0	0
NB2	74.8	20985	G02	0	0	0	0	0	0	0	0	0	0	0	0	0	0	0	0	0	0	0	0	0	0	0	0	0	0	0	0	0	0	0	0	0	0	0	0	0	0	0	0	0	0	0	0	0	0
NB2	74.8	20985	G03	0	0	0	0	0	0	0	0	0	0	0	0	0	0	0	0	0	0	0	0	0	0	0	0	0	0	0	0	0	0	0	0	0	0	0	0	0	0	0	0	0	0	0	0	0	0
NB2	74.8	20985	G04	0	0	0	0	0	0	0	0	0	0	0	0	0	0	0	0	0	0	0	0	0	0	0	0	0	0	0	0	0	0	0	0	0	0	0	0	0	0	0	0	0	0	0	0	0	0
NB2	74.8	20985	G05	0	0	0	0	0	0	0	0	0	0	0	0	0	0	0	0	0	0	0	0	0	0	0	0	0	0	0	0	0	0	0	0	0	0	0	0	0	0	0	0	0	0	0	0	0	0
NB2	74.8	20985	G06	0	0	0	0	0	0	0	0	0	0	0	0	0	0	0	0	0	0	0	0	0	0	0	0	0	0	0	0	0	0	0	0	0	0	0	0	0	0	0	0	0	0	0	0	0	0
NB2	74.8	20985	G07	0	0	0	0	0	0	0	0	0	0	0	0	0	0	0	0	0	0	0	0	0	0	0	0	0	0	0	0	0	0	0	0	0	0	0	0	0	0	0	0	0	0	0	0	0	0
NB2	74.8	20985	G08	0	0	0	0	0	0	0	0	0	0	0	0	0	0	0	0	0	0	0	0	0	0	0	0	0	0	0	0	0	0	0	0	0	0	0	0	0	0	0	0	0	0	0	0	0	0
NB2	74.8	20985	G09	0	0	0	4.848	0	1.795	0	0	3.276	4.073	0	0	0	0	2.542	0.995	0	0	0	0	0	0	0.616	0	2.069	0	0	0	0	0	1.406	0	4.638	1.113	0	6.617	8.816	8.747	7.579	10.556	1.849	2.751	0	0	0	2.601
NB2	74.8	20985	G10	0	0	0	0	0	0	0	0	0	0	0	0	0	0	0	0	0	0	0	0	0	0	0	0	0	0	0	0	0	0	0	0	0	0	0	0	0	0	0	0	0	0	0	0	0	0
NB2	74.8	20985	G11	0	0	0	0	0	0	0	0	0	0	0	0	0	0	0	0	0	0	0	0	0	0	0	0	0	0	0	0	0	0	0	0	0	0	0	0	0	0	0	0	0	0	0	0	0	0
NB2	74.8	20985	G12	0	0	0	0	0	0	0.123	0	0	3.329	0	0	0	3.842	0	0	0	0	0	0	0	0	0	0.949	0	0	0	0	0	0	0	0	0	0	0	0	0	0	0	0	0	0	0	0	0	0
NB2	74.8	20986	G01	0	0	0	0	0	0	0	0	0	0	0	0	0	5.193	0	0	0	0	0	0	0	0	0	0	0	0	0	0	0	0	0	0	0	0	0	0	0	0	0	0	0	0	0	0	0	0
NB2	74.8	20986	G02	4.119	0	0	0	0	0.182	0	0	0	0	0.981	0.348	0	19.649	0	0	0	0	0	0	0	0	0	4.02	0.647	0.261	2.477	7.984	0	6.192	1.575	0	0.47	0.461	0	0	0	1.096	0.941	1.205	1.704	0	1.798	1.855	0	1.053
NB2	74.8	20986	G03	0	0	0	0	0	0	0	0	0	0	0	0	0	66.989	0	0	0	0	0	0	0	0	0	0	0	0	0	4.479	0	0	0	0	0	0	0	0	0	0	0	0	0	0	0	0	0	0
NB2	74.8	20986	G04	0	0	0	0	0	0	0	0	0	0	0	0	0	29.972	0	0	0	0	0	0	0	0	0	0	0	0	0	1.659	0	0	0	0	0	0	0	0	0	0	0	0	0	0	0	0	0	0
NB2	74.8	20986	G05	0	0	0	0	0	0	0	0	0	0	0	0	0	40.319	0	0	0	0	0	0	0	0	0	0	0	0	0	2.156	0	0	0	0	0	0	0	0	0	0	0	0	0	0	0	0	0	0
NB2	74.8	20986	G06	0	0	0	0	0	0	0	0	0	0	0	0	0	46.266	0	0	0	0	0	0	0	0	0	0	0	0	0	0	0	0	0	0	0	0	0	0	0	0	0	0	0	0	0	0	0	0
NB2	74.8	20986	G07	0	0	0	0	0	0	0	0	0	0	0	0	0	54.12	0	0	0	0	0	0	0	0	0	0	0	0	0	0.307	0	0	0	0	0	0	0	0	0	0	0	0	0	0	0	0	0	0
NB2	74.8	20986	G08	0	0	0	0	0	0	0	0	0	0	0	0	0	84.993	0	0	0	0	0	0	0	0	0	0	0	0	0	0.123	0	0	0	0	0	0	0	0	0	0	0	0	0	0	0	0	0	0
NB2	74.8	20986	G09	0	0	0	0	0	0	0	0	0	0	0	0	0	25.484	0	0	0	0	0	0	0	0	0	0	0	0	0	0	0	0	0	0	0	0	0	0	0	0	0	0	0	0	0	0	0	0
NB2	74.8	20986	G10	0	0	0	0	0	0	0	0	0	0	0	0	0	0	0	0	0	0	0	0	0	0	0	0	0	0	0	0	0	0	0	0	0	0	0	0	0	0	0	0	0	0	0	0	0	0
NB2	74.8	20986	G11	0	0	0	0	0	0	0	0	0	0	0	0	0	0	0	0	0	0	0	0	0	0	0	0	0	0	0	0	0	0	0	0	0	0	0	0	0	0	0	0	0	0	0	0	0	0
NB2	74.8	20986	G12	0	0	0	0	0	0	0	0	0	0	0	0.174	0	0	0	0	0	0	0	0	0	0	0	0	0	0	0	0	0	0	0	0	0	0	0	0	0	0	0	0	0	0	0	0	0	0
NB2	100	20984	H01	1.005	6.697	2.541	0.123	2.615	4.9	3.892	0.276	4.234	3.959	6.782	1.59	2.993	6.447	5.955	4.571	0.281	2.236	9.361	1.611	2.153	0	7.067	4.203	3.912	3.521	3.285	3.267	1.888	2.546	3.466	0	0.624	0	0	1.029	0	4.238	2.592	7.622	6.932	0.575	5.13	5.205	5.609	9.671
NB2	100	20984	H02	0	0	0	0	0	0	0	0	0	0	0	0	0	0	0	0	0	0	0	0	0	0	0	0	0	0	0	0	0	0	0	0	0	0	0	0	0	0	0	0	0	0	0	0	0	0
NB2	100	20984	H03	0.082	0	0	1.139	0.485	0	0.725	0	0.216	0	0	0	0	0	0	0.443	0	0	0	0	0	0	0	1.103	0.087	0	0.16	0	0	0	0	0	0	0	0.2	0.445	0.277	0.381	0	0.082	0	0	0	0	0	0
NB2	100	20984	H04	0	0	0	0	0	0	0	0	0	0	0	0	0	0	0	0	0	0	0	0	0	0	0	0	0	0	0	0	0	0	0	0	0	0	0	0	0	0	0	0	0	0	0	0	0	0
NB2	100	20984	H05	0	0	0	0	0	0	0	0	0	0	0	0	0	0	0	0	0	0	0	0	0	0	0	0	0	0	0	0	0	0	0	0	0	0	0	0	0	0	0	0	0	0	0	0	0	0
NB2	100	20984	H06	0	0	0	0	0	0	0	0	0	0	0	0	0	0	0	0	0	0	0	0	0	0	0	0	0	0	0	0	0	0	0	0	0	0	0	0	0	0	0	0	0	0	0	0	0	0
NB2	100	20984	H07	0	0	0	0	0	0	0	0	0	0	0	0	0	0	0	0	0	0	0	0	0	0	0	0	0	0	0	0	0	0	0	0	0	0	0	0	0	0	0	0	0	0	0	0	0	0
NB2	100	20984	H08	0	0	0	0	0	0	0	0	0	0	0	0	0	0	0	0	0	0	0	0	0	0	0	0	0	0	0	0	0	0	0	0	0	0	0	0	0	0	0	0	0	0	0	0	0	0
NB2	100	20984	H09	0	0	0	0	0	0	0	0	0	0	0	0	0	0	0	0	0	0	0	0	0	0	0	0	0	0	0	0	0	0	0	0	0	0	0	0	0	0	0	0	0	0	0	0	0	0
NB2	100	20984	H10	0	0	0	0	0	0	0	0	0	0	0	0	0	0	0	0	0	0	0	0	0	0	0	0	0	0	0	0	0	0	0	0	0	0	0	0	0	0	0	0	0	0	0	0	0	0
NB2	100	20984	H11	0	0	0	0	0	0	0	0	0	0	0	0	0	0	0	0	0	0	0	0	0	0	0	0	0	0	0	0	0	0	0	0	0	0	0	0	0	0	0	0	0	0	0	0	0	0
NB2	100	20984	H12	0	0	0	0	0	0	0	0.499	0.276	0.193	0.123	0	0.868	0	0	0.43	0	0.414	0	0	0	0	0	0	0	0	0	0	0	0	0.555	0	0	0	0	0	0.555	0	0	0	0	0	0	0	0	0
NB2	100	20985	H01	0	0	0	0	0	0	0	0	0	0	0	0	0	0	0	0	0	0	0	0	0	0	0	0	0	0	0	0	0	0	0	0	0	0	0	0	0	0	0	0	0	0	0	0	0	0
NB2	100	20985	H02	0	0	0	0	0	0	0	0	0	0	0	0	0	0	0	0	0	0	0	0	0	0	0	0	0	0	0	0	0	0	0	0	0.123	0	0	0	0	0	0	0	0	0	0	0	0	2.101
NB2	100	20985	H03	0	0	0	0	0	0	0	0	0	0	0	0	0	0	0	0	0	0	0	0	0	0	0	0	0	0	0	0	0	0	0	0	0	0	0	0	0	0	0	0	0	0	0	0	0	0
NB2	100	20985	H04	0	0	0	0	0	0	0	0	0	0	0	0	0	0	0	0	0	0	0	0	0	0	0	0	0	0	0	0	0	0	0	0	0	0	0	0	0	0	0	0	0	0	0	0	0	0
NB2	100	20985	H05	0	0	0	0	0	0	0	0	0	0	0	0	0	0	0	0	0	0	0	0	0	0	0	0	0	0	0	0	0	0	0	0	0	0	0	0	0	0	0	0	0	0	0	0	0	0
NB2	100	20985	H06	0	0	0	0	0	0	0	0	0	0	0	0	0	0	0	0	0	0	0	0	0	0	0	0	0	0	0	0	0	0	0	0	0	0	0	0	0	0	0	0	0	0	0	0	0	0
NB2	100	20985	H07	0	0	0	0	0	0	0	0	0	0	0	0	0	0	0	0	0	0	0	0	0	0	0	0	0	0	0	0	0	0	0	0	0	0	0	0	0	0	0	0	0	0	0	0	0	0
NB2	100	20985	H08	0	0	0	0	0	0	0	0	0	0	0	0	0	0	0	0	0	0	0	0	0	0	0	0	0	0	0	0	0	0	0	0	0	0	0	0	0	0	0	0	0	0	0	0	0	0
NB2	100	20985	H09	0	0	0	0	0	0	0	0	0	0	0	0	0	0	0	0	0	0	0	0	0	0	0	0	0	0	0	0	0	0	0	0	0	0	0	0	0	0	0	0	0	0	0	0	0	0
NB2	100	20985	H10	0	0	0	0	0	0	0	0	0	0	0	0	0	0	0	0	0	0	0	0	0	0	0	0	0	0	0	0	0	0	0	0	0	0	0	0	0	0	0	0	0	0	0	0	0	0
NB2	100	20985	H11	0	0	0	0	0	0	0	0	0	0	0	0	0	0	0	0	0	0	0	0	0	0	0	0	0	0	0	0	0	0	0	0	0	0	0	0	0	0	0	0	0	0	0	0	0	0
NB2	100	20985	H12	0	0	0	0	0	0	0	0	0	0	0	0	0	0	0	0	0	0	0	0	0	0	0	0	0	0	0	0	0	0	0	0	0	0	0	0	0	0	0	0	0	0	0	0	0	0
NB2	100	20986	H01	0	0	0	0	0	0	0	0	0	0	0	0	0	20.361	0	0	0	0	0	0	0	0	0	0	0	0	0	3.757	0	0	0	0	0	0	0	0	0	0	0	0	0	0	0	0	0	0
NB2	100	20986	H02	0	0	0	0	0	0	0	0	0	0	0	0	0	27.085	0	0	0	0	0	0	0	0	0	0	0	0	0	18.576	0	0.808	0	0	0	0	0	0	0	0	0	0	0	0	0	0	0	0
NB2	100	20986	H03	0	0	0	0	0	0	0	0	0	0	0	0	0	3.012	0	0	0	0	0	0	0	0	0	0	0	0	0	0	0	0	0	0	0	0	0	0	0	0	0	0	0	0	0	0	0	0
NB2	100	20986	H04	0	0	0	0	0	0	0	0	0	0	0	0	0	13.537	0	0	0	0	0	0	0	0	0	0	0	0	0	7.806	0	0	0	0	0	0	0	0	0	0	0	0	0	0	0	0	0	0
NB2	100	20986	H05	0	0.635	0	0	0	0	0	0.275	0	0	0	0	0	19.722	0	0	0	0	0	0	0	0	0	0	0	0	7.142	16.817	0	0	0	0	0	0	0	0	0	0	0	4.022	0.754	0	0	0	0	0
NB2	100	20986	H06	0	0	0	0	0	0	0	0	0	0	0	0	0	8.117	0	0	0	0	0	0	0	0	0	0	0	0	0	1.659	0	0	0	0	0	0	0	0	0	0	0	0	0	0	0	0	0	0
NB2	100	20986	H07	0	0	0	0	0	0	0	0	0	0	0	0	0	7.167	0	0	0	0	0	0	0	0	0	0	0	0	0	2.15	0	0	0	0	0	0	0	0	0	0	0	0	0	0	0	0	0	0
NB2	100	20986	H08	0	0	0	0	0	0	0	0	0	0	0	0	0	8.776	0	0	0	0	0	0	0	0	0	0	0	0	0	1.99	0	0	0	0	0	0	0	0	0	0	0	0	0	0	0	0	0	0
NB2	100	20986	H09	0	0	0	0	0	0	0	0	0	0	0	0	0	5.562	0	0	0	0	0	0	0	0	0	0	0	0	0	0.865	0	0	0	0	0	0	0	0	0	0	0	0	0	0	0	0	0	0
NB2	100	20986	H10	0	0	0	0	0	0	0	0	0	0	0	0	0	13.786	0	0	0	0	0	0	0	0	0	0	0	0	0	5.252	0	0	0	0	0	0	0	0	0	0	0	0	0	0	0	0	0	0
NB2	100	20986	H11	0	0	0	0	0	0	0	0	0	0	0	0	0	9.378	0	0	0	0	0	0	0	0	0	0	0	0	0	0.307	0	0	0	0	0	0	0	0	0	0	0	0	0	0	0	0	0	0
NB2	100	20986	H12	0	0	0	0	0	0	0	0	0	0	0	0	0	0	0	0	0	0	0	0	0	0	0	0	0	0	0	0	0	0	0	0	0	0	0	0	0	0	0	0	0	0	0	0	0	0
[truncated: 194 more columns]

## Sheet: New NB2 Stock Mort & Morph
plate_id	well	con.uM	date_of_plate	MO24	DP24	SM24	MORT	CRAN	AXIS	EDEM	MUSC	LTRK	BRN_	SKIN	NC__	TCHR	DNC_
27350	A1	0	20230303	0	0	0	0	0	0	0	0	0	0	0	0	0	0
27350	B1	0	20230303	0	0	0	0	0	0	0	0	0	0	0	0	0	0
27350	C1	0	20230303	0	0	0	0	1	1	1	0	1	0	0	0	0	0
27350	D1	0	20230303	0	0	0	0	0	0	0	0	0	0	0	0	0	0
27350	E1	0	20230303	0	0	0	0	0	0	0	0	1	0	0	0	0	0
27350	F1	0	20230303	0	0	0	0	0	0	0	0	0	0	0	0	0	0
27350	G1	0	20230303	0	0	0	0	1	1	1	0	1	0	0	0	0	0
27350	H1	0	20230303	0	0	0	0	0	0	0	0	0	0	0	0	0	0
27350	A2	0	20230303	0	0	0	0	1	0	1	0	0	0	0	0	0	0
27350	B2	0	20230303	0	0	0	0	0	0	0	0	0	0	0	0	0	0
27350	C2	0	20230303	0	0	0	0	1	0	0	0	0	0	0	0	0	0
27350	D2	0	20230303	0	0	0	0	1	0	0	0	0	0	0	0	0	0
27350	E2	0	20230303	0	0	0	0	0	0	0	0	0	0	0	0	0	0
27350	F2	0	20230303	0	0	0	0	0	0	0	0	0	0	0	0	0	0
27350	G2	0	20230303	0	0	0	0	0	0	0	0	0	0	0	0	0	0
27350	H2	0	20230303	0	0	0	0	0	0	0	0	0	0	0	0	0	0
27350	A3	0	20230303	0	0	0	0	0	0	0	0	0	0	0	0	0	0
27350	B3	0	20230303	0	0	0	0	0	0	0	0	0	0	0	0	0	0
27350	C3	0	20230303	0	0	0	0	1	0	0	0	0	0	0	0	0	0
27350	D3	0	20230303	0	0	0	0	0	0	0	0	0	0	0	0	0	0
27350	E3	0	20230303	0	0	0	0	0	0	0	0	0	0	0	0	0	0
27350	F3	0	20230303	0	0	0	0	0	0	0	0	0	0	0	0	0	0
27350	G3	0	20230303	0	0	0	0	1	0	0	0	0	0	0	0	0	0
27350	H3	0	20230303	0	0	0	0	0	0	0	0	0	0	0	0	0	0
27350	A4	0	20230303	0	0	0	0	0	0	0	0	0	0	0	0	0	0
27350	B4	0	20230303	0	0	0	0	0	0	0	0	0	0	0	0	0	0
27350	C4	0	20230303	0	0	0	0	1	0	0	0	0	0	0	0	0	0
27350	D4	0	20230303	0	0	0	0	0	0	0	0	0	0	0	0	0	0
27350	E4	0	20230303	0	0	0	0	0	0	0	0	0	0	0	0	0	0
27350	F4	0	20230303	0	0	0	0	1	0	1	0	0	0	0	0	0	0
27350	G4	0	20230303	0	0	0	0	0	0	0	0	0	0	0	0	0	0
27350	H4	0	20230303	0	0	0	0	0	0	0	0	0	0	0	0	0	0
27350	A5	0	20230303	0	0	0	0	1	0	0	0	0	0	0	0	0	0
27350	B5	0	20230303	0	0	0	0	0	0	0	0	0	0	0	0	0	0
27350	C5	0	20230303	0	0	0	0	1	0	0	0	0	0	0	0	0	0
27350	D5	0	20230303	0	0	0	0	0	0	0	0	0	0	0	0	0	0
27350	E5	0	20230303	0	0	0	0	1	0	0	0	0	0	0	0	0	0
27350	F5	0	20230303	0	0	0	1	NA	NA	NA	NA	NA	NA	NA	NA	NA	0
27350	G5	0	20230303	0	0	0	0	0	0	0	0	0	0	0	0	0	0
27350	H5	0	20230303	0	0	0	0	0	0	0	0	0	0	0	0	0	0
27350	A6	0	20230303	0	0	0	0	0	0	0	0	0	0	0	0	0	0
27350	B6	0	20230303	0	0	0	0	0	0	0	0	0	0	0	0	0	0
27350	C6	0	20230303	0	0	0	0	0	0	0	0	0	0	0	0	0	0
27350	D6	0	20230303	0	0	0	0	0	0	0	0	0	0	0	0	0	0
27350	E6	0	20230303	0	0	0	0	0	0	0	0	0	0	0	0	0	0
27350	F6	0	20230303	0	0	0	0	0	0	0	0	0	0	0	0	0	0
27350	G6	0	20230303	0	0	0	0	0	0	0	0	0	0	0	0	0	0
27350	H6	0	20230303	0	0	0	0	0	0	0	0	0	0	0	0	0	0
27350	A7	73	20230303	0	0	0	0	1	0	1	0	0	0	0	0	0	0
27350	B7	73	20230303	0	0	0	0	1	0	1	0	1	1	0	0	0	0
27350	C7	73	20230303	0	0	0	0	1	1	1	0	1	0	0	0	0	0
27350	D7	73	20230303	0	0	0	0	1	0	1	0	0	0	0	0	0	0
27350	E7	73	20230303	0	0	0	0	1	0	0	0	0	0	0	0	0	0
27350	F7	73	20230303	0	0	0	0	1	1	1	0	0	0	0	0	0	0
27350	G7	73	20230303	0	0	0	0	1	0	0	0	0	0	0	0	0	0
27350	H7	73	20230303	0	0	0	0	1	0	0	0	0	0	0	0	0	0
27350	A8	73	20230303	0	0	0	0	1	1	1	0	0	0	0	0	0	0
27350	B8	73	20230303	0	0	0	0	1	0	0	0	0	0	0	0	0	0
27350	C8	73	20230303	0	0	0	0	1	1	1	0	0	0	0	0	0	0
27350	D8	73	20230303	0	0	0	0	1	0	1	0	0	0	0	0	0	0
27350	E8	73	20230303	0	0	0	0	1	1	1	0	0	0	0	0	0	0
27350	F8	73	20230303	0	0	0	0	1	1	1	0	1	0	0	0	0	0
27350	G8	73	20230303	0	0	0	0	1	1	1	0	1	0	0	0	0	0
27350	H8	73	20230303	0	0	0	0	1	1	1	0	0	0	0	0	0	0
27350	A9	73	20230303	0	0	0	0	1	1	0	0	0	0	0	0	0	0
27350	B9	73	20230303	0	0	0	0	1	1	1	0	0	0	0	0	0	0
27350	C9	73	20230303	0	0	0	1	NA	NA	NA	NA	NA	NA	NA	NA	NA	0
27350	D9	73	20230303	0	0	0	0	1	0	1	0	0	0	0	0	0	0
27350	E9	73	20230303	0	0	0	0	1	0	1	0	0	0	0	0	0	0
27350	F9	73	20230303	0	0	0	0	1	1	1	0	0	0	0	0	0	0
27350	G9	73	20230303	0	0	0	0	1	0	1	0	0	0	0	0	0	0
27350	H9	73	20230303	0	0	0	1	NA	NA	NA	NA	NA	NA	NA	NA	NA	0
27350	A10	73	20230303	0	0	0	1	NA	NA	NA	NA	NA	NA	NA	NA	NA	0
27350	B10	73	20230303	0	0	0	0	1	1	1	0	1	0	0	0	0	0
27350	C10	73	20230303	0	0	0	0	1	1	1	0	0	0	0	0	0	0
27350	D10	73	20230303	0	0	0	0	1	1	1	0	0	0	0	0	0	0
27350	E10	73	20230303	0	0	0	0	1	1	0	0	0	0	0	0	0	0
27350	F10	73	20230303	0	0	0	1	NA	NA	NA	NA	NA	NA	NA	NA	NA	0
27350	G10	73	20230303	0	0	0	0	1	0	1	0	0	0	0	0	0	0
27350	H10	73	20230303	0	0	0	0	1	1	1	0	1	0	0	0	0	0
27350	A11	73	20230303	0	0	0	0	1	1	1	0	0	0	0	0	0	0
27350	B11	73	20230303	0	0	0	0	1	1	1	0	0	0	0	0	0	0
27350	C11	73	20230303	0	0	0	0	1	0	1	0	0	0	0	0	0	0
27350	D11	73	20230303	0	0	0	0	1	0	1	0	0	0	0	0	0	0
27350	E11	73	20230303	0	0	0	0	1	1	1	0	0	0	0	0	0	0
27350	F11	73	20230303	0	0	0	0	1	1	1	0	0	0	0	0	0	0
27350	G11	73	20230303	0	0	0	1	NA	NA	NA	NA	NA	NA	NA	NA	NA	0
27350	H11	73	20230303	0	0	0	0	1	1	1	0	1	0	0	0	0	0
27350	A12	73	20230303	0	0	0	1	NA	NA	NA	NA	NA	NA	NA	NA	NA	0
27350	B12	73	20230303	0	0	0	0	1	1	1	0	1	0	0	0	0	0
27350	C12	73	20230303	0	0	0	0	1	1	1	0	0	0	0	0	0	0
27350	D12	73	20230303	0	0	0	0	1	1	1	0	0	0	0	0	0	0
27350	E12	73	20230303	0	0	0	1	NA	NA	NA	NA	NA	NA	NA	NA	NA	0
27350	F12	73	20230303	0	0	0	0	1	1	1	0	0	0	0	0	0	0
27350	G12	73	20230303	0	0	0	0	1	1	1	0	0	1	0	0	0	0
27350	H12	73	20230303	0	0	0	0	1	1	1	0	0	0	0	0	0	0
